# Supplementary material for: Form (III) of artemisinin: discovery and crystallographic characterization of a new high-pressure polymorph
Source: Acta Crystallogr B Struct Sci Cryst Eng Mater. 2026 May 11;82(Pt 3):316–29. doi: 10.1107/S205252062600291X (PMC13238485; doi:10.1107/S205252062600291X)
Supplement: Supplementary file 1 [file b-82-00316-sup1.cif]

data_FormI_1
#data_mo_artemisinin001_0m
_audit_creation_date               2023-06-08
_audit_creation_method
;
Olex2 1.5
(compiled 2023.03.06 svn.rbb2c1857 for OlexSys, GUI svn.r6748)
;
_shelx_SHELXL_version_number       '2019/1'
_audit_contact_author_address      ?
_audit_contact_author_email        ?
_audit_contact_author_name         ''
_audit_contact_author_phone        ?
_publ_contact_author_id_orcid      ?
_publ_section_references
;
Dolomanov, O.V., Bourhis, L.J., Gildea, R.J, Howard, J.A.K. & Puschmann, H.
 (2009), J. Appl. Cryst. 42, 339-341.

Sheldrick, G.M. (2008). Acta Cryst. A64, 112-122.

Sheldrick, G.M. (2015). Acta Cryst. A71, 3-8.
;
_chemical_name_common              ?
_chemical_name_systematic          Artemesinin
_chemical_formula_moiety           'C15 H22 O5'
_chemical_formula_sum              'C15 H22 O5'
_chemical_formula_weight           282.32
_chemical_absolute_configuration   ?
_chemical_melting_point            ?
loop_
  _atom_type_symbol
  _atom_type_description
  _atom_type_scat_dispersion_real
  _atom_type_scat_dispersion_imag
  _atom_type_scat_source
 'C' 'C' 0.0033 0.0016 'International Tables Vol C Tables 4.2.6.8 and 6.1.1.4'
 'H' 'H' 0.0000 0.0000 'International Tables Vol C Tables 4.2.6.8 and 6.1.1.4'
 'O' 'O' 0.0106 0.0060 'International Tables Vol C Tables 4.2.6.8 and 6.1.1.4'

_shelx_space_group_comment
;
The symmetry employed for this shelxl refinement is uniquely defined
by the following loop, which should always be used as a source of
symmetry information in preference to the above space-group names.
They are only intended as comments.
;
_space_group_crystal_system        'orthorhombic'
_space_group_IT_number             19
_space_group_name_H-M_alt          'P 21 21 21'
_space_group_name_Hall             'P 2ac 2ab'
loop_
  _space_group_symop_operation_xyz
 'x, y, z'
 '-x+1/2, -y, z+1/2'
 'x+1/2, -y+1/2, -z'
 '-x, y+1/2, -z+1/2'

_cell_length_a                     6.2555(4)
_cell_length_b                     9.1513(6)
_cell_length_c                     23.860(4)
_cell_angle_alpha                  90
_cell_angle_beta                   90
_cell_angle_gamma                  90
_cell_volume                       1365.9(3)
_cell_formula_units_Z              4
_cell_measurement_reflns_used      1844
_cell_measurement_temperature      296.15
_cell_measurement_theta_max        20.903
_cell_measurement_theta_min        2.383
_shelx_estimated_absorpt_T_max     0.991
_shelx_estimated_absorpt_T_min     0.975
_exptl_absorpt_coefficient_mu      0.102
_exptl_absorpt_correction_T_max    0.7449
_exptl_absorpt_correction_T_min    0.6671
_exptl_absorpt_correction_type     multi-scan
_exptl_absorpt_process_details
;
SADABS-2016/2 (Bruker,2016/2) was used for absorption correction.
wR2(int) was 0.0882 before and 0.0507 after correction.
The Ratio of minimum to maximum transmission is 0.8956.
The \l/2 correction factor is Not present.
;
_exptl_absorpt_special_details     ?
_exptl_crystal_colour              'clear colourless'
_exptl_crystal_colour_lustre       clear
_exptl_crystal_colour_modifier     .
_exptl_crystal_colour_primary      colourless
_exptl_crystal_density_diffrn      1.373
_exptl_crystal_density_meas        ?
_exptl_crystal_density_method      ?
_exptl_crystal_description         needle
_exptl_crystal_F_000               608
_exptl_crystal_recrystallization_method  'Recrystalised from Ethanol'
_exptl_crystal_size_max            0.25
_exptl_crystal_size_mid            0.18
_exptl_crystal_size_min            0.09
_exptl_transmission_factor_max     ?
_exptl_transmission_factor_min     ?
_diffrn_reflns_av_R_equivalents    0.0467
_diffrn_reflns_av_unetI/netI       0.0284
_diffrn_reflns_Laue_measured_fraction_full  0.386
_diffrn_reflns_Laue_measured_fraction_max  0.386
_diffrn_reflns_limit_h_max         6
_diffrn_reflns_limit_h_min         -6
_diffrn_reflns_limit_k_max         10
_diffrn_reflns_limit_k_min         -10
_diffrn_reflns_limit_l_max         8
_diffrn_reflns_limit_l_min         -8
_diffrn_reflns_number              5881
_diffrn_reflns_point_group_measured_fraction_full  0.380
_diffrn_reflns_point_group_measured_fraction_max  0.380
_diffrn_reflns_theta_full          23.274
_diffrn_reflns_theta_max           23.274
_diffrn_reflns_theta_min           2.384
_diffrn_ambient_temperature        296.15
_diffrn_detector_area_resol_mean   ?
_diffrn_measured_fraction_theta_full  0.386
_diffrn_measured_fraction_theta_max  0.386
_diffrn_measurement_device_type    'Bruker APEX-II CCD'
_diffrn_measurement_method         '\f and \w scans'
_diffrn_radiation_type             MoK\a
_diffrn_radiation_wavelength       0.71073
_diffrn_source                     ?
_diffrn_source_current             0.6
_diffrn_source_power               0.03
_diffrn_source_voltage             50.0
_diffrn_standards_number           0
_reflns_Friedel_coverage           0.640
_reflns_Friedel_fraction_full      0.370
_reflns_Friedel_fraction_max       0.370
_reflns_number_gt                  658
_reflns_number_total               748
_reflns_special_details
;
 Reflections were merged by SHELXL according to the crystal
 class for the calculation of statistics and refinement.
 
 _reflns_Friedel_fraction is defined as the number of unique
 Friedel pairs measured divided by the number that would be
 possible theoretically, ignoring centric projections and
 systematic absences.
;
_reflns_threshold_expression       'I > 2\s(I)'
_computing_cell_refinement         'SAINT V8.40B (?, 2016)'
_computing_data_collection         ?
_computing_data_reduction          'SAINT V8.40B (?, 2016)'
_computing_molecular_graphics      'Olex2 1.5 (Dolomanov et al., 2009)'
_computing_publication_material    'Olex2 1.5 (Dolomanov et al., 2009)'
_computing_structure_refinement    'XL  (Sheldrick, 2008)'
_computing_structure_solution      'XT  (Sheldrick, 2015)'
_refine_diff_density_max           0.144
_refine_diff_density_min           -0.144
_refine_diff_density_rms           0.037
_refine_ls_abs_structure_details
;
 Flack x determined using 237 quotients [(I+)-(I-)]/[(I+)+(I-)]
 (Parsons, Flack and Wagner, Acta Cryst. B69 (2013) 249-259).
;
_refine_ls_abs_structure_Flack     0.5(8)
_refine_ls_extinction_coef         .
_refine_ls_extinction_method       none
_refine_ls_goodness_of_fit_ref     1.121
_refine_ls_hydrogen_treatment      constr
_refine_ls_matrix_type             full
_refine_ls_number_parameters       184
_refine_ls_number_reflns           748
_refine_ls_number_restraints       206
_refine_ls_R_factor_all            0.0550
_refine_ls_R_factor_gt             0.0439
_refine_ls_restrained_S_all        1.003
_refine_ls_shift/su_max            0.000
_refine_ls_shift/su_mean           0.000
_refine_ls_structure_factor_coef   Fsqd
_refine_ls_weighting_details      
 'w=1/[\s^2^(Fo^2^)+(0.0639P)^2^+1.1013P] where P=(Fo^2^+2Fc^2^)/3'
_refine_ls_weighting_scheme        calc
_refine_ls_wR_factor_gt            0.1105
_refine_ls_wR_factor_ref           0.1224
_refine_special_details            'RIGU restraint was applied'
_olex2_refinement_description
;
1. Fixed Uiso
 At 1.2 times of:
  All C(H) groups, All C(H,H) groups
 At 1.5 times of:
  All C(H,H,H) groups
2. Restrained distances
 O2-O1
 1.473 with sigma of 0.014
 O2-C6
 1.461 with sigma of 0.027
 O3-C4
 1.438 with sigma of 0.024
 O4-C5
 1.44 with sigma of 0.024
 O5-C12
 1.208 with sigma of 0.025
 C2-C1
 1.525 with sigma of 0.02
 C3-C2
 1.529 with sigma of 0.018
 C3-C4
 1.528 with sigma of 0.026
 O1-C4
 1.414 with sigma of 0.015
 O3-C5
 1.405 with sigma of 0.019
 C6-C1
 1.535 with sigma of 0.023
 C6-C7
 1.535 with sigma of 0.023
 C8-C7
 1.533 with sigma of 0.016
 C8-C9
 1.525 with sigma of 0.024
 C10-C1
 1.54 with sigma of 0.023
 C11-C7
 1.539 with sigma of 0.017
 O4-C12
 1.344 with sigma of 0.014
 C13-C11
 1.527 with sigma of 0.021
 C14-C10
 1.526 with sigma of 0.025
 C15-C4
 1.508 with sigma of 0.012
 C6-C5
 1.531 with sigma of 0.025
 C9-C10
 1.526 with sigma of 0.024
 C11-C12
 1.511 with sigma of 0.022
3. Rigid body (RIGU) restrains
 All non-hydrogen atoms
 with sigma for 1-2 distances of 0.004 and sigma for 1-3 distances of 0.004
4.a Ternary CH refined with riding coordinates:
 C1(H1), C5(H5), C7(H7), C10(H10), C11(H11)
4.b Secondary CH2 refined with riding coordinates:
 C2(H2A,H2B), C3(H3A,H3B), C8(H8A,H8B), C9(H9A,H9B)
4.c Idealised Me refined as rotating group:
 C13(H13A,H13B,H13C), C14(H14A,H14B,H14C), C15(H15A,H15B,H15C)
;
_atom_sites_solution_hydrogens     geom
_atom_sites_solution_primary       dual
_atom_sites_solution_secondary     ?
loop_
  _atom_site_label
  _atom_site_type_symbol
  _atom_site_fract_x
  _atom_site_fract_y
  _atom_site_fract_z
  _atom_site_U_iso_or_equiv
  _atom_site_adp_type
  _atom_site_occupancy
  _atom_site_site_symmetry_order
  _atom_site_calc_flag
  _atom_site_refinement_flags_posn
  _atom_site_refinement_flags_adp
  _atom_site_refinement_flags_occupancy
  _atom_site_disorder_assembly
  _atom_site_disorder_group
 O1 O 0.2018(9) 0.5627(5) 0.7323(7) 0.056(5) Uani 1 1 d D . . . .
 O2 O 0.3941(10) 0.5674(6) 0.6954(8) 0.056(5) Uani 1 1 d D . . . .
 O3 O 0.0276(10) 0.3838(7) 0.6818(7) 0.056(5) Uani 1 1 d D . . . .
 O4 O -0.0060(9) 0.5784(6) 0.6230(7) 0.065(7) Uani 1 1 d D . . . .
 O5 O -0.0611(10) 0.7919(7) 0.5867(8) 0.069(9) Uani 1 1 d D . . . .
 C1 C 0.4930(14) 0.3452(9) 0.6481(9) 0.055(5) Uani 1 1 d D . . . .
 H1 H 0.635157 0.373900 0.661346 0.066 Uiso 1 1 calc R U . . .
 C2 C 0.4023(15) 0.2409(10) 0.6913(9) 0.062(6) Uani 1 1 d D . . . .
 H2A H 0.514392 0.172993 0.701871 0.074 Uiso 1 1 calc R U . . .
 H2B H 0.289825 0.184430 0.673567 0.074 Uiso 1 1 calc R U . . .
 C3 C 0.3098(15) 0.3094(10) 0.7459(10) 0.064(6) Uani 1 1 d D . . . .
 H3A H 0.258729 0.231530 0.769953 0.077 Uiso 1 1 calc R U . . .
 H3B H 0.423912 0.359600 0.765528 0.077 Uiso 1 1 calc R U . . .
 C4 C 0.1272(17) 0.4171(9) 0.7358(10) 0.058(6) Uani 1 1 d D . . . .
 C5 C 0.1244(14) 0.4504(9) 0.6354(10) 0.050(6) Uani 1 1 d D . . . .
 H5 H 0.114077 0.383107 0.603515 0.059 Uiso 1 1 calc R U . . .
 C6 C 0.3585(12) 0.4866(10) 0.6444(10) 0.051(5) Uani 1 1 d D . . . .
 C7 C 0.4382(14) 0.5854(10) 0.5968(10) 0.056(5) Uani 1 1 d D . . . .
 H7 H 0.587001 0.610650 0.605216 0.067 Uiso 1 1 calc R U . . .
 C8 C 0.4372(15) 0.5061(10) 0.5407(10) 0.063(6) Uani 1 1 d D . . . .
 H8A H 0.487497 0.570745 0.511350 0.076 Uiso 1 1 calc R U . . .
 H8B H 0.293181 0.474994 0.531504 0.076 Uiso 1 1 calc R U . . .
 C9 C 0.5849(14) 0.3730(10) 0.5456(10) 0.065(6) Uani 1 1 d D . . . .
 H9A H 0.583544 0.320785 0.510246 0.078 Uiso 1 1 calc R U . . .
 H9B H 0.729736 0.406995 0.551994 0.078 Uiso 1 1 calc R U . . .
 C10 C 0.5253(16) 0.2679(10) 0.5919(9) 0.059(5) Uani 1 1 d D . . . .
 H10 H 0.388718 0.222839 0.581579 0.070 Uiso 1 1 calc R U . . .
 C11 C 0.3071(13) 0.7278(9) 0.5999(10) 0.064(7) Uani 1 1 d D . . . .
 H11 H 0.343057 0.775404 0.635445 0.077 Uiso 1 1 calc R U . . .
 C12 C 0.0697(14) 0.7032(10) 0.5998(11) 0.056(9) Uani 1 1 d D . . . .
 C13 C 0.3663(15) 0.8348(9) 0.5527(11) 0.078(9) Uani 1 1 d D . . . .
 H13A H 0.518362 0.848721 0.552179 0.116 Uiso 1 1 calc R U . . .
 H13B H 0.296982 0.926897 0.559193 0.116 Uiso 1 1 calc R U . . .
 H13C H 0.320410 0.795697 0.517396 0.116 Uiso 1 1 calc R U . . .
 C14 C 0.6914(19) 0.1438(11) 0.5979(11) 0.074(9) Uani 1 1 d D . . . .
 H14A H 0.817905 0.181214 0.615640 0.110 Uiso 1 1 calc R U . . .
 H14B H 0.727191 0.106572 0.561495 0.110 Uiso 1 1 calc R U . . .
 H14C H 0.632393 0.066699 0.620362 0.110 Uiso 1 1 calc R U . . .
 C15 C -0.0457(17) 0.4187(11) 0.7789(12) 0.073(7) Uani 1 1 d D . . . .
 H15A H 0.016662 0.429461 0.815483 0.110 Uiso 1 1 calc R U . . .
 H15B H -0.124198 0.328677 0.777288 0.110 Uiso 1 1 calc R U . . .
 H15C H -0.140600 0.499023 0.771835 0.110 Uiso 1 1 calc R U . . .

loop_
  _atom_site_aniso_label
  _atom_site_aniso_U_11
  _atom_site_aniso_U_22
  _atom_site_aniso_U_33
  _atom_site_aniso_U_23
  _atom_site_aniso_U_13
  _atom_site_aniso_U_12
 O1 0.046(3) 0.035(3) 0.087(17) 0.007(5) 0.014(6) -0.001(2)
 O2 0.036(3) 0.041(3) 0.091(15) 0.000(5) 0.004(5) -0.007(3)
 O3 0.033(3) 0.043(3) 0.091(15) 0.011(5) 0.002(5) -0.006(3)
 O4 0.028(3) 0.050(3) 0.12(2) 0.013(6) 0.001(5) 0.001(2)
 O5 0.051(4) 0.056(4) 0.10(3) 0.011(7) -0.005(6) 0.014(3)
 C1 0.031(4) 0.038(4) 0.097(16) -0.003(6) -0.001(6) 0.002(3)
 C2 0.046(5) 0.041(4) 0.099(17) 0.005(7) -0.003(8) 0.010(4)
 C3 0.052(5) 0.046(5) 0.095(18) 0.000(7) -0.004(8) 0.004(4)
 C4 0.048(5) 0.035(4) 0.092(17) 0.006(6) 0.008(7) -0.004(4)
 C5 0.034(4) 0.033(4) 0.082(17) -0.003(6) 0.007(6) 0.000(3)
 C6 0.025(4) 0.036(4) 0.094(14) -0.004(6) 0.004(5) -0.002(3)
 C7 0.030(4) 0.039(4) 0.098(16) 0.005(6) -0.004(7) -0.008(4)
 C8 0.042(5) 0.045(4) 0.102(18) 0.003(7) -0.005(8) -0.005(4)
 C9 0.046(4) 0.046(4) 0.104(19) 0.006(7) 0.002(8) -0.001(4)
 C10 0.041(5) 0.036(4) 0.098(16) -0.004(6) -0.003(7) -0.001(4)
 C11 0.040(4) 0.037(4) 0.12(2) 0.010(7) -0.006(7) -0.005(3)
 C12 0.041(4) 0.046(4) 0.08(3) 0.000(8) -0.009(7) 0.003(4)
 C13 0.051(5) 0.044(5) 0.14(3) 0.033(9) -0.001(10) 0.000(4)
 C14 0.057(6) 0.050(5) 0.11(3) -0.007(8) -0.008(9) 0.011(4)
 C15 0.062(5) 0.049(5) 0.11(2) 0.009(9) 0.021(9) 0.001(5)

_geom_special_details
;
 All esds (except the esd in the dihedral angle between two l.s. planes)
 are estimated using the full covariance matrix.  The cell esds are taken
 into account individually in the estimation of esds in distances, angles
 and torsion angles; correlations between esds in cell parameters are only
 used when they are defined by crystal symmetry.  An approximate (isotropic)
 treatment of cell esds is used for estimating esds involving l.s. planes.
;
loop_
  _geom_bond_atom_site_label_1
  _geom_bond_atom_site_label_2
  _geom_bond_distance
  _geom_bond_site_symmetry_2
  _geom_bond_publ_flag
 O1 O2 1.492(14) . ?
 O1 C4 1.414(10) . ?
 O2 C6 1.44(2) . ?
 O3 C4 1.46(2) . ?
 O3 C5 1.40(2) . ?
 O4 C5 1.458(11) . ?
 O4 C12 1.355(13) . ?
 O5 C12 1.194(11) . ?
 C1 H1 0.9800 . ?
 C1 C2 1.52(2) . ?
 C1 C6 1.546(12) . ?
 C1 C10 1.53(3) . ?
 C2 H2A 0.9700 . ?
 C2 H2B 0.9700 . ?
 C2 C3 1.56(2) . ?
 C3 H3A 0.9700 . ?
 C3 H3B 0.9700 . ?
 C3 C4 1.527(13) . ?
 C4 C15 1.494(17) . ?
 C5 H5 0.9800 . ?
 C5 C6 1.517(13) . ?
 C6 C7 1.53(2) . ?
 C7 H7 0.9800 . ?
 C7 C8 1.52(2) . ?
 C7 C11 1.541(12) . ?
 C8 H8A 0.9700 . ?
 C8 H8B 0.9700 . ?
 C8 C9 1.533(12) . ?
 C9 H9A 0.9700 . ?
 C9 H9B 0.9700 . ?
 C9 C10 1.51(2) . ?
 C10 H10 0.9800 . ?
 C10 C14 1.546(13) . ?
 C11 H11 0.9800 . ?
 C11 C12 1.502(12) . ?
 C11 C13 1.54(2) . ?
 C13 H13A 0.9600 . ?
 C13 H13B 0.9600 . ?
 C13 H13C 0.9600 . ?
 C14 H14A 0.9600 . ?
 C14 H14B 0.9600 . ?
 C14 H14C 0.9600 . ?
 C15 H15A 0.9600 . ?
 C15 H15B 0.9600 . ?
 C15 H15C 0.9600 . ?

loop_
  _geom_angle_atom_site_label_1
  _geom_angle_atom_site_label_2
  _geom_angle_atom_site_label_3
  _geom_angle
  _geom_angle_site_symmetry_1
  _geom_angle_site_symmetry_3
  _geom_angle_publ_flag
 C4 O1 O2 109.1(9) . . ?
 C6 O2 O1 111.1(8) . . ?
 C5 O3 C4 114.9(9) . . ?
 C12 O4 C5 124.4(7) . . ?
 C2 C1 H1 106.7 . . ?
 C2 C1 C6 111.2(12) . . ?
 C2 C1 C10 110.8(10) . . ?
 C6 C1 H1 106.7 . . ?
 C10 C1 H1 106.7 . . ?
 C10 C1 C6 114.2(16) . . ?
 C1 C2 H2A 108.0 . . ?
 C1 C2 H2B 108.0 . . ?
 C1 C2 C3 117.0(9) . . ?
 H2A C2 H2B 107.3 . . ?
 C3 C2 H2A 108.0 . . ?
 C3 C2 H2B 108.0 . . ?
 C2 C3 H3A 108.8 . . ?
 C2 C3 H3B 108.8 . . ?
 H3A C3 H3B 107.7 . . ?
 C4 C3 C2 114.0(16) . . ?
 C4 C3 H3A 108.8 . . ?
 C4 C3 H3B 108.8 . . ?
 O1 C4 O3 106.6(14) . . ?
 O1 C4 C3 111.7(8) . . ?
 O1 C4 C15 105.6(11) . . ?
 O3 C4 C3 108.9(13) . . ?
 O3 C4 C15 107.5(11) . . ?
 C15 C4 C3 116.0(14) . . ?
 O3 C5 O4 105.5(10) . . ?
 O3 C5 H5 108.1 . . ?
 O3 C5 C6 113.6(16) . . ?
 O4 C5 H5 108.1 . . ?
 O4 C5 C6 113.2(7) . . ?
 C6 C5 H5 108.1 . . ?
 O2 C6 C1 107.3(14) . . ?
 O2 C6 C5 112.4(13) . . ?
 O2 C6 C7 105.8(9) . . ?
 C5 C6 C1 110.5(8) . . ?
 C5 C6 C7 109.7(14) . . ?
 C7 C6 C1 111.0(12) . . ?
 C6 C7 H7 107.2 . . ?
 C6 C7 C11 106.9(12) . . ?
 C8 C7 C6 111.6(10) . . ?
 C8 C7 H7 107.2 . . ?
 C8 C7 C11 116.3(15) . . ?
 C11 C7 H7 107.2 . . ?
 C7 C8 H8A 110.1 . . ?
 C7 C8 H8B 110.1 . . ?
 C7 C8 C9 108.0(15) . . ?
 H8A C8 H8B 108.4 . . ?
 C9 C8 H8A 110.1 . . ?
 C9 C8 H8B 110.1 . . ?
 C8 C9 H9A 108.7 . . ?
 C8 C9 H9B 108.7 . . ?
 H9A C9 H9B 107.6 . . ?
 C10 C9 C8 114.3(13) . . ?
 C10 C9 H9A 108.7 . . ?
 C10 C9 H9B 108.7 . . ?
 C1 C10 H10 107.4 . . ?
 C1 C10 C14 110.3(16) . . ?
 C9 C10 C1 112.3(10) . . ?
 C9 C10 H10 107.4 . . ?
 C9 C10 C14 111.7(13) . . ?
 C14 C10 H10 107.4 . . ?
 C7 C11 H11 107.2 . . ?
 C12 C11 C7 113.5(8) . . ?
 C12 C11 H11 107.2 . . ?
 C12 C11 C13 109.4(12) . . ?
 C13 C11 C7 112.1(13) . . ?
 C13 C11 H11 107.2 . . ?
 O4 C12 C11 118.1(10) . . ?
 O5 C12 O4 116.1(8) . . ?
 O5 C12 C11 125.2(9) . . ?
 C11 C13 H13A 109.5 . . ?
 C11 C13 H13B 109.5 . . ?
 C11 C13 H13C 109.5 . . ?
 H13A C13 H13B 109.5 . . ?
 H13A C13 H13C 109.5 . . ?
 H13B C13 H13C 109.5 . . ?
 C10 C14 H14A 109.5 . . ?
 C10 C14 H14B 109.5 . . ?
 C10 C14 H14C 109.5 . . ?
 H14A C14 H14B 109.5 . . ?
 H14A C14 H14C 109.5 . . ?
 H14B C14 H14C 109.5 . . ?
 C4 C15 H15A 109.5 . . ?
 C4 C15 H15B 109.5 . . ?
 C4 C15 H15C 109.5 . . ?
 H15A C15 H15B 109.5 . . ?
 H15A C15 H15C 109.5 . . ?
 H15B C15 H15C 109.5 . . ?

loop_
  _geom_torsion_atom_site_label_1
  _geom_torsion_atom_site_label_2
  _geom_torsion_atom_site_label_3
  _geom_torsion_atom_site_label_4
  _geom_torsion
  _geom_torsion_site_symmetry_1
  _geom_torsion_site_symmetry_2
  _geom_torsion_site_symmetry_3
  _geom_torsion_site_symmetry_4
  _geom_torsion_publ_flag
 O1 O2 C6 C1 -107.9(10) . . . . ?
 O1 O2 C6 C5 13.7(14) . . . . ?
 O1 O2 C6 C7 133.5(7) . . . . ?
 O2 O1 C4 O3 -73.1(11) . . . . ?
 O2 O1 C4 C3 46(2) . . . . ?
 O2 O1 C4 C15 172.8(12) . . . . ?
 O2 C6 C7 C8 172.6(8) . . . . ?
 O2 C6 C7 C11 -59.3(12) . . . . ?
 O3 C5 C6 O2 -51.3(13) . . . . ?
 O3 C5 C6 C1 69(2) . . . . ?
 O3 C5 C6 C7 -168.7(10) . . . . ?
 O4 C5 C6 O2 69(2) . . . . ?
 O4 C5 C6 C1 -171.2(17) . . . . ?
 O4 C5 C6 C7 -48(2) . . . . ?
 C1 C2 C3 C4 59.1(12) . . . . ?
 C1 C6 C7 C8 56.5(13) . . . . ?
 C1 C6 C7 C11 -175.4(13) . . . . ?
 C2 C1 C6 O2 70.2(13) . . . . ?
 C2 C1 C6 C5 -53(2) . . . . ?
 C2 C1 C6 C7 -174.7(12) . . . . ?
 C2 C1 C10 C9 171.7(8) . . . . ?
 C2 C1 C10 C14 -63.0(11) . . . . ?
 C2 C3 C4 O1 -94.0(17) . . . . ?
 C2 C3 C4 O3 23.5(12) . . . . ?
 C2 C3 C4 C15 144.9(12) . . . . ?
 C4 O1 O2 C6 46.9(15) . . . . ?
 C4 O3 C5 O4 -99.0(11) . . . . ?
 C4 O3 C5 C6 25.5(12) . . . . ?
 C5 O3 C4 O1 34.3(11) . . . . ?
 C5 O3 C4 C3 -86.4(10) . . . . ?
 C5 O3 C4 C15 147.2(8) . . . . ?
 C5 O4 C12 O5 172.2(19) . . . . ?
 C5 O4 C12 C11 -16(3) . . . . ?
 C5 C6 C7 C8 -65.9(13) . . . . ?
 C5 C6 C7 C11 62.2(15) . . . . ?
 C6 C1 C2 C3 -37.7(17) . . . . ?
 C6 C1 C10 C9 45.2(12) . . . . ?
 C6 C1 C10 C14 170.4(8) . . . . ?
 C6 C7 C8 C9 -60.0(10) . . . . ?
 C6 C7 C11 C12 -53(2) . . . . ?
 C6 C7 C11 C13 -177.9(12) . . . . ?
 C7 C8 C9 C10 57.5(14) . . . . ?
 C7 C11 C12 O4 31(3) . . . . ?
 C7 C11 C12 O5 -158(2) . . . . ?
 C8 C7 C11 C12 72(2) . . . . ?
 C8 C7 C11 C13 -52.6(14) . . . . ?
 C8 C9 C10 C1 -50.5(15) . . . . ?
 C8 C9 C10 C14 -175.0(14) . . . . ?
 C10 C1 C2 C3 -165.8(10) . . . . ?
 C10 C1 C6 O2 -163.6(9) . . . . ?
 C10 C1 C6 C5 73.6(19) . . . . ?
 C10 C1 C6 C7 -48.4(14) . . . . ?
 C11 C7 C8 C9 177.1(8) . . . . ?
 C12 O4 C5 O3 150.1(17) . . . . ?
 C12 O4 C5 C6 25(3) . . . . ?
 C13 C11 C12 O4 156.7(16) . . . . ?
 C13 C11 C12 O5 -32(3) . . . . ?

loop_
  _diffrn_refln_index_h
  _diffrn_refln_index_k
  _diffrn_refln_index_l
  _diffrn_refln_intensity_net
  _diffrn_refln_intensity_u
 1 0 0 0.03 0.1
 1 0 0 0.14 0.1
 2 0 0 963.68 26.18
 2 0 0 1000 26.24
 -3 0 0 -0.56 0.44
 3 0 0 0.65 0.49
 3 0 0 -0.1 0.43
 3 0 0 -0.23 0.44
 3 0 0 0.1 0.28
 3 0 0 -0.48 0.56
 -4 0 0 2.33 0.89
 -4 0 0 1.76 0.74
 4 0 0 2.5 0.5
 4 0 0 2.51 0.82
 4 0 0 4.04 0.8
 4 0 0 2.33 0.79
 4 0 0 4.06 0.99
 5 0 0 -0.97 0.99
 -5 0 0 0.76 0.94
 -5 0 0 1.05 1.13
 5 0 0 0.72 0.99
 6 0 0 1.42 1.23
 -6 0 0 3.15 1.21
 -6 0 0 1.84 1.46
 6 0 0 3.14 1.36
 0 1 0 -0.11 0.09
 -2 1 0 259.24 6.84
 2 -1 0 242.81 6.7
 2 -1 0 254.87 6.85
 2 1 0 252 6.92
 2 -1 0 248.4 6.85
 2 1 0 254.34 6.78
 2 1 0 251.01 6.99
 2 1 0 242.67 6.89
 2 1 0 256.85 7.06
 -3 1 0 114.44 3.3
 3 -1 0 112.35 3.32
 3 -1 0 112.6 3.21
 3 -1 0 110.08 3.32
 3 1 0 109.64 3.16
 3 1 0 108.7 3.41
 3 -1 0 111.66 3.06
 3 1 0 108.13 3.36
 3 1 0 109.15 3.54
 3 1 0 114.71 3.62
 4 -1 0 14.25 1.11
 -4 -1 0 15.25 1.26
 -4 -1 0 14.59 1.09
 4 1 0 13.89 1.14
 4 1 0 15.03 0.84
 4 1 0 13.87 1.44
 4 -1 0 14.17 1.07
 4 1 0 12.9 1.18
 -4 1 0 13.54 1.2
 -4 1 0 15.59 1.1
 4 1 0 14.03 1.11
 5 1 0 1.05 1.08
 -5 1 0 0.99 0.95
 -5 -1 0 -0.63 0.94
 5 1 0 0.22 1.05
 5 1 0 -0.7 1.24
 5 -1 0 0.03 0.98
 -5 1 0 0.73 1.08
 5 -1 0 -0.46 0.95
 5 1 0 -0.41 0.8
 -5 -1 0 -0.86 1.24
 5 1 0 -0.6 1.39
 -6 -1 0 1.14 1.2
 6 1 0 -0.58 1.19
 6 1 0 0.91 1.32
 -6 1 0 0.44 1.14
 -6 1 0 1.48 1.43
 6 -1 0 -0.17 1.2
 6 -1 0 0.26 1.22
 -6 -1 0 1.41 1.44
 0 2 0 -0.01 0.19
 0 2 0 0.11 0.25
 0 2 0 0.21 0.12
 0 2 0 0.5 0.32
 0 2 0 0.3 0.26
 1 -2 0 72.66 2.06
 -1 2 0 73.34 2.08
 -1 2 0 72.49 2.09
 1 2 0 69.74 2.02
 -1 -2 0 68.78 2.06
 1 2 0 69.03 2.11
 1 2 0 70.54 2
 1 2 0 66.29 2.24
 2 2 0 -0.37 0.43
 2 2 0 0.55 0.65
 2 -2 0 0.6 0.28
 2 2 0 0.56 0.35
 2 2 0 0.44 0.33
 2 2 0 0.79 0.55
 2 -2 0 0.58 0.28
 -2 2 0 0.49 0.33
 -2 2 0 0.52 0.28
 2 2 0 0.54 0.27
 3 2 0 0.96 0.41
 3 2 0 -0.02 0.51
 -3 -2 0 -0.19 0.59
 3 2 0 0.76 0.58
 3 2 0 1 1.04
 3 -2 0 0.25 0.47
 3 2 0 0.94 0.68
 3 2 0 -0.34 0.79
 -3 2 0 0.79 0.46
 3 -2 0 0.24 0.45
 -4 2 0 10.22 0.93
 4 2 0 10.56 1.64
 -4 -2 0 8.96 0.99
 -4 -2 0 9.42 1.19
 4 -2 0 10.05 0.97
 4 2 0 11.1 0.8
 4 2 0 10.18 1.26
 -4 2 0 10.11 1.08
 4 2 0 7.8 1.49
 4 2 0 11.14 1.07
 4 -2 0 10.52 0.99
 4 2 0 10.41 1.09
 5 -2 0 30.38 1.9
 -5 -2 0 27.64 1.92
 5 2 0 27.7 2.86
 5 2 0 29.95 1.51
 -5 2 0 27.63 1.76
 5 -2 0 28.62 1.94
 5 2 0 28.75 2.35
 -5 -2 0 25.84 2.19
 5 2 0 27.01 1.99
 -5 2 0 31.92 2.08
 5 2 0 27.46 2.02
 5 2 0 31.59 2.93
 -6 -2 0 -1.23 1.17
 6 2 0 1.08 1.31
 -6 -2 0 0.62 1.47
 -6 2 0 -0.29 1.38
 6 -2 0 2.16 1.25
 6 -2 0 0.46 1.24
 6 2 0 -0.26 1.29
 -6 2 0 -0.1 1.12
 0 3 0 0.11 0.49
 0 3 0 0.38 0.29
 0 3 0 -0.12 0.4
 0 3 0 -0.18 0.19
 0 -3 0 -0.07 0.35
 0 3 0 -0.07 0.39
 1 3 0 25.03 1.13
 1 3 0 23.83 1.16
 -1 3 0 25.71 0.77
 -1 -3 0 23.4 0.95
 1 3 0 26.24 1.34
 -1 3 0 26.34 1.1
 1 3 0 26.89 0.9
 1 3 0 24.35 1.11
 -1 3 0 25.99 1.16
 1 3 0 25.05 0.91
 1 3 0 24.37 0.88
 -1 -3 0 24.27 1.09
 -1 3 0 24.59 0.91
 1 3 0 24.46 1.32
 1 -3 0 26.82 1.08
 2 3 0 245.41 6.66
 2 3 0 239.54 7.11
 2 3 0 243.51 6.79
 2 3 0 240.01 6.78
 2 3 0 234.71 6.72
 2 -3 0 253.43 6.62
 -2 3 0 253.49 6.58
 2 3 0 239.12 6.73
 -2 -3 0 237.68 6.8
 2 -3 0 247.8 6.59
 -2 -3 0 228.57 6.74
 -2 3 0 245.82 6.72
 2 3 0 246.59 6.91
 3 3 0 29.17 2.12
 3 3 0 26.95 1.17
 -3 3 0 27.63 1.27
 3 3 0 27.73 1.41
 3 3 0 25.83 1.43
 3 3 0 25.18 2.11
 -3 3 0 27.44 1.17
 3 3 0 25.43 1.39
 3 3 0 26.25 1.67
 3 -3 0 27.71 1.23
 3 -3 0 27.11 1.21
 -3 -3 0 27.17 1.5
 4 3 0 48.86 2.24
 4 3 0 49.07 1.86
 4 -3 0 51.52 2.03
 -4 3 0 50.11 2.11
 4 -3 0 51.37 2.04
 -4 -3 0 51.4 2.17
 -4 -3 0 46.83 2.33
 4 3 0 50.1 2.55
 4 3 0 54.54 2.97
 4 3 0 51.64 2.24
 -4 3 0 48.22 1.94
 4 3 0 54.03 3.2
 -5 -3 0 18 1.78
 -5 -3 0 17.79 1.54
 5 -3 0 16.53 1.4
 5 3 0 17.78 1.52
 5 -3 0 17.77 1.43
 5 3 0 18.42 1.64
 -5 3 0 19.98 1.38
 5 3 0 18.98 1.26
 5 3 0 14.27 2.29
 -5 3 0 17.01 1.52
 5 3 0 17.38 1.88
 5 3 0 16.37 2.19
 6 3 0 15.84 1.27
 -6 -3 0 18.84 2
 -6 -3 0 13.44 1.62
 6 3 0 14.04 1.64
 6 3 0 12.57 1.66
 6 3 0 12.1 2.29
 6 3 0 13.57 2.23
 0 4 0 22.79 0.85
 0 -4 0 20.95 1.2
 0 4 0 23.47 1.16
 1 4 0 207.15 5.82
 -1 4 0 217.39 5.9
 1 4 0 209.19 6.11
 1 -4 0 225.3 6.05
 1 4 0 215.67 6.33
 1 4 0 206.8 5.83
 -1 4 0 212.62 6.09
 -1 4 0 217.54 6.06
 -1 4 0 215.09 5.73
 1 4 0 210.31 5.85
 1 4 0 211.5 6.11
 1 4 0 217.15 6.1
 1 4 0 208.21 6.23
 -1 -4 0 205.49 6.04
 -1 -4 0 207.61 5.89
 -2 -4 0 38.73 1.63
 2 4 0 41.03 1.88
 2 4 0 40.89 1.85
 2 -4 0 39.95 1.7
 2 4 0 40.56 2.34
 2 4 0 41.33 1.54
 2 4 0 40.52 1.58
 -2 4 0 40.24 1.79
 -2 4 0 40.18 1.7
 2 4 0 40.05 1.44
 2 4 0 42.39 2.31
 -2 -4 0 39.92 1.78
 2 4 0 39.22 1.82
 3 4 0 -0.14 1.29
 3 4 0 0.61 0.69
 -3 4 0 0.41 0.76
 -3 -4 0 0.21 1.08
 3 4 0 0.72 0.58
 3 4 0 0.37 0.98
 -3 -4 0 -0.26 0.67
 3 4 0 0.11 0.73
 -3 -4 0 1.56 0.85
 -3 -4 0 0.35 0.86
 3 4 0 0.7 0.87
 3 4 0 0.49 1.51
 -4 -4 0 16.6 1.52
 4 4 0 18.37 1.3
 4 4 0 18.9 2.24
 4 4 0 21.84 2.28
 4 4 0 22.34 1.8
 4 4 0 17.97 1.77
 4 4 0 15.75 1.35
 -4 -4 0 15.59 1.34
 5 4 0 37.76 3.07
 5 4 0 36.73 1.87
 5 4 0 32.44 3.36
 5 4 0 35.1 2.56
 -5 -4 0 33.28 2.21
 -5 -4 0 34.83 2.54
 5 4 0 36.71 2.34
 5 4 0 36.84 2.4
 6 4 0 3.06 2.06
 6 4 0 1 1.04
 6 4 0 1.6 1.57
 -6 -4 0 1.61 1.31
 6 4 0 2.89 2.07
 -6 -4 0 5.52 1.81
 6 4 0 1.19 1.39
 0 -5 0 1 0.79
 0 5 0 -0.49 0.67
 0 5 0 -0.36 0.86
 0 5 0 0.5 0.39
 0 5 0 -0.06 0.75
 0 5 0 0.12 0.79
 1 5 0 7.18 0.97
 -1 5 0 4.98 0.44
 1 5 0 4.35 0.56
 -1 5 0 4.01 0.74
 1 5 0 5.22 0.57
 -1 -5 0 3.06 0.94
 1 -5 0 5.26 0.99
 -1 5 0 5.26 0.9
 1 5 0 4.24 0.98
 -1 5 0 4.53 0.96
 -1 -5 0 4.37 0.6
 -1 -5 0 3.49 0.5
 1 5 0 4.43 1.26
 1 5 0 3.9 0.96
 1 5 0 4.55 0.51
 1 5 0 4.87 1.31
 2 -5 0 0.61 0.87
 -2 -5 0 1.84 0.64
 -2 5 0 4.09 1.04
 2 5 0 4.24 1.08
 -2 -5 0 1.05 0.98
 2 5 0 1.93 0.71
 -3 5 0 0.79 0.99
 3 5 0 2.21 1.26
 3 5 0 0.63 0.88
 -3 -5 0 1.71 0.84
 3 5 0 1.75 1.16
 3 5 0 1.41 0.7
 3 5 0 1.94 1.82
 3 5 0 2.54 1.13
 3 -5 0 2.38 1.24
 -3 -5 0 0.64 1.36
 -3 -5 0 2.07 1.12
 3 5 0 1.99 0.83
 3 -5 0 0.64 1.03
 -3 -5 0 2.54 0.98
 3 5 0 2.72 1.72
 -4 -5 0 5.91 1.15
 4 5 0 6.53 1.58
 4 5 0 6.67 2
 4 5 0 4.82 1.17
 4 5 0 6.53 0.96
 4 5 0 7.9 2.19
 -4 -5 0 5.38 1.31
 4 5 0 4.83 1.13
 5 5 0 5.5 2.2
 -5 -5 0 2.82 1.56
 5 5 0 3.22 1.87
 -5 -5 0 2.11 1.24
 5 5 0 0.56 2.29
 5 5 0 1.04 1.02
 5 5 0 3.53 1.32
 5 5 0 2.31 1.44
 6 5 0 0.62 1.14
 -6 -5 0 0.98 1.73
 6 5 0 2.71 2.32
 6 5 0 2.53 1.51
 6 5 0 0.03 1.57
 6 5 0 2.05 2.16
 -6 -5 0 2.18 1.42
 6 5 0 1.36 2.64
 0 6 0 127.16 4.37
 0 6 0 126.97 4.49
 0 -6 0 138.37 4.29
 0 6 0 128.95 4.19
 0 6 0 131.44 4.31
 0 6 0 126 4.36
 0 6 0 127.06 3.72
 1 6 0 1 0.59
 -1 6 0 0.35 0.94
 -1 6 0 0.34 0.89
 1 6 0 -0.81 1.08
 1 6 0 1.5 1.4
 -1 -6 0 1.86 1.1
 1 6 0 2.07 1.18
 -1 6 0 1.86 1.18
 1 6 0 0.54 1.03
 1 6 0 0.3 1.45
 1 -6 0 3.2 1.19
 -1 6 0 0.54 0.46
 -1 6 0 -1.09 0.99
 2 6 0 22.16 1.27
 2 6 0 23.73 2.29
 2 6 0 21.63 1.76
 2 -6 0 23.31 2.21
 2 6 0 20.92 2.22
 -2 -6 0 20.98 1.69
 -2 -6 0 20.69 1.97
 -2 -6 0 21.23 1.31
 -2 6 0 22.93 2.08
 -2 6 0 22.66 1.9
 2 6 0 19.66 1.38
 2 -6 0 25.53 1.88
 2 6 0 21.84 1.85
 2 6 0 20.73 1.72
 2 6 0 19.76 1.31
 -2 -6 0 20.04 1.49
 3 6 0 0.91 1.42
 -3 6 0 1.55 1.39
 3 -6 0 -0.37 1.42
 -3 -6 0 0.78 0.96
 3 6 0 -0.43 0.98
 3 -6 0 1.14 1.21
 3 6 0 1.42 1.92
 -3 -6 0 0.33 1.58
 -3 -6 0 1.19 1.34
 -3 -6 0 0.63 1.08
 3 6 0 -1.26 1.25
 3 6 0 0.35 0.8
 3 6 0 1.34 0.89
 3 6 0 2.14 2.04
 -3 6 0 0.12 1.2
 4 6 0 3.11 2.36
 4 6 0 -1.59 2.25
 4 6 0 0.53 0.9
 4 6 0 0.09 1.08
 4 6 0 3.78 1.74
 -4 -6 0 0.35 1.07
 -4 -6 0 0.16 1.34
 4 6 0 -0.2 1.15
 -5 -6 0 30.93 2.76
 5 6 0 24.18 1.61
 5 6 0 21.05 1.81
 5 6 0 22.03 1.97
 -5 -6 0 22.58 1.8
 5 6 0 15.25 2.87
 5 6 0 21.52 3.05
 5 6 0 21.71 2.56
 0 7 0 4.77 1.52
 0 7 0 2.16 1.41
 0 7 0 0.99 1.22
 0 7 0 1.63 1.39
 0 -7 0 1.71 1.38
 0 7 0 1.8 0.65
 -1 7 0 33.21 2.57
 -1 -7 0 37.79 2.44
 1 7 0 32.27 2.82
 1 7 0 32.65 2.46
 -1 7 0 36.76 2.77
 1 7 0 36.81 1.6
 1 -7 0 36.89 2.76
 1 7 0 34.19 3.32
 1 7 0 37.51 2.51
 -1 -7 0 30.47 2.72
 1 7 0 35.12 2.8
 1 -7 0 40.91 2.51
 2 7 0 2.79 0.88
 -2 7 0 3.87 1.44
 2 7 0 5.26 2.17
 2 7 0 3.2 1.58
 2 7 0 3.57 1.49
 2 7 0 0.96 1.96
 -2 7 0 3.78 1.43
 2 -7 0 4.08 1.7
 -2 -7 0 2.25 1.76
 -2 -7 0 2.04 1.4
 2 7 0 3.01 1.57
 2 -7 0 5.03 1.42
 3 -7 0 5.2 1.58
 3 -7 0 8.47 1.86
 -3 7 0 5.86 1.64
 3 7 0 4.52 1.6
 3 7 0 5.92 1.83
 -3 -7 0 6.91 1.96
 3 7 0 2.27 2.37
 3 7 0 5.77 2.34
 3 7 0 5.48 1.01
 -3 7 0 6.16 1.57
 -3 -7 0 4.25 1.62
 3 7 0 6.14 1.81
 4 7 0 4.08 2
 4 7 0 10.49 2.77
 5 7 0 0.26 1.52
 5 7 0 0.18 1.15
 5 7 0 -0.7 2.81
 5 7 0 2.97 2.42
 -5 -7 0 -0.4 1.37
 5 7 0 0.43 1.38
 5 7 0 -0.41 2.15
 -5 -7 0 -0.66 1.66
 0 8 0 7 1.9
 0 -8 0 10.51 2.03
 0 8 0 9.48 1.69
 0 8 0 8.36 2.63
 0 -8 0 11.93 1.8
 0 8 0 9.44 1.88
 0 8 0 8.96 0.94
 1 -8 0 21.08 2.39
 -1 -8 0 20.94 2.46
 1 8 0 23.36 1.48
 1 8 0 26.91 2.51
 1 8 0 22.12 2.13
 -1 -8 0 22.19 2.07
 1 -8 0 27.38 2.24
 1 8 0 21.75 2.58
 1 8 0 23.93 2.28
 1 8 0 34.92 3.47
 2 8 0 3.78 1.9
 2 8 0 3.24 2.36
 -2 8 0 4.71 1.85
 -2 -8 0 -0.28 1.84
 2 8 0 2.24 2.31
 2 -8 0 3.07 1.7
 2 8 0 0.76 1.7
 2 -8 0 1.06 1.87
 2 8 0 2.65 1.74
 2 8 0 2.94 0.95
 -2 8 0 1.22 1.63
 -2 -8 0 0.68 1.61
 -3 8 0 3.19 1.6
 -3 8 0 2.67 1.74
 3 -8 0 0.91 2
 3 8 0 3.83 1.79
 3 8 0 6.82 2.16
 -3 -8 0 3.19 1.96
 3 8 0 1.71 1.91
 3 -8 0 0.45 1.67
 3 8 0 9.73 2.83
 -3 -8 0 1.75 2.13
 3 8 0 4.78 1.14
 3 8 0 5.9 2.6
 4 8 0 0.21 2.64
 4 8 0 1.83 2.06
 4 8 0 1.06 2.35
 4 8 0 1.36 1.21
 0 -9 0 1.49 2.04
 0 9 0 5.6 2.14
 0 9 0 2.16 1.86
 0 -9 0 0.57 1.73
 1 9 0 12.35 2.03
 -1 9 0 5.11 2.21
 1 9 0 19.6 2.68
 2 9 0 2.03 2.19
 2 9 0 -1.06 1.01
 2 9 0 3.33 2.92
 -2 -9 0 0.49 1.89
 -2 9 0 1.69 2.09
 -2 9 0 0.51 1.69
 2 9 0 1.41 1.81
 2 9 0 1.52 2.4
 2 -9 0 0.3 1.81
 2 -9 0 -0.79 2.09
 -2 -9 0 -0.58 2.16
 2 9 0 -2.58 1.87
 3 9 0 1.54 1.91
 -3 -9 0 1.17 2.1
 3 9 0 -0.46 2.11
 3 9 0 1.84 2.17
 3 9 0 -0.34 1.17
 3 9 0 0.52 2.99
 3 9 0 0.44 2.61
 -3 -9 0 2.24 2.35
 0 -10 0 -2.44 2.01
 0 10 0 -0.84 2.35
 0 -10 0 2.75 2.38
 0 10 0 -1.16 1.81
 -1 10 0 0.43 2.35
 -1 -10 0 3.03 2.24
 1 -10 0 4.13 2.7
 1 10 0 0.22 2.36
 -1 -10 0 1.99 2.47
 1 10 0 0.94 1.92
 -1 10 0 1.1 1.89
 1 -10 0 0.42 2.1
 1 0 -1 -0.06 0.06
 1 0 -1 0.11 0.1
 1 0 -1 0.15 0.14
 -1 0 1 0 0.1
 1 0 -1 -0.02 0.11
 1 0 1 -0.06 0.1
 -1 0 -1 -0.09 0.12
 1 0 1 -0.04 0.1
 2 0 -1 83.3 2.51
 2 0 1 86.71 2.38
 2 0 -1 85.88 2.39
 2 0 1 86.81 2.52
 -2 0 1 86.97 2.51
 2 0 -1 89.71 2.61
 -2 0 -1 85.91 2.57
 2 0 1 86.25 2.58
 2 0 -1 85.19 2.47
 2 0 1 84.85 2.52
 2 0 -1 84.35 2.51
 2 0 1 86.41 2.51
 3 0 -1 127.12 3.49
 3 0 -1 121.44 3.64
 3 0 -1 123.1 3.7
 3 0 1 123.36 3.69
 -3 0 1 122.74 3.68
 3 0 1 129.04 3.48
 3 0 -1 125.67 3.71
 -3 0 -1 125.71 3.8
 3 0 1 121.91 3.71
 3 0 1 124.05 3.72
 3 0 -1 131.86 3.87
 3 0 1 128.13 3.81
 4 0 -1 0.58 0.89
 4 0 -1 0.45 0.72
 -4 0 -1 0.74 0.8
 -4 0 1 0.6 0.71
 4 0 -1 0.8 0.74
 4 0 -1 0.69 0.44
 4 0 1 0.1 0.82
 4 0 1 -0.08 0.72
 4 0 1 0.15 0.69
 4 0 1 0.12 0.43
 4 0 1 0.76 0.79
 4 0 -1 -0.08 0.74
 5 0 1 11.09 1.26
 -5 0 1 11.55 1.19
 5 0 1 11.86 1.3
 -5 0 -1 10.97 1.23
 -5 0 1 14.82 1.52
 -5 0 -1 12.85 1.46
 5 0 -1 13.64 1.35
 5 0 -1 13.33 1.31
 -6 0 -1 1.22 1.48
 6 0 1 -0.67 1.17
 -6 0 1 -0.05 1.24
 6 0 1 -0.82 1.19
 6 0 -1 1.11 1.28
 -6 0 1 0.31 1.42
 -6 0 -1 0.14 1.18
 6 0 -1 1.06 1.24
 0 -1 -1 35.73 1.1
 0 1 -1 38.99 1.12
 0 1 1 38.78 1.11
 1 -1 1 71.59 1.94
 1 -1 1 70.19 1.99
 1 1 -1 68.67 1.98
 -1 1 1 70.99 1.94
 1 1 -1 69.6 1.98
 1 1 -1 70.22 2.08
 1 1 -1 70.02 2.01
 1 1 -1 72 2.13
 1 1 -1 68.84 1.98
 1 1 -1 68.3 1.94
 -1 -1 -1 67.83 2.02
 -1 -1 1 70.1 1.98
 1 1 1 69.05 1.99
 1 -1 -1 66.23 1.96
 -1 -1 1 67.83 2.03
 1 1 1 70.12 2.05
 1 1 1 69.2 2.04
 1 1 1 71.83 1.95
 -1 1 -1 69.81 1.97
 1 -1 -1 71.49 1.95
 1 1 1 70.72 1.99
 1 1 1 72.49 2.12
 2 1 -1 5.94 0.45
 2 1 -1 5.01 0.34
 2 1 -1 5.15 0.66
 2 1 -1 4.46 0.58
 2 -1 1 4.74 0.4
 2 -1 1 4.25 0.24
 2 1 -1 4.89 0.47
 2 -1 1 5.41 0.42
 -2 -1 -1 6.4 0.51
 2 1 -1 4.11 0.42
 -2 1 1 4.85 0.4
 2 1 1 4.86 0.67
 2 -1 -1 4.91 0.4
 -2 1 -1 4.61 0.44
 2 1 1 5.41 0.35
 2 1 1 5.29 0.53
 2 -1 -1 5.43 0.42
 2 1 1 5 0.43
 -2 -1 1 4.22 0.42
 2 -1 -1 4.67 0.34
 2 1 1 4.4 0.6
 3 -1 1 10.88 0.51
 3 -1 1 11.81 0.86
 3 1 -1 12.03 1.13
 3 -1 1 10.76 0.79
 3 1 -1 11.73 0.85
 3 1 -1 11.18 0.81
 3 -1 1 12.46 0.89
 3 1 -1 11.44 0.67
 3 1 -1 11.33 1.04
 -3 1 1 10.75 0.83
 3 1 1 11.12 0.66
 3 -1 -1 11.71 0.72
 3 -1 -1 10.86 0.85
 -3 -1 1 12.08 0.88
 3 1 1 11.2 0.9
 3 1 1 12.19 0.84
 -3 1 -1 11.2 0.96
 3 1 1 9.81 1.02
 3 -1 -1 10.52 0.76
 3 1 1 11.61 0.83
 3 1 1 12.19 1.11
 4 -1 1 12.94 1.04
 -4 -1 -1 13.88 1.25
 4 1 -1 13.94 1.2
 4 1 -1 14.21 1.4
 4 1 -1 12.13 1.06
 4 -1 1 12.13 1.03
 -4 1 1 13.49 1.03
 4 1 -1 13.6 1.14
 4 1 -1 13.77 0.91
 -4 1 -1 14.23 1.21
 4 1 1 13.67 1.08
 4 1 1 14.43 1.27
 4 -1 -1 12.88 1.06
 4 1 1 13.33 1.35
 4 1 1 14.04 0.88
 -4 -1 1 13.97 1.1
 4 -1 -1 14.17 1.06
 4 1 1 14.36 1.11
 -4 1 -1 13.38 1.03
 -5 -1 -1 11.53 1.51
 5 1 -1 17.23 1.51
 5 -1 1 15.11 1.32
 5 1 -1 14.27 1.44
 -5 1 1 14.33 1.27
 5 1 -1 14.25 1.59
 -5 -1 -1 12.99 1.28
 5 1 -1 13.66 1.77
 5 1 -1 16.18 1.07
 5 -1 1 14.46 1.37
 -5 1 1 14.57 1.5
 -5 1 -1 14.34 1.5
 5 -1 -1 14.1 1.32
 -5 -1 1 16.83 1.65
 5 -1 -1 14.72 1.38
 5 1 1 11.72 1.39
 -5 -1 1 16.91 1.38
 -5 1 -1 13.16 1.28
 5 1 1 14.74 1.49
 5 1 1 13.66 1.74
 5 1 1 14.99 1.39
 -6 -1 -1 2.58 1.22
 -6 1 1 1.62 1.44
 6 -1 1 1 1.34
 6 -1 1 -0.13 1.19
 -6 -1 -1 1.88 1.53
 6 1 -1 1.97 1.29
 -6 1 1 1.08 1.19
 6 1 -1 1.97 1.34
 6 1 1 2.11 1.41
 6 1 1 0.02 1.25
 -6 -1 1 3.2 1.51
 -6 -1 1 1.65 1.2
 6 -1 -1 1.93 1.27
 -6 1 -1 3.4 1.52
 -6 1 -1 2.13 1.23
 6 -1 -1 2.05 1.29
 0 2 -1 115.79 3.24
 0 -2 -1 115.16 3.22
 0 2 -1 113.39 3.17
 0 2 -1 115.2 3.27
 0 2 -1 112.28 3.25
 0 2 1 115.02 3.24
 0 2 1 113.15 3.11
 0 2 1 113.54 3.21
 0 2 -1 113.49 3.1
 0 2 1 114.39 3.26
 1 2 -1 135.67 4
 -1 2 1 137.96 3.82
 1 2 -1 134.69 3.74
 1 2 -1 131.08 3.92
 -1 -2 -1 135.92 3.82
 1 2 -1 136.37 3.77
 -1 2 1 141.79 3.82
 1 2 -1 137.18 3.85
 -1 -2 -1 134.98 3.82
 1 2 1 137.61 3.77
 -1 -2 1 132.29 3.87
 -1 2 -1 140.66 3.83
 -1 2 -1 138.29 3.81
 1 2 1 133.35 3.99
 1 -2 -1 139.56 3.81
 -1 -2 1 140.07 3.76
 1 2 1 133.76 3.74
 1 2 1 135.65 3.83
 -2 2 1 130.67 3.61
 2 2 -1 128.68 3.79
 2 2 -1 126.65 3.65
 -2 2 1 132.31 3.59
 2 2 -1 126.06 3.7
 2 2 -1 128.77 3.6
 2 -2 1 130.01 3.61
 2 -2 1 133.18 3.6
 2 2 -1 130.51 3.92
 -2 -2 -1 129.24 3.77
 2 2 -1 126.66 3.7
 2 2 -1 127.59 3.98
 -2 2 -1 127.01 3.61
 2 2 1 124.76 3.69
 2 2 1 125.32 3.7
 -2 2 -1 136.67 3.66
 2 2 1 126.8 3.83
 2 2 1 127.84 3.96
 2 2 1 125.39 3.64
 2 -2 -1 131.49 3.63
 2 -2 -1 132.4 3.61
 -2 -2 1 126.13 3.68
 2 2 1 129.24 3.93
 2 2 1 126.53 3.59
 3 2 -1 41.07 1.41
 3 2 -1 38.31 1.72
 3 2 -1 40.31 1.65
 3 2 -1 38.89 1.64
 3 -2 1 40.53 1.53
 3 2 -1 42.24 2.09
 -3 2 1 41.82 1.5
 3 2 -1 41.58 2.11
 3 -2 1 42.68 1.52
 -3 -2 -1 42.04 1.74
 3 2 1 39.78 1.41
 -3 2 -1 42.09 1.49
 -3 2 -1 41.15 1.61
 -3 -2 1 39.23 1.58
 3 2 1 40.09 1.65
 3 2 1 42.56 1.66
 3 2 1 42.02 2.04
 3 -2 -1 40.82 1.54
 3 2 1 39.79 2.16
 3 2 1 40.07 1.81
 3 -2 -1 40.74 1.51
 4 -2 1 19.52 1.36
 4 2 -1 20.78 1.55
 4 2 -1 20.01 1.13
 4 2 -1 16.6 1.66
 4 2 -1 19.06 1.82
 -4 -2 -1 21.32 1.66
 4 2 -1 19.01 1.46
 4 -2 1 17.76 1.31
 -4 2 1 19.69 1.3
 4 2 -1 18.3 1.46
 4 2 1 18.17 1.72
 -4 2 -1 21.09 1.33
 -4 -2 1 19.81 1.4
 4 2 1 20 1.91
 4 -2 -1 20.57 1.39
 -4 -2 1 20.06 1.61
 4 -2 -1 21.67 1.36
 -4 2 -1 21.93 1.5
 4 2 1 20.69 1.48
 4 2 1 20.55 1.49
 4 2 1 20.65 1.77
 4 2 1 19.93 1.1
 5 2 -1 54.02 2.82
 -5 -2 -1 52.83 2.73
 5 2 -1 49.54 2.53
 -5 2 1 53.9 2.28
 -5 2 1 55.64 2.57
 -5 -2 -1 52.66 2.39
 5 -2 1 54.8 2.39
 5 2 -1 50.93 2.51
 5 2 -1 57.68 3.49
 5 -2 1 54.56 2.4
 5 2 -1 49.51 3.31
 5 2 -1 51.65 2.1
 -5 -2 1 53.58 2.45
 5 2 1 50.35 2.84
 -5 2 -1 51.93 2.53
 5 2 1 49.53 2.54
 -5 -2 1 51.48 2.84
 5 2 1 53.57 2.02
 5 2 1 49.91 3.2
 -5 2 -1 54.63 2.31
 5 -2 -1 57.9 2.45
 5 2 1 53.94 2.5
 5 -2 -1 56.35 2.43
 -6 -2 -1 3.53 1.61
 6 2 -1 3.13 1.35
 6 2 -1 2.84 1.41
 -6 -2 -1 5.95 1.37
 6 -2 1 6.72 1.39
 -6 2 1 4.15 1.49
 -6 2 1 5.62 1.24
 6 -2 1 5 1.45
 6 2 1 2.61 1.32
 6 -2 -1 4.83 1.36
 6 2 1 2.62 1.48
 -6 2 -1 5.59 1.53
 6 -2 -1 1.62 1.32
 -6 2 -1 2.63 1.2
 -6 -2 1 4.7 1.38
 -6 -2 1 3.94 1.58
 0 3 1 8.62 0.79
 0 3 -1 11.07 0.86
 0 3 -1 8.58 0.78
 0 3 1 9.18 0.79
 0 3 1 9.97 0.8
 0 3 -1 9.47 0.59
 0 3 1 9.45 0.45
 0 3 -1 10.45 0.79
 0 3 1 10.97 0.7
 0 -3 -1 9.25 0.71
 0 3 -1 8.56 0.44
 -1 3 1 105.19 2.81
 1 3 -1 99.54 3.08
 1 3 -1 103.74 3.13
 1 3 -1 100.81 2.92
 -1 3 1 105.14 3.08
 1 3 -1 100.71 2.91
 1 3 -1 105.03 3.3
 1 3 -1 105.03 2.92
 1 3 -1 99.53 3.08
 -1 -3 -1 99.6 2.98
 1 3 -1 104.44 3.23
 -1 3 1 107.25 3.07
 -1 -3 -1 101.59 3.07
 1 3 1 99.59 3.14
 1 3 1 103.04 3.31
 1 3 1 104 3.11
 -1 3 -1 105.99 3.07
 1 3 1 102.72 3.24
 1 -3 -1 107.01 3.05
 1 3 1 99.99 2.91
 1 3 1 101.14 2.92
 -1 3 -1 102.56 2.81
 -1 3 -1 106.2 2.9
 -1 3 -1 107.36 3.1
 1 3 1 100.81 2.92
 1 3 1 102.68 3.09
 -1 -3 1 104.4 2.91
 -2 3 1 92.13 2.72
 2 3 -1 96.13 3
 2 3 -1 99.24 2.92
 2 -3 1 100.96 2.75
 2 3 -1 92.38 2.98
 -2 3 1 97.81 2.91
 2 3 -1 95.52 2.9
 2 3 -1 95.25 2.81
 2 -3 1 95.44 2.74
 -2 -3 -1 90.88 2.93
 2 3 -1 96.13 3.37
 -2 -3 -1 99.22 3
 2 3 -1 100.35 3.04
 2 -3 1 99.19 3
 2 -3 -1 97.92 2.75
 -2 -3 1 94.2 3.06
 2 3 1 92.2 2.97
 2 3 1 95.11 2.98
 2 3 1 99.29 3.44
 2 3 1 97.17 2.9
 2 3 1 97.29 2.92
 2 3 1 99.23 3.13
 -2 3 -1 101.9 2.74
 -2 -3 1 97.13 2.88
 -2 3 -1 98.91 2.92
 2 3 1 93.17 2.81
 3 3 -1 22.8 1.97
 3 -3 1 24.54 1.14
 3 3 -1 23.04 1.34
 3 3 -1 24.38 2
 3 -3 1 23.87 1.13
 -3 3 1 24.23 1.11
 3 3 -1 23.11 1.33
 3 3 -1 24.54 1.61
 -3 -3 -1 24.48 1.46
 3 3 -1 24.21 1.11
 3 3 -1 24.78 1.35
 3 3 1 24.34 2.15
 3 3 1 24.39 1.4
 3 3 1 23.01 1.61
 3 -3 -1 25.62 1.14
 -3 -3 1 23.41 1.3
 -3 3 -1 23.68 1.08
 3 3 1 23.56 1.98
 -3 3 -1 23.23 1.19
 -3 3 -1 24.15 1.21
 3 -3 -1 24.43 1.19
 3 3 1 23.1 1.09
 3 3 1 23.38 1.39
 3 3 1 24.2 1.36
 -4 -3 -1 58.03 2.59
 -4 3 1 60.98 2.35
 4 -3 1 62.84 2.27
 4 3 -1 61.99 2.44
 4 3 -1 58.01 3.24
 4 3 -1 60.57 2.47
 -4 3 1 57.97 2.18
 4 3 -1 59.73 2.72
 4 -3 1 60.61 2.24
 4 3 -1 57.73 2.1
 4 3 -1 60.59 3.12
 4 3 1 62.29 3.26
 4 -3 -1 59.9 2.26
 -4 3 -1 61.38 2.34
 4 3 1 59.35 2.42
 -4 -3 1 59.51 2.59
 4 3 1 61.6 2.1
 -4 3 -1 59.33 2.18
 4 3 1 61.22 3.28
 4 3 1 59.88 2.76
 4 -3 -1 61.52 2.32
 4 3 1 61.3 2.51
 -4 -3 1 56.96 2.33
 5 3 -1 1.34 1.18
 5 -3 1 4.35 1.16
 5 3 -1 1.9 0.89
 5 3 -1 2.4 2
 5 -3 1 3.43 1.06
 -5 -3 -1 3.84 1.14
 5 3 -1 3.72 1.51
 -5 -3 -1 5.34 1.39
 5 3 -1 3.78 1.95
 5 3 -1 2.53 1.21
 -5 3 1 1.88 0.97
 -5 3 1 4.81 1.16
 -5 -3 1 2.68 1.12
 5 3 1 0.84 2.03
 -5 -3 1 4.79 1.34
 5 3 1 1.1 1.14
 5 -3 -1 5.38 1.12
 5 3 1 3.64 0.89
 5 -3 -1 2.74 1.06
 5 3 1 1.91 1.79
 5 3 1 2.9 1.15
 5 3 1 3.6 1.57
 -5 3 -1 4.11 1.18
 -5 3 -1 3.54 1
 6 3 -1 1.09 1.85
 -6 -3 -1 1.79 1.27
 -6 -3 -1 0.48 1.56
 6 3 -1 0.5 1.39
 6 3 -1 2.98 1
 6 3 -1 3.49 2.3
 6 3 -1 3.33 1.43
 6 3 -1 2.69 2.02
 -6 -3 1 3.56 1.34
 6 3 1 2.39 1.39
 6 3 1 0.98 1.44
 6 3 1 0.42 0.97
 6 3 1 1.79 1.86
 6 3 1 2.34 2.3
 6 3 1 -1.12 1.89
 -6 -3 1 2.09 1.59
 0 4 -1 114 3.47
 0 4 1 115.39 3.49
 0 4 1 101.75 3.13
 0 -4 -1 104.44 3.4
 0 4 -1 125.91 3.55
 0 4 -1 110.68 3.35
 0 4 1 119.37 3.56
 0 4 -1 107.53 3.14
 0 4 1 106.82 3.38
 0 4 -1 118.42 3.49
 0 4 1 108.54 3.48
 1 4 -1 60.15 1.96
 -1 -4 -1 63.25 2.27
 1 4 -1 65.59 2.31
 1 4 -1 64.46 2.36
 1 4 -1 63.62 2.26
 -1 4 1 68.21 2.08
 -1 4 1 67.91 2.29
 1 4 -1 64.9 1.98
 1 4 -1 63.8 2.53
 1 4 -1 64.91 1.98
 -1 4 1 65 2.31
 1 4 -1 63.84 2.51
 -1 -4 -1 63.63 2.04
 -1 4 1 67.17 1.87
 1 4 1 67.1 2.31
 1 4 1 66.07 2.33
 1 4 1 66.58 2.63
 -1 4 -1 65.25 2.33
 1 4 1 65.86 2.52
 1 4 1 64.61 1.98
 -1 4 -1 66.95 1.87
 1 4 1 64.01 2.36
 1 4 1 62.81 1.98
 -1 -4 1 63.29 2.03
 -1 4 -1 66.17 2.02
 -1 4 -1 66.61 2.27
 1 -4 -1 67.88 2.25
 -1 -4 1 64.8 1.95
 1 4 1 63.23 2
 2 4 -1 84.97 3.14
 2 4 -1 81.81 2.87
 2 4 -1 89.34 2.53
 2 4 -1 78.36 3.16
 2 -4 1 84.47 2.7
 2 4 -1 93.67 2.61
 2 4 -1 83.42 2.82
 2 -4 1 85.4 2.86
 -2 -4 -1 78.35 2.69
 2 4 -1 79.46 2.59
 -2 4 1 83.64 2.71
 2 4 -1 82.68 2.86
 -2 -4 -1 75.49 2.72
 -2 4 1 83.67 2.75
 -2 -4 1 81.73 2.73
 -2 4 -1 83.02 2.71
 2 4 1 76.47 2.79
 -2 -4 1 79.9 2.55
 2 4 1 81.86 2.93
 2 4 1 82.63 2.59
 -2 4 -1 81.71 2.78
 2 -4 -1 83.05 2.71
 2 4 1 78.3 3.31
 2 4 1 81.11 2.5
 2 4 1 82.03 2.82
 -2 -4 1 80.01 2.68
 2 4 1 81.11 2.61
 -2 -4 1 83.53 2.94
 2 4 1 82.72 3.21
 3 4 -1 10.27 1.08
 3 4 -1 10.54 1.57
 3 4 -1 11.41 0.84
 3 4 -1 11.44 1.69
 -3 -4 -1 10.03 1.15
 3 4 -1 11.34 1.04
 3 4 -1 8.78 1.2
 -3 4 1 9.52 0.99
 -3 -4 -1 11.88 1.13
 3 4 -1 12.33 1
 3 4 1 11.98 0.85
 3 4 1 10.9 0.98
 3 4 1 11.46 1.31
 3 4 1 11.84 1.18
 3 4 1 9.69 1
 -3 -4 1 11.32 1.1
 -3 -4 1 11.91 1.16
 -3 -4 1 13.12 1.01
 -3 4 -1 13.39 1.06
 3 4 1 12.5 1.86
 3 4 1 8.79 1.61
 -3 -4 1 10.52 1.35
 4 4 -1 12.74 1.32
 4 4 -1 14.52 1.28
 4 4 -1 12.1 1.6
 -4 -4 -1 12.6 1.21
 -4 -4 -1 12.42 1.4
 4 4 -1 14.01 2.12
 4 4 -1 13.3 1.94
 4 4 -1 14.72 1.07
 -4 -4 1 10.92 1.19
 4 4 1 10.47 1.56
 4 4 1 14.69 1.33
 4 4 1 15.86 2.24
 4 4 1 13.12 2.07
 -4 -4 1 12.62 1.4
 4 4 1 12.97 1.22
 4 4 1 14.03 1.05
 5 4 -1 4.04 0.99
 -5 -4 -1 2.9 1.21
 5 4 -1 -0.4 1.17
 5 4 -1 0.93 2.02
 -5 -4 -1 3.88 1.46
 5 4 -1 1.63 1.57
 5 4 -1 -0.95 2.18
 5 4 -1 2.16 1.27
 5 4 1 2.31 1.22
 -5 -4 1 3.88 1.44
 -5 -4 1 2.02 1.2
 5 4 1 1.35 2.23
 5 4 1 1.21 1.66
 5 4 1 0.9 2.04
 5 4 1 1.87 1.34
 5 4 1 1.83 0.94
 6 4 -1 0.31 1.37
 6 4 -1 0.87 2.24
 6 4 -1 0.83 2.16
 6 4 -1 -0.85 1.37
 -6 -4 -1 -3.09 1.24
 6 4 -1 -0.6 0.96
 6 4 -1 2.86 2.01
 -6 -4 -1 1.89 1.67
 -6 -4 1 3.35 1.69
 6 4 1 1.27 1.04
 6 4 1 0.73 1.38
 -6 -4 1 0.78 1.31
 6 4 1 1.87 2.45
 6 4 1 1.61 1.48
 6 4 1 1.38 2
 6 4 1 1.07 2.12
 0 5 1 66.38 2.62
 0 5 1 59.84 2.48
 0 5 -1 63.42 2.28
 0 5 1 62.54 1.95
 0 5 1 62.85 2.58
 0 -5 1 62.01 2.36
 0 5 -1 64.2 2.54
 0 5 -1 61.81 2.42
 0 5 -1 63.77 2.53
 0 5 -1 64.14 1.95
 0 -5 -1 63.35 2.39
 0 5 1 65.26 2.44
 0 5 1 64.99 2.38
 0 5 -1 64.9 2.63
 -1 5 1 31.55 1.69
 -1 5 1 30.74 1.51
 1 5 -1 32.11 1.89
 1 5 -1 30.95 1.26
 1 5 -1 30.67 1.24
 1 -5 1 33.86 1.93
 1 5 -1 30.37 1.68
 1 5 -1 32.22 2.02
 1 5 -1 30.31 1.76
 -1 5 1 29.81 1.8
 1 5 -1 30.12 2.14
 -1 -5 -1 31.6 1.72
 1 -5 1 32.14 1.72
 -1 5 1 30.29 1.1
 1 5 -1 31.64 1.21
 -1 -5 1 33.3 1.76
 1 5 1 32.34 1.89
 -1 5 -1 32.06 1.11
 1 5 1 34.64 1.79
 -1 -5 1 31.17 1.94
 -1 -5 1 32.58 1.3
 1 -5 -1 31.88 1.68
 1 5 1 32.53 1.27
 1 5 1 31.91 1.79
 -1 5 -1 34.98 1.46
 1 5 1 32.14 2.13
 1 5 1 30.79 1.21
 1 5 1 30.23 1.22
 1 5 1 31.97 2.32
 -1 5 -1 35.13 1.75
 -1 5 -1 31.35 1.8
 -1 -5 1 31.26 1.19
 -2 -5 -1 7.24 1.1
 2 5 -1 6.89 0.81
 2 5 -1 7.85 0.76
 2 -5 1 5.77 1.18
 -2 -5 -1 6.63 0.89
 2 5 -1 9.02 1.13
 2 -5 1 7.84 1.05
 -2 5 1 6.72 1.03
 -2 5 1 8.44 1.15
 -2 -5 1 7.36 1.13
 -2 5 -1 8.12 1.07
 2 5 1 6.49 1.15
 -2 5 -1 9.13 1.13
 2 -5 -1 9 1.12
 2 5 1 9.89 0.78
 -2 -5 1 6.06 0.86
 2 5 1 8.23 0.77
 2 5 1 8.2 0.86
 -2 -5 1 7.74 0.77
 -2 -5 1 7.75 1.33
 3 5 -1 10.76 1.1
 3 5 -1 8.86 1.91
 -3 -5 -1 11.46 1.25
 -3 -5 -1 9.91 1.35
 3 5 -1 9.48 0.9
 3 -5 1 12.04 1.5
 3 5 -1 9.19 1.44
 3 5 -1 8.65 1.02
 -3 5 1 9.81 1.22
 3 5 -1 10.86 1.28
 3 5 1 10.37 0.91
 3 5 1 9.32 1.36
 -3 -5 1 10.6 1.37
 3 5 1 9.55 1.44
 3 5 1 9.65 1.35
 -3 -5 1 6.69 0.99
 -3 5 -1 10.58 1.18
 3 5 1 8.12 2.04
 3 5 1 12.86 1.15
 -3 -5 1 9.83 1.18
 3 5 1 8.5 1
 3 5 1 9.05 1.96
 4 5 -1 38.4 2.72
 4 5 -1 43.82 3.33
 4 5 -1 33.59 3.25
 -4 -5 -1 39.67 2.13
 4 5 -1 42.39 2.22
 4 5 -1 41.85 1.91
 4 5 -1 43.46 2.37
 -4 -5 -1 42.96 2.47
 4 5 1 41.78 2.3
 4 5 1 41.93 1.87
 4 5 1 42.65 3.32
 4 5 1 41.75 2.23
 -4 -5 1 44.37 2.44
 4 5 1 43.41 2.96
 4 5 1 43.46 3.65
 -4 -5 1 41.57 2.14
 -5 -5 -1 18.61 1.7
 5 5 -1 19.69 1.83
 5 5 -1 25.37 1.83
 5 5 -1 20.7 2.23
 5 5 -1 23.16 1.51
 5 5 -1 14.97 2.69
 -5 -5 -1 23.6 2.08
 5 5 -1 19.16 2.67
 -5 -5 1 20.34 1.99
 5 5 1 21.67 1.85
 5 5 1 18.69 2.64
 5 5 1 20.62 2.36
 5 5 1 23.32 1.78
 5 5 1 17.36 2.8
 5 5 1 23.7 1.49
 -5 -5 1 23.53 1.79
 6 5 -1 1.08 2.46
 6 5 -1 -0.3 2.13
 6 5 -1 1.64 2.48
 -6 -5 -1 -1.34 1.39
 6 5 -1 -0.58 1.01
 6 5 -1 -1.95 1.38
 -6 -5 -1 -0.98 1.69
 6 5 -1 1.35 1.6
 -6 -5 1 -0.83 1.71
 6 5 1 2.4 2.19
 6 5 1 -0.65 2.61
 6 5 1 -0.66 1.08
 6 5 1 -1.14 1.42
 -6 -5 1 -0.14 1.38
 6 5 1 -0.59 2.3
 6 5 1 0.07 1.59
 0 -6 -1 25.13 1.83
 0 6 1 27.55 1.2
 0 -6 1 27.72 2.15
 0 6 -1 27.77 2.2
 0 6 -1 27.17 1.92
 0 6 -1 27.85 1.73
 0 6 -1 26.62 1.16
 0 6 1 26.14 1.96
 0 6 1 25.45 1.83
 0 -6 1 27.13 1.91
 0 6 -1 24.74 2.52
 0 6 1 24.57 2.37
 0 6 1 25.49 2.05
 1 6 -1 34.97 2.56
 -1 6 1 37.18 2.16
 1 6 -1 38.28 2.67
 1 6 -1 41.68 2.48
 1 6 -1 41.36 2.31
 -1 6 1 38.51 1.9
 -1 6 1 38.14 1.36
 1 -6 1 40.74 2.43
 1 6 -1 40.69 1.54
 -1 -6 -1 37.42 2.12
 1 -6 1 38.77 2.15
 -1 6 1 36.87 2.47
 1 6 -1 38.32 2.18
 1 6 1 39.4 2.25
 1 6 1 39.96 2.39
 -1 6 -1 38.38 2.28
 -1 6 -1 38.77 1.83
 -1 6 -1 40.22 2.21
 1 6 1 42.73 2.28
 -1 -6 1 40.95 2.47
 1 6 1 42.75 2.87
 1 -6 -1 41.75 2.16
 1 6 1 37.82 1.54
 1 6 1 40.58 2.57
 -1 6 -1 38.21 1.38
 -1 -6 1 37.72 2.17
 2 6 -1 4.8 1.62
 2 6 -1 7.51 0.82
 -2 -6 -1 6.23 1
 2 6 -1 5.2 0.8
 2 6 -1 7.22 1.34
 -2 -6 -1 4.87 1.28
 -2 6 1 8.66 1.32
 2 -6 1 5.56 1.44
 2 -6 1 8.29 1.38
 2 6 -1 6.1 1.34
 2 6 -1 5.36 1.78
 -2 -6 -1 6.23 0.83
 -2 6 1 5 1.23
 2 6 -1 4.69 1.33
 2 6 -1 8.24 0.96
 2 -6 -1 7.49 1.35
 2 6 1 7.02 1.81
 -2 -6 1 4.9 1.51
 2 6 1 7.21 0.84
 -2 -6 1 5.87 0.9
 2 6 1 7.8 0.83
 -2 6 -1 5.42 1.28
 -2 -6 1 6.52 1.04
 -2 6 -1 6.27 1.35
 2 6 1 5.28 1.51
 2 6 1 7.24 1.37
 -2 -6 1 6.04 1.36
 2 6 1 7.17 1.43
 2 6 1 9.72 2.01
 2 6 1 6.48 0.93
 -3 6 1 2.59 1.24
 3 6 -1 5.15 1.7
 3 -6 1 1.16 1.19
 3 6 -1 1.66 1.24
 -3 -6 -1 1.11 1.33
 3 6 -1 4.44 2.41
 -3 -6 -1 2.2 0.95
 3 6 -1 2.17 1.52
 3 6 -1 2.5 0.85
 3 6 -1 0.12 2
 3 6 -1 1.28 1.02
 -3 -6 -1 3.34 1.62
 3 6 -1 1.82 0.93
 -3 -6 -1 1.43 1.1
 3 -6 1 2.16 1.52
 -3 6 -1 2.09 1.2
 -3 -6 1 2.03 1.72
 -3 -6 1 4.89 1.44
 3 6 1 2.03 1.5
 3 -6 -1 1.24 1.22
 -3 6 -1 2.67 1.38
 3 6 1 2.29 0.93
 3 6 1 1.84 1.44
 3 6 1 2.17 1.9
 3 6 1 2.43 1.99
 3 6 1 2.65 1.03
 3 -6 -1 3.13 1.49
 -3 -6 1 1.09 1.07
 3 6 1 3.05 0.83
 3 6 1 2.27 1.39
 4 6 -1 -0.1 0.96
 4 6 -1 3.17 1.27
 4 6 -1 3.45 1.69
 4 6 -1 0.43 2.16
 -4 -6 -1 2.71 1.15
 -4 -6 -1 2.72 1.37
 4 6 -1 3 1.15
 4 6 -1 0.68 2.18
 4 6 1 2.74 0.97
 4 6 1 5.97 1.87
 4 6 1 3.42 1.27
 4 6 1 4.12 1.15
 4 6 1 2.66 2.29
 -4 -6 1 3.88 1.43
 -4 -6 1 3.25 1.15
 4 6 1 0.57 2.16
 5 6 -1 27.31 1.87
 5 6 -1 19.81 1.95
 5 6 -1 20.2 2.4
 5 6 -1 32.3 3.46
 -5 -6 -1 18.58 2.07
 5 6 -1 20.99 1.83
 5 6 -1 15.71 2.94
 -5 -6 -1 19.58 1.77
 -5 -6 1 18.15 1.76
 -5 -6 1 23.81 2.21
 5 6 1 20.9 1.56
 5 6 1 25.33 2.63
 5 6 1 20.58 2.95
 5 6 1 13.74 2.93
 5 6 1 23.26 1.87
 5 6 1 19.48 1.95
 0 -7 1 2.64 1.41
 0 7 -1 4.24 1.38
 0 -7 -1 3.79 1.37
 0 7 -1 4.82 1.26
 0 7 1 8.63 1.68
 0 7 -1 6.42 1.51
 0 7 1 6.29 1.73
 0 7 1 5.21 0.74
 0 -7 1 3.85 1.58
 0 7 -1 3.06 0.73
 0 7 1 2.85 1.31
 0 7 -1 6.6 1.7
 0 7 1 6.17 1.74
 0 7 1 4.91 1.35
 -1 -7 -1 2.99 1.35
 1 -7 1 1.93 1.57
 1 7 -1 0.13 1.75
 1 7 -1 0.49 1.45
 1 7 -1 1.19 1.79
 1 7 -1 0.07 1.29
 -1 7 1 -1.09 1.32
 1 7 -1 0.46 1.25
 -1 7 1 1.78 1.36
 1 7 -1 0.23 0.73
 1 7 1 -0.65 0.7
 1 -7 -1 2.39 1.35
 1 7 1 1.46 1.35
 1 7 1 0.12 1.36
 1 7 1 0.4 1.72
 1 7 1 0.27 1.5
 -1 -7 1 -0.39 1.31
 1 7 1 -0.55 1.54
 -1 -7 1 1.9 1.57
 2 7 -1 9.73 1.6
 2 7 -1 10.53 2.27
 2 -7 1 13.59 1.64
 -2 7 1 10.23 1.62
 2 7 -1 6.98 2.06
 2 7 -1 11.22 1.05
 2 7 -1 10.01 1.66
 -2 -7 -1 9.92 1.61
 2 7 -1 14.56 1.98
 -2 7 1 12.04 1.7
 2 -7 1 13.66 1.94
 2 7 1 9.65 2.26
 2 7 1 10.85 1.02
 -2 7 -1 9.76 1.55
 2 -7 -1 11.23 1.67
 -2 7 -1 13.39 1.82
 2 7 1 8.32 1.66
 -2 -7 1 9.76 1.73
 2 7 1 11.06 1.88
 2 7 1 8.42 1.62
 2 7 1 8.12 2.18
 -2 -7 1 8.47 1.92
 3 7 -1 1.08 1.45
 3 -7 1 2.69 1.78
 -3 7 1 1.34 1.46
 -3 7 1 -0.26 1.43
 3 7 -1 1.17 1.56
 3 7 -1 -0.7 2.1
 3 7 -1 4.59 1.72
 -3 -7 -1 1.49 1.62
 3 7 -1 0.4 2.22
 3 7 -1 1.93 0.97
 -3 -7 -1 3.62 1.85
 3 -7 1 2.43 1.45
 3 7 1 1.33 2.17
 -3 -7 1 2.55 1.86
 3 -7 -1 1.98 1.51
 3 7 1 3.32 1.73
 3 7 1 -0.35 2.3
 3 7 1 1.02 1.55
 3 7 1 2.06 0.94
 3 -7 -1 3.37 1.72
 -3 7 -1 1.5 1.45
 -3 -7 1 2.56 1.56
 3 7 1 0.09 1.6
 4 7 -1 11.9 2.77
 4 7 -1 4.54 1.93
 4 7 1 7.46 2.67
 4 7 1 6.53 2.07
 4 7 1 7.26 1.18
 5 7 -1 2.64 1.44
 5 7 -1 1.45 1.22
 -5 -7 -1 1.53 1.41
 5 7 -1 0.18 1.53
 5 7 -1 5.19 2.3
 -5 -7 -1 -0.87 1.68
 5 7 -1 2.85 2.42
 5 7 -1 1.07 2.75
 5 7 1 1.08 2.77
 5 7 1 1.84 1.62
 -5 -7 1 0.87 1.74
 -5 -7 1 1.77 1.36
 5 7 1 2.27 1.22
 5 7 1 2.24 1.41
 5 7 1 0.22 2.47
 5 7 1 3.36 2.25
 0 8 1 2.03 1.49
 0 8 1 2.71 0.82
 0 8 -1 3.7 1.53
 0 -8 1 3.35 1.65
 0 -8 1 1.96 1.77
 0 8 1 2.63 1.61
 0 8 -1 0.41 2.21
 0 8 1 2.93 1.95
 0 -8 -1 4.69 1.68
 0 8 -1 2.08 0.81
 0 8 -1 -0.93 1.76
 0 8 -1 1.96 1.68
 1 8 -1 32.68 3.09
 1 8 -1 40.02 3.19
 1 8 -1 31.48 1.7
 1 -8 1 30.82 3.07
 -1 8 1 40.54 2.86
 1 8 -1 31.45 2.74
 1 8 -1 33.02 2.76
 1 -8 1 34.47 2.71
 -1 -8 -1 30.22 2.66
 1 8 1 33 2.82
 1 8 1 31.58 1.65
 -1 -8 1 31.3 2.72
 1 8 1 24.32 2.61
 1 -8 -1 32.26 2.73
 -1 -8 1 23.8 2.51
 1 8 1 38.99 3.78
 1 8 1 39.45 3.48
 1 8 1 29.35 2.78
 -2 -8 -1 -0.52 1.68
 2 8 -1 -1.37 1.55
 -2 8 1 0.82 1.6
 2 8 -1 2.54 1.8
 -2 8 1 2.74 1.65
 2 8 -1 1.32 1.68
 2 8 -1 0.76 2.29
 2 -8 1 -0.33 1.93
 2 -8 1 1.95 1.59
 2 8 -1 -0.92 2.13
 2 8 -1 2.08 0.96
 -2 -8 -1 0.36 1.88
 2 8 1 -1.7 2.23
 2 8 1 0.22 1.71
 -2 -8 1 1.04 2
 2 -8 -1 -0.33 1.83
 -2 -8 1 0.92 1.58
 2 8 1 -3.01 1.74
 2 -8 -1 -2.95 1.53
 2 8 1 -0.8 1.72
 2 8 1 -2.29 0.86
 2 8 1 2.82 2.45
 -2 8 -1 1.7 1.54
 -2 8 -1 -0.47 1.84
 3 8 -1 8.88 2.69
 3 -8 1 2.25 2.13
 3 8 -1 7.28 1.9
 -3 -8 -1 7.99 2.02
 3 8 -1 15.45 2.68
 -3 -8 -1 8.29 2.26
 3 -8 1 8.24 1.79
 -3 8 1 8.64 1.85
 3 8 -1 13.88 1.33
 3 8 -1 7.11 2.07
 -3 8 1 10.06 1.82
 3 8 1 9.47 2.72
 -3 8 -1 9.47 1.85
 3 8 1 9.61 1.21
 -3 -8 1 11.2 2.01
 3 8 1 11.35 2.21
 -3 8 -1 13.5 2.1
 3 -8 -1 5.88 2.11
 3 -8 -1 6.42 1.88
 3 8 1 6.82 1.92
 3 8 1 16.99 3.01
 3 8 1 12.08 2.17
 -3 -8 1 5.59 2.25
 4 8 -1 2.16 2.14
 4 8 -1 3.35 2.53
 4 8 -1 4.03 3.12
 4 8 -1 1.92 1.28
 4 8 1 3.43 2.79
 4 8 1 2.46 1.2
 4 8 1 2.02 2.61
 4 8 1 2.85 2.13
 0 9 1 39.16 3.36
 0 -9 -1 38.52 3.21
 0 9 -1 40.46 3.17
 0 -9 -1 39.9 3.56
 0 9 1 41.46 3.8
 0 -9 1 47.1 3.17
 0 -9 1 35.89 3.48
 1 9 -1 11.47 1.21
 1 9 -1 10.12 2.07
 -1 -9 -1 9.97 2.09
 -1 -9 -1 5.12 2.26
 -1 9 1 15.66 2.5
 1 9 -1 16.93 2.03
 1 -9 1 7.61 2.04
 1 -9 1 7.63 2.46
 -1 9 1 7.71 1.99
 -1 -9 1 6.62 1.92
 1 9 1 10.62 2.15
 -1 -9 1 8.88 2.47
 -1 9 -1 19.41 2.66
 1 9 1 10.25 1.18
 1 9 1 19.42 2.78
 1 -9 -1 5.99 2.3
 -1 9 -1 13.18 2.05
 1 9 1 14.45 2.21
 1 -9 -1 8.6 2.03
 2 -9 1 11.43 2.07
 2 9 -1 11.93 2.93
 2 9 -1 11.01 2.95
 2 9 -1 11.83 1.28
 2 9 -1 12.71 2.21
 2 -9 1 9.57 2.56
 2 9 -1 10.04 2
 -2 9 1 9.8 2.02
 2 9 -1 9.94 2.71
 -2 9 1 12.98 2.07
 -2 -9 -1 8.34 2.4
 -2 -9 -1 6.29 2.07
 -2 9 -1 10.08 1.93
 2 9 1 9 2.73
 -2 -9 1 9.08 2.09
 2 -9 -1 9.65 2.46
 2 9 1 13.12 3.4
 2 -9 -1 8.7 2.11
 2 9 1 7.2 2.08
 2 9 1 10.18 2.37
 2 9 1 9.53 1.24
 2 9 1 14.14 2.36
 -2 9 -1 12.19 2.46
 -2 -9 1 8.05 2.45
 3 9 -1 8.13 2.01
 3 9 -1 8.51 3.01
 3 9 -1 6.59 2.9
 -3 -9 -1 7.78 2.58
 3 9 -1 7.26 2.49
 3 9 -1 4.8 1.28
 3 9 -1 4.93 2.25
 -3 -9 -1 10.4 2.3
 -3 -9 1 7.33 2.58
 3 9 1 6.56 1.29
 3 9 1 7.48 2.06
 3 9 1 5.32 2.01
 3 9 1 10.14 3.54
 3 9 1 7.94 2.39
 -3 -9 1 7.3 2.26
 3 9 1 2.74 2.81
 3 -9 -1 5.31 3.66
 0 -10 1 2.42 2.02
 0 -10 -1 1.16 2.09
 0 10 -1 2.27 1.9
 0 10 1 1.58 1.97
 0 10 -1 1.72 2.53
 0 10 1 0.65 2.22
 0 -10 -1 2.77 2.39
 0 -10 1 -0.37 2.46
 1 10 -1 5.16 1.99
 1 -10 1 10.08 2.32
 -1 -10 -1 4.47 2.18
 -1 10 1 9.25 2.31
 -1 10 1 9.89 2.19
 1 10 -1 5.58 2.58
 -1 -10 -1 9.17 2.58
 1 -10 1 7.92 2.83
 -1 -10 1 6.66 2.22
 -1 10 -1 5.97 2.04
 1 10 1 5.96 2.17
 1 10 1 6.52 2.44
 -1 10 -1 4.8 2.79
 -1 -10 1 7.07 2.66
 1 -10 -1 5.31 2.15
 1 -10 -1 7.41 2.62
 -1 0 -2 557.51 15.01
 1 0 -2 564.99 15
 1 0 2 562.41 14.98
 2 0 -2 30.8 0.96
 -2 0 2 31.09 1.08
 2 0 2 31.66 0.95
 2 0 -2 29.66 1.11
 2 0 2 31.72 1.11
 -2 0 -2 32.37 1.18
 2 0 -2 30.98 1.09
 2 0 -2 31.71 1.24
 2 0 2 31.54 1.14
 2 0 2 30.15 1.16
 2 0 2 29.53 1.08
 3 0 -2 162.5 4.76
 3 0 -2 166.18 4.55
 3 0 2 164.65 4.85
 3 0 -2 166.08 4.78
 3 0 2 170.58 4.54
 3 0 -2 170.23 4.93
 -3 0 2 169.13 4.73
 -3 0 -2 167.07 4.86
 3 0 2 166.67 4.76
 3 0 2 158.4 4.77
 3 0 2 162.15 4.76
 3 0 -2 161.49 4.7
 4 0 -2 1.27 0.72
 4 0 2 -0.1 0.43
 4 0 2 -0.62 0.69
 4 0 2 1.22 0.75
 4 0 2 0.28 0.77
 4 0 2 0.91 0.87
 4 0 -2 -0.09 0.88
 -4 0 -2 0.22 0.82
 4 0 -2 -0.17 0.7
 4 0 -2 0.91 0.73
 4 0 -2 0.44 0.45
 -4 0 2 1.47 0.73
 -5 0 2 3.5 1.02
 -5 0 -2 3.89 1.03
 5 0 -2 3.54 1.08
 5 0 -2 6.75 1.14
 5 0 2 3.41 1.03
 -5 0 -2 4.77 1.27
 5 0 2 4.73 1.14
 6 0 2 4.57 1.28
 -6 0 2 4.07 1.27
 -6 0 -2 3.25 1.52
 6 0 -2 5.08 1.38
 6 0 -2 3.59 1.38
 -6 0 -2 2.89 1.26
 6 0 2 6.23 1.43
 -6 0 2 4.25 1.57
 1 1 -2 679.87 18.48
 1 1 -2 647.18 18.43
 -1 -1 -2 669.48 18.38
 1 1 -2 696.35 18.35
 1 1 -2 723.75 18.34
 1 1 2 725.6 18.43
 1 1 2 691.56 18.34
 -1 -1 2 663.15 18.37
 1 1 2 696.18 18.45
 2 -1 2 558.55 14.7
 2 -1 2 559.82 14.7
 2 1 -2 559.93 14.93
 2 1 -2 533.3 14.73
 2 1 -2 529.42 14.74
 2 -1 2 558.79 14.55
 -2 1 2 534.81 14.68
 2 1 -2 535.34 14.74
 2 1 -2 548.96 14.87
 2 1 -2 541.66 14.63
 2 -1 -2 545.84 14.72
 2 1 2 556.18 14.88
 2 1 2 532.67 14.73
 2 1 2 551.6 14.84
 -2 -1 2 539.24 14.71
 2 1 2 553.67 14.81
 2 1 2 559.56 14.63
 -2 1 -2 574.97 14.76
 2 -1 -2 534.54 14.69
 3 1 -2 110.82 3.39
 -3 1 2 113.29 3.31
 3 1 -2 111.08 3.18
 3 -1 2 108.91 3.34
 3 -1 2 111.26 3.32
 3 -1 2 113.33 3.08
 3 1 -2 109.89 3.39
 3 1 -2 111.24 3.6
 3 1 -2 118.18 3.69
 3 1 2 106.75 3.46
 3 -1 -2 111.29 3.21
 3 -1 -2 110.93 3.36
 3 1 2 109.12 3.37
 3 1 2 112.6 3.38
 -3 1 -2 115.32 3.44
 3 1 2 110.8 3.6
 3 -1 -2 108.21 3.33
 3 1 2 115.27 3.18
 -3 -1 2 114.24 3.36
 4 1 -2 3.54 0.57
 -4 -1 -2 1.77 0.9
 4 1 -2 2.92 0.83
 4 -1 2 2.35 0.77
 4 1 -2 1.94 1.09
 4 -1 2 2.35 0.74
 4 1 -2 2.59 0.85
 -4 1 2 2.2 0.71
 4 1 -2 2.69 0.81
 4 -1 -2 1.34 0.76
 4 -1 -2 3.05 0.77
 4 1 2 1.54 0.78
 4 1 2 1.54 0.76
 4 1 2 2.53 1.05
 4 1 2 2.7 0.55
 -4 1 -2 2.93 0.89
 4 1 2 1.91 0.94
 -4 -1 2 2.05 0.78
 5 -1 2 13.74 1.41
 5 -1 2 15.28 1.32
 5 1 -2 14.88 1.38
 -5 1 2 14.56 1.29
 5 1 -2 16.98 1.45
 5 1 -2 15.69 1.58
 -5 -1 -2 13.43 1.57
 5 1 -2 16.42 1.03
 5 1 -2 14.98 1.79
 -5 -1 -2 15 1.35
 -5 -1 2 13.43 1.3
 5 1 2 14.72 1.38
 -5 1 -2 14.9 1.53
 5 1 2 17.16 1.49
 -5 1 -2 14.15 1.31
 5 -1 -2 15.65 1.37
 -5 -1 2 13.74 1.58
 5 1 2 12.79 1.91
 5 -1 -2 16.49 1.39
 6 -1 2 8.18 1.39
 -6 1 2 6.02 1.31
 6 1 -2 6.71 1.49
 6 -1 2 4.18 1.41
 6 1 -2 6.14 1.41
 -6 -1 -2 4.85 1.34
 -6 1 2 6.38 1.6
 -6 -1 -2 8.89 1.7
 6 -1 -2 6.42 1.41
 -6 1 -2 6.62 1.61
 -6 1 -2 5.2 1.28
 -6 -1 2 5.88 1.35
 6 1 2 7.44 1.39
 6 1 2 6.51 1.46
 6 -1 -2 3.29 1.39
 -6 -1 2 6.9 1.66
 0 2 2 208.28 5.62
 0 2 2 209.05 5.75
 0 2 -2 201.18 5.61
 0 2 -2 211.64 5.77
 0 2 -2 210.93 5.8
 0 2 2 207.24 5.74
 0 2 -2 210.71 5.76
 0 -2 -2 211.46 5.74
 -1 -2 -2 315.43 8.72
 -1 2 2 329 8.72
 -1 2 2 330.75 8.72
 -1 -2 -2 314.23 8.72
 1 2 -2 318.25 8.67
 1 2 -2 312.41 8.9
 1 2 -2 322.82 8.64
 1 2 -2 319.47 8.74
 1 2 -2 322.9 8.76
 1 2 -2 315.57 8.83
 1 -2 2 310.3 8.61
 1 2 2 312.96 8.73
 1 -2 -2 336.32 8.73
 1 2 2 317.74 8.73
 1 2 2 317 8.65
 -1 2 -2 339.63 8.73
 -1 -2 2 314.99 8.78
 1 2 2 325.87 8.68
 1 2 2 319.75 8.88
 -1 -2 2 322.92 8.66
 -1 2 -2 337.95 8.75
 2 2 -2 33.12 1.26
 2 2 -2 34.57 1.54
 2 -2 2 35.32 1.15
 2 2 -2 33.02 1.24
 -2 -2 -2 34.19 1.35
 2 2 -2 34 1.26
 -2 2 2 34.6 1.2
 -2 2 2 34.17 1.14
 2 2 -2 32.95 1.14
 2 2 -2 34.51 1.33
 2 -2 2 33.78 1.16
 2 2 -2 36.85 1.63
 2 2 2 35.62 1.26
 2 -2 -2 34.99 1.22
 -2 -2 2 34.21 1.24
 2 -2 -2 33 1.14
 2 2 2 32.54 1.43
 2 2 2 34.03 1.25
 2 2 2 35.5 1.58
 -2 -2 2 31.72 1.35
 2 2 2 34.67 1.6
 -2 2 -2 35.32 1.21
 -2 2 -2 35.64 1.21
 2 2 2 34.94 1.15
 2 2 2 34.74 1.28
 3 2 -2 78.03 2.35
 3 2 -2 76.31 2.56
 3 2 -2 78.75 2.64
 3 2 -2 78.03 3.01
 3 -2 2 76.07 2.45
 -3 2 2 78.18 2.42
 3 -2 2 79.36 2.47
 3 2 -2 75.4 2.54
 3 2 -2 78.94 2.94
 -3 -2 -2 79.58 2.7
 3 -2 -2 75.26 2.49
 3 2 2 76.24 2.94
 3 2 2 78.65 2.35
 3 2 2 77.72 2.58
 3 2 2 75.29 2.74
 3 2 2 77.53 2.55
 3 2 2 81.37 2.98
 -3 2 -2 79.45 2.54
 3 -2 -2 78.89 2.44
 -3 -2 2 76.44 2.52
 4 2 -2 35.07 1.45
 -4 2 2 36.77 1.64
 4 2 -2 32.88 1.8
 4 -2 2 37.37 1.75
 -4 -2 -2 34.54 1.94
 4 2 -2 36.65 1.82
 4 2 -2 38.47 2.45
 4 2 -2 34.39 2.5
 4 2 -2 37.94 1.98
 4 -2 2 37.11 1.67
 4 2 2 36.4 1.42
 -4 2 -2 33.16 1.59
 4 2 2 33.5 2.38
 4 2 2 34.17 1.77
 4 2 2 32.69 2.48
 4 -2 -2 36.11 1.74
 -4 2 -2 36.97 1.82
 4 2 2 34.79 2.09
 4 -2 -2 35.29 1.66
 -4 -2 2 32.61 1.72
 4 2 2 35.68 1.8
 5 -2 2 24.04 1.89
 -5 -2 -2 24.24 1.8
 -5 2 2 25.25 1.97
 5 2 -2 23.51 2.21
 5 2 -2 22.08 2.34
 5 2 -2 25.51 1.42
 5 2 -2 26.64 2.03
 5 2 -2 27.53 2.28
 5 -2 2 24.03 1.78
 -5 2 2 27.91 1.73
 5 2 -2 26.92 2.01
 -5 -2 -2 22.89 1.9
 5 2 2 27.48 2.66
 -5 -2 2 24.24 1.85
 5 2 2 25.52 1.42
 -5 -2 2 22.36 2.08
 -5 2 -2 28.59 1.74
 5 2 2 23.46 2.33
 5 -2 -2 26.02 1.91
 -5 2 -2 25.18 2.01
 5 2 2 22.94 1.73
 5 -2 -2 24.28 1.79
 5 2 2 22.97 1.66
 5 2 2 27.04 2.08
 6 2 -2 2.13 1.35
 -6 2 2 0.98 1.13
 6 2 -2 -0.34 1.32
 -6 -2 -2 2.12 1.29
 -6 2 2 1.26 1.39
 6 -2 2 0.77 1.3
 6 -2 2 0.3 1.2
 -6 -2 -2 1.21 1.51
 -6 2 -2 -0.65 1.39
 6 -2 -2 -0.15 1.29
 6 2 2 0.68 1.33
 -6 2 -2 -0.33 1.11
 -6 -2 2 -0.14 1.2
 6 2 2 2.59 1.27
 6 -2 -2 1.13 1.3
 -6 -2 2 0.64 1.48
 0 3 2 93.51 2.66
 0 -3 2 95.43 2.91
 0 3 -2 96.37 2.95
 0 3 -2 95.62 2.87
 0 3 2 98.91 2.86
 0 3 -2 94.42 2.91
 0 3 2 94.62 2.92
 0 3 2 94.26 2.87
 0 3 -2 92.62 2.76
 0 3 -2 94.39 2.65
 0 3 2 91.01 2.86
 0 3 -2 98.44 2.89
 0 -3 -2 96.8 2.85
 1 3 -2 188.56 5.58
 -1 -3 -2 184.92 5.35
 1 3 -2 182.94 5.2
 -1 3 2 192.52 5.36
 -1 -3 -2 184.74 5.29
 -1 3 2 191.15 5.36
 1 3 -2 188.67 5.37
 1 3 -2 190.75 5.23
 1 -3 2 198.32 5.43
 1 3 -2 189.9 5.21
 1 3 -2 186.92 5.48
 1 3 -2 192.13 5.43
 -1 3 2 195.45 5.13
 1 3 -2 183.89 5.37
 -1 3 -2 197.78 5.36
 -1 -3 2 184.05 5.44
 1 -3 -2 198.13 5.37
 1 3 2 188.07 5.37
 -1 -3 2 194.87 5.2
 1 3 2 188.98 5.55
 1 3 2 185.03 5.23
 1 3 2 191.24 5.5
 1 3 2 191.78 5.22
 1 3 2 194.96 5.46
 -1 3 -2 193.06 5.18
 1 3 2 184.44 5.24
 -1 3 -2 194.39 5.39
 1 3 2 186.7 5.38
 2 3 -2 88.33 2.86
 2 3 -2 89.49 2.64
 2 3 -2 92.7 2.74
 2 -3 2 91.95 2.85
 -2 3 2 90.33 2.75
 2 3 -2 89.89 2.85
 -2 -3 -2 86.16 2.8
 -2 -3 -2 90.51 2.83
 2 3 -2 86.56 2.72
 2 -3 2 94.68 2.57
 2 -3 2 92.73 2.59
 2 3 -2 90.58 3.22
 2 3 -2 89.23 2.82
 2 -3 -2 88.36 2.58
 2 3 2 91.35 2.75
 2 3 2 87.03 2.97
 2 3 2 90.54 2.81
 2 3 2 88.45 3.03
 2 -3 -2 88.28 2.77
 2 3 2 85.39 3.18
 -2 -3 2 87.41 2.91
 2 3 2 94.43 2.65
 -2 3 -2 90.65 2.76
 2 3 2 90.42 2.72
 2 3 2 87.06 2.81
 -2 -3 2 92.68 2.71
 -3 3 2 16.33 0.94
 3 3 -2 15.99 1.37
 3 -3 2 17.16 1.04
 3 3 -2 13.45 1.49
 3 3 -2 16.33 0.97
 3 3 -2 17.84 1.21
 -3 3 2 15.25 1.07
 -3 -3 -2 15.15 1.33
 3 -3 2 15.79 0.95
 3 3 -2 14.98 1.19
 3 3 -2 17.24 1.62
 3 3 -2 16.13 1.18
 -3 3 -2 16.52 1.11
 -3 3 -2 16.9 0.94
 3 3 2 17.24 1.54
 3 3 2 16.2 1.17
 3 -3 -2 16.28 0.98
 -3 3 -2 15.71 1.08
 3 3 2 19.62 1.83
 3 3 2 14.76 1.23
 -3 -3 2 16.11 1.15
 3 3 2 14.82 1.23
 3 3 2 17.32 1.39
 3 3 2 16.06 0.94
 3 -3 -2 18.14 1.12
 4 3 -2 43.91 1.75
 4 3 -2 43.57 2.89
 4 -3 2 44.31 1.9
 4 3 -2 43.22 2.38
 -4 3 2 42.47 1.77
 4 3 -2 45.86 2.12
 4 -3 2 47.35 1.86
 -4 -3 -2 46.23 2.29
 4 3 -2 45.19 2.12
 4 3 -2 41.59 2.78
 4 -3 -2 45.17 1.95
 4 3 2 41.5 2.44
 4 3 2 45.8 2.15
 -4 -3 2 43.51 2.03
 -4 3 -2 45.8 1.82
 -4 3 -2 44.29 1.99
 4 -3 -2 40.91 1.87
 4 3 2 45.47 2.95
 4 3 2 43.63 1.7
 4 3 2 45.39 2.07
 4 3 2 43.28 2.98
 -5 -3 -2 51.82 2.51
 -5 3 2 57.3 2.59
 5 3 -2 54.58 3.39
 5 3 -2 52.62 3.68
 5 3 -2 53.22 2.69
 5 3 -2 55.04 2.12
 5 -3 2 55.94 2.4
 5 -3 2 57.35 2.46
 5 3 -2 56.48 3.02
 -5 -3 -2 54.29 2.86
 -5 3 2 56.1 2.27
 5 3 -2 58.05 2.71
 -5 -3 2 54.32 2.82
 5 3 2 52.89 2.11
 5 3 2 52.51 3.54
 5 3 2 50.47 2.56
 5 3 2 51.23 2.7
 -5 3 -2 52.85 2.28
 5 -3 -2 55.78 2.47
 -5 3 -2 55.84 2.59
 5 3 2 46.13 3.41
 -5 -3 2 53.78 2.54
 5 -3 -2 55.45 2.5
 5 3 2 53.03 3.14
 6 3 -2 6.2 1.09
 6 3 -2 5.75 1.5
 6 3 -2 6.49 1.5
 6 3 -2 4.66 1.84
 -6 -3 -2 5.35 1.69
 6 3 -2 5.23 2.34
 6 3 -2 5 2.17
 -6 -3 -2 4.07 1.42
 6 3 2 5.56 1.54
 -6 -3 2 6.68 1.67
 6 3 2 5.07 1.95
 -6 -3 2 5.87 1.42
 6 3 2 4.79 1.07
 6 3 2 2.71 1.33
 6 3 2 3.43 2.32
 6 3 2 2.77 2.13
 0 4 -2 34.03 1.5
 0 4 -2 27.44 1
 0 4 2 25.48 1.35
 0 4 2 31.69 1.51
 0 4 -2 28.35 1.23
 0 4 2 26.6 1
 0 -4 -2 28.39 1.35
 1 4 -2 118.35 3.42
 1 4 -2 118.76 3.42
 -1 -4 -2 117.85 3.66
 1 4 -2 121.22 3.42
 1 4 -2 116.84 3.7
 1 4 -2 120.47 3.76
 1 -4 2 123.89 3.79
 -1 4 2 116.78 3.32
 1 4 -2 117.7 3.85
 1 4 -2 118.86 3.67
 1 4 -2 117.04 3.93
 -1 4 2 123.19 3.68
 -1 4 2 111.92 3.68
 1 -4 -2 131.57 3.7
 -1 -4 2 119.69 3.81
 1 4 2 120.88 3.89
 -1 4 -2 123.05 3.69
 1 4 2 114.32 3.69
 1 4 2 122.72 3.96
 1 4 2 125.48 3.78
 -1 -4 2 120.38 3.39
 1 4 2 117.53 3.7
 -1 4 -2 121.66 3.32
 -1 4 -2 124.52 3.44
 -1 4 -2 120.93 3.73
 1 4 2 120.38 3.42
 1 4 2 121.29 3.44
 2 -4 2 168.69 4.87
 2 4 -2 161.03 5.09
 2 4 -2 156.14 4.62
 2 4 -2 160.2 4.85
 2 4 -2 156.53 5.21
 2 4 -2 162.75 4.55
 2 4 -2 158.38 4.85
 2 4 -2 166.15 4.64
 -2 -4 -2 159.52 4.72
 -2 4 2 158.44 4.74
 -2 -4 -2 157.1 4.77
 2 4 -2 156.41 4.78
 -2 4 2 160.67 4.72
 -2 -4 2 163.43 4.58
 2 4 2 163.72 4.62
 2 4 2 159.79 4.64
 2 -4 -2 169.42 4.76
 2 4 2 158.64 4.95
 2 4 2 164.27 5.12
 -2 -4 2 160.14 4.91
 2 -4 -2 153.98 4.41
 2 4 2 156.65 5.18
 -2 4 -2 163.96 4.38
 2 4 2 155.84 4.79
 -2 4 -2 159.59 4.76
 2 4 2 160.44 4.81
 -2 4 -2 167.27 4.73
 2 4 2 156.21 4.55
 -3 -4 -2 1.73 0.91
 3 4 -2 2.33 1.5
 3 4 -2 1.95 1.01
 -3 -4 -2 2.36 0.97
 -3 4 2 1.86 0.83
 3 4 -2 1.19 0.75
 3 4 -2 2.91 0.66
 3 4 -2 2.4 0.86
 3 4 -2 3 0.81
 3 4 -2 0.42 1.24
 3 4 -2 2.15 0.98
 3 4 2 1.87 1.12
 3 -4 -2 1.85 0.68
 3 4 2 2.89 1.57
 -3 -4 2 1.97 0.78
 -3 4 -2 1.53 0.83
 3 4 2 2.74 0.98
 -3 -4 2 2.58 1
 3 4 2 2.7 0.83
 3 4 2 -0.31 1.25
 -3 -4 2 1.61 1.12
 3 4 2 2.41 0.74
 3 4 2 2.87 0.65
 4 4 -2 61.61 2.62
 4 4 -2 60.21 3.6
 -4 -4 -2 60.78 2.78
 4 4 -2 63.17 3
 4 4 -2 59.25 3.48
 4 4 -2 61.76 2.63
 4 4 -2 63.32 2.27
 4 4 2 65.38 2.63
 4 4 2 61.55 3.71
 4 4 2 69.03 3.14
 4 4 2 57.41 2.22
 -4 -4 2 61.53 2.77
 4 4 2 66.76 2.58
 -4 -4 2 64.08 2.5
 4 4 2 62.35 3.66
 -5 -4 -2 10.94 1.38
 5 4 -2 12.12 1.57
 5 4 -2 8.2 2.16
 5 4 -2 12.3 1.19
 5 4 -2 11.55 2.36
 -5 -4 -2 11.96 1.76
 5 4 -2 13.94 1.51
 5 4 -2 9.61 1.86
 5 4 2 10.44 1.4
 5 4 2 13 2.52
 5 4 2 8.87 2.1
 5 4 2 13.15 1.59
 5 4 2 13.91 1.2
 5 4 2 15.87 2.06
 -5 -4 2 15.47 1.72
 -5 -4 2 13.43 1.5
 6 4 -2 1.14 2.47
 -6 -4 -2 2.03 1.39
 6 4 -2 1.69 1.03
 6 4 -2 0.52 1.96
 6 4 -2 0.07 1.38
 -6 -4 -2 1.19 1.66
 6 4 -2 1.34 1.49
 6 4 -2 3 2.29
 6 4 2 0.2 2.07
 6 4 2 1.01 1.93
 -6 -4 2 1.03 1.35
 -6 -4 2 3.39 1.68
 6 4 2 3.02 2.45
 6 4 2 -1.37 1.43
 6 4 2 0.39 1.35
 6 4 2 2.43 1.1
 0 5 2 58.08 2.3
 0 -5 -2 59.65 2.29
 0 5 -2 58.43 2.45
 0 5 -2 56.67 2.14
 0 -5 2 59.08 2.49
 0 5 2 59.7 2.48
 0 5 -2 58.95 2.35
 0 5 2 62.7 2.48
 0 5 2 58.14 2.36
 0 5 -2 57.45 1.85
 0 5 2 58.8 2.34
 0 5 2 59.48 1.85
 0 5 -2 54.91 2.42
 1 5 -2 20.27 1.69
 1 5 -2 21.53 1.6
 1 5 -2 20.13 1
 1 5 -2 21.64 1.85
 1 5 -2 18 0.99
 1 5 -2 21.76 1.04
 1 5 -2 19.15 1.92
 -1 5 2 20.92 1.53
 1 -5 2 21.5 1.72
 -1 5 2 21.26 1.62
 1 5 -2 18.11 1.42
 -1 5 2 20.39 0.85
 -1 -5 -2 20.86 1.51
 1 5 2 19.71 1.66
 -1 -5 2 20.66 0.94
 1 5 2 22.78 1.89
 -1 5 -2 20.75 1.55
 1 5 2 20.02 1.58
 -1 -5 2 20.91 1.06
 1 5 2 20.3 1.01
 1 5 2 22.27 1.65
 -1 -5 2 21.8 1.76
 1 5 2 21.22 0.98
 -1 5 -2 21.84 0.85
 -1 5 -2 21.51 1.68
 1 5 2 20.7 1.86
 1 -5 -2 20.66 1.53
 -1 5 -2 22.05 1.2
 2 5 -2 49.09 1.84
 -2 5 2 45.65 2.15
 2 5 -2 48.55 1.89
 -2 -5 -2 42.79 2.19
 2 -5 2 46.82 2.14
 -2 -5 -2 46.39 2.01
 2 5 -2 48.67 2.31
 -2 5 2 49.53 2.22
 2 5 -2 56.19 2.76
 2 5 -2 50.97 1.8
 2 -5 2 52.28 2.45
 2 5 -2 51.27 2.28
 2 -5 -2 51.21 2.2
 -2 -5 2 49.14 1.81
 2 5 2 49.63 1.84
 -2 5 -2 48.95 2.3
 2 5 2 47.92 1.76
 2 5 2 49.87 2.42
 2 5 2 48.59 1.92
 -2 -5 2 46.86 1.95
 2 5 2 47.97 2.31
 2 5 2 54.27 2.89
 -2 5 -2 49.32 2.14
 2 5 2 50.77 2.38
 -2 -5 2 48.92 2.5
 3 5 -2 32.92 2.35
 3 5 -2 31.08 2.93
 3 5 -2 37.57 1.84
 3 -5 2 37.77 1.95
 -3 -5 -2 38.85 2.02
 3 5 -2 33.26 2.09
 3 5 -2 36.19 2.4
 3 5 -2 39.13 1.92
 -3 5 2 37.45 1.99
 -3 -5 -2 35.16 2.13
 3 -5 2 35.34 2.34
 3 5 -2 38.41 2.8
 3 5 -2 38.23 1.64
 3 5 2 34.42 3.22
 3 5 2 38.32 1.61
 -3 -5 2 38.9 1.98
 -3 -5 2 32.52 2.13
 -3 -5 2 33.64 2.54
 3 5 2 36.44 2.12
 3 5 2 35.66 1.9
 3 5 2 39.22 2.98
 3 5 2 38.6 2.49
 3 5 2 36.34 1.82
 -3 5 -2 39.68 2
 -3 -5 2 35.09 1.78
 3 5 2 37.39 2.17
 4 5 -2 2.4 2.05
 4 5 -2 3.08 1.18
 4 5 -2 0.5 1.42
 -4 -5 -2 2.76 1.28
 4 5 -2 1.27 1.04
 4 5 -2 5.24 1.95
 4 5 -2 3.76 0.9
 -4 -5 2 2.73 1.22
 4 5 2 1.13 1.03
 4 5 2 1.78 2.04
 4 5 2 5.38 0.91
 4 5 2 1.44 1.6
 -4 -5 2 1.87 1.04
 4 5 2 4.73 1.23
 4 5 2 0.45 1.67
 5 5 -2 2.26 2.32
 -5 -5 -2 3.05 1.26
 5 5 -2 2.79 2.36
 5 5 -2 2.39 1.31
 5 5 -2 1.05 1.33
 5 5 -2 1 0.99
 -5 -5 -2 2.31 1.47
 5 5 -2 2.09 1.75
 5 5 2 3.31 1.42
 5 5 2 0.69 2.08
 5 5 2 1.3 1.86
 -5 -5 2 2.08 1.48
 5 5 2 1.65 2.41
 5 5 2 0.84 0.99
 5 5 2 1.78 1.27
 -5 -5 2 1.51 1.23
 6 5 -2 7.03 1.27
 -6 -5 -2 11.58 1.66
 6 5 -2 7.96 2.92
 6 5 -2 12 1.78
 -6 -5 -2 9.88 2.02
 6 5 -2 7.27 1.73
 6 5 -2 10.02 2.88
 6 5 -2 7.48 2.24
 6 5 2 9.39 1.32
 6 5 2 8.46 2.48
 -6 -5 2 9.32 1.98
 6 5 2 10.2 1.84
 6 5 2 4.55 2.73
 -6 -5 2 12.18 1.66
 6 5 2 8.92 2.41
 6 5 2 7.54 1.65
 0 6 2 104.66 3.14
 0 -6 -2 109.64 3.71
 0 6 2 104.76 3.71
 0 6 2 109.94 3.87
 0 6 -2 105.36 3.84
 0 6 -2 109.33 3.98
 0 6 -2 106.12 3.14
 0 6 -2 105.55 3.77
 0 6 2 107.15 3.92
 0 6 -2 106.83 3.55
 0 6 2 108.59 3.71
 0 -6 2 100.68 3.87
 1 6 -2 15.28 1.08
 1 -6 2 16.02 1.69
 1 6 -2 14.67 1.78
 -1 6 2 11.96 1.46
 1 -6 2 17.76 1.51
 -1 -6 -2 14.64 1.43
 1 6 -2 13.33 1.52
 -1 6 2 13.91 0.86
 -1 6 2 15.18 1.45
 1 6 -2 12.49 1.41
 1 6 -2 12.33 1.59
 1 6 -2 12.36 1.31
 1 -6 -2 18.92 1.59
 -1 6 -2 16.55 1.47
 -1 6 -2 13.96 1.14
 -1 6 -2 16.12 1.6
 -1 -6 2 16.26 1.47
 1 6 2 19.2 1.85
 1 6 2 12.54 1.44
 -1 -6 2 13.99 1.68
 1 6 2 17.71 1.97
 -1 6 -2 13.59 0.85
 1 6 2 13.77 0.93
 1 6 2 13.6 1.4
 1 6 2 15.44 1.65
 2 6 -2 4.01 1.22
 2 -6 2 1.39 1.37
 2 6 -2 1.97 0.84
 2 6 -2 2.52 1.09
 2 6 -2 0.45 0.7
 2 6 -2 2.52 1.52
 2 6 -2 4.63 1.33
 -2 -6 -2 1.3 1.18
 -2 6 2 2.89 1.2
 2 -6 2 2.8 1.18
 2 6 -2 2.59 1.68
 -2 6 2 1.92 1.14
 2 6 -2 2.51 1.25
 2 6 2 1.82 0.72
 2 6 2 1.91 0.74
 -2 -6 2 3.96 1.52
 2 6 2 3.35 1.38
 2 -6 -2 2.78 1.2
 2 6 2 2.04 1.44
 2 6 2 1.69 1.27
 2 6 2 1.58 1.3
 -2 -6 2 1.85 1.25
 -2 -6 2 3.51 1.28
 2 6 2 2.26 1.78
 -2 6 -2 1.52 1.09
 -2 6 -2 1.45 1.26
 -3 6 2 -0.62 1.21
 3 6 -2 0.55 0.89
 3 6 -2 0.72 1.23
 3 -6 2 -0.35 1.5
 3 6 -2 1.27 1.83
 3 -6 2 2.44 1.26
 3 6 -2 2.82 1.06
 -3 -6 -2 -0.54 1.09
 3 6 -2 0.55 0.82
 3 6 -2 0.66 1.38
 3 6 -2 -0.81 1.82
 3 6 -2 2.29 1.45
 -3 -6 -2 1.92 1.34
 3 6 2 0.62 1.29
 3 6 2 0.7 0.78
 3 -6 -2 2.34 1.32
 3 6 2 -0.02 1.62
 3 6 2 -0.26 1.48
 3 6 2 -0.94 1.33
 3 6 2 1.92 2.14
 -3 -6 2 1.68 0.96
 3 6 2 1.66 1.04
 -3 -6 2 -1.23 1.66
 -3 6 -2 1.74 1.2
 3 6 2 -0.17 0.86
 -3 -6 2 1.2 1.07
 -3 -6 2 0.34 1.36
 4 6 -2 18.37 1.54
 4 6 -2 18.51 2.12
 4 6 -2 13.13 2.56
 -4 -6 -2 19 1.83
 4 6 -2 19.49 2.55
 4 6 -2 17.83 1.7
 4 6 -2 19.07 1.38
 -4 -6 -2 23.76 1.86
 4 6 2 21.21 1.59
 4 6 2 20.91 2.27
 4 6 2 11.44 2.59
 -4 -6 2 21.34 1.56
 -4 -6 2 19.39 1.82
 4 6 2 23.79 2.7
 4 6 2 22.22 1.72
 4 6 2 23.9 1.59
 -5 -6 -2 3.26 1.38
 5 6 -2 3.31 2.54
 -5 -6 -2 4.49 1.68
 5 6 -2 4.03 1.42
 5 6 -2 3.56 2.45
 5 6 -2 3.25 1.92
 5 6 -2 4.56 1.44
 5 6 -2 3.74 1.13
 5 6 2 3.57 2.66
 5 6 2 2.3 1.36
 -5 -6 2 4.11 1.33
 5 6 2 2.59 2
 5 6 2 5.36 1.16
 5 6 2 4.39 2.23
 -5 -6 2 4.76 1.66
 5 6 2 5.6 1.57
 0 -7 -2 22.23 1.9
 0 7 2 25.11 2.16
 0 -7 2 19.74 1.83
 0 7 -2 22.32 1.68
 0 7 2 22.94 1.24
 0 7 -2 24.91 2.25
 0 -7 2 20.25 2.11
 0 7 2 24.23 1.88
 0 7 -2 22.89 1.28
 -1 7 2 12.01 1.92
 1 -7 2 14.28 1.82
 -1 -7 -2 10.71 1.62
 -1 7 2 12.51 1.65
 1 7 -2 12.24 0.98
 1 -7 2 14.81 2.01
 1 7 -2 12.86 1.9
 1 7 -2 12.51 1.57
 1 7 -2 11.89 2.01
 1 7 -2 11.87 1.89
 1 7 -2 9.54 1.58
 1 7 2 10.34 1.64
 1 7 2 12.37 1
 1 7 2 10.71 1.64
 1 7 2 10.25 1.75
 -1 -7 2 11.85 1.62
 -1 7 -2 12.37 1.75
 -1 -7 2 12.17 1.85
 1 7 2 12.17 2.02
 1 -7 -2 12.91 1.66
 1 7 2 17.08 2.44
 -1 7 -2 12.5 1.85
 2 7 -2 2.55 1.5
 2 -7 2 3.09 1.46
 2 -7 2 2.34 1.71
 2 7 -2 1.44 1.74
 -2 -7 -2 2.37 1.49
 2 7 -2 1.62 0.87
 -2 7 2 3.03 1.35
 -2 7 2 2 1.33
 2 7 -2 2.14 1.45
 2 7 -2 0.44 1.9
 2 7 -2 2.74 1.39
 2 7 2 2.36 1.56
 2 7 2 2.46 1.48
 2 7 2 2.16 1.55
 2 7 2 1.81 0.81
 2 7 2 3.06 2.18
 -2 7 -2 0.94 1.42
 -2 -7 2 1.24 1.43
 2 7 2 2.7 1.92
 2 -7 -2 1.78 1.44
 -2 7 -2 2.38 1.33
 -2 -7 2 1.25 1.69
 -3 7 2 3.26 1.53
 -3 7 2 2.89 1.42
 3 7 -2 4.83 2.56
 3 -7 2 5.31 1.9
 3 7 -2 3.82 1.5
 3 7 -2 3.8 2.06
 3 -7 2 5.13 1.45
 3 7 -2 5.3 1.03
 3 7 -2 5.65 1.75
 3 7 -2 2.61 2.23
 -3 -7 -2 4.01 1.61
 -3 7 -2 2.29 1.67
 -3 7 -2 2.92 1.47
 3 7 2 0.85 2.22
 3 7 2 4.74 2.33
 -3 -7 2 2.52 1.67
 3 7 2 5.51 1.7
 3 7 2 7.36 1.68
 3 7 2 3.01 1.78
 3 -7 -2 5.44 1.63
 3 7 2 4.36 0.98
 -3 -7 2 3.97 1.91
 4 7 -2 12.2 1.32
 4 7 -2 12.08 2.8
 4 7 -2 6.72 1.92
 4 7 2 7.86 2.08
 4 7 2 13.81 2.5
 4 7 2 7.77 1.2
 -5 -7 -2 6.62 1.89
 -5 -7 -2 5.04 1.49
 5 7 -2 7.96 3.16
 5 7 -2 5.48 1.69
 5 7 -2 4.7 1.53
 5 7 -2 3.69 2.16
 5 7 -2 8.56 2.93
 5 7 -2 5.95 1.26
 5 7 2 6.86 1.75
 5 7 2 6.9 1.29
 5 7 2 8.68 2.41
 -5 -7 2 7.45 1.51
 -5 -7 2 5.59 1.88
 5 7 2 1.09 2.87
 5 7 2 7.67 1.57
 5 7 2 5.23 2.76
 0 8 -2 24.95 2.14
 0 8 -2 23.53 2.39
 0 8 -2 23.58 1.52
 0 -8 -2 24.81 2.21
 0 8 2 24.36 1.43
 0 8 -2 25.49 2.28
 0 -8 2 27.12 2.3
 0 8 2 26.09 2.17
 0 -8 2 24.2 2.54
 0 8 2 26.42 2.14
 0 8 2 31.18 2.54
 1 -8 2 5.82 1.74
 1 8 -2 7.69 1.71
 1 8 -2 9.25 2.2
 1 8 -2 10.04 1.92
 1 -8 2 7.33 2.07
 -1 -8 -2 6.49 1.77
 1 8 -2 14.78 2.3
 1 8 -2 7.86 1.02
 1 8 -2 5.96 1.63
 -1 8 2 9.66 1.75
 1 8 2 8.92 2.1
 1 8 2 6.74 0.97
 -1 8 -2 12.48 1.72
 1 8 2 6.63 2.21
 1 -8 -2 6.1 1.73
 1 8 2 12.23 2.04
 -1 -8 2 7.1 2.06
 -1 -8 2 5.34 1.73
 1 8 2 4.75 1.82
 1 8 2 8.92 1.88
 2 8 -2 9.42 1.83
 2 8 -2 7.54 2.39
 -2 8 2 13.71 1.92
 2 8 -2 10.54 1.9
 -2 8 2 11.13 1.84
 2 8 -2 13.68 2.35
 2 -8 2 5.46 2.18
 2 -8 2 10.63 1.84
 2 8 -2 8.54 1.13
 2 8 -2 8.41 2.4
 -2 -8 -2 10.66 1.98
 2 8 2 8.74 1.9
 2 8 2 8.33 2
 -2 8 -2 9.96 1.8
 2 8 2 10.49 2.78
 2 -8 -2 9.3 1.84
 2 8 2 8.86 2.49
 2 8 2 12.51 2.04
 -2 -8 2 9.09 2.2
 -2 -8 2 10.51 1.94
 2 8 2 10.8 1.15
 -2 8 -2 9.72 2.07
 -3 8 2 1.56 1.76
 3 8 -2 1.73 1.72
 -3 -8 -2 1.41 1.83
 3 8 -2 5.94 2.61
 3 8 -2 4.11 1.9
 3 -8 2 1.43 1.62
 -3 -8 -2 2.18 2.1
 3 -8 2 3.05 2.28
 -3 8 2 3.57 1.63
 -3 -8 2 0.99 1.72
 3 8 2 2.08 1.96
 3 8 2 2.6 1.07
 -3 8 -2 3.39 1.7
 3 8 2 4.7 2.51
 -3 -8 2 1.99 2.16
 3 8 2 1.19 1.94
 3 8 2 4.56 1.84
 3 -8 -2 1.06 1.93
 3 -8 -2 0.6 1.74
 -3 8 -2 2.33 1.59
 4 8 -2 0.9 2.06
 4 8 -2 2.49 3.03
 4 8 2 2.04 2.72
 4 8 2 -0.27 1.13
 4 8 2 0.05 2.77
 4 8 2 -0.68 2.12
 0 -9 -2 5.71 1.93
 0 9 -2 8.85 1.94
 0 -9 2 3.95 1.92
 0 9 2 2.87 2.1
 0 -9 2 8.47 2.35
 0 9 2 3.41 1.92
 -1 9 2 8.02 1.97
 1 9 -2 10.78 2.04
 -1 9 2 14.23 2.08
 1 -9 2 8.52 2.03
 -1 -9 -2 10.68 2.06
 1 -9 2 8.78 2.55
 1 9 -2 13.33 1.22
 1 9 2 11.84 1.2
 -1 -9 2 9.03 2.03
 1 9 2 20.26 2.82
 -1 9 -2 11.88 1.99
 1 9 2 10.93 2.12
 1 -9 -2 8.23 2.07
 -1 -9 2 10.9 2.44
 1 9 2 6.12 2.03
 -1 9 -2 17.78 2.44
 2 9 -2 1.71 2.17
 2 9 -2 -1.24 1.89
 2 9 -2 4.12 1.86
 2 9 -2 2.62 1.05
 -2 -9 -2 0.24 2.18
 -2 9 2 1.89 1.76
 2 -9 2 4.41 1.91
 2 -9 2 2.44 2.5
 2 9 -2 1.5 2.46
 2 9 -2 2.11 2.56
 -2 9 2 0.65 1.89
 -2 -9 -2 3.06 1.93
 2 9 2 6.21 2.71
 -2 -9 2 1.02 2.23
 2 -9 -2 1.03 2.17
 2 9 2 3.05 2.13
 2 -9 -2 -0.73 1.92
 2 9 2 1.36 2.42
 -2 9 -2 4.47 2.25
 -2 -9 2 1 1.84
 2 9 2 4 1.99
 -2 9 -2 5.19 1.78
 2 9 2 1.88 1.1
 2 9 2 3.08 2.04
 3 9 -2 1.46 2.85
 3 9 -2 1.45 2.66
 3 9 -2 3.45 2.22
 -3 -9 -2 4.07 2.25
 3 9 -2 3.63 1.9
 -3 -9 -2 -0.92 2.28
 3 9 -2 -0.13 1.14
 3 9 -2 2.81 2.66
 -3 -9 2 1 2.36
 3 9 2 1.53 1.15
 3 9 2 4.01 2.54
 3 -9 -2 1.46 3.35
 3 9 2 5.42 2.43
 3 9 2 1.02 1.87
 3 9 2 0.54 1.95
 -3 -9 2 1.98 1.93
 3 9 2 2.81 2.8
 0 10 -2 0.64 1.83
 0 10 -2 1.24 3.22
 0 10 2 1.44 2.03
 0 -10 2 2.72 2.1
 0 -10 -2 0.22 2.33
 0 -10 2 1.7 2.64
 0 -10 -2 1.06 2.06
 0 10 2 -2.84 1.96
 -1 10 2 0.59 1.95
 -1 -10 -2 1.86 2.38
 -1 10 2 2.85 2.03
 1 10 -2 0.9 2.96
 -1 -10 -2 -0.76 2.07
 1 -10 2 -0.36 2
 1 10 -2 3.33 1.96
 1 -10 2 -1.72 2.81
 1 10 2 2.25 2.08
 -1 -10 2 3.27 2.14
 -1 -10 2 1.6 2.57
 -1 10 -2 -2.09 1.71
 1 -10 -2 -1.27 2.32
 1 10 2 -1.84 1.94
 1 -10 -2 -1.8 2.14
 -1 10 -2 1.3 3.11
 2 0 3 2.35 0.25
 2 0 -3 2.32 0.36
 2 0 3 2 0.33
 -2 0 3 2.14 0.34
 -2 0 -3 2.12 0.4
 2 0 -3 1.7 0.35
 2 0 3 2.06 0.37
 2 0 -3 1.65 0.44
 3 0 3 74.03 2.39
 3 0 -3 75.2 2.61
 3 0 -3 75.27 2.31
 3 0 3 74.56 2.14
 3 0 -3 75.68 2.38
 3 0 -3 71.23 2.4
 -3 0 3 73.24 2.33
 -3 0 -3 78.56 2.51
 3 0 3 71.05 2.35
 3 0 3 64.21 2.38
 4 0 3 0.2 0.68
 4 0 3 0.64 0.76
 4 0 -3 -0.66 0.72
 4 0 -3 0.87 0.72
 -4 0 3 -0.05 0.68
 4 0 3 -0.63 0.72
 4 0 -3 0.42 0.73
 4 0 3 -0.21 0.44
 4 0 -3 1.08 1
 -4 0 -3 -0.31 0.81
 5 0 -3 18.98 1.49
 -5 0 3 17.37 1.39
 5 0 3 20.61 1.54
 5 0 -3 19.47 1.53
 5 0 3 20.87 1.51
 -5 0 -3 19.06 1.7
 -6 0 3 6.55 1.66
 -6 0 -3 7.19 1.4
 -6 0 3 6.77 1.35
 6 0 -3 5.78 1.41
 -6 0 -3 6.8 1.64
 6 0 3 9.01 1.42
 6 0 3 10.3 1.55
 6 0 -3 7.84 1.52
 1 1 -3 433.56 12.25
 -1 -1 3 469.47 12.08
 2 1 -3 18.17 1.1
 2 -1 3 19.21 0.78
 2 1 -3 21.41 0.81
 2 1 -3 17.63 0.71
 2 1 -3 19.19 0.86
 -2 1 3 17.23 0.76
 2 1 -3 19.05 1.08
 2 -1 3 19.79 0.81
 2 -1 -3 19.6 0.86
 2 -1 -3 19.21 0.81
 -2 -1 3 18.98 0.81
 -2 1 -3 16.38 0.85
 2 1 3 20.13 1.01
 2 1 3 18.14 0.82
 2 1 3 19.68 0.72
 3 1 -3 33.68 1.73
 3 -1 3 33.3 1.03
 3 1 -3 32.26 1.16
 3 1 -3 31.47 1.4
 3 1 -3 34.45 1.44
 3 -1 3 30.82 1.35
 3 1 -3 32.57 1.82
 -3 1 3 30.64 1.3
 3 -1 3 31.17 1.3
 -3 1 -3 31.4 1.46
 3 1 3 32.66 1.6
 -3 -1 3 29.09 1.34
 3 1 3 32.91 1.16
 3 -1 -3 31.92 1.39
 3 1 3 32.13 1.36
 3 1 3 33.05 1.64
 3 1 3 35.5 1.41
 3 -1 -3 33.55 1.36
 3 1 3 31.64 1.77
 4 1 -3 14.06 1.16
 -4 1 3 15.58 1.24
 -4 -1 -3 16.96 1.56
 4 1 -3 17.09 1.41
 4 -1 3 17.6 1.42
 4 1 -3 16.62 1.43
 4 1 -3 15.39 0.96
 4 -1 3 16.82 1.35
 4 1 -3 16.21 1.57
 4 1 3 18.29 0.97
 4 1 3 17.59 1.31
 4 -1 -3 16.56 1.38
 -4 1 -3 17.45 1.5
 -4 -1 3 17.85 1.33
 4 -1 -3 15.95 1.32
 4 1 3 16.15 1.41
 4 1 3 16.15 1.25
 4 1 3 18.92 1.79
 -5 1 3 12.69 1.2
 5 1 -3 11.13 1.32
 -5 -1 -3 10.72 1.47
 5 1 -3 11.14 1.6
 5 -1 3 8.97 1.2
 5 1 -3 11.18 1.48
 5 1 -3 10.16 1.31
 5 -1 3 10.67 1.27
 5 -1 -3 8.2 1.21
 5 1 3 6.56 1.2
 -5 1 -3 10.94 1.45
 -5 -1 3 7.73 1.14
 5 -1 -3 9.71 1.27
 5 1 3 11.88 1.29
 6 1 -3 8.87 1.58
 6 -1 3 7.81 1.54
 -6 1 3 9.97 1.42
 -6 -1 -3 11.63 1.77
 -6 1 3 8.73 1.69
 6 1 -3 9.57 1.53
 6 -1 3 10.82 1.44
 -6 -1 -3 8.53 1.45
 -6 -1 3 11.97 1.81
 -6 -1 3 7.73 1.38
 6 -1 -3 10.55 1.53
 6 -1 -3 13.83 1.67
 -6 1 -3 9.34 1.44
 6 1 3 10.64 1.46
 6 1 3 10.98 1.62
 -6 1 -3 12.81 1.77
 0 2 -3 63.85 2.1
 0 2 -3 71.98 2.15
 0 2 -3 75.9 2.21
 1 -2 3 106.27 3.1
 1 2 -3 105.16 3.09
 1 2 -3 107.3 3.01
 1 2 -3 104.35 2.94
 1 2 -3 111.53 3.17
 1 2 -3 100.91 3.06
 1 2 -3 105.44 3.25
 1 2 -3 103.4 2.96
 -1 2 -3 106.15 3.06
 -1 -2 3 104.51 2.95
 1 2 3 103.05 2.95
 -1 -2 3 99.42 3.11
 -1 2 -3 113.45 3.06
 2 -2 3 25.52 0.91
 2 2 -3 21.41 1.02
 2 -2 3 24.91 0.94
 2 2 -3 25.57 1.36
 2 2 -3 23.96 1.04
 2 2 -3 25.82 1.42
 2 2 -3 23.53 0.9
 2 2 -3 24.23 1.05
 2 2 -3 23.28 1.08
 -2 -2 -3 24.96 1.12
 2 2 3 23.35 0.91
 -2 -2 3 22.75 1.14
 2 -2 -3 25.93 0.95
 2 2 3 24.33 1.26
 -2 2 -3 24.17 1.01
 -2 -2 3 24.7 0.99
 2 2 3 25.21 1.04
 2 2 3 24.04 1.41
 2 2 3 25.78 1.07
 2 2 3 23.94 1.02
 3 2 -3 18.11 0.88
 3 2 -3 15.17 1.38
 -3 -2 -3 15.54 1.26
 3 2 -3 17.18 1.25
 3 2 -3 18.53 1.18
 3 2 -3 18.77 1.6
 3 2 -3 16.4 1.13
 3 -2 3 18.25 1.04
 3 -2 3 18.28 0.99
 -3 2 3 17.63 0.97
 3 2 3 17.51 1.18
 3 -2 -3 17.01 1.01
 3 2 3 17.51 1.41
 3 2 3 16.43 0.87
 -3 -2 3 16.17 1.08
 -3 2 -3 17.58 1.12
 3 2 3 17.5 1.05
 3 -2 -3 16.93 1.09
 3 2 3 17.02 1.09
 3 2 3 16.96 1.63
 3 2 3 17.87 1.71
 4 -2 3 14.05 1.08
 4 -2 3 10.16 1.02
 -4 2 3 11.33 0.95
 -4 -2 -3 10.21 1.23
 4 2 -3 10.03 1.54
 4 2 -3 12.71 1.74
 4 2 -3 12.09 0.85
 4 2 -3 12.8 1.25
 4 2 -3 9.85 1.07
 4 2 -3 12.15 1.1
 4 2 3 14.38 1.43
 4 2 3 12.82 0.86
 4 -2 -3 10.42 1.06
 4 2 3 13.65 1.81
 -4 -2 3 11.05 1.05
 4 2 3 10.33 1.43
 4 2 3 10.38 1.1
 -4 2 -3 13.18 1.19
 4 2 3 12.86 1.09
 4 -2 -3 12.12 1.04
 5 2 -3 12.43 1.4
 5 2 -3 14.5 2.13
 5 2 -3 11.34 1.82
 5 2 -3 14.26 1.07
 5 2 -3 11.82 1.38
 5 -2 3 16.25 1.31
 -5 2 3 14.48 1.25
 5 -2 3 14.51 1.39
 5 2 -3 15.23 1.68
 -5 -2 -3 12.24 1.57
 5 -2 -3 15.96 1.41
 5 2 3 13.4 2.09
 -5 2 -3 15.22 1.5
 5 2 3 12.42 1.72
 -5 2 -3 15.28 1.3
 5 -2 -3 16.21 1.42
 5 2 3 12.94 1.39
 5 2 3 14.63 1.05
 5 2 3 12.05 1.31
 5 2 3 14.09 1.83
 -5 -2 3 14.07 1.32
 -6 2 3 6.51 1.26
 6 -2 3 5.94 1.32
 -6 2 3 3.43 1.49
 6 2 -3 5.19 1.42
 6 2 -3 5.06 1.5
 -6 -2 -3 4.06 1.62
 -6 -2 -3 2.64 1.29
 6 -2 3 2.73 1.36
 -6 2 -3 5.93 1.3
 6 2 3 2.74 1.43
 -6 -2 3 3.59 1.33
 -6 2 -3 4.9 1.49
 6 -2 -3 3.05 1.38
 6 -2 -3 2.56 1.37
 -6 -2 3 5.42 1.62
 6 2 3 4.64 1.36
 0 3 3 58.48 1.89
 0 -3 3 62.15 1.98
 0 3 3 55.83 1.69
 0 3 -3 57.09 2.01
 0 3 -3 56.86 1.94
 0 -3 -3 56.87 1.91
 0 3 -3 55.6 1.67
 0 3 -3 55.89 1.96
 0 3 -3 60.01 1.91
 0 3 3 56.49 1.9
 1 3 -3 77.05 2.32
 1 3 -3 76.15 2.42
 -1 3 3 78.85 2.45
 1 -3 3 78.92 2.53
 1 3 -3 76.6 2.27
 -1 -3 -3 74.6 2.45
 1 3 -3 77.48 2.68
 1 3 -3 79.44 2.63
 -1 3 3 81.85 2.45
 1 3 -3 77.46 2.52
 1 3 -3 76.25 2.27
 1 3 -3 72.89 2.46
 -1 -3 3 77.68 2.56
 1 3 3 78.38 2.3
 -1 -3 3 79.47 2.26
 -1 3 -3 78.81 2.49
 1 3 3 77.9 2.46
 1 3 3 75.59 2.61
 1 3 3 79.75 2.29
 1 3 3 79.64 2.49
 1 3 3 78.56 2.57
 1 -3 -3 78.93 2.47
 -1 3 -3 83.57 2.46
 -2 3 3 143.44 4.07
 2 3 -3 144.14 4.18
 -2 -3 -3 130.21 4.11
 2 -3 3 144.83 3.88
 2 3 -3 142.99 4.16
 -2 -3 -3 142.62 4.15
 2 -3 3 145.79 4.17
 2 3 -3 138.44 4.48
 2 3 -3 143.13 4.05
 2 3 -3 142.06 3.95
 2 3 -3 133.33 4.12
 2 3 -3 137.57 4.02
 2 -3 -3 145.67 3.92
 2 3 3 140.73 4.33
 -2 -3 3 126.93 4.19
 2 3 3 138.11 4.45
 2 3 3 134.43 4.09
 2 3 3 136.82 4.1
 -2 3 -3 143.62 4.09
 2 3 3 141.4 4.07
 -2 -3 3 139.29 3.99
 2 3 3 133.23 3.94
 2 3 3 137.99 4.03
 2 3 3 139.46 4.31
 3 3 -3 14.46 1.18
 3 3 -3 13.88 1.04
 -3 -3 -3 14.52 1.33
 3 -3 3 13.39 0.98
 3 3 -3 13.78 1.49
 3 3 -3 13.73 0.94
 -3 3 3 13.51 1.1
 3 3 -3 16.4 1.39
 3 -3 3 14.41 1.01
 3 3 -3 13.44 1.19
 3 3 -3 14.74 1.61
 3 3 3 14.17 1.11
 3 -3 -3 14.45 0.96
 3 3 3 15.59 0.92
 3 3 3 13.68 1.33
 3 3 3 14.73 1.07
 3 3 3 12.78 1.22
 -3 -3 3 14.7 1.09
 -3 3 -3 14.59 1.1
 3 3 3 17.45 1.76
 3 3 3 14.06 1.45
 4 -3 3 16.47 1.31
 4 3 -3 14.95 1.84
 4 3 -3 15.55 1.01
 -4 -3 -3 18 1.5
 4 3 -3 13.45 1.38
 -4 3 3 16.85 1.22
 4 3 -3 15.83 1.31
 4 3 -3 15.6 1.92
 4 -3 3 17.72 1.25
 4 3 -3 14.13 1.27
 -4 -3 3 15.51 1.25
 -4 3 -3 17.04 1.47
 -4 3 -3 15.79 1.26
 4 3 3 19.13 1.69
 4 3 3 15.42 1.35
 4 3 3 16.29 1.16
 4 3 3 15.56 1.23
 4 -3 -3 15.42 1.25
 4 3 3 15.19 1.77
 4 3 3 19.05 2.14
 4 -3 -3 18.28 1.37
 -5 3 3 2.97 0.98
 5 3 -3 3.16 2.05
 5 -3 3 3.02 1.01
 5 3 -3 1.82 1.44
 5 3 -3 2.62 1.14
 5 3 -3 2.12 1.76
 5 -3 3 2.64 1.12
 -5 -3 -3 2.52 1.33
 5 3 -3 1.67 1.16
 5 3 -3 4.1 0.88
 5 3 3 2.51 1.22
 5 3 3 1.19 0.82
 5 -3 -3 3.43 1.18
 -5 -3 3 1.94 1.09
 -5 -3 3 3.03 1.31
 5 3 3 3.37 1.14
 -5 3 -3 1.28 1.14
 5 3 3 -0.56 2
 5 -3 -3 2.54 1.05
 5 3 3 4.32 1.6
 5 3 3 0.1 1.61
 -5 3 -3 2.71 1
 6 3 -3 7.24 2.35
 6 3 -3 3.27 1.52
 -6 -3 -3 1.89 1.31
 6 3 -3 3.28 1.84
 6 3 -3 0.77 2.25
 6 3 -3 1.42 1.39
 6 3 -3 4.92 1.07
 -6 -3 -3 3.24 1.67
 -6 -3 3 3.62 1.37
 6 3 3 0.05 2.28
 -6 -3 3 4.8 1.68
 6 3 3 2.88 1.35
 6 3 3 2.41 1.02
 6 3 3 8.74 2.92
 6 3 3 3.95 1.53
 0 4 3 5.43 0.7
 0 4 -3 5.81 0.62
 0 4 -3 5.12 0.43
 0 4 -3 5.38 0.64
 0 4 -3 5.53 0.89
 0 -4 -3 6.35 0.77
 0 4 3 4.02 0.74
 0 4 -3 4.86 0.84
 0 4 3 5.92 0.47
 0 4 -3 4.44 0.83
 -1 4 3 47.75 1.89
 1 4 -3 47.8 1.85
 1 4 -3 50.33 1.63
 1 4 -3 47.83 2.2
 1 4 -3 47.9 2.13
 1 4 -3 46.4 1.57
 1 4 -3 47.67 1.57
 -1 -4 -3 48.52 1.9
 1 4 -3 46.79 2
 -1 4 3 49.33 1.47
 -1 4 3 47.61 1.89
 1 -4 3 49.09 2.06
 1 4 -3 48.99 1.92
 1 4 3 48.7 2.19
 1 4 3 48.28 2.12
 -1 -4 3 48.42 2.07
 1 4 3 48.35 1.58
 -1 -4 3 46.3 1.53
 1 4 3 47.06 1.92
 1 -4 -3 50.55 1.9
 1 4 3 48.79 2
 -1 4 -3 48.57 1.89
 -1 4 -3 49.46 1.97
 1 4 3 49.24 1.58
 1 4 3 50.66 1.94
 -1 4 -3 48.81 1.6
 2 4 -3 336.13 9.5
 2 4 -3 319.7 9.45
 2 4 -3 340.2 9.3
 2 4 -3 345.9 9.75
 2 4 -3 345.15 9.32
 2 4 -3 328.35 9.84
 -2 4 3 337.56 9.39
 -2 -4 -3 338.27 9.45
 2 -4 3 352.27 9.52
 -2 4 3 336.8 9.05
 2 4 -3 341.72 9.24
 -2 -4 -3 327.52 9.41
 -2 4 3 351.24 9.42
 2 4 -3 326.59 9.49
 -2 -4 3 318.94 9.54
 2 -4 -3 334.41 9.45
 2 4 3 333.94 9.46
 2 4 3 334.4 9.82
 -2 -4 3 342.24 9.27
 2 4 3 342.11 9.46
 -2 4 -3 351.13 9.44
 2 4 3 330.39 9.3
 2 -4 -3 361.24 9.16
 2 4 3 330.62 9.25
 2 4 3 334.21 9.64
 2 4 3 344.25 9.76
 -2 4 -3 348.26 9.42
 2 4 3 342.33 9.35
 3 4 -3 5.32 1.44
 3 4 -3 3.75 1.52
 3 4 -3 6.01 1.09
 -3 4 3 5.63 0.94
 -3 -4 -3 6.4 1.14
 3 4 -3 4.73 0.84
 3 4 -3 3.71 0.95
 3 4 -3 6.2 1.14
 3 4 -3 6.75 0.76
 -3 -4 -3 6.11 1.01
 3 4 -3 5.55 0.89
 3 -4 -3 7.5 0.71
 3 4 3 4.67 1.25
 -3 -4 3 6.76 0.87
 -3 -4 3 5.59 1.19
 3 4 3 5.4 1.03
 3 4 3 5.53 0.94
 3 4 3 5.97 1.41
 -3 4 -3 7 0.98
 3 4 3 9.85 1.81
 3 4 3 5.59 0.84
 3 4 3 5.27 0.7
 4 4 -3 7.31 1.93
 4 4 -3 9.11 1.5
 -4 -4 -3 8.39 1.33
 4 4 -3 9.76 1.21
 4 4 -3 7.87 1.77
 4 4 -3 10 1.2
 4 4 -3 9.33 0.97
 4 4 3 9.46 0.95
 4 4 3 10.38 2.1
 4 4 3 8.86 1.83
 4 4 3 7.87 1.62
 4 4 3 10.74 1.21
 -4 -4 3 10.36 1.17
 4 4 3 11.33 1.32
 -5 -4 -3 9.2 1.64
 5 4 -3 9.9 1.43
 5 4 -3 7.91 1.46
 5 4 -3 11.93 2.48
 5 4 -3 12.87 2.31
 5 4 -3 9.3 1.1
 5 4 -3 13.16 1.92
 5 4 3 7.01 2
 5 4 3 11.24 1.13
 5 4 3 6.95 2.41
 -5 -4 3 9.13 1.31
 5 4 3 10.97 2.06
 5 4 3 11.04 1.46
 5 4 3 11.23 1.55
 -5 -4 3 11.89 1.68
 6 4 -3 -1.16 2.32
 6 4 -3 1.24 1.04
 6 4 -3 1.1 1.92
 6 4 -3 -1.05 1.37
 -6 -4 -3 0.08 1.59
 6 4 -3 0.69 2.43
 -6 -4 -3 0.54 1.37
 6 4 -3 -0.36 1.47
 6 4 3 1.93 1.38
 6 4 3 -2.42 2.06
 6 4 3 2.17 2.56
 6 4 3 0.05 1.03
 -6 -4 3 0.38 1.59
 6 4 3 2.04 1.52
 -6 -4 3 -0.75 1.27
 0 5 3 51.86 2.31
 0 5 -3 54.74 2.18
 0 5 3 52.84 2.23
 0 5 -3 57.32 2.44
 0 5 3 52.02 2.18
 0 -5 -3 50.36 2.19
 0 5 -3 51.94 2.32
 0 5 -3 53.49 1.69
 0 5 3 54.39 1.71
 0 5 3 51.56 2.22
 0 5 -3 51.21 2.01
 0 -5 3 50.61 2.38
 1 5 -3 71.01 2.57
 -1 -5 -3 69.96 2.64
 1 5 -3 70.3 2.62
 1 5 -3 69.86 2.88
 -1 5 3 72.54 2.65
 1 5 -3 73.05 2.21
 1 5 -3 66.92 2.78
 -1 5 3 69.12 2.07
 1 5 -3 71.58 3
 -1 5 3 68.68 2.61
 1 5 -3 72.08 2.18
 1 -5 3 69.44 2.81
 -1 5 -3 71.5 2.28
 -1 -5 3 64.59 2.09
 1 5 3 67.67 2.67
 -1 5 -3 70.28 2.59
 1 5 3 70.2 2.18
 -1 5 -3 69.44 2.72
 1 -5 -3 73.16 2.65
 -1 -5 3 67.36 2.82
 1 5 3 66.48 2.92
 1 5 3 73.55 3.03
 1 5 3 70.03 2.78
 1 5 3 71.09 2.68
 1 5 3 66.11 2.2
 2 5 -3 43.07 1.63
 -2 5 3 43.97 2.04
 -2 -5 -3 42.63 2.11
 2 5 -3 38.1 2.59
 2 5 -3 37.35 2.7
 2 -5 3 44.16 2.35
 2 5 -3 38.57 2.1
 2 5 -3 39.23 1.72
 2 5 -3 39.02 2.31
 2 5 -3 41.78 1.74
 2 5 -3 43.68 2.12
 -2 5 3 46.94 2.07
 -2 5 -3 40.68 2.14
 2 5 3 41.75 2.65
 -2 5 -3 41.59 2.02
 2 5 3 41.47 2.14
 2 5 3 40.12 2.28
 -2 -5 3 45.78 1.65
 2 5 3 42.71 2.19
 2 5 3 46.68 1.65
 2 5 3 41.49 1.68
 -2 -5 3 42.82 2.41
 2 -5 -3 42.91 2.12
 2 5 3 40.42 2.67
 3 5 -3 0.64 1.08
 -3 -5 -3 1.23 1.03
 3 5 -3 2.22 1.15
 3 5 -3 0.08 1.45
 3 5 -3 1.76 1.32
 3 5 -3 0.31 1.63
 -3 -5 -3 1.59 1.21
 3 5 -3 0.86 0.87
 3 5 -3 0.75 0.71
 3 5 -3 0.83 0.85
 3 -5 3 1.63 1.57
 -3 5 3 1.14 1.01
 3 5 3 1.52 0.96
 3 5 3 1.48 1.15
 3 5 3 -0.6 1.23
 3 5 3 2.21 0.73
 3 5 3 1.08 1.02
 -3 5 -3 2.77 1.12
 -3 -5 3 1.26 1.43
 3 5 3 -0.02 1.44
 3 5 3 0.46 0.79
 -3 -5 3 1.64 0.82
 3 5 3 2.02 1.85
 4 5 -3 24.69 1.55
 4 5 -3 28.48 1.97
 -4 -5 -3 31.54 2.21
 4 5 -3 22.34 2.52
 4 5 -3 23.87 2.42
 4 5 -3 25.03 2.02
 4 5 -3 27.64 2.17
 -4 -5 3 25.92 1.81
 4 5 3 23.25 2.38
 -4 -5 3 24.59 2.09
 4 5 3 25.49 1.9
 4 5 3 24.7 2.22
 4 5 3 24.07 1.53
 4 5 3 26.67 2.02
 4 5 3 24.14 2.62
 5 5 -3 7.42 2.6
 5 5 -3 11.56 1.25
 -5 -5 -3 7.25 1.39
 5 5 -3 8.03 1.92
 5 5 -3 9.1 2.41
 5 5 -3 9.14 1.46
 5 5 -3 8.63 1.55
 -5 -5 -3 14.37 1.84
 5 5 3 9.97 2.29
 5 5 3 11.3 1.22
 5 5 3 11.6 2.22
 -5 -5 3 12.5 1.76
 5 5 3 6.02 2.52
 -5 -5 3 9.65 1.42
 5 5 3 11.86 1.64
 5 5 3 8.86 1.44
 6 5 -3 5.14 2.69
 6 5 -3 8.62 1.73
 6 5 -3 8.73 1.29
 6 5 3 10.13 1.32
 6 5 3 8.31 1.63
 0 6 -3 17.61 1.47
 0 6 3 16.49 1.54
 0 6 3 17.24 1.52
 0 -6 3 19.04 1.8
 0 6 -3 18 0.98
 0 6 3 18.27 1.47
 0 6 -3 16.19 1.58
 0 6 -3 17.37 1.57
 0 6 3 17.14 1.81
 0 6 -3 16.11 1.27
 0 -6 -3 17.43 1.52
 0 6 3 17.09 1.01
 1 6 -3 4.36 1.37
 -1 6 3 4.99 1.22
 -1 -6 -3 4.64 1.2
 1 6 -3 4.47 1.08
 -1 6 3 1.9 1.14
 1 6 -3 5.25 1.51
 -1 6 3 4.49 0.57
 1 -6 3 5.37 1.42
 1 6 -3 6.82 0.74
 1 6 -3 4.25 1.12
 1 6 -3 5.51 1.33
 -1 6 -3 5.05 0.59
 1 6 3 3.18 1.34
 -1 6 -3 4.21 1.27
 1 6 3 5.42 1.62
 1 6 3 3.81 1.15
 -1 -6 3 3.72 1.41
 1 6 3 4.89 1.3
 1 -6 -3 6.03 1.23
 1 6 3 4.03 1.21
 -1 6 -3 6.87 0.97
 -1 6 -3 4.4 1.12
 1 6 3 6.08 0.72
 2 -6 3 4.5 1.24
 2 6 -3 4.42 0.79
 -2 -6 -3 5.99 1.31
 2 6 -3 5.2 1.28
 -2 6 3 3.36 1.19
 2 6 -3 4.25 1.8
 2 6 -3 4.13 1.54
 2 6 -3 4.96 1.43
 2 6 -3 3.12 1.25
 2 -6 3 4.35 1.45
 -2 6 3 4.64 1.24
 2 6 -3 3.96 1.11
 2 6 3 4.54 0.78
 2 -6 -3 4.09 1.32
 2 6 3 6.68 1.44
 2 6 3 3.37 1.97
 2 6 3 4.02 1.72
 -2 -6 3 4.23 1.58
 -2 6 -3 3.52 1.34
 2 6 3 4.78 0.8
 2 6 3 4.55 1.3
 2 6 3 4.42 1.37
 -2 6 -3 4.88 1.17
 3 6 -3 4.68 1.37
 3 6 -3 4.2 1.76
 3 6 -3 3.84 1.49
 3 6 -3 4.55 1.07
 3 6 -3 1.7 1.86
 3 6 -3 3.86 1.01
 3 -6 3 5.2 1.67
 3 -6 3 4.79 1.28
 -3 6 3 2.38 1.26
 3 6 -3 0.14 0.85
 -3 -6 -3 3.23 1.24
 3 6 -3 4.68 1.47
 -3 -6 -3 3.67 1.53
 3 6 3 3.94 1.07
 3 6 3 3.48 1.46
 3 6 3 1.13 1.53
 3 6 3 4.87 1.36
 -3 6 -3 5.04 1.37
 3 6 3 1.12 0.84
 -3 6 -3 3.21 1.3
 3 6 3 0.48 2.01
 -3 -6 3 3.54 1.77
 3 6 3 3.35 0.96
 -3 -6 3 3.36 1.13
 3 6 3 2.27 1.7
 -3 -6 3 4.17 1.53
 -3 -6 3 4.33 0.97
 4 6 -3 5.08 2.18
 4 6 -3 4.61 1.7
 4 6 -3 1.57 1.14
 -4 -6 -3 2.59 1.41
 4 6 -3 1.94 2.15
 4 6 -3 6.66 1.06
 4 6 -3 3.5 1.27
 4 6 3 3.24 2.47
 4 6 3 2.81 1.17
 4 6 3 3.69 0.98
 -4 -6 3 2.56 1.1
 4 6 3 1.93 1.28
 4 6 3 4.32 1.79
 -4 -6 3 4.68 1.4
 4 6 3 6.54 2.21
 5 6 -3 7.27 1.24
 5 6 -3 6.88 1.52
 -5 -6 -3 7.98 1.51
 5 6 -3 4.64 1.99
 -5 -6 -3 10.74 1.89
 5 6 -3 15.43 3.07
 5 6 -3 10.16 2.86
 5 6 -3 6.19 1.56
 -5 -6 3 7.79 1.75
 5 6 3 8.31 1.51
 5 6 3 10.26 1.28
 5 6 3 10.47 1.74
 5 6 3 9.16 2.26
 -5 -6 3 7.98 1.43
 5 6 3 9.75 2.34
 5 6 3 3.42 2.65
 0 7 -3 2.6 0.7
 0 -7 3 1.94 1.59
 0 7 3 2.09 0.69
 0 7 3 3.6 1.35
 0 7 -3 0.02 1.1
 0 7 -3 4.49 1.52
 0 7 -3 3.7 1.54
 0 7 3 6.62 1.82
 0 -7 3 0.52 1.34
 0 7 -3 3.4 1.33
 0 -7 -3 1.13 1.38
 1 7 -3 4.51 1.78
 -1 -7 -3 4.09 1.47
 -1 7 3 5.22 1.42
 -1 7 3 2.77 1.43
 1 7 -3 3.54 1.82
 1 7 -3 4.51 0.83
 1 -7 3 7.5 1.58
 1 7 -3 2.28 1.51
 1 7 -3 5.63 1.32
 1 7 -3 2.47 1.35
 1 -7 3 5.76 1.76
 -1 -7 3 4.28 1.7
 1 7 3 3.51 1.49
 -1 7 -3 5.34 1.46
 1 7 3 4.09 1.54
 1 -7 -3 7.4 1.51
 -1 7 -3 2.85 1.54
 1 7 3 4.28 1.42
 1 7 3 5.37 0.86
 -1 -7 3 7.47 1.5
 1 7 3 8.8 2.06
 -2 -7 -3 4.46 1.56
 2 -7 3 4.94 1.53
 2 7 -3 2.54 1.99
 2 7 -3 4.71 0.93
 2 7 -3 3.33 1.59
 2 7 -3 2.4 1.38
 2 7 -3 2.49 1.44
 -2 7 3 3.06 1.4
 2 7 -3 5.14 1.97
 2 -7 3 5.65 1.83
 -2 7 3 4.98 1.44
 2 7 3 4.61 1.61
 2 7 3 5.18 0.93
 -2 -7 3 2.94 1.52
 -2 7 -3 5.38 1.4
 2 7 3 2.64 1.41
 2 -7 -3 5.75 1.6
 -2 7 -3 1.06 1.48
 2 7 3 5.34 1.71
 -2 -7 3 3.79 1.82
 2 7 3 3.44 2.11
 2 7 3 2.12 1.74
 3 -7 3 4.6 1.9
 3 7 -3 2.82 1.65
 3 7 -3 0.4 1.64
 3 -7 3 4.66 1.58
 3 7 -3 4.3 2.14
 3 7 -3 2.63 1.5
 -3 7 3 1.94 1.51
 3 7 -3 1.84 0.97
 3 7 -3 2.35 2.22
 -3 -7 -3 2.66 1.74
 -3 -7 3 1.54 1.88
 -3 7 -3 2.77 1.58
 -3 7 -3 1.16 1.65
 3 7 3 2.51 2.38
 3 7 3 2.52 2.15
 3 7 3 2.32 0.92
 3 7 3 3.94 1.54
 3 7 3 3.37 1.87
 3 7 3 3.74 1.69
 -3 -7 3 1.14 1.59
 4 7 -3 12.82 2.58
 4 7 -3 12.14 1.3
 4 7 -3 9.77 2.57
 4 7 -3 11.72 2.12
 -4 -7 -3 5.57 2.15
 4 7 3 12.79 2.3
 4 7 3 11.12 1.28
 4 7 3 10.45 1.71
 4 7 3 9.68 2.28
 4 7 3 8.71 2.4
 4 7 3 6.19 2.8
 0 8 -3 22.06 2.05
 0 8 3 19.77 2.08
 0 -8 -3 23.26 2.15
 0 -8 3 23.42 2.13
 0 8 -3 23.91 1.65
 0 8 3 23.58 2.18
 0 -8 3 19.91 2.43
 0 8 3 24.42 1.4
 1 8 -3 23.21 2.34
 1 -8 3 21.7 2.59
 1 8 -3 25.83 1.5
 1 8 -3 24.53 2.77
 1 8 -3 19.09 2.06
 1 -8 3 25.43 2.16
 -1 8 3 24.65 2.17
 -1 -8 -3 21.55 2.19
 1 8 -3 23.38 2.53
 -1 8 3 28.08 2.64
 1 8 -3 23.86 2.08
 1 8 3 24.12 2.61
 1 8 3 22.47 2.28
 1 8 3 18.64 2.04
 -1 -8 3 22.99 2.61
 -1 8 -3 32.94 2.91
 1 -8 -3 29.02 2.34
 1 8 3 25.39 2.24
 1 8 3 24.45 1.53
 -1 8 -3 25.29 2.18
 -1 -8 3 21.66 2.18
 2 8 -3 2.7 1.75
 2 -8 3 1.49 1.65
 -2 8 3 4.27 1.55
 2 8 -3 2.12 2.03
 2 8 -3 3.91 1.73
 -2 -8 -3 6.26 1.84
 2 8 -3 4.89 1.74
 2 8 -3 4.26 2.21
 -2 8 3 4.52 1.6
 2 -8 3 6.29 2.37
 2 8 -3 2 0.94
 -2 8 -3 2.12 1.53
 2 8 3 2.97 0.98
 2 8 3 3.31 1.7
 -2 8 -3 3.22 1.8
 -2 -8 3 4.98 2.11
 2 -8 -3 3.09 1.87
 2 8 3 5.58 2.19
 2 8 3 3.02 2.45
 2 8 3 3.72 1.95
 -2 -8 3 2.57 1.78
 2 8 3 4.06 1.84
 3 8 -3 2.98 2.26
 3 8 -3 2.61 1.88
 3 8 -3 7.88 2.86
 3 -8 3 3.73 2.27
 3 8 -3 2.09 1.06
 3 8 -3 2.55 2.38
 3 8 -3 2.11 1.74
 -3 8 3 -0.16 1.72
 -3 -8 -3 3.44 1.94
 3 -8 3 2.2 1.66
 3 8 3 -0.42 2.05
 -3 -8 3 1.44 1.95
 3 8 3 1.47 1.04
 3 8 3 4.94 2.56
 -3 -8 3 1.67 2.19
 3 8 3 4.38 2.33
 3 8 3 -0.67 1.78
 3 8 3 3.29 1.66
 -3 8 -3 3.65 1.89
 -3 8 -3 0.09 1.71
 4 8 -3 2.59 2.65
 4 8 -3 2.54 2.72
 4 8 -3 2.85 2.08
 4 8 -3 0.68 1.21
 4 8 3 1.51 2.38
 4 8 3 3.69 1.23
 4 8 3 5.08 2.41
 4 8 3 1.71 2.65
 0 -9 3 31.71 3.21
 0 -9 -3 24.78 2.59
 0 9 3 40.41 3.19
 0 -9 3 27 2.51
 0 9 3 28.71 2.54
 1 9 -3 7.53 1.11
 1 9 -3 11.31 2
 1 -9 3 7.81 2.08
 -1 9 3 10.62 2
 1 9 -3 13.6 2.09
 -1 9 3 8.98 2.01
 1 -9 3 6.25 2.66
 1 9 -3 13.63 2.65
 -1 -9 -3 7.23 2.13
 1 9 3 9.58 2.12
 1 -9 -3 9.67 2.17
 -1 -9 3 6.65 2.02
 -1 9 -3 9.27 1.92
 -1 -9 3 7.7 2.43
 1 9 3 10.73 1.17
 1 9 3 8.81 1.94
 -1 9 -3 9.56 2.45
 1 9 3 6.97 2.02
 1 9 3 10.44 2.65
 2 9 -3 11.78 2.13
 2 9 -3 8.26 1.17
 2 9 -3 5.57 2.54
 -2 9 3 9.42 1.9
 2 9 -3 4.86 1.87
 -2 -9 -3 7.33 2.19
 2 9 -3 5.39 2.56
 2 -9 3 10.49 2.07
 -2 9 3 8.85 2.05
 2 9 -3 6.84 2.39
 -2 -9 3 4.46 2.06
 2 9 3 6.47 2.66
 2 -9 -3 7.6 2.16
 2 9 3 8.33 1.22
 -2 -9 3 3.34 2.35
 -2 9 -3 8 2.25
 2 9 3 8.24 2.28
 2 9 3 5.03 1.96
 2 9 3 5.41 2.11
 -2 9 -3 8.35 1.88
 3 9 -3 6.01 2.22
 3 9 -3 5.11 2.3
 -3 -9 -3 1.89 2.19
 3 9 -3 4.58 2.66
 -3 -9 -3 1.95 2.34
 3 9 -3 5.49 1.24
 3 9 -3 5.52 2.14
 3 9 -3 3.87 2.81
 3 9 3 -2.2 2.57
 -3 -9 3 5.34 2.57
 3 9 3 8.74 2.34
 3 9 3 6.09 2.47
 -3 -9 3 5.1 2.11
 3 9 3 5.37 1.24
 3 9 3 5.46 1.97
 3 -9 -3 1.78 3.53
 0 10 3 0.37 1.98
 0 -10 3 3.34 2.08
 0 -10 3 0.63 2.95
 0 10 -3 1.72 1.89
 0 10 3 -0.1 1.88
 0 -10 -3 2.48 2.44
 0 10 -3 2.17 2.55
 0 -10 -3 3.47 2.27
 -1 -10 -3 -0.59 2.34
 1 -10 3 -0.6 3.25
 1 -10 -3 3.51 2.47
 -1 -10 3 4.92 2.64
 -2 0 -4 381.01 9.98
 2 0 -4 366.63 9.9
 2 0 4 357.46 9.88
 -2 0 4 358.63 9.85
 2 0 -4 381.8 9.98
 2 0 4 338.68 9.9
 3 0 4 138.95 4.14
 3 0 -4 145.57 4.4
 3 0 -4 143.67 4.17
 -3 0 -4 142.99 4.27
 3 0 4 141.37 3.93
 -3 0 4 144.54 4.13
 3 0 4 138.09 4.17
 3 0 -4 136.95 4.2
 4 0 4 15.16 1.11
 -4 0 4 15.23 1.09
 4 0 4 15.7 0.86
 4 0 -4 16.1 1.23
 4 0 -4 16.55 1.29
 4 0 -4 16.91 1.46
 4 0 4 16.22 1.21
 4 0 -4 16.74 1.2
 -4 0 -4 13.43 1.3
 -5 0 -4 2.77 1.23
 5 0 -4 6.21 1.16
 -5 0 4 4.13 1.05
 5 0 -4 6.73 1.22
 5 0 4 5.13 1.18
 5 0 4 5.81 1.16
 -6 0 -4 6.76 1.39
 6 0 4 7.76 1.53
 6 0 -4 6.71 1.51
 6 0 -4 7.01 1.43
 -6 0 4 10.59 1.41
 6 0 4 6.25 1.34
 -6 0 -4 8.03 1.64
 2 -1 4 91.21 2.65
 2 1 -4 91.86 2.96
 2 1 -4 90.07 2.74
 2 1 4 91.97 2.58
 2 1 4 87.82 2.69
 -2 -1 4 90.97 2.66
 3 1 -4 103.09 3.24
 3 -1 4 106.17 3.18
 -3 -1 -4 112.87 3.38
 3 -1 4 107.7 2.94
 3 1 -4 101.75 3.53
 -3 1 4 107.33 3.16
 3 1 -4 105.42 3.59
 3 1 -4 95.96 3.27
 3 -1 4 105.95 3.22
 3 1 4 103.84 3.26
 3 -1 -4 109.14 3.29
 -3 1 -4 109.45 3.33
 3 1 4 107.13 3.4
 3 -1 -4 106.96 3.21
 3 1 4 105.85 3.24
 3 1 4 102.1 3.03
 -3 -1 4 102.85 3.19
 4 -1 4 17.72 1.34
 4 1 -4 21.1 1.55
 -4 -1 -4 20.33 1.6
 4 1 -4 20.62 2.09
 -4 1 4 20.97 1.32
 4 1 -4 21.08 1.44
 4 1 -4 19.41 1.51
 4 -1 4 20.49 1.46
 4 1 4 21.22 1.4
 4 -1 -4 21.06 1.5
 4 -1 -4 20.12 1.42
 -4 -1 4 18.33 1.39
 4 1 4 23.36 1.67
 4 1 4 21.54 1.03
 4 1 4 19.52 1.53
 -4 1 -4 19.21 1.55
 5 1 -4 0.24 1.02
 -5 -1 -4 0.11 1.18
 5 1 -4 -0.04 1.41
 5 -1 4 -0.36 0.97
 5 -1 4 0.73 1.06
 5 1 -4 0.25 1.02
 -5 1 4 0.84 0.93
 5 1 -4 0.5 1.08
 -5 1 -4 0.56 1.16
 5 1 4 1.53 1.08
 5 -1 -4 0.29 1.02
 5 -1 -4 1.87 1.04
 -5 -1 4 0.89 0.95
 5 1 4 0.78 1.13
 -6 1 4 23.4 1.71
 6 -1 4 22.27 1.75
 -6 -1 -4 21.33 2.05
 6 1 -4 19.54 1.87
 -6 -1 -4 19.2 1.69
 6 -1 4 19.87 1.84
 6 1 -4 19.68 1.84
 -6 1 -4 20.4 1.99
 -6 1 -4 23.26 1.76
 6 -1 -4 18.3 1.78
 6 1 4 17 1.81
 6 1 4 20.96 1.8
 6 -1 -4 18.6 1.81
 -6 -1 4 21.07 1.73
 1 2 -4 42.91 1.71
 1 2 -4 46.89 1.66
 -2 -2 -4 118.21 3.56
 2 2 -4 121.31 3.49
 2 2 -4 115.2 3.7
 2 2 -4 116.36 3.44
 2 2 -4 114.28 3.34
 2 -2 4 119.3 3.35
 2 2 -4 118.54 3.82
 -2 -2 4 115.01 3.4
 2 2 4 119.9 3.5
 2 2 4 116.5 3.44
 2 2 4 120.41 3.68
 2 2 4 120.3 3.35
 3 2 -4 145.66 4.5
 -3 -2 -4 149.91 4.64
 3 2 -4 146.89 4.57
 3 2 -4 154.29 4.33
 3 -2 4 156.19 4.4
 3 2 -4 152.61 4.83
 3 2 -4 153.94 4.55
 3 2 -4 154.72 4.99
 3 -2 4 160.03 4.45
 -3 2 -4 157.14 4.53
 3 2 4 149.41 4.54
 3 2 4 156.85 4.33
 3 2 4 151.12 4.75
 -3 -2 4 152.32 4.46
 3 2 4 149.81 4.8
 3 2 4 156.25 4.51
 3 -2 -4 154.01 4.42
 3 2 4 148.02 4.4
 4 2 -4 19.68 1.92
 4 2 -4 15.84 1.06
 4 -2 4 17.41 1.23
 4 2 -4 19.54 1.5
 4 2 -4 18.45 1.51
 4 -2 4 17.72 1.29
 4 2 -4 19.28 1.46
 -4 -2 -4 15.56 1.39
 -4 2 4 16.57 1.24
 4 2 -4 14.91 1.72
 4 -2 -4 16.86 1.34
 4 -2 -4 18.47 1.33
 4 2 4 15.03 1.56
 4 2 4 19.07 1.95
 -4 -2 4 16.01 1.18
 4 2 4 14.03 1.18
 -4 2 -4 18.31 1.53
 4 2 4 17.53 1.33
 4 2 4 18.09 1.06
 5 2 -4 21.2 2.29
 5 2 -4 28.17 2.06
 5 2 -4 26.48 1.99
 5 2 -4 25.07 2.46
 -5 -2 -4 26.58 2.19
 5 -2 4 24.22 1.88
 5 2 -4 25.64 1.88
 -5 2 4 24.35 1.7
 5 -2 4 23.79 1.92
 5 -2 -4 22.64 1.64
 -5 -2 4 23.61 1.79
 5 2 4 25.84 2
 5 2 4 26.31 2
 5 -2 -4 27.48 2.04
 5 2 4 22.65 1.38
 5 2 4 25.83 2.51
 -5 2 -4 21.53 2.01
 5 2 4 25.2 2.1
 6 2 -4 3.98 1.45
 6 -2 4 3.41 1.26
 -6 2 4 4.41 1.23
 -6 -2 -4 1.91 1.52
 6 -2 4 3.41 1.36
 6 2 -4 2.66 1.4
 -6 -2 4 1.92 1.22
 6 -2 -4 3.36 1.34
 6 2 4 3.04 1.45
 6 2 4 2.04 1.29
 -6 2 -4 3.48 1.24
 -6 -2 4 -0.16 1.47
 -6 2 -4 5.75 1.59
 6 -2 -4 4.44 1.51
 0 3 -4 63.85 2.24
 0 3 -4 62.52 2.2
 0 3 -4 63.41 2.13
 0 -3 4 71.02 2.19
 1 3 -4 16.1 1.23
 1 3 -4 15.41 0.72
 1 3 -4 16.02 1.09
 1 3 -4 15.46 1
 1 3 -4 17.25 1.2
 1 3 -4 16.43 0.71
 1 -3 4 14.91 1.15
 -1 3 -4 16.96 1.06
 1 3 4 15.42 1.03
 -1 3 -4 17.14 0.98
 1 3 4 15.99 0.71
 -1 -3 4 15.09 1.12
 1 3 4 15.67 0.96
 2 3 -4 30.59 1.56
 2 -3 4 33.04 1.12
 2 3 -4 32.07 1.47
 2 3 -4 35.79 1.4
 2 -3 4 33.68 1.6
 2 3 -4 32.45 1.35
 -2 -3 -4 31.5 1.47
 2 3 -4 29.68 1.17
 2 3 -4 33.99 1.32
 2 3 -4 30.85 1.84
 -2 3 4 30.5 1.34
 2 3 4 34.22 1.39
 2 3 4 30.99 1.46
 2 3 4 31.05 1.28
 -2 -3 4 31.18 1.67
 2 3 4 32.28 1.78
 2 3 4 34.75 1.74
 2 3 4 31.91 1.18
 -2 -3 4 28.91 1.26
 3 3 -4 27.39 2.13
 3 3 -4 28.43 1.65
 3 3 -4 29.86 1.52
 -3 -3 -4 28.16 1.66
 3 3 -4 28.84 1.24
 3 -3 4 30.14 1.26
 3 3 -4 28.13 1.49
 -3 3 4 28.05 1.4
 3 3 -4 25.22 2.16
 3 3 4 27.58 2
 3 3 4 29.76 1.24
 3 -3 -4 29.72 1.3
 3 3 4 26.32 2.16
 3 3 4 29.42 1.55
 -3 -3 4 27.51 1.4
 3 3 4 25.56 1.93
 3 3 4 31.63 1.45
 3 3 4 30.74 1.57
 4 3 -4 16.47 2.04
 4 3 -4 15.35 1.82
 -4 -3 -4 16.21 1.47
 4 3 -4 16.45 1.47
 4 -3 4 17.98 1.4
 4 3 -4 14.01 1.26
 4 3 -4 16.8 1.14
 4 3 -4 14.57 1.3
 4 -3 4 16.96 1.17
 4 3 4 14.35 1.72
 4 3 4 13.73 1.19
 4 -3 -4 16.46 1.17
 4 3 4 14.78 1.32
 4 3 4 16.88 1.13
 4 3 4 18.03 2.17
 4 3 4 11.67 1.64
 -4 3 -4 17.26 1.31
 -4 -3 4 14.4 1.21
 5 3 -4 20.03 2.29
 5 3 -4 25.22 2.05
 5 -3 4 21.99 1.76
 5 3 -4 23.53 1.77
 5 -3 4 20.91 1.6
 5 3 -4 22.89 1.47
 5 3 -4 26.27 2.62
 -5 -3 -4 22.37 1.93
 5 3 -4 20.52 1.74
 5 -3 -4 25.65 1.88
 5 3 4 20.15 1.75
 -5 -3 4 20.73 1.59
 5 3 4 20.84 2.58
 -5 3 -4 25.7 2.01
 5 3 4 23.48 2.23
 5 3 4 21.66 1.68
 5 3 4 21.05 1.46
 -5 3 -4 20.66 1.46
 6 3 -4 2.12 1.81
 6 3 -4 4.03 1.51
 6 3 -4 1.27 2.32
 -6 -3 -4 5.93 1.7
 6 3 -4 4 2.2
 6 3 -4 6.37 1.51
 -6 -3 -4 4.69 1.43
 -6 -3 4 6.68 1.72
 -6 -3 4 4.69 1.35
 6 3 4 3.66 1.56
 6 3 4 -0.87 2.42
 6 3 4 3.74 1.34
 6 3 4 6.11 1.42
 0 4 -4 13.09 0.58
 0 4 -4 12 0.67
 0 4 -4 11.67 1.04
 0 -4 -4 14.72 1.1
 0 4 -4 12.57 0.88
 0 4 -4 12.56 1.28
 0 4 4 12.05 0.96
 0 4 4 13.37 0.69
 0 4 -4 14.56 1.19
 1 4 -4 31.38 1.69
 1 4 -4 31.4 1.53
 1 4 -4 30.96 1.16
 -1 4 4 28.96 1.48
 1 -4 4 30.59 1.71
 1 4 -4 32.08 1.4
 1 4 -4 32.32 1.16
 1 4 -4 31.37 1.79
 -1 -4 -4 29.86 1.55
 1 4 -4 29.57 1.85
 -1 4 4 30.4 1.55
 1 4 4 31.24 1.56
 1 4 4 30.58 1.52
 -1 4 -4 28.83 1.6
 -1 4 -4 30.88 1.53
 1 4 4 29.96 1.16
 -1 -4 4 30.03 1.71
 1 4 4 32.27 1.67
 1 -4 -4 30.77 1.57
 -1 4 -4 30.48 1.17
 2 4 -4 4.51 1.13
 2 4 -4 3.49 0.64
 2 4 -4 3.4 0.66
 2 4 -4 5.71 1.03
 2 -4 4 5.53 1.09
 2 4 -4 4.31 0.89
 2 4 -4 4.14 0.82
 -2 4 4 3.98 0.83
 2 4 -4 3.75 1.21
 2 4 -4 4.2 0.56
 -2 -4 -4 4.78 0.95
 2 4 4 3.82 0.82
 2 4 4 3.62 0.89
 2 4 4 4.81 0.64
 -2 4 -4 4.34 0.83
 2 4 4 4.8 0.57
 2 4 4 4.17 1.05
 -2 -4 4 5.26 0.63
 -2 -4 4 4.17 1.06
 2 4 4 3.24 1.01
 2 4 4 4.04 1.3
 -2 4 -4 5.31 0.92
 3 4 -4 1.38 0.77
 -3 4 4 0.61 0.86
 3 4 -4 0.77 1.28
 3 4 -4 0.56 1.37
 3 4 -4 -0.02 0.92
 3 4 -4 1.12 0.89
 -3 -4 -4 0.22 0.88
 3 4 -4 0.58 0.58
 3 4 -4 0.91 0.77
 3 4 4 1.43 0.72
 3 4 4 1.02 0.85
 3 4 4 0.9 1.17
 3 4 4 0.64 0.59
 3 4 4 -1.43 1.52
 -3 -4 4 1.12 1.23
 3 -4 -4 0.89 0.59
 -3 -4 4 0.2 0.69
 3 4 4 0.48 1.12
 3 4 4 1.11 0.97
 4 4 -4 16.71 2.21
 4 4 -4 17.44 1.42
 4 4 -4 20.39 1.53
 4 4 -4 17.69 1.68
 -4 -4 -4 20.31 1.71
 4 4 -4 18.37 2.37
 4 4 -4 19.62 1.22
 4 4 4 18.54 1.53
 4 4 4 18.32 1.98
 4 4 4 16.9 2.38
 4 4 4 20.85 1.32
 -4 -4 4 18.23 1.36
 4 4 4 18.52 1.4
 4 4 4 16.48 1.95
 5 4 -4 9.77 2.35
 5 4 -4 7.97 1.4
 5 4 -4 4.89 1.32
 5 4 -4 4.68 1.7
 5 4 -4 5.81 1.03
 5 4 -4 3.27 1.91
 -5 -4 -4 7.41 1.61
 5 4 4 6.86 2.51
 5 4 4 8.36 1.53
 -5 -4 4 6.37 1.24
 5 4 4 6.63 1.01
 -5 -4 4 6.17 1.54
 5 4 4 6.38 1.98
 5 4 4 7.18 1.3
 6 4 -4 2.69 2
 6 4 -4 0.5 1.46
 -6 -4 -4 3.76 1.42
 6 4 -4 2.67 2.28
 -6 -4 -4 2.78 1.78
 6 4 -4 0.6 1.06
 6 4 -4 -0.16 2.44
 6 4 -4 0.89 1.53
 6 4 4 0.73 1.51
 6 4 4 2.01 1.39
 6 4 4 3.83 2.58
 -6 -4 4 1.87 1.34
 6 4 4 2.58 1.06
 6 4 4 3.11 2.1
 -6 -4 4 2.53 1.67
 0 5 4 19.12 1.5
 0 -5 4 19.67 1.81
 0 5 -4 18.86 0.92
 0 5 -4 19.29 1.3
 0 -5 -4 20.24 1.57
 0 5 4 19.25 1.52
 0 5 -4 20.64 1.53
 0 5 -4 18.69 1.74
 0 5 -4 20.25 1.67
 0 5 4 18.43 0.93
 1 5 -4 19.21 1.94
 -1 5 4 18.27 0.85
 -1 5 4 19.44 1.54
 1 5 -4 17.84 0.97
 1 5 -4 16.34 0.96
 1 5 -4 17.25 1.51
 -1 -5 -4 17.04 1.6
 1 5 -4 17.76 1.41
 -1 5 4 17.59 1.5
 1 5 -4 16.12 1.4
 1 -5 4 18.44 1.82
 1 5 -4 18.38 1.79
 -1 -5 4 16.5 1.58
 1 5 4 18.32 1.85
 1 5 4 16.64 1.43
 -1 5 -4 18.11 1.49
 1 -5 -4 19.24 1.62
 1 5 4 18.82 0.98
 1 5 4 17.58 1.63
 1 5 4 18.69 1.56
 -1 5 -4 18.97 1.67
 -1 5 -4 19.23 1.13
 1 5 4 16.52 0.95
 2 5 -4 12.22 0.98
 2 5 -4 14.22 1.32
 2 5 -4 14.39 1.01
 -2 5 4 15.71 1.32
 2 5 -4 11.71 1.41
 2 5 -4 10.95 1.6
 2 -5 4 14.1 1.56
 -2 -5 -4 12.04 1.37
 2 5 -4 13.01 1.34
 2 5 -4 14.77 1.73
 2 5 -4 14 0.98
 2 5 4 15 1.39
 2 5 4 12.02 0.91
 2 5 4 17.08 1.61
 -2 -5 4 13.61 0.92
 2 5 4 14.01 1.89
 2 5 4 9.6 1.2
 2 5 4 13.21 1.57
 -2 -5 4 14.75 1.6
 2 5 4 12.64 0.91
 -2 5 -4 14.3 1.36
 -2 5 -4 17.46 1.4
 3 5 -4 1.9 0.72
 -3 -5 -4 0.81 1.06
 3 -5 4 3.2 1.48
 3 5 -4 1.32 1.25
 3 5 -4 3.03 1.21
 3 5 -4 3.09 0.91
 -3 5 4 2.76 1.1
 3 5 -4 1.69 0.91
 3 5 -4 2.59 1.57
 3 5 -4 2.26 1.62
 3 5 -4 0 1.09
 3 5 4 1.05 1.39
 3 5 4 2.42 0.86
 3 5 4 2.71 1.79
 3 5 4 2.59 0.74
 -3 -5 4 0.61 0.8
 -3 5 -4 2.15 1.09
 -3 -5 4 3.13 1.49
 3 5 4 4.04 1.26
 3 5 4 2.14 1.4
 3 5 4 2.9 0.95
 4 5 -4 1.04 1.69
 4 5 -4 0.49 0.83
 4 5 -4 4.02 1.49
 4 5 -4 0.98 2.09
 4 5 -4 0.82 1.06
 4 5 -4 1.39 1.1
 -4 -5 -4 0.72 1.27
 -4 -5 4 1.48 1
 4 5 4 1.17 1.6
 4 5 4 1.8 1.65
 4 5 4 1.04 2.13
 4 5 4 2.73 0.9
 4 5 4 1.39 1.19
 4 5 4 0.18 1.05
 5 5 -4 6.02 1.1
 5 5 -4 6.7 2.25
 5 5 -4 7.25 1.54
 5 5 -4 5.94 1.42
 5 5 -4 4.9 2.52
 5 5 -4 6.41 1.85
 -5 -5 -4 4.3 1.67
 5 5 4 5.1 1.37
 -5 -5 4 8.09 1.36
 5 5 4 7.17 1.11
 5 5 4 4.78 2.69
 5 5 4 5.11 2.11
 -5 -5 4 7.32 1.66
 5 5 4 6.1 1.57
 0 6 -4 0.41 0.96
 0 6 4 1.2 1.09
 0 6 4 -0.15 0.98
 0 6 -4 0.47 1.17
 0 6 -4 -1.06 0.78
 0 -6 4 -1.69 1.2
 0 6 -4 0.26 0.54
 0 6 -4 -0.27 1.12
 0 6 4 -0.01 0.54
 0 6 -4 -0.19 1.28
 0 -6 -4 -0.02 1.1
 1 6 -4 14.7 1.77
 -1 6 4 12.86 1.38
 1 6 -4 15.26 1.76
 1 6 -4 13.59 1.32
 -1 6 4 12.49 0.88
 1 6 -4 12.78 1.41
 1 6 -4 14.94 1.05
 1 -6 4 17.41 1.84
 -1 6 4 13.58 1.41
 -1 -6 -4 11.89 1.51
 1 6 -4 13.93 1.65
 -1 6 -4 14.93 1.61
 1 6 4 14.94 1.57
 1 6 4 11.73 1.38
 1 -6 -4 19.14 1.66
 1 6 4 14.07 0.96
 -1 -6 4 16.11 1.81
 -1 6 -4 16.34 1.49
 1 6 4 15.93 1.53
 -1 6 -4 14.91 1.32
 1 6 4 13.25 1.9
 2 6 -4 16.97 1.21
 2 6 -4 16.77 1.78
 2 6 -4 15.12 1.53
 2 6 -4 16.45 2.09
 -2 6 4 17.82 1.56
 2 -6 4 23.73 2.07
 -2 6 4 18.55 1.59
 2 6 -4 14.73 1.58
 -2 -6 -4 18.61 1.77
 2 6 -4 13.66 1.97
 2 6 4 14.54 1.59
 -2 -6 4 15.11 1.86
 2 6 4 16.37 1.11
 2 6 4 13.95 1.79
 -2 6 -4 17.89 1.66
 2 -6 -4 15.38 1.65
 -2 6 -4 17.52 1.64
 2 6 4 19.83 2.34
 2 6 4 17.57 1.23
 2 6 4 14.93 1.65
 3 -6 4 39.31 2.9
 -3 6 4 39.84 2.39
 3 6 -4 39.74 3.43
 3 6 -4 37.19 3.03
 3 -6 4 40.79 2.35
 3 6 -4 39.59 2.04
 3 6 -4 37.08 2.53
 3 6 -4 33.69 2.86
 3 6 -4 38.94 2.08
 3 6 -4 39.87 1.78
 -3 -6 -4 29.3 2.53
 3 6 -4 33.09 2.46
 -3 -6 4 42.16 2.22
 3 6 4 41.89 2.57
 3 6 4 40.47 3.47
 3 6 4 40.45 3.21
 -3 -6 4 34.99 2.87
 3 6 4 37.61 1.96
 -3 6 -4 41.6 2.41
 3 6 4 38.99 2.98
 -3 -6 4 38.69 1.89
 3 6 4 37.58 1.78
 -3 6 -4 34.4 2.48
 4 6 -4 16.66 1.31
 -4 -6 -4 15.39 1.86
 4 6 -4 12.17 2.66
 4 6 -4 15.67 1.56
 4 6 -4 13.23 1.97
 4 6 -4 17.8 2.42
 4 6 -4 19.13 1.57
 -4 -6 4 13.63 1.68
 4 6 4 13.98 1.52
 4 6 4 14.59 1.29
 4 6 4 15.13 1.47
 4 6 4 16.83 2.25
 4 6 4 10.12 2.19
 -4 -6 4 15.39 1.43
 4 6 4 13.17 2.56
 5 6 -4 2.03 2.53
 5 6 -4 3.8 1.47
 5 6 -4 2.74 2.37
 5 6 -4 1.58 1.07
 -5 -6 -4 1.77 1.34
 5 6 -4 1.32 1.89
 -5 -6 -4 3.17 1.79
 5 6 -4 2.05 1.47
 5 6 4 3.02 2.7
 -5 -6 4 1.36 1.28
 5 6 4 2.42 2.2
 5 6 4 2.79 1.39
 5 6 4 2.12 1.5
 -5 -6 4 1.72 1.57
 5 6 4 1.79 1.09
 0 7 -4 0.17 1.09
 0 -7 -4 0.22 1.41
 0 7 4 0.29 0.67
 0 7 4 1.8 1.43
 0 -7 4 1.32 1.6
 0 7 4 1.63 1.74
 0 7 -4 -1.1 1.19
 0 7 -4 -0.67 1.39
 0 7 4 0.11 1.3
 0 7 -4 -0.82 1.41
 0 7 -4 -0.02 0.67
 1 7 -4 12.54 1.7
 -1 -7 -4 11.05 1.71
 1 7 -4 14.44 1.6
 1 7 -4 12.9 1.02
 -1 7 4 11.64 1.64
 1 7 -4 11.86 1.86
 -1 7 4 10.79 1.56
 1 7 -4 16.49 2.22
 1 -7 4 13.92 2.09
 1 7 -4 14.28 1.91
 1 7 4 13.36 1.75
 -1 -7 4 12.93 2.07
 1 7 4 14.63 2.25
 1 7 4 14.29 1.05
 1 7 4 12.19 1.65
 1 7 4 11.77 1.72
 -1 7 -4 16.36 1.9
 1 -7 -4 17.39 1.91
 -1 7 -4 12.16 1.6
 2 7 -4 0.57 1.41
 2 7 -4 1.11 0.81
 -2 -7 -4 0.49 1.51
 2 7 -4 0.97 1.57
 2 -7 4 0.11 1.45
 2 7 -4 0.39 1.65
 2 -7 4 1.32 1.75
 2 7 -4 2.99 1.43
 -2 7 4 0.17 1.36
 2 7 -4 3.67 1.87
 -2 7 4 1.09 1.33
 -2 7 -4 2.13 1.39
 2 7 4 0.4 1.5
 2 7 4 -0.53 0.84
 -2 7 -4 1.27 1.46
 2 7 4 0.19 2.19
 2 7 4 0.71 1.38
 -2 -7 4 0.11 1.74
 2 7 4 2.49 1.67
 2 -7 -4 1.58 1.49
 3 7 -4 5.68 1
 3 -7 4 8.6 2.04
 3 7 -4 4.14 1.74
 3 -7 4 5.64 1.56
 -3 7 4 6.83 1.64
 -3 -7 -4 9.58 1.91
 3 7 -4 6.4 2.23
 3 7 -4 5.09 2.05
 3 7 -4 6.09 1.66
 3 7 -4 7.53 1.75
 3 7 4 8.9 1.83
 -3 -7 4 7.55 2.06
 -3 -7 4 6.38 1.8
 3 7 4 4.65 1.88
 -3 7 -4 8.28 1.67
 3 7 4 4.63 1.53
 -3 7 -4 5.48 1.6
 3 7 4 4.16 2
 3 7 4 7.68 1.09
 3 7 4 6.84 2.39
 4 7 -4 7.28 1.99
 4 7 -4 7.24 2.69
 4 7 -4 4.65 2.46
 4 7 -4 5.8 1.2
 4 7 4 9.85 1.25
 4 7 4 7.79 2.26
 4 7 4 8.25 2.86
 4 7 4 10.6 1.44
 0 -8 4 6.86 1.84
 0 8 4 8.55 1.69
 0 -8 -4 9.1 1.91
 0 8 4 6.64 1.64
 0 8 -4 10.28 1.76
 0 -8 4 11.12 2.26
 0 8 4 8.86 0.97
 0 8 -4 13.21 1.93
 1 8 -4 2.92 1.52
 1 8 -4 4.7 2.06
 1 8 -4 0.51 1.73
 1 -8 4 -0.16 2.14
 1 8 -4 1.29 0.85
 1 -8 4 2.21 1.69
 1 8 -4 1.88 2.01
 -1 8 4 1.69 1.58
 -1 8 4 0.79 1.47
 -1 -8 -4 2.29 1.78
 1 8 -4 0.77 1.42
 1 -8 -4 2.27 1.72
 1 8 4 2.12 1.68
 -1 -8 4 3.02 2
 -1 8 -4 2.5 1.51
 -1 8 -4 -2.34 1.57
 -1 -8 4 1.66 1.73
 1 8 4 1.32 1.67
 1 8 4 2.86 0.93
 1 8 4 -0.22 2.2
 -2 8 4 16.67 2
 2 8 -4 15.05 2.57
 2 8 -4 13.82 2.63
 2 -8 4 19.28 2.05
 2 8 -4 13.91 2.28
 -2 -8 -4 16.34 2.21
 2 8 -4 18.83 1.34
 2 8 -4 14.95 2.03
 -2 8 4 16.69 2.03
 2 -8 4 19.07 2.53
 2 8 -4 12.36 1.98
 2 8 4 16.36 1.33
 2 8 4 14.99 2
 2 8 4 16.79 2.12
 -2 -8 4 17.55 2.18
 2 8 4 19.04 2.84
 2 -8 -4 20.78 2.25
 2 8 4 18.93 2.36
 -2 8 -4 18.69 2.22
 -2 8 -4 16.95 2.03
 -2 -8 4 18.86 2.49
 3 -8 4 1.73 2.17
 3 8 -4 1.3 2.51
 3 -8 4 0.11 1.7
 3 8 -4 -3.92 2.25
 -3 8 4 0.08 1.69
 3 8 -4 0.77 1.95
 -3 -8 -4 -0.16 1.93
 3 8 -4 0.4 1.07
 3 8 -4 -0.11 1.74
 3 8 -4 -0.69 1.81
 -3 8 -4 -2.72 1.9
 3 8 4 2.39 2.76
 -3 -8 4 -0.19 1.81
 -3 -8 4 -0.41 2.11
 3 8 4 -0.19 1.64
 3 8 4 0.95 1.02
 -3 8 -4 -0.21 1.68
 3 8 4 -1.19 2.05
 3 8 4 2.8 1.91
 4 8 -4 1.58 2.04
 4 8 -4 3.14 1.25
 4 8 -4 3.25 2.97
 4 8 -4 5.72 3.03
 4 8 4 6.63 2.41
 4 8 4 4.03 2.85
 4 8 4 5.29 1.24
 0 -9 4 17.89 2.24
 0 9 4 22.52 2.23
 0 -9 -4 22.35 2.54
 0 9 -4 30.19 2.87
 0 9 4 20.1 2.21
 0 -9 4 21 2.62
 1 -9 4 4.62 2.38
 1 9 -4 4.41 2.5
 -1 9 4 3.2 1.81
 1 9 -4 2.13 1.77
 -1 -9 -4 3.37 2.08
 1 -9 4 2.58 1.86
 1 9 -4 3.6 1.03
 1 9 -4 1.97 2.51
 -1 9 4 6.59 1.89
 1 9 -4 1.65 1.82
 1 9 -4 -0.34 2.04
 -1 -9 4 6.49 2.36
 1 9 4 5.22 2.63
 -1 9 -4 3.25 2.03
 1 9 4 5.78 1.07
 -1 -9 4 2.08 1.88
 1 9 4 1.41 1.79
 -1 9 -4 3.29 1.8
 1 -9 -4 4.88 2.03
 1 9 4 1.52 1.72
 2 9 -4 1.67 2.06
 2 9 -4 0.59 1.9
 -2 9 4 1.2 1.81
 2 -9 4 -0.72 2.33
 2 9 -4 0.49 2.58
 -2 -9 -4 -1.48 2
 2 9 -4 0.24 1.93
 2 9 -4 0.91 1.02
 2 -9 4 1.95 1.91
 2 9 -4 -0.37 2.37
 -2 -9 4 0.08 1.9
 2 9 4 -1.51 1.88
 -2 9 -4 1.89 1.86
 -2 -9 4 -4.16 2.18
 -2 9 -4 1.55 2.27
 2 9 4 3.71 2.76
 2 9 4 0.57 1.83
 2 9 4 0.74 1.03
 2 9 4 1.39 1.82
 3 9 -4 1.22 1.14
 3 9 -4 2.51 2.77
 3 9 -4 1.52 2.81
 3 9 -4 2.35 1.97
 3 9 -4 5.75 2.48
 3 9 -4 -2.25 2.01
 -3 -9 4 1.96 2.12
 3 9 4 1.57 1.15
 3 9 4 0.64 2.22
 -3 -9 4 1.92 2.31
 3 9 4 1.88 2.08
 3 9 4 0.79 2.88
 0 10 -4 3.48 2.8
 0 10 4 0.07 1.98
 0 -10 -4 3.86 2.28
 0 10 4 0.3 1.87
 0 10 -4 3.4 1.97
 0 -10 4 0.49 2.13
 0 -10 4 1.46 2.53
 3 0 5 22.21 1.24
 -3 0 -5 24.65 1.38
 3 0 5 23.59 0.91
 3 0 5 21.52 1.15
 3 0 -5 25.6 1.34
 -3 0 5 22.37 1.14
 3 0 -5 24.65 1.23
 4 0 5 0.05 0.67
 4 0 -5 -1.15 0.95
 4 0 -5 0.07 0.74
 -4 0 5 -0.46 0.69
 -4 0 -5 -0.06 0.89
 4 0 5 0.22 0.47
 4 0 5 0.45 0.77
 4 0 -5 0.16 0.7
 4 0 -5 0.24 0.79
 5 0 -5 1.51 1.06
 -5 0 -5 -0.11 1.19
 5 0 5 0.35 0.94
 5 0 -5 1.49 1.05
 5 0 5 1.65 1.1
 -5 0 5 -1.47 0.86
 6 0 5 20.04 1.91
 -6 0 -5 20.15 2.07
 -6 0 5 23.34 1.75
 6 0 5 17.67 1.7
 6 0 -5 18.65 1.84
 6 0 -5 19.25 1.88
 -3 -1 -5 21.57 1.35
 3 -1 5 18.03 0.73
 3 -1 5 17.86 1.03
 3 1 -5 18.51 1.59
 3 1 -5 18.77 1.19
 3 1 -5 20.54 1.06
 3 -1 5 18.3 1.1
 -3 1 -5 19.22 1.27
 -3 -1 5 17.78 1.06
 3 1 5 17.42 0.86
 3 1 5 17.03 1.07
 3 -1 -5 17.22 1.1
 3 1 5 16.49 1.19
 -4 -1 -5 21.25 1.76
 4 -1 5 21.5 1.53
 4 -1 5 19.7 1.34
 -4 1 5 20.42 1.35
 4 1 -5 18.23 1.48
 4 1 -5 22.21 1.51
 4 1 -5 21.52 1.58
 4 1 -5 20.45 1.8
 4 1 5 20.87 1.41
 -4 1 -5 22.39 1.65
 4 1 5 20.6 1.55
 4 -1 -5 25.02 1.66
 4 1 5 20.76 1.08
 4 -1 -5 19.77 1.45
 -4 -1 5 20.39 1.43
 5 1 -5 3.56 1.16
 5 -1 5 4.14 1.27
 5 1 -5 3.82 1.23
 5 -1 5 3.65 1.16
 5 1 -5 4.13 1.61
 -5 1 5 4.09 1.04
 5 1 -5 4.03 1.13
 -5 -1 -5 3.48 1.32
 5 1 5 2.25 1.02
 -5 1 -5 2.96 1.28
 -5 -1 5 2.92 1.02
 5 -1 -5 2.93 1.2
 5 -1 -5 6.36 1.19
 5 1 5 5.59 1.24
 6 -1 5 5.85 1.39
 6 -1 5 5.49 1.51
 6 1 -5 6.55 1.52
 -6 -1 -5 7.21 1.76
 -6 1 5 8.07 1.35
 6 1 -5 8.5 1.52
 -6 -1 5 6.22 1.32
 6 -1 -5 6.69 1.59
 6 1 5 6.97 1.39
 6 -1 -5 4.86 1.45
 6 1 5 6.27 1.48
 -6 1 -5 7 1.68
 2 2 -5 2.27 0.71
 2 2 -5 2.8 0.81
 2 2 -5 1.38 0.42
 -2 -2 5 3.53 0.46
 3 2 -5 132.51 4.52
 3 -2 5 138.76 4.02
 3 2 -5 137.85 4.19
 3 2 -5 141.95 4.16
 3 2 -5 136.52 4.2
 3 2 -5 139.63 4.63
 -3 -2 -5 135.16 4.28
 3 2 5 138.97 4.2
 -3 -2 5 139.17 4.08
 3 2 5 137.15 3.95
 3 2 5 137.16 4.13
 4 -2 5 21.56 1.37
 4 2 -5 20.67 2.26
 4 -2 5 20.95 1.47
 4 2 -5 19.46 1.52
 4 2 -5 17.51 1.8
 4 2 -5 20.38 1.63
 -4 -2 -5 19.83 1.82
 4 2 -5 19.54 1.7
 4 2 5 23.96 2.13
 -4 -2 5 19.49 1.45
 4 2 5 19.83 1.63
 4 2 5 16.69 1.27
 4 2 5 20.56 1.14
 -4 2 -5 20.14 1.6
 4 -2 -5 21.74 1.45
 -5 -2 -5 31.03 2.42
 5 -2 5 29.97 2.03
 5 2 -5 24.4 2.39
 5 2 -5 30.37 2.29
 5 -2 5 31.78 2.03
 5 2 -5 30.19 2.17
 5 2 -5 33.26 2.12
 5 2 5 32.38 2.03
 -5 2 -5 29.24 2.2
 -5 -2 5 30.7 1.99
 5 -2 -5 33.42 2.12
 5 2 5 27.12 2.86
 5 2 5 29.83 1.53
 5 2 5 25.83 2.15
 -6 -2 -5 4.15 1.71
 6 -2 5 6.1 1.45
 6 -2 5 4.28 1.27
 6 2 -5 4.77 1.49
 6 2 -5 6.2 1.54
 6 2 5 6.18 1.56
 -6 2 -5 2.01 1.24
 -6 2 -5 5.86 1.65
 6 2 5 5.57 1.4
 6 -2 -5 2.34 1.39
 -6 -2 5 3.33 1.31
 0 3 -5 60.09 2.03
 1 3 -5 189.81 5.61
 1 3 -5 184.31 5.39
 1 3 -5 189.76 5.4
 1 3 -5 184.76 5.52
 1 -3 5 176.03 5.43
 -1 -3 5 186.41 5.46
 -1 3 -5 192.64 5.37
 2 3 -5 96.51 2.93
 2 3 -5 95.34 3.15
 2 3 -5 95.65 3.48
 2 -3 5 98.69 2.77
 2 3 -5 97.19 3.03
 2 3 -5 96.63 2.83
 -2 3 -5 95.14 3.06
 -2 -3 5 94.41 2.87
 2 3 5 91.51 2.83
 3 3 -5 27.38 1.51
 3 -3 5 25.32 1.18
 3 3 -5 24.38 2.08
 -3 -3 -5 25.95 1.66
 3 3 -5 25.4 1.59
 3 3 -5 25.82 2.27
 3 3 -5 26.57 1.2
 3 3 -5 28.1 1.44
 3 3 5 23.88 1.51
 3 3 5 21.69 1.92
 3 3 5 23.97 2.05
 3 3 5 24.8 1.38
 3 3 5 24.47 1.16
 3 3 5 23.72 1.51
 -3 -3 5 25.62 1.35
 4 3 -5 88.39 3.83
 4 3 -5 87.92 3.2
 4 3 -5 90.64 3.27
 4 -3 5 91.21 2.95
 4 3 -5 88.74 3.96
 -4 -3 -5 88.12 3.42
 4 3 -5 89.96 2.88
 4 3 -5 87.13 3.38
 4 3 5 88.91 3.25
 -4 -3 5 87.77 3.08
 4 3 5 85.33 3.87
 4 3 5 91.23 3.67
 4 -3 -5 94.42 3.03
 4 3 5 84.92 3.12
 4 3 5 91.91 2.85
 5 3 -5 6.77 1.36
 -5 -3 -5 6.67 1.52
 5 3 -5 7.17 1.32
 5 3 -5 8.74 1.57
 5 3 -5 5.04 1.99
 5 -3 5 5.12 1.16
 5 -3 5 5.62 1.09
 5 3 -5 7 2.21
 5 3 5 7.11 1.42
 5 3 5 5.26 2.16
 5 -3 -5 6.01 1.22
 -5 -3 5 7.99 1.23
 5 3 5 6.14 1.21
 5 3 5 6.03 1.6
 -5 3 -5 6.42 1.36
 5 3 5 6.91 0.98
 6 3 -5 10.85 1.99
 -6 -3 -5 9.08 1.87
 6 3 -5 11.52 1.7
 6 3 -5 8.06 2.32
 6 3 -5 7.67 1.61
 6 3 5 5.37 1.68
 -6 -3 5 8.42 1.47
 6 3 5 10.29 1.55
 6 3 5 2.91 2.72
 -6 -3 5 10.28 1.84
 0 4 -5 69.03 2.32
 0 4 -5 62.78 2.43
 0 4 -5 61.75 2.48
 1 4 -5 68.02 2.12
 1 4 -5 66.41 2.59
 1 4 -5 66.78 2.63
 1 4 -5 65.88 2.76
 1 4 -5 71.05 2.15
 1 -4 5 72.34 2.68
 1 4 -5 69.15 2.36
 1 4 -5 66.95 2.47
 -1 4 -5 69.47 2.54
 -1 4 -5 70.79 2.46
 -1 -4 5 68.18 2.67
 2 -4 5 65.78 2.6
 2 4 -5 61.2 2.35
 2 4 -5 59.13 2.4
 2 -4 5 62.92 1.88
 2 4 -5 60.98 2.74
 2 4 -5 62.71 2.03
 2 4 -5 53.83 2.19
 2 4 -5 64.24 2.53
 2 4 -5 60.44 2.89
 2 4 -5 64.72 2.14
 -2 -4 5 59.99 2.64
 2 4 5 62.19 2.67
 2 4 5 61.78 2.4
 2 4 5 61.64 2.11
 -2 -4 5 63.69 2.06
 -2 4 -5 62.87 2.4
 -2 4 -5 66.29 2.37
 2 4 5 61.46 2.03
 3 4 -5 18.75 1.46
 -3 4 5 16.65 1.44
 3 4 -5 17.53 1.97
 3 4 -5 18.95 1.49
 -3 -4 -5 14.32 1.4
 3 4 -5 19.52 1.41
 3 4 -5 16.95 1.45
 3 4 -5 19.63 1.11
 3 4 -5 15.5 1.75
 3 4 5 18.99 1.71
 3 -4 -5 13.51 1.09
 3 4 5 17.24 2.01
 3 4 5 18.3 1.12
 3 4 5 18.94 1.35
 -3 -4 5 18.4 1.28
 3 4 5 17.76 1.31
 3 4 5 15.59 1.34
 4 4 -5 66.67 2.31
 4 4 -5 59.44 3.47
 4 4 -5 64.22 2.7
 -4 -4 -5 61.06 2.89
 4 4 -5 64.65 2.96
 4 4 -5 61.02 2.63
 4 4 -5 61.15 3.69
 4 4 5 61.88 2.26
 4 4 5 60.33 3.28
 -4 -4 5 61.82 2.51
 4 4 5 62.41 2.56
 4 4 5 58.84 3.49
 4 4 5 61.69 2.74
 5 4 -5 -0.37 0.91
 5 4 -5 0.6 1.23
 5 4 -5 0.11 1.24
 5 4 -5 0.09 1.52
 5 4 -5 1.71 1.93
 -5 -4 -5 0.85 1.44
 5 4 -5 2.04 2.21
 5 4 5 1.55 0.92
 5 4 5 2.79 1.27
 5 4 5 -0.94 1.73
 -5 -4 5 -0.42 1.09
 5 4 5 0.12 1.31
 5 4 5 0.09 2.22
 6 4 -5 1.37 1.45
 6 4 -5 -0.33 2.25
 6 4 -5 2.88 1.96
 -6 -4 -5 0.39 1.71
 6 4 -5 0 1.49
 6 4 -5 -0.67 2.36
 6 4 5 0.38 2.47
 -6 -4 5 -0.4 1.66
 6 4 5 1.03 1.37
 -6 -4 5 1.27 1.33
 6 4 5 1.96 1.56
 6 4 5 1.68 1.05
 0 5 -5 3.56 1.04
 0 5 5 1.67 0.91
 0 -5 5 1.78 1.11
 0 5 5 0.64 0.83
 0 5 -5 2.29 0.94
 0 5 -5 1.65 0.99
 0 -5 -5 1.95 0.95
 0 5 -5 2.1 1.1
 0 5 -5 1.61 0.68
 1 5 -5 11.62 0.76
 1 5 -5 11.21 1.07
 -1 -5 -5 9.71 1.25
 -1 5 5 11.38 1.18
 1 5 -5 10.95 1.49
 1 5 -5 11.94 1.32
 1 5 -5 8.5 1.29
 1 5 -5 9.83 1.4
 1 5 -5 10.07 0.76
 1 -5 5 11.28 1.4
 -1 5 -5 10.28 1.17
 -1 5 -5 11.59 1.29
 -1 -5 5 13.07 1.5
 1 5 5 10.24 1.17
 1 5 5 12.39 0.86
 -1 5 -5 11.96 0.87
 1 5 5 9.44 1.18
 2 5 -5 12.22 1.31
 2 -5 5 13.31 1.62
 2 5 -5 12.73 0.9
 2 5 -5 12.91 0.97
 2 5 -5 13.98 1.45
 2 5 -5 10.59 1.28
 2 5 -5 12.24 1.61
 2 5 -5 14.31 1.79
 -2 5 5 12.78 1.27
 2 5 5 13.06 0.96
 2 5 5 13.02 0.92
 -2 5 -5 12.77 1.28
 2 5 5 12.89 1.51
 -2 5 -5 13.94 1.34
 -2 -5 5 12.73 1.59
 2 5 5 10.76 1.33
 2 5 5 10.31 1.68
 3 5 -5 4.67 1.24
 3 5 -5 3.76 0.97
 3 5 -5 4.58 1.81
 3 5 -5 4.44 0.98
 3 5 -5 3.14 1.36
 3 5 -5 4.55 0.81
 3 5 -5 4.5 1.22
 -3 5 5 4.71 1.2
 3 5 -5 5.13 1.75
 3 5 5 4.6 1.49
 3 5 5 5.5 0.82
 3 5 5 5.67 1.98
 3 5 5 3.79 1.27
 3 5 5 5.11 0.92
 -3 -5 5 4.76 0.89
 -3 -5 5 3.94 1.62
 4 5 -5 4.49 1.97
 4 5 -5 0.28 1.36
 4 5 -5 1.5 0.86
 4 5 -5 0.64 1.12
 -4 -5 -5 3.91 1.49
 4 5 -5 3.51 1.2
 4 5 -5 1.4 2.04
 4 5 5 1.1 2.37
 4 5 5 4.99 1.18
 4 5 5 -1.83 1.55
 4 5 5 3.41 0.89
 -4 -5 5 2.24 1.02
 4 5 5 2.03 1.08
 5 5 -5 -0.41 1.92
 5 5 -5 1.04 2.32
 5 5 -5 1.64 1.38
 5 5 -5 0.66 1.38
 -5 -5 -5 2.6 1.67
 5 5 -5 1.51 1
 5 5 -5 0.43 1.7
 5 5 5 1.85 2.37
 -5 -5 5 2.64 1.52
 5 5 5 2.07 1.97
 5 5 5 2.88 1.45
 5 5 5 2.09 1.3
 -5 -5 5 1.39 1.19
 5 5 5 0.78 1
 0 -6 -5 -0.3 1.15
 0 6 5 1.11 1.01
 0 6 5 1.19 0.57
 0 6 5 2.59 1.15
 0 6 -5 1.25 0.89
 0 -6 5 -0.47 1.29
 0 6 -5 1.25 1.22
 0 6 -5 0.92 1.03
 0 6 -5 0.36 1.17
 -1 6 5 3.18 1.19
 1 6 -5 0.79 1.22
 1 6 -5 2.13 1.03
 1 6 -5 2.51 1.42
 1 6 -5 1.5 1.52
 -1 -6 -5 2.55 1.27
 -1 6 5 2.64 0.55
 1 6 -5 1.23 0.65
 1 6 -5 3.03 1.22
 1 -6 5 3.75 1.5
 1 6 5 2.29 1.11
 1 6 5 2.4 1.27
 1 6 5 4.67 1.63
 -1 6 -5 2.4 1.38
 -1 6 -5 2.71 1.23
 -1 6 -5 2.99 1.22
 1 6 5 2.95 0.68
 -1 -6 5 1.74 1.44
 2 6 -5 6.3 0.86
 2 6 -5 7.85 1.39
 2 6 -5 6.99 1.42
 2 6 -5 6.87 1.73
 2 6 -5 7.01 1.91
 -2 6 5 7.61 1.39
 2 -6 5 9.63 1.69
 2 6 -5 8.59 1.59
 -2 6 -5 8.7 1.38
 -2 6 -5 6.56 1.43
 2 6 5 7.65 1.59
 2 6 5 7.41 0.87
 2 6 5 8.55 0.92
 -2 -6 5 6.89 1.69
 2 6 5 8.18 2.06
 2 6 5 3.03 1.37
 3 6 -5 24.25 1.84
 -3 6 5 25.31 2.17
 3 6 -5 19.98 2.52
 3 6 -5 24.82 2.25
 3 -6 5 26.35 2.28
 3 6 -5 23.73 1.95
 3 6 -5 21.16 1.78
 3 6 -5 24.36 1.49
 3 6 -5 20.56 2.01
 3 6 -5 17.43 2.31
 3 6 5 22.01 1.96
 3 6 5 20.73 1.66
 -3 -6 5 25.95 1.63
 3 6 5 23.99 1.5
 -3 -6 5 21.55 2.29
 3 6 5 22.64 2.67
 3 6 5 17.12 2.1
 -3 6 -5 24.29 2.17
 4 6 -5 11.35 1.86
 4 6 -5 9.22 1.14
 4 6 -5 9.54 2.16
 4 6 -5 9.12 1.48
 4 6 -5 12.11 2.57
 4 6 -5 10.14 1.43
 -4 -6 5 11.54 1.62
 4 6 5 13.02 1.45
 4 6 5 10.19 2.65
 -4 -6 5 13.74 1.34
 4 6 5 10.96 2.14
 4 6 5 9.92 1.2
 5 6 -5 6.63 1.21
 5 6 -5 6.87 2.65
 5 6 -5 7.05 2.04
 5 6 -5 2.75 2.36
 5 6 -5 4.17 1.54
 5 6 -5 8.08 1.59
 -5 -6 5 5.04 1.75
 5 6 5 6.1 1.16
 5 6 5 4.5 1.39
 -5 -6 5 5.28 1.38
 5 6 5 4.38 2.87
 5 6 5 4.63 2.21
 0 -7 -5 23.69 2.13
 0 7 -5 23.8 2.33
 0 7 -5 25.05 2.15
 0 7 -5 25.65 1.88
 0 -7 5 26.64 2.34
 0 7 5 24.84 2.01
 0 7 5 25.1 1.33
 0 7 5 21.2 1.94
 0 7 -5 25.56 2.18
 1 7 -5 3.3 1.42
 -1 7 5 1.85 1.32
 1 7 -5 2.18 0.78
 1 7 -5 3.99 1.26
 1 7 -5 1.84 1.8
 1 -7 5 4.64 1.82
 1 7 -5 4.04 1.75
 -1 -7 -5 3.46 1.6
 -1 7 5 4.35 1.47
 1 7 -5 3.31 1.58
 1 7 5 2.88 2
 -1 7 -5 3.28 1.49
 1 7 5 4.35 0.84
 1 -7 -5 2.48 1.52
 -1 -7 5 5.33 1.82
 1 7 5 3.88 1.52
 1 7 5 2.76 1.45
 -1 7 -5 5.1 1.59
 2 7 -5 -0.82 1.76
 2 7 -5 0.69 0.8
 2 7 -5 1.85 1.63
 2 7 -5 -1.03 1.93
 2 7 -5 -0.03 1.31
 -2 7 5 -0.35 1.38
 2 7 -5 -0.88 1.42
 2 -7 5 -1.09 1.7
 -2 -7 -5 -0.84 1.67
 2 7 5 -0.64 1.47
 2 7 5 -0.18 1.27
 -2 7 -5 0.49 1.4
 2 7 5 -1.15 1.48
 2 7 5 -0.12 0.81
 -2 -7 5 2.23 1.82
 -2 7 -5 1.86 1.51
 2 7 5 -0.23 2.06
 3 -7 5 8.61 2.28
 3 7 -5 7.14 2.11
 -3 7 5 5.04 1.64
 3 7 -5 6.11 1.03
 3 7 -5 6.14 2.3
 3 7 -5 7.15 1.67
 3 -7 5 5.41 1.61
 3 7 -5 6.43 1.76
 3 7 -5 5.64 1.89
 -3 7 -5 7.95 1.66
 3 7 5 4.34 1.69
 -3 7 -5 8.98 1.7
 -3 -7 5 6.4 2.1
 3 7 5 7.11 1.08
 3 7 5 6.14 2.52
 3 7 5 8.18 2.05
 4 7 -5 1.57 1.1
 4 7 -5 2.97 1.76
 4 7 -5 2.96 2.62
 4 7 -5 -0.61 2.24
 4 7 5 -0.31 1.11
 4 7 5 -0.51 1.97
 4 7 5 1.94 1.08
 4 7 5 0.13 2.46
 0 8 5 23.01 2.17
 0 8 -5 23.39 2.15
 0 -8 -5 34.35 2.91
 0 -8 5 23.8 2.6
 0 8 -5 28.2 2.48
 0 8 5 27.45 2.54
 0 8 5 24.9 1.46
 1 8 -5 13.06 1.95
 1 8 -5 16.47 1.88
 1 8 -5 15.33 2.37
 -1 8 5 13.72 1.93
 1 -8 5 19.38 2.53
 1 8 -5 15.32 1.18
 1 8 -5 16.2 2.24
 1 8 -5 13.89 2.2
 -1 -8 -5 15.43 2.16
 -1 8 -5 13.47 2.15
 1 8 5 15.17 1.2
 1 8 5 16.43 2.75
 -1 8 -5 17.02 2.04
 -1 -8 5 15.17 2.36
 1 8 5 14.14 2.02
 1 8 5 14.24 2.14
 2 8 -5 6.71 1.79
 2 8 -5 6.54 1.05
 2 -8 5 3.16 1.75
 -2 8 5 7.28 1.78
 2 8 -5 5.54 2
 2 8 -5 7.97 1.9
 2 8 -5 6.78 2.15
 2 8 -5 6.57 2.37
 2 -8 5 5.83 2.15
 2 8 5 4.18 2.69
 -2 -8 5 5.73 1.86
 -2 8 -5 5.89 1.75
 -2 -8 5 8.01 2.25
 2 8 5 4.14 1.09
 -2 8 -5 4.97 1.74
 2 8 5 6.45 1.87
 3 8 -5 2.01 2.52
 3 -8 5 12.78 2.83
 3 8 -5 6.75 1.22
 3 8 -5 4.41 1.83
 3 8 -5 7.47 2.23
 3 -8 5 7.91 1.82
 3 8 -5 7.3 1.99
 3 8 -5 6.72 2.66
 3 8 5 5.11 1.96
 3 8 5 9.17 2.15
 -3 8 -5 4.97 1.91
 3 8 5 5.19 2.69
 3 8 5 6.19 1.18
 -3 -8 5 6.4 2.09
 -3 8 -5 5.64 1.89
 -3 -8 5 4.11 2.35
 4 8 -5 1.02 1.14
 4 8 -5 -0.67 1.99
 4 8 -5 3.2 2.59
 4 8 -5 0.31 2.66
 4 8 5 -1.34 2.93
 4 8 5 -1.5 1.91
 4 8 5 0.2 1.08
 0 9 -5 4.77 1.92
 0 -9 5 3.98 2.02
 0 9 5 2.41 1.8
 0 9 -5 4.96 1.98
 0 -9 5 6.7 2.46
 0 -9 -5 3.55 1.99
 0 9 5 4.38 1.84
 -1 -9 -5 17.76 2.52
 1 9 -5 20.85 1.43
 1 9 -5 19.41 2.8
 1 9 -5 15.17 2.36
 1 9 -5 18.61 2.67
 1 -9 5 24.63 2.94
 1 9 -5 16.09 2.27
 1 9 -5 17.56 2.19
 1 -9 5 19.26 2.34
 1 9 5 15.85 2.23
 -1 -9 5 19.96 2.79
 -1 -9 5 18.07 2.46
 -1 9 -5 24.27 2.63
 1 9 5 19.47 1.43
 1 9 5 20.1 2.36
 -1 9 -5 25.3 2.48
 1 9 5 18.16 2.97
 2 9 -5 3.82 2.01
 2 9 -5 1.2 2.35
 2 9 -5 1.55 2.25
 2 9 -5 2.72 1.93
 2 -9 5 2.28 1.93
 2 -9 5 0.94 2.38
 2 9 -5 2.05 2.53
 2 9 -5 2.34 1.07
 2 9 5 1.77 1.93
 2 9 5 2.72 2.56
 -2 -9 5 2.24 2
 -2 9 -5 1.84 1.82
 -2 -9 5 2.55 2.38
 2 9 5 2.67 1.11
 -2 9 -5 3.07 1.86
 4 0 6 0.22 0.82
 4 0 -6 0.43 0.82
 -4 0 -6 0.42 0.98
 4 0 6 0.89 0.71
 4 0 -6 -0.22 0.76
 4 0 6 1.15 0.5
 4 0 -6 0.18 1
 -4 0 6 1.34 0.72
 5 0 -6 1.84 1.06
 -5 0 -6 2.27 1.3
 5 0 6 2.49 1.14
 5 0 -6 3.72 1.28
 -5 0 6 3.72 1.04
 5 0 6 2.66 1.02
 -6 0 6 2.24 1.18
 -6 0 -6 0.86 1.54
 6 0 6 4.63 1.48
 6 0 6 1.16 1.25
 6 0 -6 2.94 1.36
 6 0 -6 1.02 1.37
 3 -1 6 55.42 1.88
 -3 -1 6 51.36 1.84
 4 -1 6 7.02 0.88
 4 1 -6 5.46 1.29
 -4 -1 -6 9.25 1.26
 4 1 -6 7.6 1.01
 4 1 -6 8.03 1.01
 4 -1 6 7 0.9
 4 1 -6 8.15 1.09
 -4 -1 6 5.63 0.9
 4 1 6 6.8 0.98
 4 -1 -6 5.45 0.93
 4 1 6 6.65 0.89
 4 1 6 8.28 0.7
 -4 1 -6 5.58 1.1
 5 1 -6 4.66 1.28
 5 -1 6 4.8 1.08
 5 1 -6 4.31 1.6
 5 -1 6 5.57 1.2
 5 1 -6 7.14 1.32
 -5 -1 -6 4.89 1.41
 5 1 -6 4.61 1.2
 5 1 6 6.11 1.28
 5 -1 -6 6.07 1.18
 -5 1 -6 5.61 1.41
 -5 -1 6 4.26 1.08
 5 1 6 4.06 1.07
 6 1 -6 13.66 1.65
 6 1 -6 10.99 1.77
 -6 -1 -6 11.86 1.89
 6 -1 6 11.95 1.6
 6 -1 6 14.31 1.57
 6 1 6 11.67 1.57
 -6 -1 6 10.26 1.46
 6 -1 -6 7.74 1.52
 -6 1 -6 14.98 1.93
 6 1 6 9.63 1.63
 3 2 -6 0.46 0.94
 3 2 -6 -0.16 0.57
 3 2 -6 -0.53 0.67
 3 -2 6 0.39 0.48
 -3 -2 6 1.28 0.59
 4 -2 6 35.25 1.65
 4 2 -6 32.7 1.85
 -4 -2 -6 36.36 2.12
 4 2 -6 35.44 1.96
 4 2 -6 30.87 2.69
 4 2 -6 34.59 1.95
 -4 -2 6 34.13 1.74
 4 2 6 36.52 1.46
 4 2 6 31.57 1.73
 4 2 6 33.62 2.49
 4 2 6 32.65 1.9
 5 2 -6 13.27 2.13
 5 2 -6 13.97 1.53
 5 2 -6 13.47 1.54
 -5 -2 -6 12.82 1.66
 5 2 -6 14.37 1.64
 -5 -2 6 11.06 1.32
 5 -2 -6 14.35 1.43
 5 2 6 14.35 1.05
 5 2 6 14.5 1.38
 5 2 6 11.7 2.24
 5 2 6 12.7 1.53
 6 2 -6 1.07 1.36
 6 -2 6 1.06 1.26
 -6 -2 -6 1.36 1.61
 6 2 -6 -1.49 1.37
 6 -2 -6 0.26 1.31
 -6 -2 6 0.51 1.22
 6 2 6 -0.68 1.24
 6 2 6 -1.31 1.34
 2 3 -6 19.23 1.38
 2 3 -6 16.43 1.04
 2 3 -6 22.86 1.7
 3 3 -6 6.59 1.33
 3 -3 6 4.83 0.62
 3 3 -6 7 0.96
 3 3 -6 5.69 0.92
 3 3 -6 4.27 1.42
 3 3 -6 5.57 0.84
 -3 -3 6 5.07 0.77
 4 3 -6 6.75 1.09
 4 3 -6 5.57 1.11
 -4 -3 -6 4.89 1.31
 4 3 -6 5 1.67
 4 -3 6 5.23 0.84
 4 3 -6 3.08 1.73
 4 3 -6 3.34 1.18
 4 3 6 5.19 1.1
 -4 -3 6 3.78 0.95
 4 3 6 8.03 1.99
 4 3 6 4.48 0.95
 4 3 6 4.97 0.79
 5 3 -6 3.09 1.53
 5 3 -6 2.21 1.25
 -5 -3 -6 2.86 1.48
 5 -3 6 2.41 1.26
 5 3 -6 1.79 1.25
 5 3 -6 4.79 2.02
 5 3 -6 1.54 1.26
 -5 -3 6 2.78 1.17
 5 3 6 1.78 1.34
 5 3 6 0.32 2.13
 5 3 6 3.46 1.16
 5 3 6 1.56 0.85
 5 -3 -6 1.33 1.03
 6 3 -6 5.8 1.58
 -6 -3 -6 5.34 1.82
 6 3 -6 3.67 1.59
 6 3 -6 4.75 1.91
 6 3 -6 6.01 2.15
 -6 -3 6 5.84 1.4
 6 3 6 8.97 3.62
 6 3 6 3.49 1.38
 6 3 6 9 1.73
 0 4 -6 6.63 0.91
 1 4 -6 13.44 1.27
 1 4 -6 10.34 1.22
 1 4 -6 12.48 1.21
 1 -4 6 14.6 1.4
 -1 -4 6 13.54 1.32
 -1 4 -6 11.36 1.13
 -1 4 -6 8.12 0.96
 2 4 -6 46.72 1.67
 2 4 -6 44.08 2.26
 2 4 -6 47.02 1.75
 2 4 -6 46.7 2.55
 2 4 -6 47.83 2.48
 2 4 -6 48.42 2.03
 -2 4 -6 44.26 2.12
 3 4 -6 7.56 0.96
 3 4 -6 9.78 0.86
 3 4 -6 8.41 1.18
 3 4 -6 6.16 1.54
 3 4 -6 8.08 1.29
 3 4 -6 8.32 1.72
 3 4 -6 9.1 1.06
 -3 -4 6 8.67 0.92
 4 4 -6 35.52 2.46
 4 4 -6 37.12 2.14
 4 4 -6 35.28 1.7
 4 4 -6 35.63 3.16
 4 4 -6 35.2 3.05
 4 4 -6 35.71 2.17
 4 4 6 33.6 3.1
 -4 -4 6 35.97 1.93
 4 4 6 33.75 1.66
 4 4 6 38.06 1.98
 5 4 -6 13.69 2.63
 5 4 -6 13.28 1.62
 -5 -4 -6 14.59 1.96
 5 4 -6 12.37 2.42
 5 4 -6 13.51 1.6
 5 4 -6 16.47 1.91
 5 4 6 14.02 2.75
 5 4 6 18.16 1.31
 -5 -4 6 13.58 1.43
 5 4 6 14.6 1.52
 -6 -4 -6 4.25 1.92
 6 4 -6 5.8 2.06
 6 4 -6 2.49 2.25
 6 4 -6 3.36 1.55
 6 4 -6 7.59 1.72
 6 4 6 2.8 1.06
 -6 -4 6 6.3 1.47
 6 4 6 4.36 2.74
 6 4 6 6.14 1.51
 6 4 6 3.73 1.49
 0 5 -6 25.07 1.92
 0 -5 6 20.89 2.01
 0 5 -6 22.01 1.81
 0 5 -6 23.26 1.36
 0 5 -6 21.64 1.63
 1 5 -6 5.92 1.07
 1 5 -6 5.01 1.18
 1 5 -6 7.1 1.45
 1 5 -6 7.25 0.95
 1 -5 6 6.86 1.44
 1 5 -6 6.46 0.63
 1 5 -6 6.92 1.29
 -1 -5 6 6.15 1.4
 -1 5 -6 6.41 0.75
 -1 5 -6 7 1.21
 -1 5 -6 5.96 1.05
 -1 5 -6 6.77 1.12
 2 5 -6 10.26 1.3
 2 5 -6 11.81 1.72
 2 5 -6 9.2 1.61
 2 5 -6 14.08 1.16
 2 5 -6 12 1.25
 2 5 -6 10.76 1.45
 2 5 -6 11.31 0.89
 2 -5 6 12.33 1.6
 -2 -5 6 12.09 1.68
 -2 5 -6 10.62 1.24
 -2 5 -6 10.51 1.32
 3 5 -6 13.94 1.03
 3 5 -6 10.92 1.15
 3 5 -6 12.13 1.56
 3 5 -6 12.21 1.92
 3 5 -6 8.93 1.13
 3 5 -6 14.97 2.1
 3 5 -6 10.56 1.47
 -3 -5 6 11.84 1.03
 3 5 6 15.15 2.18
 4 5 -6 24.95 1.99
 4 5 -6 23.34 1.6
 4 5 -6 20.15 2.51
 4 5 -6 25.41 2.08
 4 5 -6 28.26 2.84
 4 5 -6 29.34 2.2
 4 5 6 28.28 1.94
 4 5 6 26.95 2.91
 -4 -5 6 25.21 1.83
 4 5 6 24.4 1.58
 5 5 -6 7.92 1.56
 5 5 -6 9.99 2.7
 5 5 -6 9.54 1.87
 5 5 -6 10.99 2.44
 5 5 -6 9.22 1.64
 5 5 6 8.43 2.71
 5 5 6 10.51 1.56
 5 5 6 11.19 1.25
 -5 -5 6 11.22 1.42
 0 6 -6 29.35 2.39
 0 6 -6 25.79 2.27
 0 6 -6 25.26 1.69
 0 -6 6 26.78 2.37
 0 6 -6 26.74 2.06
 1 6 -6 2.5 1.53
 1 6 -6 1.11 1.35
 1 -6 6 4.6 1.56
 1 6 -6 3.26 1.43
 1 6 -6 2.33 0.69
 1 6 -6 2.42 1.19
 1 6 -6 2.2 1.08
 -1 -6 6 0.93 1.43
 -1 6 -6 3.02 1.23
 -1 6 -6 2.19 1.3
 2 6 -6 6.48 0.85
 2 6 -6 2.61 1.28
 2 6 -6 7.04 1.85
 2 6 -6 3.08 1.3
 2 6 -6 3.92 1.52
 2 6 -6 4.83 1.63
 2 -6 6 4.67 1.75
 -2 6 -6 6.78 1.45
 -2 6 -6 9.32 1.41
 -2 -6 6 4.29 1.73
 3 6 -6 11.29 1.6
 3 6 -6 12.37 2.27
 3 6 -6 12.63 1.26
 3 6 -6 10.73 1.56
 3 6 -6 11.54 1.83
 3 6 -6 10.68 1.08
 3 6 -6 11.21 2.13
 -3 -6 6 7.93 1.83
 -3 6 -6 10.72 1.6
 3 6 6 9.42 2.39
 4 6 -6 5.52 2.29
 4 6 -6 4.05 1.28
 4 6 -6 3.31 1.02
 4 6 -6 4.12 2.19
 4 6 -6 4.37 1.62
 4 6 -6 4.22 1.35
 -4 -6 6 4.07 1.12
 4 6 6 5.47 2.6
 5 6 -6 -1.53 2.1
 5 6 -6 -0.68 1.38
 5 6 -6 0.53 1.09
 5 6 -6 -0.35 1.87
 5 6 -6 0.65 2.57
 5 6 -6 0.7 1.49
 -5 -6 6 -1.55 1.6
 -5 -6 6 -0.96 1.24
 0 7 -6 6.8 1.28
 0 7 -6 4.67 1.67
 0 -7 6 7.39 1.79
 0 7 -6 4.73 1.63
 0 7 -6 7.57 1.5
 1 7 -6 23.66 2.26
 1 7 -6 29.15 2.44
 1 7 -6 25.41 2.42
 1 7 -6 26.2 1.47
 1 7 -6 28.02 2.23
 1 -7 6 32.56 2.57
 1 7 -6 30.21 2.58
 -1 7 -6 26.46 2.38
 -1 -7 6 25.65 2.39
 -1 7 -6 25.34 2.18
 2 7 -6 20.66 2.28
 2 7 -6 27.44 1.55
 2 7 -6 23.28 2.5
 2 7 -6 26.38 2.69
 2 7 -6 22.51 2.03
 2 7 -6 27.93 2.09
 -2 -7 6 20.95 2.44
 -2 7 -6 26.31 2.16
 -2 7 -6 24.31 2.05
 3 7 -6 5.21 2.19
 3 7 -6 5.93 1.67
 3 7 -6 5.39 1.61
 3 7 -6 5.3 1.84
 3 7 -6 4.05 2.21
 3 -7 6 2.11 2.07
 3 7 -6 3.5 1.01
 -3 7 -6 3.49 1.68
 -3 7 -6 2.31 1.25
 -3 -7 6 4.82 2.19
 4 7 -6 5.1 2.27
 4 7 -6 5.86 1.17
 4 7 -6 8.1 1.97
 4 7 -6 7.09 2.65
 0 8 -6 21.61 2.15
 0 8 -6 22.59 2.35
 0 -8 6 24.28 2.54
 1 -8 6 6.21 2.17
 1 8 -6 7.57 1.91
 1 8 -6 5.41 1.63
 1 8 -6 5.34 1.74
 1 8 -6 4.59 1.97
 1 8 -6 4.41 2.26
 -1 8 -6 5.26 1.83
 -1 8 -6 5.36 1.67
 -1 -8 6 5.76 2.11
 2 8 -6 4.25 1.81
 2 8 -6 3.82 1.96
 2 8 -6 1.27 2.23
 2 8 -6 2.59 1.03
 2 8 -6 3.36 1.75
 2 8 -6 1.29 2
 2 -8 6 3.37 2.41
 -2 8 -6 4.07 1.65
 -2 8 -6 1.93 1.8
 -2 -8 6 5.48 2.33
 3 8 -6 5.03 1.15
 3 8 -6 1.25 2.22
 3 8 -6 2.46 1.88
 3 8 -6 -0.77 2.42
 3 8 -6 1.41 1.81
 3 8 -6 2.38 2.05
 3 -8 6 4.57 1.89
 3 -8 6 3.94 2.38
 -3 -8 6 1.36 2
 -3 -8 6 4.98 2.52
 -3 8 -6 2.63 1.97
 -3 8 -6 3.82 1.69
 4 8 -6 0.23 1.16
 0 9 -6 -1.34 1.62
 0 -9 6 1.45 1.83
 0 -9 6 2.94 2.3
 0 9 -6 -0.1 2.03
 1 9 -6 0.92 2.02
 1 9 -6 0.79 1.79
 1 -9 6 5.38 2.55
 1 -9 6 2.44 1.99
 1 9 -6 -1.96 2.27
 1 9 -6 -0.68 1.66
 1 9 -6 -0.66 2.2
 -1 9 -6 -0.39 1.88
 -1 9 -6 -0.47 1.72
 -1 -9 6 1.74 2.3
 -1 -9 6 -1.09 1.82
 2 9 -6 6.95 2.29
 2 9 -6 8.92 2.75
 2 -9 6 8.34 2.95
 2 9 -6 10.91 2.15
 2 9 -6 4.65 1.93
 2 9 -6 8.14 1.23
 2 -9 6 5.72 2.11
 2 9 -6 8.12 2.64
 -2 9 -6 4.46 1.93
 -2 9 -6 6.39 2.21
 -2 -9 6 3.84 2.56
 -2 -9 6 7.66 2.25
 5 0 7 58.58 2.54
 6 0 7 7.25 1.53
 4 -1 7 1.24 0.73
 5 1 -7 9.88 1.34
 5 1 -7 6.57 1.69
 5 1 -7 12.2 1.45
 5 1 -7 8.52 1.3
 6 -1 7 6.88 1.56
 6 1 7 4.61 1.49
 4 2 -7 13.09 1.27
 4 2 -7 18.2 1.33
 5 2 -7 14.84 1.48
 5 2 -7 16.54 1.71
 5 2 -7 9.21 1.94
 6 2 -7 2.29 1.4
 6 -2 7 3.59 1.34
 6 2 -7 2.03 1.35
 -6 -2 7 2.65 1.28
 4 3 -7 13.14 1.43
 4 -3 7 18.81 1.33
 4 3 -7 12.39 1.9
 4 3 -7 14.82 1.33
 5 -3 7 5.32 1.45
 6 3 -7 0.39 1.62
 6 3 -7 -0.5 1.42
 6 3 -7 -0.48 1.37
 6 3 -7 -1.59 2.03
 -6 -3 7 2.66 1.36
 2 4 -7 2.67 0.88
 2 4 -7 1.51 1.05
 -2 4 -7 3.05 0.94
 3 4 -7 3.96 1.19
 3 4 -7 7.64 1.12
 3 4 -7 6.37 1.49
 3 4 -7 6.89 0.97
 3 4 -7 4.43 1.49
 4 4 -7 54.47 2.42
 4 4 -7 44.17 3.48
 4 4 -7 49.37 2.62
 -4 -4 7 46.85 2.14
 5 4 -7 8.6 1.77
 5 4 -7 10.75 1.51
 5 4 -7 5.25 2.15
 5 4 -7 10.65 1.64
 -5 -4 7 10.51 1.36
 6 4 -7 4.97 2.01
 6 4 -7 1.61 2.17
 6 4 -7 6.09 1.67
 6 4 -7 5.01 1.62
 -6 -4 7 2.3 1.38
 0 -5 7 22.56 2
 0 5 -7 17.05 1.58
 0 5 -7 21.83 1.68
 1 5 -7 14.67 1.43
 1 -5 7 16.29 1.67
 1 5 -7 15.27 1.2
 1 5 -7 13.07 1.53
 1 5 -7 16.97 1.57
 -1 5 -7 17.48 1.55
 -1 -5 7 14.92 1.63
 2 5 -7 22.5 2.02
 2 5 -7 25.25 2.16
 2 5 -7 22.39 2.3
 2 5 -7 30.12 1.84
 2 5 -7 24.11 1.43
 -2 5 -7 26.28 1.96
 3 5 -7 1.67 1.64
 3 5 -7 0.61 1.77
 3 5 -7 1.53 1.38
 3 5 -7 0.77 1.15
 3 5 -7 0.23 0.87
 4 5 -7 86.37 3.7
 4 5 -7 91.83 3.39
 4 5 -7 86.79 4.56
 4 5 -7 79.05 4.32
 5 5 -7 0.28 1.55
 5 5 -7 -0.87 1.75
 5 5 -7 -1.1 1.23
 5 5 -7 1.38 1.35
 5 5 -7 -1.22 2.12
 -5 -5 7 -0.23 1.09
 0 -6 7 45.39 2.98
 0 6 -7 40.41 2.68
 0 6 -7 43.86 2.45
 0 6 -7 45.79 2.81
 0 6 -7 46.58 2.11
 1 6 -7 31.6 2.88
 1 6 -7 37.73 2.1
 1 6 -7 35.33 2.63
 1 -6 7 38.21 2.93
 1 6 -7 32.14 2.34
 -1 -6 7 34.64 2.85
 -1 6 -7 42.7 2.37
 -1 6 -7 37.39 2.54
 2 6 -7 16.96 2.11
 2 6 -7 20.23 1.99
 2 6 -7 26.05 2.5
 2 6 -7 17.52 1.73
 2 6 -7 18.85 1.66
 -2 6 -7 19.93 1.96
 -2 -6 7 19.07 2.1
 3 6 -7 20.64 2.56
 3 6 -7 19.73 2.01
 3 6 -7 19.25 2.42
 3 6 -7 21.62 1.79
 3 6 -7 21.22 1.87
 -3 6 -7 22.19 1.91
 4 6 -7 -0.19 1.5
 4 6 -7 1.96 2.33
 4 6 -7 -0.9 2.04
 4 6 -7 0.78 1.19
 5 6 -7 1.8 1.86
 5 6 -7 -0.94 1.34
 5 6 -7 -1.44 2.1
 5 6 -7 -0.45 2.21
 0 7 -7 43.96 3.01
 0 7 -7 50.12 3.17
 0 7 -7 45.21 2.74
 0 -7 7 45.64 3.4
 0 7 -7 47.53 2.44
 1 7 -7 57.92 2.89
 1 -7 7 54.72 3.73
 1 7 -7 48.54 3.28
 1 7 -7 56.22 3.67
 1 7 -7 50.88 2.94
 -1 -7 7 48.18 3.58
 -1 7 -7 53.78 2.94
 -1 7 -7 53.25 3.16
 2 7 -7 16.85 2.57
 2 7 -7 17.36 2.19
 2 7 -7 16.13 1.91
 2 7 -7 12.89 2.28
 2 -7 7 20.05 2.46
 2 7 -7 16.72 1.84
 -2 7 -7 22.31 1.99
 -2 7 -7 18.1 2.08
 -2 -7 7 15.7 2.4
 3 7 -7 7.95 2.04
 3 7 -7 7.82 2.27
 3 7 -7 8.87 1.76
 3 7 -7 5.12 2.35
 -3 7 -7 8.79 1.77
 4 7 -7 1.2 1.78
 4 7 -7 0.64 2.49
 4 7 -7 1.29 2.27
 0 8 -7 -1.12 1.53
 0 -8 7 -1.08 2.08
 0 8 -7 -0.63 1.77
 1 -8 7 16.11 2.76
 1 8 -7 10.92 1.97
 1 8 -7 14.96 2.38
 1 8 -7 13.6 1.76
 1 8 -7 13.2 2.29
 -1 8 -7 13.11 2.1
 -1 8 -7 14.96 1.98
 -1 -8 7 9.73 2.52
 2 8 -7 -1.27 2.39
 2 8 -7 4.21 1.68
 2 8 -7 1.92 1.82
 2 8 -7 0.83 2.22
 2 8 -7 0.87 2.07
 2 -8 7 4.39 2.38
 -2 -8 7 2.91 2.43
 -2 8 -7 3.65 1.72
 -2 8 -7 2.89 1.81
 3 -8 7 0.48 1.73
 3 8 -7 0.02 1.45
 3 8 -7 2.44 2.04
 3 8 -7 -0.4 2.15
 3 8 -7 -1.36 1.72
 3 8 -7 2.56 2.55
 -3 -8 7 2.05 2.33
 -3 8 -7 1.03 2.27
 0 9 -7 1.42 1.86
 0 -9 7 -1.35 2.48
 0 9 -7 0 2.03
 1 9 -7 3.34 1.91
 1 -9 7 4.09 2.75
 1 9 -7 3.22 1.78
 1 9 -7 4.23 2.2
 1 9 -7 1.35 2.15
 -1 9 -7 5.7 1.91
 -1 -9 7 1.7 2.53
 -1 9 -7 5.98 2.18
 2 -9 7 -1.96 2.48
 2 9 -7 4.09 2
 2 -9 7 1.11 2.03
 2 9 -7 0.51 1.87
 2 9 -7 2.18 2.23
 2 9 -7 3.04 2.2
 2 9 -7 -0.4 2.23
 -2 9 -7 1.38 2.06
 -2 -9 7 2.68 2.62
 -2 9 -7 0.18 1.75
 3 5 -8 1.59 0.99
 4 5 -8 1.47 1.42
 4 5 -8 2.15 1.14
 4 5 -8 -0.56 1.76
 0 6 -8 -0.55 1.2
 0 6 -8 0.62 0.88
 0 6 -8 -1.36 0.92
 0 -6 8 1.11 1.5
 0 6 -8 0.89 1.24
 1 6 -8 12.75 1.43
 1 6 -8 16.41 1.85
 1 6 -8 19.2 1.82
 2 6 -8 -0.41 1.58
 2 6 -8 -0.54 1.44
 2 6 -8 0.16 1.09
 -2 6 -8 -1.83 1.27
 3 6 -8 6.71 1.66
 3 6 -8 9.4 1.23
 3 6 -8 12.44 1.65
 3 6 -8 4.15 1.68
 3 6 -8 4.68 1.92
 4 6 -8 0.24 2.08
 4 6 -8 1.17 1.15
 4 6 -8 2.19 1.58
 4 6 -8 0.03 1.55
 0 7 -8 117.48 3.95
 0 7 -8 108.16 4.52
 0 7 -8 113.46 4.34
 0 7 -8 112.9 4.65
 0 -7 8 114.83 4.75
 1 7 -8 1.51 1.69
 1 -7 8 5.1 2.12
 1 7 -8 3.82 1.42
 1 7 -8 1.62 1.67
 1 7 -8 2.16 1.33
 -1 7 -8 1.67 1.27
 -1 -7 8 2.14 1.81
 -1 7 -8 2.15 1.58
 2 7 -8 0.46 0.98
 2 7 -8 6.19 1.61
 2 7 -8 4.56 1.95
 2 7 -8 2.78 1.16
 2 7 -8 4.14 1.83
 3 7 -8 3.87 1.92
 3 7 -8 6.02 1.73
 3 7 -8 6.17 1.96
 3 7 -8 4.7 2.16
 -3 7 -8 9.32 1.88
 4 7 -8 1.53 2.28
 4 7 -8 -0.06 1.66
 4 7 -8 1.13 1.66
 0 8 -8 32.45 2.79
 0 8 -8 27.54 2.57
 0 -8 8 30.24 2.96
 1 8 -8 6.53 2.17
 1 8 -8 7.08 2.21
 1 8 -8 10.89 1.81
 1 8 -8 10.55 1.99
 1 -8 8 10.21 2.42
 -1 -8 8 10.42 2.41
 -1 8 -8 11.02 2.05
 -1 8 -8 11.19 1.82
 2 8 -8 5.69 2.39
 2 8 -8 4.9 2.12
 2 8 -8 2.26 1.65
 2 8 -8 4.21 1.73
 -2 8 -8 3.5 1.91
 -2 -8 8 4.47 2.41
 3 8 -8 2.63 1.72
 3 8 -8 -0.06 1.99
 3 8 -8 4.35 2.42
 3 8 -8 0.78 1.7
 -3 8 -8 1.02 3.03
 0 9 -8 2.53 2.04
 0 9 -8 0.81 1.69
 0 -9 8 -2.93 2.26
 1 9 -8 1.49 2.09
 1 9 -8 3.11 1.84
 1 9 -8 3.09 2.05
 1 9 -8 -0.06 1.68
 1 -9 8 0.03 2.49
 -1 9 -8 2.59 2.04
 -1 9 -8 0.34 1.65
 -1 -9 8 -0.03 2.33
 2 9 -8 -1.21 1.78
 2 9 -8 1.08 2.26
 2 9 -8 -0.23 1.64
 2 9 -8 4.88 2.34
 -2 -9 8 2.09 2.58
 -2 9 -8 3.02 2.07

_iucr_refine_instructions_details
;
TITL mo_Artemisinin001_0m in P2(1)2(1)2(1)
    mo_artemisinin001_0m.res
    created by SHELXL-2019/1 at 12:18:18 on 08-Jun-2023
CELL 0.71073 6.2555 9.1513 23.8599 90 90 90
ZERR 4 0.0004 0.0006 0.0038 0 0 0
LATT -1
SYMM 0.5-X,-Y,0.5+Z
SYMM 0.5+X,0.5-Y,-Z
SYMM -X,0.5+Y,0.5-Z
SFAC C H O
UNIT 60 88 20
RIGU
DFIX 1.473 0.014 O2 O1
DFIX 1.461 0.027 O2 C6
DFIX 1.438 0.024 O3 C4
DFIX 1.44 0.024 O4 C5
DFIX 1.208 0.025 O5 C12
DFIX 1.525 C2 C1
DFIX 1.529 0.018 C3 C2
DFIX 1.528 0.026 C3 C4
DFIX 1.414 0.015 O1 C4
DFIX 1.405 0.019 O3 C5
DFIX 1.535 0.023 C6 C1
DFIX 1.535 0.023 C6 C7
DFIX 1.533 0.016 C8 C7
DFIX 1.525 0.024 C8 C9
DFIX 1.54 0.023 C10 C1
DFIX 1.539 0.017 C11 C7
DFIX 1.344 0.014 O4 C12
DFIX 1.527 0.021 C13 C11
DFIX 1.526 0.025 C14 C10
DFIX 1.508 0.012 C15 C4
DFIX 1.531 0.025 C6 C5
DFIX 1.526 0.024 C9 C10
DFIX 1.511 0.022 C11 C12

L.S. 99 0 0
PLAN  5
SIZE 0.09 0.18 0.25
TEMP 23
CONF
MORE -1
BOND $H
fmap 2 53
acta
OMIT 0 3 5
OMIT -1 -6 -8
OMIT -4 2 7
OMIT -3 -5 -8
OMIT 1 9 0
REM <olex2.extras>
REM <HklSrc "%.\\mo_Artemisinin001_0m.hkl">
REM </olex2.extras>

WGHT    0.063900    1.101300
FVAR       0.34079
O1    3    0.201814    0.562662    0.732339    11.00000    0.04641    0.03539 =
         0.08740    0.00653    0.01383   -0.00142
O2    3    0.394125    0.567393    0.695431    11.00000    0.03612    0.04067 =
         0.09069    0.00027    0.00389   -0.00735
O3    3    0.027550    0.383777    0.681811    11.00000    0.03259    0.04279 =
         0.09147    0.01081    0.00208   -0.00633
O4    3   -0.005989    0.578445    0.622998    11.00000    0.02838    0.05000 =
         0.11699    0.01270    0.00131    0.00062
O5    3   -0.061124    0.791878    0.586727    11.00000    0.05116    0.05590 =
         0.09971    0.01106   -0.00514    0.01424
C1    1    0.492993    0.345218    0.648051    11.00000    0.03071    0.03807 =
         0.09711   -0.00279   -0.00116    0.00151
AFIX  13
H1    2    0.635157    0.373900    0.661346    11.00000   -1.20000
AFIX   0
C2    1    0.402306    0.240861    0.691306    11.00000    0.04550    0.04070 =
         0.09941    0.00476   -0.00260    0.00966
AFIX  23
H2A   2    0.514392    0.172993    0.701871    11.00000   -1.20000
H2B   2    0.289825    0.184430    0.673567    11.00000   -1.20000
AFIX   0
C3    1    0.309761    0.309445    0.745855    11.00000    0.05156    0.04572 =
         0.09459    0.00022   -0.00416    0.00405
AFIX  23
H3A   2    0.258729    0.231530    0.769953    11.00000   -1.20000
H3B   2    0.423912    0.359600    0.765528    11.00000   -1.20000
AFIX   0
C4    1    0.127218    0.417085    0.735750    11.00000    0.04771    0.03524 =
         0.09229    0.00586    0.00782   -0.00389
C5    1    0.124429    0.450377    0.635358    11.00000    0.03354    0.03271 =
         0.08226   -0.00278    0.00680    0.00018
AFIX  13
H5    2    0.114077    0.383107    0.603515    11.00000   -1.20000
AFIX   0
C6    1    0.358546    0.486614    0.644379    11.00000    0.02490    0.03560 =
         0.09378   -0.00447    0.00358   -0.00246
C7    1    0.438170    0.585387    0.596816    11.00000    0.02961    0.03915 =
         0.09834    0.00496   -0.00448   -0.00770
AFIX  13
H7    2    0.587001    0.610650    0.605216    11.00000   -1.20000
AFIX   0
C8    1    0.437160    0.506113    0.540745    11.00000    0.04229    0.04459 =
         0.10195    0.00333   -0.00521   -0.00536
AFIX  23
H8A   2    0.487497    0.570745    0.511350    11.00000   -1.20000
H8B   2    0.293181    0.474994    0.531504    11.00000   -1.20000
AFIX   0
C9    1    0.584884    0.373010    0.545621    11.00000    0.04609    0.04632 =
         0.10381    0.00595    0.00161   -0.00095
AFIX  23
H9A   2    0.583544    0.320785    0.510246    11.00000   -1.20000
H9B   2    0.729736    0.406995    0.551994    11.00000   -1.20000
AFIX   0
C10   1    0.525252    0.267950    0.591889    11.00000    0.04141    0.03644 =
         0.09834   -0.00443   -0.00332   -0.00116
AFIX  13
H10   2    0.388718    0.222839    0.581579    11.00000   -1.20000
AFIX   0
C11   1    0.307106    0.727782    0.599884    11.00000    0.04031    0.03711 =
         0.11607    0.00990   -0.00646   -0.00461
AFIX  13
H11   2    0.343057    0.775404    0.635445    11.00000   -1.20000
AFIX   0
C12   1    0.069745    0.703238    0.599768    11.00000    0.04053    0.04590 =
         0.08152   -0.00035   -0.00863    0.00308
C13   1    0.366266    0.834818    0.552739    11.00000    0.05136    0.04436 =
         0.13728    0.03267   -0.00143    0.00035
AFIX 137
H13A  2    0.518362    0.848721    0.552179    11.00000   -1.50000
H13B  2    0.296982    0.926897    0.559193    11.00000   -1.50000
H13C  2    0.320410    0.795697    0.517396    11.00000   -1.50000
AFIX   0
C14   1    0.691440    0.143844    0.597918    11.00000    0.05732    0.05044 =
         0.11313   -0.00691   -0.00762    0.01138
AFIX 137
H14A  2    0.817905    0.181214    0.615640    11.00000   -1.50000
H14B  2    0.727191    0.106572    0.561495    11.00000   -1.50000
H14C  2    0.632393    0.066699    0.620362    11.00000   -1.50000
AFIX   0
C15   1   -0.045682    0.418706    0.778950    11.00000    0.06193    0.04866 =
         0.10876    0.00921    0.02091    0.00104
AFIX 137
H15A  2    0.016662    0.429461    0.815483    11.00000   -1.50000
H15B  2   -0.124198    0.328677    0.777288    11.00000   -1.50000
H15C  2   -0.140600    0.499023    0.771835    11.00000   -1.50000
AFIX   0
HKLF 4


REM  mo_Artemisinin001_0m in P2(1)2(1)2(1)
REM wR2 = 0.1224, GooF = S = 1.121, Restrained GooF = 1.003 for all data
REM R1 = 0.0439 for 658 Fo > 4sig(Fo) and 0.0550 for all 748 data
REM 184 parameters refined using 206 restraints

END  
     
WGHT      0.0627      1.1210 

REM Highest difference peak  0.144,  deepest hole -0.144,  1-sigma level  0.037
Q1    1   0.1498  0.2441  0.6610  11.00000  0.05    0.14
Q2    1   0.6488  0.2551  0.7214  11.00000  0.05    0.14
Q3    1  -0.1349  0.9229  0.5944  11.00000  0.05    0.13
Q4    1  -0.3447  0.3556  0.7788  11.00000  0.05    0.12
Q5    1   0.5605 -0.0709  0.6047  11.00000  0.05    0.12

  REM The information below was added by Olex2.
  REM
  REM R1 = 0.0439 for 658 Fo > 4sig(Fo) and 0.0550 for all 5922 data
  REM 184 parameters refined using n/a restraints
  REM Highest difference peak 0.14, deepest hole -0.14
  REM Mean Shift 0, Max Shift 0.000.

  REM +++ Tabular Listing of Refinement Information +++
  REM R1_all = 0.0550
  REM R1_gt = 0.0439
  REM wR_ref = 0.1224
  REM GOOF = 1.121
  REM Shift_max = 0.000
  REM Shift_mean = 0
  REM Reflections_all = 5922
  REM Reflections_gt = 658
  REM Parameters = 184
  REM Hole = -0.14
  REM Peak = 0.14
  REM Flack = 0.5(8)

  
;
_olex2_submission_special_instructions  'No special instructions were received'
# start Validation Reply Form
_vrf_ATOM007_mo_FormI_1
;
RESPONSE: The structure was refined isotropically due to the number of data for high 
pressure structure determination
;
_vrf_PLAT029_mo_FormI_1
;
RESPONSE: The sample is housed in a Diamond anvil cell that restricts available data.
This is exacerbated by the structure being P212121.
;
_vrf_PLAT201_mo_FormI_1
;
RESPONSE: The structure was refined isotropically due to the number of data for high 
pressure structure determination
;
_vrf_PLAT084_mo_FormI_1
;
RESPONSE: The sample is housed in a Diamond anvil cell that gives additional background to
the data collected e.g. Tungsten powder rings, diamond reflections.
;
_vrf_PLAT089_mo_FormI_1
;
RESPONSE: The sample is housed in a Diamond anvil cell that gives additional background to
the data collected e.g. Tungsten powder rings, diamond reflections.
;
_vrf_PLAT250_mo_FormI_1
;
RESPONSE: The data are limited due to DAC hence the tensor may be elongated 
due to lack of data in a particular direction. We have used restraints 
to combat and ensure they are chemically reasonable.

;
_vrf_PLAT155_mo_FormI_1
;
RESPONSE: We have followed previous literature for comparison.
;
_vrf_PLAT241_mo_FormI_1
;
RESPONSE: Structure at high pressure with limitation of data. We have used distance restraints to ensure the 
model is chemically reasonable
;
_vrf_PLAT242_mo_FormI_1
;
RESPONSE: Structure at high pressure with limitation of data. We have used 
distance restraints to ensure the 
model is chemically reasonable.
;
_vrf_PLAT411_mo_FormI_1
;
RESPONSE: Structure at high pressure
;
_vrf_PLAT414_mo_FormI_1
;
RESPONSE: Structure at high pressure
;
_vrf_PLAT906_mo_FormI_1
;
RESPONSE: These can be attributed to the weak data. All other sets are okay.
The most common place for a high value of K is in the lowest-intensity bin in 
the table as is the case here. Almost all area detector integration programs end up 
slightly underestimating the background, resulting in overestimated values of Fo, thus 
the high value of Fo/Fc. This is most obvious in the weakest intensities, 
since the small addition to Fo becomes insignificant in the ratio when Fo 
is large.
;
_vrf_PLAT910_mo_FormI_1
;
RESPONSE: The sample is housed in a Diamond anvil cell that gives additional 
background to
the data collected e.g. Tungsten powder rings, diamond reflections.
;
_vrf_PLAT913_mo_FormI_1
;
RESPONSE: The sample is housed in a Diamond anvil cell that gives additional 
background to
the data collected e.g. Tungsten powder rings, diamond reflections.
;
_vrf_THETM01_mo_FormI_1  
;
RESPONSE: The sample is housed in a Diamond anvil cell that restricts 
available data.
;
_vrf_PLAT023_mo_FormI_1 
;
RESPONSE: The sample is housed in a Diamond anvil cell that restricts 
available data.
;
_vrf_PLAT088_mo_FormI_1 
;
RESPONSE: The sample is housed in a Diamond anvil cell that restricts 
available data.
;
_vrf_PLAT210_mo_FormI_1  
;
RESPONSE: The sample is housed in a Diamond anvil cell that restricts 
available data hence
isotropic refinement was the limited of modelling the system.
;
_vrf_PLAT193_mo_FormI_1
;
RESPONSE: This is a rounding issue. The s.u. on Temperature is 2degC
;
_vrf_PLAT340_mo_FormI_1 
;
RESPONSE: The sample is housed in a Diamond anvil cell that restricts 
available data and so
impacts on the precision of the bonds lengths
;
_vrf_PLAT911_mo_FormI_1 
;
RESPONSE: The sample is housed in a Diamond anvil cell that restricts 
available data.
;

_vrf_PLAT761_mo_FormI_1  
;
RESPONSE: Noted, no action taken
;
_vrf_PLAT762_mo_FormI_1   
;
RESPONSE: Noted, no action taken
;
_vrf_PLAT035_mo_FormI_1  
;
RESPONSE: The sample is housed in a Diamond anvil cell that restricts 
available data. Do not have enough data to provide configuration using
MO radiation
;

# end Validation Reply Form

data_FormI_2
#data_artemisinin003
_audit_creation_date               2023-06-08
_audit_creation_method
;
Olex2 1.5
(compiled 2023.03.06 svn.rbb2c1857 for OlexSys, GUI svn.r6748)
;
_shelx_SHELXL_version_number       '2019/1'
_audit_contact_author_address      ?
_audit_contact_author_email        ?
_audit_contact_author_name         ''
_audit_contact_author_phone        ?
_publ_contact_author_id_orcid      ?
_publ_section_references
;
Dolomanov, O.V., Bourhis, L.J., Gildea, R.J, Howard, J.A.K. & Puschmann, H.
 (2009), J. Appl. Cryst. 42, 339-341.

Sheldrick, G.M. (2008). Acta Cryst. A64, 112-122.
;
_chemical_name_common              ?
_chemical_name_systematic          ?
_chemical_formula_moiety           'C15 H22 O5'
_chemical_formula_sum              'C15 H22 O5'
_chemical_formula_weight           282.32
_chemical_absolute_configuration   ?
_chemical_melting_point            ?
loop_
  _atom_type_symbol
  _atom_type_description
  _atom_type_scat_dispersion_real
  _atom_type_scat_dispersion_imag
  _atom_type_scat_source
 'C' 'C' 0.0033 0.0016 'International Tables Vol C Tables 4.2.6.8 and 6.1.1.4'
 'H' 'H' 0.0000 0.0000 'International Tables Vol C Tables 4.2.6.8 and 6.1.1.4'
 'O' 'O' 0.0106 0.0060 'International Tables Vol C Tables 4.2.6.8 and 6.1.1.4'

_shelx_space_group_comment
;
The symmetry employed for this shelxl refinement is uniquely defined
by the following loop, which should always be used as a source of
symmetry information in preference to the above space-group names.
They are only intended as comments.
;
_space_group_crystal_system        'orthorhombic'
_space_group_IT_number             19
_space_group_name_H-M_alt          'P 21 21 21'
_space_group_name_Hall             'P 2ac 2ab'
loop_
  _space_group_symop_operation_xyz
 'x, y, z'
 '-x+1/2, -y, z+1/2'
 '-x, y+1/2, -z+1/2'
 'x+1/2, -y+1/2, -z'

_cell_length_a                     6.1207(4)
_cell_length_b                     8.9193(6)
_cell_length_c                     23.311(4)
_cell_angle_alpha                  90
_cell_angle_beta                   90
_cell_angle_gamma                  90
_cell_volume                       1272.6(2)
_cell_formula_units_Z              4
_cell_measurement_reflns_used      1730
_cell_measurement_temperature      296.15
_cell_measurement_theta_max        22.090
_cell_measurement_theta_min        2.445
_shelx_estimated_absorpt_T_max     0.990
_shelx_estimated_absorpt_T_min     0.973
_exptl_absorpt_coefficient_mu      0.110
_exptl_absorpt_correction_T_max    0.7449
_exptl_absorpt_correction_T_min    0.6389
_exptl_absorpt_correction_type     multi-scan
_exptl_absorpt_process_details
;
SADABS-2016/2 (Bruker,2016/2) was used for absorption correction.
wR2(int) was 0.0803 before and 0.0539 after correction.
The Ratio of minimum to maximum transmission is 0.8577.
The \l/2 correction factor is Not present.
;
_exptl_absorpt_special_details     ?
_exptl_crystal_colour              colourless
_exptl_crystal_colour_primary      colourless
_exptl_crystal_density_diffrn      1.474
_exptl_crystal_density_meas        ?
_exptl_crystal_density_method      ?
_exptl_crystal_description         needle
_exptl_crystal_F_000               608
_exptl_crystal_size_max            0.25
_exptl_crystal_size_mid            0.18
_exptl_crystal_size_min            0.09
_exptl_transmission_factor_max     ?
_exptl_transmission_factor_min     ?
_diffrn_reflns_av_R_equivalents    0.0452
_diffrn_reflns_av_unetI/netI       0.0395
_diffrn_reflns_Laue_measured_fraction_full  0.430
_diffrn_reflns_Laue_measured_fraction_max  0.430
_diffrn_reflns_limit_h_max         6
_diffrn_reflns_limit_h_min         -6
_diffrn_reflns_limit_k_max         9
_diffrn_reflns_limit_k_min         -9
_diffrn_reflns_limit_l_max         9
_diffrn_reflns_limit_l_min         -10
_diffrn_reflns_number              5140
_diffrn_reflns_point_group_measured_fraction_full  0.428
_diffrn_reflns_point_group_measured_fraction_max  0.428
_diffrn_reflns_theta_full          23.245
_diffrn_reflns_theta_max           23.245
_diffrn_reflns_theta_min           2.445
_diffrn_ambient_temperature        296.15
_diffrn_detector_area_resol_mean   ?
_diffrn_measured_fraction_theta_full  0.430
_diffrn_measured_fraction_theta_max  0.430
_diffrn_measurement_device_type    'Bruker APEX-II CCD'
_diffrn_measurement_method         '\f and \w scans'
_diffrn_radiation_type             MoK\a
_diffrn_radiation_wavelength       0.71073
_diffrn_source                     ?
_diffrn_source_current             0.6
_diffrn_source_power               0.03
_diffrn_source_voltage             50.0
_diffrn_standards_number           0
_reflns_Friedel_coverage           0.657
_reflns_Friedel_fraction_full      0.424
_reflns_Friedel_fraction_max       0.424
_reflns_number_gt                  665
_reflns_number_total               779
_reflns_special_details
;
 Reflections were merged by SHELXL according to the crystal
 class for the calculation of statistics and refinement.
 
 _reflns_Friedel_fraction is defined as the number of unique
 Friedel pairs measured divided by the number that would be
 possible theoretically, ignoring centric projections and
 systematic absences.
;
_reflns_threshold_expression       'I > 2\s(I)'
_computing_cell_refinement         'SAINT V8.40B (?, 2016)'
_computing_data_collection         ?
_computing_data_reduction          'SAINT V8.40B (?, 2016)'
_computing_molecular_graphics      'Olex2 1.5 (Dolomanov et al., 2009)'
_computing_publication_material    'Olex2 1.5 (Dolomanov et al., 2009)'
_computing_structure_refinement    'XL  (Sheldrick, 2008)'
_computing_structure_solution      ?
_refine_diff_density_max           0.413
_refine_diff_density_min           -0.359
_refine_diff_density_rms           0.088
_refine_ls_abs_structure_details
;
 Flack x determined using 234 quotients [(I+)-(I-)]/[(I+)+(I-)]
 (Parsons, Flack and Wagner, Acta Cryst. B69 (2013) 249-259).
;
_refine_ls_abs_structure_Flack     -0.1(10)
_refine_ls_extinction_coef         .
_refine_ls_extinction_method       none
_refine_ls_goodness_of_fit_ref     1.159
_refine_ls_hydrogen_treatment      constr
_refine_ls_matrix_type             full
_refine_ls_number_parameters       184
_refine_ls_number_reflns           779
_refine_ls_number_restraints       206
_refine_ls_R_factor_all            0.0758
_refine_ls_R_factor_gt             0.0536
_refine_ls_restrained_S_all        1.052
_refine_ls_shift/su_max            0.000
_refine_ls_shift/su_mean           0.000
_refine_ls_structure_factor_coef   Fsqd
_refine_ls_weighting_details      
 'w=1/[\s^2^(Fo^2^)+(0.0670P)^2^+5.0439P] where P=(Fo^2^+2Fc^2^)/3'
_refine_ls_weighting_scheme        calc
_refine_ls_wR_factor_gt            0.1292
_refine_ls_wR_factor_ref           0.1817
_refine_special_details            ?
_olex2_refinement_description
;
1. Fixed Uiso
 At 1.2 times of:
  All C(H) groups, All C(H,H) groups
 At 1.5 times of:
  All C(H,H,H) groups
2. Restrained distances
 O2-O1
 1.473 with sigma of 0.014
 O2-C6
 1.461 with sigma of 0.027
 O3-C4
 1.438 with sigma of 0.024
 O4-C5
 1.44 with sigma of 0.024
 O5-C12
 1.208 with sigma of 0.025
 C2-C1
 1.525 with sigma of 0.02
 C3-C2
 1.529 with sigma of 0.018
 C3-C4
 1.528 with sigma of 0.026
 O1-C4
 1.414 with sigma of 0.015
 O3-C5
 1.405 with sigma of 0.019
 C6-C1
 1.535 with sigma of 0.023
 C6-C7
 1.535 with sigma of 0.01
 C8-C7
 1.533 with sigma of 0.016
 C8-C9
 1.525 with sigma of 0.024
 C10-C1
 1.54 with sigma of 0.023
 C11-C7
 1.539 with sigma of 0.017
 O4-C12
 1.344 with sigma of 0.014
 C13-C11
 1.527 with sigma of 0.021
 C14-C10
 1.526 with sigma of 0.025
 C15-C4
 1.508 with sigma of 0.012
 C6-C5
 1.531 with sigma of 0.025
 C9-C10
 1.526 with sigma of 0.024
 C11-C12
 1.511 with sigma of 0.022
3. Rigid body (RIGU) restrains
 All non-hydrogen atoms
 with sigma for 1-2 distances of 0.004 and sigma for 1-3 distances of 0.004
4.a Ternary CH refined with riding coordinates:
 C1(H1), C5(H5), C7(H7), C10(H10), C11(H11)
4.b Secondary CH2 refined with riding coordinates:
 C2(H2A,H2B), C3(H3A,H3B), C8(H8A,H8B), C9(H9A,H9B)
4.c Idealised Me refined as rotating group:
 C13(H13A,H13B,H13C), C14(H14A,H14B,H14C), C15(H15A,H15B,H15C)
;
_atom_sites_solution_hydrogens     geom
_atom_sites_solution_primary       ?
_atom_sites_solution_secondary     ?
loop_
  _atom_site_label
  _atom_site_type_symbol
  _atom_site_fract_x
  _atom_site_fract_y
  _atom_site_fract_z
  _atom_site_U_iso_or_equiv
  _atom_site_adp_type
  _atom_site_occupancy
  _atom_site_site_symmetry_order
  _atom_site_calc_flag
  _atom_site_refinement_flags_posn
  _atom_site_refinement_flags_adp
  _atom_site_refinement_flags_occupancy
  _atom_site_disorder_assembly
  _atom_site_disorder_group
 O1 O 0.1932(14) 0.5655(8) 0.7312(9) 0.048(6) Uani 1 1 d D . . . .
 O2 O 0.3919(15) 0.5679(10) 0.6963(10) 0.049(5) Uani 1 1 d D . . . .
 O3 O 0.0174(15) 0.3793(10) 0.6819(9) 0.047(5) Uani 1 1 d D . . . .
 O4 O -0.0133(13) 0.5798(9) 0.6203(10) 0.044(8) Uani 1 1 d D . . . .
 O5 O -0.0668(16) 0.8024(10) 0.5871(11) 0.050(10) Uani 1 1 d D . . . .
 C1 C 0.496(2) 0.3415(14) 0.6495(12) 0.047(5) Uani 1 1 d D . . . .
 H1 H 0.640128 0.372111 0.663224 0.056 Uiso 1 1 calc R U . . .
 C2 C 0.400(2) 0.2346(14) 0.6938(11) 0.043(6) Uani 1 1 d D . . . .
 H2A H 0.287597 0.175486 0.675091 0.051 Uiso 1 1 calc R U . . .
 H2B H 0.514494 0.165978 0.705488 0.051 Uiso 1 1 calc R U . . .
 C3 C 0.301(2) 0.3026(15) 0.7477(12) 0.048(6) Uani 1 1 d D . . . .
 H3A H 0.244090 0.222778 0.771682 0.058 Uiso 1 1 calc R U . . .
 H3B H 0.415153 0.353378 0.769153 0.058 Uiso 1 1 calc R U . . .
 C4 C 0.119(2) 0.4131(13) 0.7350(12) 0.047(6) Uani 1 1 d D . . . .
 C5 C 0.118(2) 0.4476(15) 0.6349(13) 0.045(6) Uani 1 1 d D . . . .
 H5 H 0.107536 0.377786 0.602542 0.054 Uiso 1 1 calc R U . . .
 C6 C 0.3568(19) 0.4852(14) 0.6423(11) 0.041(5) Uani 1 1 d D . . . .
 C7 C 0.441(2) 0.5854(14) 0.5951(11) 0.041(5) Uani 1 1 d D . . . .
 H7 H 0.592396 0.610936 0.604222 0.050 Uiso 1 1 calc R U . . .
 C8 C 0.442(2) 0.5006(15) 0.5387(13) 0.048(6) Uani 1 1 d D . . . .
 H8A H 0.494920 0.565286 0.508263 0.057 Uiso 1 1 calc R U . . .
 H8B H 0.294454 0.469489 0.529064 0.057 Uiso 1 1 calc R U . . .
 C9 C 0.589(2) 0.3638(15) 0.5439(14) 0.061(6) Uani 1 1 d D . . . .
 H9A H 0.738147 0.397146 0.549055 0.073 Uiso 1 1 calc R U . . .
 H9B H 0.581880 0.307514 0.508387 0.073 Uiso 1 1 calc R U . . .
 C10 C 0.528(2) 0.2595(14) 0.5937(12) 0.049(6) Uani 1 1 d D . . . .
 H10 H 0.389068 0.211084 0.583877 0.058 Uiso 1 1 calc R U . . .
 C11 C 0.308(2) 0.7332(13) 0.5949(13) 0.041(7) Uani 1 1 d D . . . .
 H11 H 0.349977 0.784686 0.630371 0.050 Uiso 1 1 calc R U . . .
 C12 C 0.068(2) 0.7087(14) 0.6003(15) 0.042(10) Uani 1 1 d D . . . .
 C13 C 0.369(2) 0.8395(16) 0.5475(14) 0.059(9) Uani 1 1 d D . . . .
 H13A H 0.525407 0.841581 0.543512 0.088 Uiso 1 1 calc R U . . .
 H13B H 0.317412 0.938265 0.556609 0.088 Uiso 1 1 calc R U . . .
 H13C H 0.304538 0.806545 0.512212 0.088 Uiso 1 1 calc R U . . .
 C14 C 0.704(3) 0.1358(15) 0.5971(18) 0.070(10) Uani 1 1 d D . . . .
 H14A H 0.841074 0.179574 0.608025 0.104 Uiso 1 1 calc R U . . .
 H14B H 0.718844 0.088686 0.560241 0.104 Uiso 1 1 calc R U . . .
 H14C H 0.661518 0.062356 0.625006 0.104 Uiso 1 1 calc R U . . .
 C15 C -0.063(2) 0.4177(16) 0.7776(14) 0.057(7) Uani 1 1 d D . . . .
 H15A H -0.004799 0.436274 0.815161 0.085 Uiso 1 1 calc R U . . .
 H15B H -0.138534 0.323346 0.777444 0.085 Uiso 1 1 calc R U . . .
 H15C H -0.162965 0.496376 0.767527 0.085 Uiso 1 1 calc R U . . .

loop_
  _atom_site_aniso_label
  _atom_site_aniso_U_11
  _atom_site_aniso_U_22
  _atom_site_aniso_U_33
  _atom_site_aniso_U_23
  _atom_site_aniso_U_13
  _atom_site_aniso_U_12
 O1 0.032(4) 0.023(4) 0.090(17) 0.004(6) 0.009(8) -0.003(4)
 O2 0.032(4) 0.026(5) 0.090(15) -0.007(6) -0.002(7) -0.006(4)
 O3 0.028(5) 0.028(5) 0.085(16) 0.002(6) 0.002(6) -0.001(4)
 O4 0.025(4) 0.033(4) 0.07(2) 0.018(7) 0.007(7) 0.005(3)
 O5 0.043(5) 0.037(5) 0.07(3) 0.014(8) -0.003(8) 0.011(4)
 C1 0.030(6) 0.023(6) 0.088(16) 0.004(7) -0.010(7) 0.008(5)
 C2 0.030(6) 0.022(6) 0.076(17) -0.003(7) -0.007(9) 0.005(5)
 C3 0.035(6) 0.029(6) 0.080(18) -0.009(8) -0.001(8) 0.007(5)
 C4 0.033(6) 0.023(6) 0.086(17) -0.002(7) 0.006(7) -0.002(5)
 C5 0.030(6) 0.022(6) 0.084(17) 0.009(7) 0.001(7) 0.002(4)
 C6 0.024(5) 0.017(5) 0.082(14) 0.003(6) -0.003(6) 0.003(4)
 C7 0.023(6) 0.020(5) 0.081(15) 0.005(7) -0.011(7) 0.004(4)
 C8 0.030(6) 0.029(6) 0.085(17) -0.002(8) -0.001(9) -0.003(6)
 C9 0.039(7) 0.036(6) 0.108(19) 0.003(9) 0.008(10) 0.003(6)
 C10 0.027(6) 0.027(6) 0.092(17) 0.000(7) 0.000(8) 0.002(5)
 C11 0.029(5) 0.022(5) 0.07(2) 0.006(8) 0.004(7) 0.006(4)
 C12 0.034(6) 0.027(5) 0.06(3) 0.014(10) 0.002(8) 0.002(4)
 C13 0.042(8) 0.038(8) 0.10(3) 0.024(12) 0.016(12) 0.003(6)
 C14 0.053(8) 0.028(6) 0.13(3) 0.008(11) 0.026(13) 0.013(6)
 C15 0.042(7) 0.033(7) 0.10(2) -0.014(10) 0.018(10) -0.001(6)

_geom_special_details
;
 All esds (except the esd in the dihedral angle between two l.s. planes)
 are estimated using the full covariance matrix.  The cell esds are taken
 into account individually in the estimation of esds in distances, angles
 and torsion angles; correlations between esds in cell parameters are only
 used when they are defined by crystal symmetry.  An approximate (isotropic)
 treatment of cell esds is used for estimating esds involving l.s. planes.
;
loop_
  _geom_bond_atom_site_label_1
  _geom_bond_atom_site_label_2
  _geom_bond_distance
  _geom_bond_site_symmetry_2
  _geom_bond_publ_flag
 O1 O2 1.464(16) . ?
 O1 C4 1.435(13) . ?
 O2 C6 1.47(3) . ?
 O3 C4 1.42(3) . ?
 O3 C5 1.40(2) . ?
 O4 C5 1.467(15) . ?
 O4 C12 1.337(15) . ?
 O5 C12 1.213(16) . ?
 C1 H1 0.9800 . ?
 C1 C2 1.52(2) . ?
 C1 C6 1.547(16) . ?
 C1 C10 1.50(3) . ?
 C2 H2A 0.9700 . ?
 C2 H2B 0.9700 . ?
 C2 C3 1.52(2) . ?
 C3 H3A 0.9700 . ?
 C3 H3B 0.9700 . ?
 C3 C4 1.516(18) . ?
 C4 C15 1.494(17) . ?
 C5 H5 0.9800 . ?
 C5 C6 1.508(17) . ?
 C6 C7 1.509(15) . ?
 C7 H7 0.9800 . ?
 C7 C8 1.52(2) . ?
 C7 C11 1.549(15) . ?
 C8 H8A 0.9700 . ?
 C8 H8B 0.9700 . ?
 C8 C9 1.520(17) . ?
 C9 H9A 0.9700 . ?
 C9 H9B 0.9700 . ?
 C9 C10 1.53(3) . ?
 C10 H10 0.9800 . ?
 C10 C14 1.545(17) . ?
 C11 H11 0.9800 . ?
 C11 C12 1.489(16) . ?
 C11 C13 1.50(3) . ?
 C13 H13A 0.9600 . ?
 C13 H13B 0.9600 . ?
 C13 H13C 0.9600 . ?
 C14 H14A 0.9600 . ?
 C14 H14B 0.9600 . ?
 C14 H14C 0.9600 . ?
 C15 H15A 0.9600 . ?
 C15 H15B 0.9600 . ?
 C15 H15C 0.9600 . ?

loop_
  _geom_angle_atom_site_label_1
  _geom_angle_atom_site_label_2
  _geom_angle_atom_site_label_3
  _geom_angle
  _geom_angle_site_symmetry_1
  _geom_angle_site_symmetry_3
  _geom_angle_publ_flag
 C4 O1 O2 108.0(11) . . ?
 O1 O2 C6 110.3(12) . . ?
 C5 O3 C4 113.4(12) . . ?
 C12 O4 C5 124.6(10) . . ?
 C2 C1 H1 107.4 . . ?
 C2 C1 C6 112.4(14) . . ?
 C6 C1 H1 107.4 . . ?
 C10 C1 H1 107.4 . . ?
 C10 C1 C2 109.5(13) . . ?
 C10 C1 C6 112.4(19) . . ?
 C1 C2 H2A 107.9 . . ?
 C1 C2 H2B 107.9 . . ?
 H2A C2 H2B 107.2 . . ?
 C3 C2 C1 117.6(13) . . ?
 C3 C2 H2A 107.9 . . ?
 C3 C2 H2B 107.9 . . ?
 C2 C3 H3A 109.0 . . ?
 C2 C3 H3B 109.0 . . ?
 H3A C3 H3B 107.8 . . ?
 C4 C3 C2 112.9(19) . . ?
 C4 C3 H3A 109.0 . . ?
 C4 C3 H3B 109.0 . . ?
 O1 C4 C3 113.3(12) . . ?
 O1 C4 C15 104.5(14) . . ?
 O3 C4 O1 106.7(17) . . ?
 O3 C4 C3 110.8(15) . . ?
 O3 C4 C15 104.9(16) . . ?
 C15 C4 C3 115.9(17) . . ?
 O3 C5 O4 106.8(14) . . ?
 O3 C5 H5 107.2 . . ?
 O3 C5 C6 115.7(19) . . ?
 O4 C5 H5 107.2 . . ?
 O4 C5 C6 112.3(11) . . ?
 C6 C5 H5 107.2 . . ?
 O2 C6 C1 104.1(16) . . ?
 O2 C6 C5 110.6(16) . . ?
 O2 C6 C7 106.1(12) . . ?
 C5 C6 C1 111.1(11) . . ?
 C5 C6 C7 112.1(15) . . ?
 C7 C6 C1 112.5(14) . . ?
 C6 C7 H7 107.5 . . ?
 C6 C7 C8 109.8(13) . . ?
 C6 C7 C11 109.1(14) . . ?
 C8 C7 H7 107.5 . . ?
 C8 C7 C11 115.2(18) . . ?
 C11 C7 H7 107.5 . . ?
 C7 C8 H8A 109.8 . . ?
 C7 C8 H8B 109.8 . . ?
 C7 C8 C9 109(2) . . ?
 H8A C8 H8B 108.2 . . ?
 C9 C8 H8A 109.8 . . ?
 C9 C8 H8B 109.8 . . ?
 C8 C9 H9A 108.8 . . ?
 C8 C9 H9B 108.8 . . ?
 C8 C9 C10 113.9(18) . . ?
 H9A C9 H9B 107.7 . . ?
 C10 C9 H9A 108.8 . . ?
 C10 C9 H9B 108.8 . . ?
 C1 C10 C9 113.0(14) . . ?
 C1 C10 H10 107.6 . . ?
 C1 C10 C14 113(2) . . ?
 C9 C10 H10 107.6 . . ?
 C9 C10 C14 107.6(18) . . ?
 C14 C10 H10 107.6 . . ?
 C7 C11 H11 105.0 . . ?
 C12 C11 C7 113.1(11) . . ?
 C12 C11 H11 105.0 . . ?
 C12 C11 C13 113.7(17) . . ?
 C13 C11 C7 114.0(16) . . ?
 C13 C11 H11 105.0 . . ?
 O4 C12 C11 121.5(12) . . ?
 O5 C12 O4 115.3(11) . . ?
 O5 C12 C11 123.2(13) . . ?
 C11 C13 H13A 109.5 . . ?
 C11 C13 H13B 109.5 . . ?
 C11 C13 H13C 109.5 . . ?
 H13A C13 H13B 109.5 . . ?
 H13A C13 H13C 109.5 . . ?
 H13B C13 H13C 109.5 . . ?
 C10 C14 H14A 109.5 . . ?
 C10 C14 H14B 109.5 . . ?
 C10 C14 H14C 109.5 . . ?
 H14A C14 H14B 109.5 . . ?
 H14A C14 H14C 109.5 . . ?
 H14B C14 H14C 109.5 . . ?
 C4 C15 H15A 109.5 . . ?
 C4 C15 H15B 109.5 . . ?
 C4 C15 H15C 109.5 . . ?
 H15A C15 H15B 109.5 . . ?
 H15A C15 H15C 109.5 . . ?
 H15B C15 H15C 109.5 . . ?

loop_
  _geom_torsion_atom_site_label_1
  _geom_torsion_atom_site_label_2
  _geom_torsion_atom_site_label_3
  _geom_torsion_atom_site_label_4
  _geom_torsion
  _geom_torsion_site_symmetry_1
  _geom_torsion_site_symmetry_2
  _geom_torsion_site_symmetry_3
  _geom_torsion_site_symmetry_4
  _geom_torsion_publ_flag
 O1 O2 C6 C1 -109.3(13) . . . . ?
 O1 O2 C6 C5 10.1(17) . . . . ?
 O1 O2 C6 C7 131.9(11) . . . . ?
 O2 O1 C4 O3 -76.9(16) . . . . ?
 O2 O1 C4 C3 45(3) . . . . ?
 O2 O1 C4 C15 172.3(17) . . . . ?
 O2 C6 C7 C8 171.8(11) . . . . ?
 O2 C6 C7 C11 -61.1(16) . . . . ?
 O3 C5 C6 O2 -50.3(17) . . . . ?
 O3 C5 C6 C1 65(2) . . . . ?
 O3 C5 C6 C7 -168.5(12) . . . . ?
 O4 C5 C6 O2 73(2) . . . . ?
 O4 C5 C6 C1 -172(2) . . . . ?
 O4 C5 C6 C7 -46(3) . . . . ?
 C1 C2 C3 C4 57.5(18) . . . . ?
 C1 C6 C7 C8 58.6(17) . . . . ?
 C1 C6 C7 C11 -174.3(19) . . . . ?
 C2 C1 C6 O2 70.3(16) . . . . ?
 C2 C1 C6 C5 -49(3) . . . . ?
 C2 C1 C6 C7 -175.3(15) . . . . ?
 C2 C1 C10 C9 170.7(12) . . . . ?
 C2 C1 C10 C14 -66.6(17) . . . . ?
 C2 C3 C4 O1 -93(2) . . . . ?
 C2 C3 C4 O3 26.6(17) . . . . ?
 C2 C3 C4 C15 146.0(15) . . . . ?
 C4 O1 O2 C6 50(2) . . . . ?
 C4 O3 C5 O4 -100.3(14) . . . . ?
 C4 O3 C5 C6 25.5(18) . . . . ?
 C5 O3 C4 O1 35.7(15) . . . . ?
 C5 O3 C4 C3 -88.1(14) . . . . ?
 C5 O3 C4 C15 146.2(11) . . . . ?
 C5 O4 C12 O5 175(3) . . . . ?
 C5 O4 C12 C11 -5(4) . . . . ?
 C5 C6 C7 C8 -67.4(17) . . . . ?
 C5 C6 C7 C11 59.7(19) . . . . ?
 C6 C1 C2 C3 -39(2) . . . . ?
 C6 C1 C10 C9 45.1(16) . . . . ?
 C6 C1 C10 C14 167.8(12) . . . . ?
 C6 C7 C8 C9 -59.8(15) . . . . ?
 C6 C7 C11 C12 -45(3) . . . . ?
 C6 C7 C11 C13 -177.1(16) . . . . ?
 C7 C8 C9 C10 55.4(19) . . . . ?
 C7 C11 C12 O4 19(4) . . . . ?
 C7 C11 C12 O5 -161(3) . . . . ?
 C8 C7 C11 C12 79(3) . . . . ?
 C8 C7 C11 C13 -53(2) . . . . ?
 C8 C9 C10 C1 -49(2) . . . . ?
 C8 C9 C10 C14 -174.4(19) . . . . ?
 C10 C1 C2 C3 -164.7(14) . . . . ?
 C10 C1 C6 O2 -165.7(12) . . . . ?
 C10 C1 C6 C5 75(2) . . . . ?
 C10 C1 C6 C7 -51.2(17) . . . . ?
 C11 C7 C8 C9 176.6(12) . . . . ?
 C12 O4 C5 O3 145(2) . . . . ?
 C12 O4 C5 C6 18(4) . . . . ?
 C13 C11 C12 O4 151(3) . . . . ?
 C13 C11 C12 O5 -29(4) . . . . ?

loop_
  _diffrn_refln_index_h
  _diffrn_refln_index_k
  _diffrn_refln_index_l
  _diffrn_refln_intensity_net
  _diffrn_refln_intensity_u
 1 0 0 0.04 0.13
 1 0 0 0.21 0.14
 1 0 0 0.02 0.15
 1 0 0 -0.18 0.13
 1 0 0 0.13 0.11
 1 0 0 0.35 0.14
 2 0 0 943.45 32.71
 2 0 0 939.52 32.74
 2 0 0 959.12 32.71
 2 0 0 998.47 32.6
 2 0 0 972.6 32.61
 2 0 0 947.31 32.68
 3 0 0 -0.06 0.46
 3 0 0 0.45 0.66
 3 0 0 -0.01 0.6
 3 0 0 -0.26 0.69
 -3 0 0 0.44 0.81
 3 0 0 -0.78 0.72
 3 0 0 0.68 0.74
 4 0 0 6.08 1.37
 4 0 0 6.85 1.13
 4 0 0 7.22 1.31
 4 0 0 8.41 1.33
 4 0 0 8.46 0.98
 -4 0 0 6.18 1.44
 -4 0 0 10.03 1.38
 4 0 0 9.12 1.31
 5 0 0 -1.45 1.34
 5 0 0 0.16 1
 -5 0 0 -0.11 1.58
 5 0 0 -1.41 1.55
 5 0 0 -0.39 1.45
 -5 0 0 0.12 1.47
 5 0 0 0.55 1.28
 5 0 0 -2.26 1.18
 -6 0 0 -0.64 2.14
 6 0 0 -3.34 1.67
 6 0 0 0.23 1.56
 6 0 0 -2.04 1.21
 6 0 0 -0.85 1.69
 6 0 0 0.82 2.15
 6 0 0 -0.4 1.6
 -6 0 0 -1.8 1.75
 1 -1 0 1000 32.41
 -1 -1 0 909.96 32.37
 2 1 0 250.06 8.71
 2 1 0 244.28 8.72
 2 -1 0 247.74 8.7
 2 1 0 243.9 8.61
 2 1 0 242.43 8.68
 2 -1 0 246.76 8.74
 2 -1 0 255.89 8.61
 2 1 0 252.21 8.63
 2 1 0 245.25 8.58
 2 1 0 238.14 8.65
 -2 1 0 249.54 8.77
 2 -1 0 259.55 8.53
 2 -1 0 251.93 8.65
 3 -1 0 82.56 3.62
 3 1 0 92.89 3.65
 3 -1 0 94.89 3.39
 3 1 0 94.72 3.47
 3 1 0 88.47 3.71
 -3 -1 0 92.02 3.69
 3 1 0 92.43 3.56
 3 -1 0 96.33 3.48
 3 -1 0 91.66 3.54
 -3 -1 0 93.23 3.42
 3 1 0 88.07 3.72
 3 1 0 89.62 3.65
 -3 1 0 93.37 3.81
 3 -1 0 92.94 3.78
 3 -1 0 94.53 3.62
 4 -1 0 23.71 1.92
 4 1 0 20.61 1.57
 -4 -1 0 21.18 1.73
 4 -1 0 19.32 1.75
 -4 -1 0 21.67 2.12
 4 1 0 21.85 1.79
 4 -1 0 20.9 1.66
 4 -1 0 20.94 1.73
 4 -1 0 24.37 1.76
 4 1 0 18.79 1.62
 4 1 0 20.33 1.71
 4 -1 0 20.24 1.47
 -4 1 0 20.6 1.91
 4 1 0 24.27 1.88
 4 1 0 20.66 1.68
 5 1 0 -0.25 1.33
 5 -1 0 1.04 0.99
 -5 1 0 -0.25 1.46
 5 -1 0 -1.02 1.2
 5 1 0 1.62 1.4
 5 -1 0 -0.19 1.46
 5 1 0 0.7 1.55
 5 1 0 1.27 1.07
 5 -1 0 -0.26 1.44
 5 -1 0 1.57 1.74
 -5 -1 0 0.33 1.55
 5 1 0 0.55 1.42
 -5 1 0 2.01 1.74
 5 -1 0 1.22 1.27
 -5 -1 0 1.39 1.59
 5 1 0 1.84 1.66
 6 1 0 -0.28 1.8
 6 1 0 0.76 1.31
 6 1 0 0.84 1.64
 -6 -1 0 0.66 2.12
 6 -1 0 2.06 1.75
 6 -1 0 1.95 2.06
 6 -1 0 -0.4 1.71
 6 -1 0 -0.59 1.18
 6 -1 0 -0.5 1.62
 6 -1 0 0.97 1.59
 -6 1 0 -0.1 1.94
 -6 -1 0 -1.72 1.69
 6 1 0 -0.09 1.67
 6 1 0 0.85 2.19
 -6 1 0 0.91 2.17
 6 1 0 -0.39 1.77
 0 2 0 0.01 0.27
 0 2 0 0.08 0.31
 1 2 0 104.71 3.66
 -1 -2 0 104.46 3.67
 -1 -2 0 93.74 3.66
 1 2 0 103.83 3.78
 1 -2 0 107.67 3.7
 1 2 0 103.62 3.73
 1 2 0 97.36 3.66
 1 2 0 106.19 3.68
 1 2 0 100.58 3.64
 1 2 0 110.57 3.72
 1 2 0 103.76 3.75
 1 -2 0 105.62 3.74
 -1 2 0 108.31 3.75
 2 -2 0 0.5 0.52
 2 2 0 0.4 0.47
 2 2 0 -0.28 0.48
 2 -2 0 -0.2 0.48
 2 2 0 -0.75 0.43
 2 2 0 0.02 0.47
 -2 -2 0 -0.46 0.42
 2 2 0 0.23 0.39
 -2 2 0 0.19 0.59
 2 2 0 1.16 0.54
 2 2 0 0.21 0.42
 2 2 0 0.07 0.58
 2 -2 0 0.12 0.37
 2 -2 0 -0.09 0.33
 3 2 0 1.85 0.76
 3 -2 0 1.33 0.71
 -3 2 0 0.11 0.92
 3 2 0 0.95 0.75
 3 2 0 0.15 0.59
 3 2 0 0.89 0.77
 3 2 0 0.86 0.72
 3 2 0 1.41 0.88
 3 -2 0 1.38 0.62
 3 2 0 1.79 0.85
 -3 -2 0 1.57 0.81
 3 -2 0 1 0.88
 3 -2 0 1.4 0.46
 3 -2 0 0.52 0.79
 4 2 0 16.82 1.64
 4 -2 0 15.34 1.28
 4 2 0 14.12 1.49
 4 2 0 15.59 1.29
 -4 -2 0 16.57 1.39
 -4 -2 0 15.28 1.72
 -4 2 0 14.54 1.79
 4 -2 0 12.13 1.64
 4 -2 0 14.93 1.61
 4 2 0 14.4 1.7
 -4 -2 0 16.47 1.71
 4 -2 0 13.68 1.28
 4 2 0 14.6 1.57
 4 2 0 13.45 1.47
 4 -2 0 16.28 1.46
 4 2 0 13.41 1.64
 5 2 0 36.56 3.08
 5 -2 0 34.26 2.1
 -5 2 0 38.82 3.31
 5 -2 0 35.75 2.81
 -5 -2 0 30.54 2.46
 -5 -2 0 34.44 3.07
 5 2 0 34.77 2.8
 5 -2 0 35.23 3.02
 5 2 0 38.27 2.35
 -5 2 0 36.34 3.09
 5 -2 0 37.36 2.52
 5 -2 0 31.51 2.74
 5 2 0 35.4 2.83
 5 2 0 30.89 2.63
 5 2 0 34.26 3.17
 6 -2 0 1.54 2.19
 6 -2 0 -1.7 1.69
 -6 2 0 0.74 1.93
 -6 -2 0 -0.32 1.86
 -6 -2 0 -2.67 2.09
 6 2 0 1.07 1.91
 6 2 0 -0.19 1.82
 6 2 0 -1.28 1.69
 6 2 0 0.47 2.32
 6 2 0 1.61 1.36
 6 2 0 0.32 1.83
 -6 2 0 -0.78 2.18
 0 3 0 0.39 0.46
 0 3 0 0.11 0.25
 0 3 0 0.3 0.53
 0 3 0 -0.11 0.07
 1 3 0 40.2 1.67
 1 3 0 39.26 1.65
 1 3 0 39.51 1.55
 1 3 0 40.19 1.61
 1 3 0 37.53 1.7
 -1 3 0 42.01 1.67
 -1 -3 0 36.52 1.63
 1 3 0 38 1.83
 1 -3 0 37.16 1.64
 1 -3 0 39.45 1.59
 2 3 0 205.54 7.28
 -2 -3 0 189.72 7.25
 2 3 0 207.68 7.33
 2 3 0 205.85 7.48
 2 3 0 209.08 7.41
 2 3 0 202.37 7.3
 2 3 0 211.59 7.5
 2 -3 0 215.62 7.39
 2 -3 0 212.19 7.45
 2 3 0 199.67 7.25
 -2 3 0 219.19 7.49
 2 3 0 203.79 7.42
 -2 -3 0 210.98 7.29
 3 -3 0 37.68 2.15
 -3 -3 0 37.46 2.02
 -3 3 0 37.53 2.33
 3 -3 0 40.29 1.84
 3 3 0 39.02 2.32
 3 3 0 37.36 2.27
 3 3 0 35.81 2.14
 3 3 0 32.26 2.05
 3 3 0 38.54 1.9
 3 3 0 34.33 2.11
 3 3 0 37.41 2.34
 3 -3 0 34.32 2.33
 3 3 0 34.06 1.94
 4 -3 0 55.7 3.44
 4 3 0 62.66 2.88
 4 3 0 61.17 3.03
 4 3 0 61.27 3.43
 4 -3 0 60.16 3.27
 -4 3 0 63.58 3.58
 4 3 0 61.58 3.26
 4 3 0 66.19 3.23
 -4 -3 0 54.74 3.18
 4 3 0 57.91 3.33
 -4 -3 0 62.66 2.94
 4 3 0 65.81 3.42
 -4 -3 0 57.86 3.23
 -5 -3 0 26.38 2.45
 -5 3 0 31 2.58
 5 3 0 30.58 2.47
 5 3 0 30.48 2.28
 5 3 0 30.68 2.63
 5 -3 0 25.34 2.4
 5 -3 0 30.26 2.65
 -5 -3 0 24.66 2.07
 -5 3 0 29.23 2.78
 5 3 0 28.97 2.31
 5 3 0 24.6 2.41
 5 3 0 24.36 2.29
 -5 -3 0 26.48 2.35
 5 3 0 26.68 2.55
 -6 -3 0 14.52 2.57
 6 -3 0 13.5 2.48
 -6 3 0 14.51 2.83
 6 3 0 16.77 2.67
 6 -3 0 12.1 2.21
 6 3 0 13.47 2.25
 6 3 0 13.01 2.32
 -6 -3 0 12.02 2.28
 -6 3 0 18.06 2.59
 6 3 0 15.06 2.25
 6 3 0 9.8 2.51
 6 3 0 16.59 1.86
 0 4 0 50.01 2.07
 0 4 0 59.48 2.34
 1 4 0 168.98 6.14
 -1 4 0 193.59 6.18
 1 -4 0 163.59 6.08
 1 4 0 168.24 6.16
 1 4 0 162.56 6.24
 -1 -4 0 166.29 6.11
 1 -4 0 180.85 6.05
 1 4 0 173.12 6.36
 1 4 0 167.36 6.02
 2 4 0 49.68 2.53
 2 4 0 50.99 2.26
 2 4 0 50.23 2.64
 2 4 0 48.28 2.4
 2 4 0 42.31 2.06
 -2 4 0 49.44 2.39
 2 -4 0 49.66 2.24
 -2 -4 0 49.55 2.3
 2 4 0 50.87 2.35
 2 4 0 44.64 2.08
 2 -4 0 49.17 2.34
 3 4 0 0.89 1.16
 3 4 0 2.1 0.98
 3 4 0 0.26 0.82
 3 4 0 1.89 1.39
 3 4 0 1.27 1.43
 3 4 0 1.08 1.04
 3 -4 0 0.97 1.02
 3 -4 0 1.97 1.16
 3 4 0 1.3 1.08
 -3 -4 0 0.92 0.89
 -3 -4 0 2.02 1.01
 3 4 0 1.69 0.86
 -3 4 0 1.37 1.24
 -4 -4 0 14.89 2.24
 4 4 0 12.98 1.69
 -4 -4 0 19.09 1.74
 4 4 0 21.05 1.95
 4 4 0 19.47 2.26
 -4 4 0 22.47 2.27
 4 4 0 18.42 1.94
 4 4 0 18.04 1.59
 4 -4 0 22.59 2.12
 4 4 0 16.36 1.94
 -4 -4 0 16.3 2.43
 4 4 0 17.01 2.13
 4 -4 0 18.38 1.86
 4 4 0 14.98 1.93
 5 4 0 45.63 3.56
 5 -4 0 48.87 3.37
 -5 -4 0 40.87 3.07
 5 4 0 40.6 3.34
 5 4 0 45.96 2.78
 5 -4 0 43.76 3.59
 5 4 0 44.73 3.64
 5 4 0 42.07 3.5
 -5 4 0 43.3 3.48
 -5 4 0 49.87 3.94
 6 4 0 1.01 1.51
 6 4 0 1.54 2.11
 6 -4 0 2.79 1.95
 6 -4 0 2.17 2.32
 6 4 0 2.8 2.29
 -6 4 0 3.8 2.26
 6 4 0 4.65 2.07
 -6 4 0 0.92 2.43
 0 5 0 0.06 0.52
 0 5 0 -0.33 0.99
 1 5 0 1.73 0.79
 -1 -5 0 2.38 1.03
 1 -5 0 2.03 0.64
 1 5 0 2.25 0.61
 1 5 0 1.73 1.18
 1 5 0 1.76 0.76
 1 5 0 1.72 1.24
 2 5 0 0.76 0.98
 2 5 0 0.63 0.81
 -2 -5 0 1.24 1.18
 2 5 0 0.18 1.37
 2 5 0 2.42 0.98
 2 -5 0 1.37 1.03
 2 5 0 1.35 1.39
 2 5 0 0.85 1.14
 2 -5 0 2.38 0.89
 -2 5 0 1.76 1.07
 3 5 0 2.64 1.47
 3 5 0 6.41 1.81
 3 5 0 4.7 1.04
 3 -5 0 5.34 1.26
 3 -5 0 7.18 1.57
 3 5 0 4.89 1.32
 3 5 0 5.31 1.43
 3 5 0 2.92 1.73
 -3 5 0 4.87 1.53
 -3 -5 0 2.95 1.54
 4 5 0 3.99 2.11
 4 5 0 5.65 1.76
 -4 -5 0 4.86 1.53
 4 5 0 3.64 1.19
 4 5 0 3.79 1.78
 4 5 0 3.39 1.58
 -4 5 0 3.93 1.7
 -4 5 0 4.73 1.87
 4 5 0 5.29 1.87
 4 -5 0 5.99 1.76
 4 -5 0 4.46 1.59
 5 5 0 11.46 2.41
 -5 5 0 9.56 2.46
 5 5 0 9.74 2.28
 5 5 0 10.12 1.61
 -5 -5 0 13.69 2.01
 5 5 0 11.69 2.18
 -5 5 0 8.57 2.15
 5 -5 0 12.51 2.38
 5 5 0 7.33 2.28
 5 -5 0 9.46 2.03
 0 6 0 120.19 5.09
 -1 -6 0 2.13 1.29
 1 6 0 0.78 0.88
 1 6 0 1.32 1.48
 1 6 0 0.89 0.42
 1 6 0 0.39 1.39
 -2 -6 0 13.5 1.73
 2 6 0 12.46 1.2
 2 6 0 11.36 1.99
 2 6 0 11.68 1.4
 2 6 0 13.65 1.6
 2 6 0 12.24 2.04
 3 6 0 0.3 1.96
 3 6 0 1.76 1.1
 3 6 0 -1.1 1.44
 3 6 0 2.7 1.8
 3 6 0 -0.08 1.48
 3 6 0 2.74 1.48
 -4 6 0 1.08 1.69
 4 -6 0 0.68 1.59
 -4 6 0 -1.69 1.88
 4 -6 0 0.59 1.84
 -4 -6 0 1.62 1.65
 4 6 0 -0.52 1.2
 4 6 0 -4.13 1.57
 4 6 0 1.6 2.06
 4 6 0 1.21 1.8
 4 6 0 0.85 1.87
 4 6 0 -3.42 2.23
 5 6 0 62.09 4.23
 5 -6 0 55.41 4.41
 -5 6 0 56.52 4.49
 -5 -6 0 52.52 3.74
 5 6 0 53.6 3.28
 5 6 0 48.41 4.16
 5 6 0 55.38 4.51
 5 -6 0 50.51 3.7
 5 6 0 54.64 4.81
 5 6 0 48.44 3.99
 -5 6 0 53.54 4
 0 7 0 1.22 1.59
 1 7 0 44.75 3.56
 1 7 0 41.73 3.33
 2 7 0 3.42 1.97
 2 7 0 2.47 2.05
 3 7 0 5.14 2.33
 3 7 0 7.69 1.93
 3 7 0 4.34 1.71
 3 7 0 4.57 1.7
 3 7 0 8.03 1.39
 3 7 0 12.62 2.39
 -3 -7 0 9.82 1.83
 -3 -7 0 7.5 2.1
 4 7 0 7.35 2.85
 4 7 0 6.17 1.54
 4 7 0 9.44 2.25
 -4 -7 0 6.43 2.01
 4 7 0 6.33 2.1
 4 7 0 5.54 2.44
 4 7 0 8.54 2.16
 0 8 0 10.7 2.05
 1 8 0 38.06 3.22
 1 8 0 38.96 3.75
 2 8 0 3.31 2.37
 2 8 0 0.97 2.06
 3 8 0 0.26 2.28
 -3 -8 0 2.51 1.77
 3 8 0 3.16 2.68
 -3 -8 0 4.06 2.35
 4 8 0 2.68 2.86
 4 8 0 4.41 2.03
 -4 -8 0 4.26 2.18
 -4 -8 0 1.19 2.4
 4 8 0 3.09 1.97
 4 8 0 3.96 2.54
 0 -9 0 1.05 1.66
 -1 -9 0 2.58 1.82
 1 9 0 -2.9 2.46
 1 9 0 -3.86 1.94
 -2 -9 0 1.81 1.91
 2 9 0 1.78 2.72
 2 9 0 0.35 2.14
 1 0 -1 2.68 0.25
 1 0 1 2.55 0.27
 1 0 -1 2.47 0.2
 1 0 1 2.55 0.26
 1 0 1 2.21 0.22
 1 0 -1 2.78 0.24
 -1 0 1 2.27 0.28
 -1 0 -1 2.56 0.25
 1 0 -1 2.34 0.28
 1 0 1 3.14 0.26
 1 0 1 2.48 0.2
 1 0 -1 2.69 0.25
 2 0 1 104.56 3.9
 2 0 1 108.71 3.85
 -2 0 1 108.77 4.02
 2 0 -1 105.68 3.91
 2 0 1 108.36 3.95
 -2 0 -1 106.13 3.96
 2 0 -1 110.66 3.86
 2 0 -1 103.38 3.98
 2 0 -1 107.9 3.95
 2 0 1 108.14 3.94
 2 0 1 107.05 4
 2 0 -1 109.21 3.82
 2 0 -1 109.52 3.98
 2 0 1 110.04 3.82
 3 0 1 117.79 4.28
 3 0 -1 121.35 4.36
 3 0 -1 116.44 4.27
 3 0 1 117.2 4.5
 3 0 -1 115.73 4.43
 3 0 -1 117.99 4.53
 -3 0 -1 112.47 4.5
 3 0 1 119.95 4.43
 3 0 1 117.44 4.5
 3 0 1 114.63 4.59
 3 0 -1 121.71 4.54
 3 0 -1 116.9 4.57
 3 0 1 119.93 4.34
 -3 0 1 116.78 4.62
 -4 0 -1 0.78 1.25
 -4 0 1 -0.99 1.12
 -4 0 -1 1.8 1.12
 4 0 -1 -0.12 0.76
 4 0 1 0.68 1.19
 4 0 1 0.01 1
 4 0 -1 0.06 1.08
 4 0 -1 0.25 0.97
 4 0 -1 1.19 1.14
 4 0 1 1.24 1.12
 4 0 -1 0.54 0.95
 4 0 1 0.74 0.77
 4 0 1 0.32 0.95
 4 0 -1 0.77 1.21
 4 0 1 1.76 1.08
 -5 0 1 5.13 1.84
 5 0 -1 6.51 1.65
 5 0 1 6.97 1.76
 -5 0 -1 7.29 1.92
 5 0 -1 8.86 1.24
 -5 0 1 6.16 1.7
 5 0 1 8.3 1.2
 5 0 -1 7.94 1.67
 5 0 -1 7.09 1.9
 5 0 -1 8.17 1.5
 -5 0 -1 7 1.77
 5 0 -1 9.76 1.47
 5 0 1 5.93 1.59
 5 0 1 7.55 1.46
 5 0 1 7.66 1.59
 5 0 1 5.53 1.55
 6 0 1 -1.57 1.17
 -6 0 -1 -0.13 2.01
 6 0 1 1.15 1.87
 -6 0 1 -0.71 2.09
 -6 0 -1 1.47 1.81
 6 0 1 -1.35 1.57
 6 0 1 -0.33 1.76
 6 0 -1 1.81 1.93
 6 0 -1 -1.28 1.71
 -6 0 1 -1.44 1.89
 6 0 -1 -0.32 1.69
 6 0 1 -2.08 2.16
 6 0 -1 -1.13 2
 6 0 1 -1.08 1.61
 6 0 -1 -0.32 1.56
 6 0 -1 -0.72 1.26
 0 1 1 36.22 1.38
 1 1 -1 67.04 2.33
 1 1 -1 65.09 2.3
 1 1 -1 64.8 2.36
 -1 -1 -1 61.64 2.32
 1 -1 1 65.6 2.37
 -1 1 1 64.34 2.4
 1 1 -1 65.13 2.31
 1 1 -1 61.52 2.37
 1 1 -1 63.9 2.33
 1 1 -1 65.9 2.36
 1 1 -1 62.43 2.31
 1 -1 1 65.16 2.35
 1 1 1 65.06 2.37
 1 1 1 63.92 2.32
 1 1 1 63.91 2.29
 1 -1 -1 66.68 2.39
 -1 -1 1 61.79 2.33
 1 -1 -1 64.61 2.36
 1 1 1 65.72 2.36
 1 -1 -1 64.82 2.25
 1 1 1 64.85 2.33
 1 1 1 64.23 2.35
 -1 -1 1 68.28 2.32
 2 1 -1 5.68 0.59
 2 1 -1 6.36 0.59
 2 1 -1 6.77 0.63
 -2 1 1 5.46 0.68
 2 1 -1 6.17 0.67
 2 -1 1 5.18 0.61
 -2 -1 -1 5.42 0.6
 2 -1 1 5.66 0.49
 2 1 -1 5.8 0.52
 2 -1 1 6.18 0.53
 2 1 -1 7.49 0.71
 2 -1 1 7.1 0.59
 2 -1 1 6.45 0.7
 2 1 1 5.62 0.63
 2 1 1 7.39 0.66
 -2 -1 1 7.16 0.56
 -2 -1 1 6.43 0.7
 2 -1 -1 6.65 0.6
 2 -1 -1 6.39 0.61
 2 1 1 6.34 0.52
 2 1 1 5.43 0.68
 2 -1 -1 7.27 0.74
 2 1 1 4.81 0.55
 2 1 1 6.61 0.61
 2 -1 -1 6.34 0.51
 2 -1 -1 6.32 0.64
 2 -1 -1 7.02 0.6
 2 1 1 5.79 0.55
 3 -1 1 6.32 1
 3 1 -1 6.47 0.72
 3 -1 1 6.99 0.8
 3 -1 1 8.84 0.92
 3 1 -1 5.74 0.97
 3 1 -1 8.83 0.97
 3 1 -1 6.35 0.88
 3 -1 1 5.85 0.64
 3 -1 1 6.73 0.78
 3 -1 1 5.62 0.85
 -3 -1 -1 5.21 0.9
 3 1 -1 6.98 1.03
 3 1 -1 7.14 0.96
 -3 1 1 7.68 1.05
 -3 -1 1 8.07 0.77
 3 -1 -1 7.01 1.02
 3 1 1 6.55 0.89
 3 -1 -1 8.24 0.91
 3 1 1 5.95 0.98
 3 1 1 6.29 0.98
 -3 -1 1 7.1 1.05
 3 1 1 6.4 0.87
 3 1 1 7.08 0.74
 3 1 1 7.39 0.86
 3 -1 -1 7.84 0.79
 3 -1 -1 7.51 0.68
 3 -1 -1 6.42 0.81
 4 1 -1 21.28 1.6
 -4 1 1 25.26 2.24
 4 -1 1 21.63 1.85
 4 -1 1 23.54 1.49
 4 1 -1 20.7 1.84
 4 -1 1 22.43 1.76
 4 1 -1 22.42 1.77
 4 1 -1 21.55 1.55
 4 1 -1 20.94 1.74
 4 1 -1 21.91 1.87
 4 -1 1 21 1.75
 4 -1 1 24.19 2.01
 4 -1 1 24.17 1.68
 -4 -1 -1 24.21 1.89
 4 1 1 24.01 1.99
 -4 1 -1 19.25 1.89
 4 -1 -1 22.07 1.96
 4 1 1 22.36 1.89
 4 -1 -1 22.82 2.02
 4 -1 -1 22.09 1.47
 4 -1 -1 20.26 1.73
 4 1 1 21.11 1.83
 4 1 1 20.29 1.58
 -4 -1 1 18.32 1.79
 -4 1 -1 24.7 2.13
 4 -1 -1 20.97 1.72
 4 1 1 23.61 1.97
 4 -1 -1 22.85 2.02
 -4 -1 1 20.67 1.76
 4 1 1 20.55 1.77
 5 -1 1 18.92 1.77
 5 -1 1 18.9 1.91
 5 -1 1 17.44 1.91
 5 -1 1 18.77 2.14
 -5 1 1 16.4 2.18
 5 1 -1 15.7 1.94
 -5 -1 -1 20.3 2.01
 5 -1 1 17.57 1.74
 5 1 -1 21.22 1.88
 -5 1 1 20.47 2.14
 5 1 -1 18.6 1.55
 5 1 -1 15.78 2.33
 5 -1 1 21.5 1.79
 5 1 -1 15.53 1.82
 5 1 -1 17.08 2.01
 -5 -1 -1 18.05 2.24
 -5 1 -1 18.73 2.06
 5 1 1 18.29 1.86
 5 -1 -1 14.36 1.9
 5 1 1 19.59 2.19
 -5 -1 1 19.68 2.08
 -5 -1 1 19.33 2.21
 5 -1 -1 18.45 1.97
 5 -1 -1 17.82 2.16
 5 1 1 20.56 1.58
 5 -1 -1 17.85 1.48
 5 1 1 19.25 2.01
 5 1 1 19.3 2.01
 5 1 1 15.81 1.91
 -5 1 -1 18.37 2.32
 5 -1 -1 22.13 1.8
 5 -1 -1 18.07 1.78
 6 1 -1 1.62 1.39
 6 1 -1 1.52 1.93
 -6 1 1 1.26 1.91
 6 1 -1 -0.12 1.58
 6 -1 1 2.02 1.61
 6 -1 1 2.68 1.8
 6 -1 1 2.57 1.2
 -6 -1 -1 -0.08 1.88
 -6 1 1 3.37 2.32
 6 1 -1 2.15 2.15
 6 -1 1 3.13 1.88
 6 -1 1 0.56 1.55
 -6 -1 -1 1.99 2.09
 6 -1 1 3.69 2.27
 6 1 -1 0.88 1.78
 6 1 -1 1.99 1.74
 6 -1 -1 1.44 1.76
 6 1 1 1.52 1.7
 6 1 1 1.8 1.79
 6 -1 -1 1.17 1.87
 -6 -1 1 2.89 2.11
 6 -1 -1 0.43 1.58
 6 1 1 3.59 1.93
 6 1 1 0.44 1.88
 -6 1 -1 3.18 1.89
 6 -1 -1 2.45 2.11
 6 1 1 2.46 2.17
 6 -1 -1 0.97 1.63
 6 -1 -1 3.92 1.32
 6 1 1 3.07 1.3
 -6 1 -1 2.17 2.15
 -6 -1 1 3.66 2.22
 0 2 -1 106.77 3.82
 0 2 1 107.91 3.89
 0 2 -1 109.71 3.85
 0 2 1 109.3 3.84
 1 2 -1 144.85 4.89
 1 2 -1 136.24 4.82
 -1 2 1 138.84 4.93
 1 2 -1 140.99 4.84
 1 2 -1 139.24 4.94
 1 2 -1 133.16 4.88
 1 -2 1 137.96 4.85
 1 2 -1 134.09 4.8
 1 2 -1 138.21 4.92
 -1 -2 -1 137.69 4.83
 1 -2 1 139 4.88
 1 2 1 137.49 4.89
 1 2 1 137.44 4.91
 1 2 1 142.99 4.89
 1 2 1 137.97 4.96
 1 -2 -1 143.81 4.88
 -1 -2 1 128.37 4.79
 1 2 1 136.89 4.83
 1 -2 -1 142.98 4.92
 2 -2 1 144.18 4.93
 2 2 -1 141.19 4.97
 2 2 -1 141.01 5.09
 2 2 -1 133.99 5
 2 2 -1 139.26 5.09
 2 2 -1 139.91 5.05
 -2 -2 -1 134.38 5.01
 2 2 -1 140.87 5.14
 -2 2 1 147.43 5.19
 2 2 -1 140.04 4.99
 2 -2 1 139.87 5.07
 2 -2 1 142.82 4.9
 2 2 -1 139.19 5.05
 2 -2 1 137.31 5.12
 2 2 1 134.11 5.08
 2 2 1 142.99 5.13
 2 2 1 136.59 5
 2 2 1 140.18 5.05
 -2 -2 1 136.72 5.05
 2 -2 -1 145.66 5.15
 2 -2 -1 137.7 4.95
 2 -2 -1 147.25 5.09
 2 2 1 133.61 5.11
 2 2 1 141.68 4.96
 2 2 1 139.94 5.06
 2 2 1 133.29 4.99
 3 -2 1 45.88 2.28
 3 2 -1 46.85 2.29
 3 -2 1 45.37 2.4
 -3 2 1 47.02 2.45
 3 2 -1 45.53 2.04
 3 2 -1 44.93 2.2
 3 2 -1 46.91 2.23
 3 -2 1 49.39 2.04
 3 -2 1 45.92 1.88
 3 2 -1 46.3 2.27
 3 2 -1 46.42 2.44
 3 2 -1 46.94 2.34
 -3 -2 -1 47.43 2.26
 3 -2 1 47.05 2.14
 3 2 1 49.87 2.45
 -3 -2 1 47.1 2.1
 3 -2 -1 49.63 2.31
 -3 2 -1 47.04 2.51
 -3 -2 1 44.24 2.28
 -3 -2 1 44.18 2.33
 3 -2 -1 46.64 2.04
 3 -2 -1 48.92 2.17
 3 2 1 45.36 2.21
 3 2 1 42.86 2.27
 3 2 1 45.29 2.2
 3 -2 -1 43.71 2.45
 3 2 1 44.44 2.05
 3 -2 -1 48.48 1.91
 3 2 1 46.18 2.35
 3 2 1 45.18 2.33
 4 -2 1 32.54 1.7
 4 2 -1 35.45 1.96
 4 -2 1 30.29 2.13
 4 2 -1 27.39 2.39
 4 -2 1 32.07 2.48
 4 2 -1 30.4 2.22
 4 2 -1 31.91 2.49
 -4 -2 -1 30.02 2.28
 4 -2 1 35.09 2
 4 2 -1 30.75 2.27
 4 2 -1 29 2.24
 4 -2 1 33.94 2.45
 4 2 -1 34.14 2.53
 -4 2 1 34.59 2.65
 -4 -2 -1 31.4 1.99
 4 2 1 27.27 2.36
 -4 2 -1 32.46 2.57
 4 2 1 31.62 2.48
 -4 2 -1 31.76 2.46
 -4 -2 1 31.5 1.97
 4 -2 -1 30.47 2.54
 4 -2 -1 33.73 1.97
 4 2 1 35.16 2.28
 4 -2 -1 33.59 1.71
 4 2 1 30.99 2.23
 4 -2 -1 31.03 2.33
 4 2 1 30.45 1.88
 4 2 1 30.25 2.31
 4 2 1 32.87 2.3
 -4 -2 1 29.36 2.3
 4 -2 -1 31 2.2
 -4 -2 1 27.34 2.39
 5 2 -1 48.65 3.14
 5 2 -1 47.8 3.12
 5 -2 1 46.15 3.31
 5 2 -1 47.85 3.15
 5 2 -1 48.85 3.77
 5 -2 1 49.62 3.5
 5 2 -1 48.1 2.75
 5 -2 1 47.99 2.47
 -5 -2 -1 52.12 3.32
 -5 2 1 49.62 3.38
 5 -2 1 50.92 3.05
 5 2 -1 43.02 3.38
 5 -2 1 50.87 3.15
 -5 2 1 51.61 3.58
 -5 -2 -1 50.29 3.48
 5 -2 -1 52.4 2.49
 5 2 1 48.76 2.68
 -5 2 -1 46.88 3.31
 5 2 1 50.18 3.57
 5 2 1 45.38 3.31
 -5 2 -1 51.48 3.46
 5 -2 -1 54.46 3.24
 5 2 1 50.02 3.21
 5 2 1 47.58 3.18
 5 -2 -1 50.36 3.09
 5 2 1 46.6 3.19
 -5 -2 1 50.21 3.45
 5 -2 -1 46.23 3.47
 5 -2 -1 51.48 2.82
 -5 -2 1 47.83 3.39
 6 2 -1 5.34 1.89
 -6 2 1 1.32 2.27
 6 2 -1 5.63 1.53
 6 2 -1 4.66 2.03
 6 2 -1 3.96 1.85
 6 2 -1 2.07 1.88
 -6 -2 -1 2.86 2
 -6 2 1 6.59 2.16
 -6 -2 -1 3.98 2.19
 6 -2 1 2 2.19
 6 2 -1 6.27 2.34
 6 -2 1 5.87 1.94
 6 -2 -1 3.76 2.11
 -6 -2 1 5.66 1.99
 6 2 1 3.46 2
 -6 2 -1 4.56 2.37
 6 -2 -1 4.58 1.92
 6 2 1 4.65 1.45
 6 2 1 5.6 2.03
 -6 2 -1 6.53 2.1
 6 2 1 4.8 1.95
 -6 -2 1 7.79 2.42
 6 2 1 3.19 1.91
 6 2 1 1.06 2.25
 0 3 -1 7.45 0.71
 0 3 -1 7.17 0.54
 0 3 -1 6.49 0.51
 0 3 1 7.91 0.75
 0 3 1 7.89 0.7
 0 3 -1 7.99 0.72
 0 3 1 6.96 0.53
 1 3 -1 131.26 4.8
 1 3 -1 136.8 4.75
 1 -3 1 136.26 4.74
 1 3 -1 134.53 4.72
 1 3 -1 135.39 4.85
 -1 3 1 136.4 4.86
 1 3 -1 133.77 4.84
 1 3 -1 127.56 4.9
 -1 -3 -1 132.06 4.77
 1 -3 1 139.49 4.79
 1 3 1 129.03 4.8
 1 3 1 131.68 4.72
 1 3 1 133.11 4.75
 1 3 1 133.7 4.84
 -1 3 -1 143.43 4.8
 1 -3 -1 138.31 4.77
 1 3 1 130.23 4.94
 1 -3 -1 130.68 4.8
 2 -3 1 156.01 5.6
 -2 -3 -1 140.54 5.42
 2 3 -1 151.34 5.45
 2 3 -1 154.06 5.59
 -2 3 1 157.54 5.66
 2 3 -1 142.02 5.38
 2 3 -1 152.76 5.65
 2 3 -1 151.19 5.42
 2 3 -1 157.06 5.65
 2 -3 1 155.12 5.52
 2 3 -1 155.46 5.58
 -2 -3 -1 152.26 5.45
 2 3 -1 154.44 5.49
 2 3 1 153.96 5.59
 2 3 1 153.96 5.62
 2 -3 -1 156.79 5.54
 -2 -3 1 141.43 5.39
 2 3 1 152.11 5.47
 -2 -3 1 137.79 5.43
 -2 3 -1 155.85 5.63
 2 -3 -1 158.4 5.62
 2 3 1 150.66 5.68
 2 3 1 152.26 5.42
 2 3 1 149.48 5.57
 2 3 1 158.47 5.49
 3 -3 1 15.2 1.46
 3 -3 1 13.59 1.09
 3 3 -1 11.43 1.24
 3 -3 1 14.03 1.2
 3 3 -1 12.9 1.31
 3 3 -1 13.74 1.45
 3 3 -1 15.91 1.19
 -3 3 1 13.73 1.53
 3 3 -1 14.15 1.36
 -3 -3 -1 13.81 1.2
 3 3 -1 15.36 1.21
 3 -3 1 16.15 1.33
 3 3 -1 15.13 1.51
 3 3 -1 16.03 1.33
 3 3 1 17.93 1.54
 3 3 1 11.11 1.16
 -3 -3 1 15.61 1.25
 3 3 1 15.97 1.15
 -3 -3 1 16.94 1.31
 3 3 1 14.7 1.29
 3 3 1 14 1.39
 -3 3 -1 18.03 1.61
 3 3 1 14.23 1.33
 3 -3 -1 13.06 1.29
 -3 -3 1 15.19 1.35
 3 -3 -1 14.57 1.29
 3 -3 -1 13.52 1.42
 3 3 1 15.53 1.49
 3 3 1 13.53 1.31
 4 3 -1 64.57 3.62
 4 -3 1 66.18 3.53
 -4 -3 -1 66.5 3.29
 4 -3 1 75.85 3.52
 4 3 -1 66.81 3.17
 -4 3 1 65.47 3.7
 -4 -3 1 59.86 3.27
 4 3 1 65.63 3.46
 4 -3 -1 60.29 3.52
 -4 3 -1 72.06 3.53
 4 3 1 66.23 3.18
 4 3 1 66.02 3.46
 4 3 1 61.41 3.26
 4 3 1 61.96 3.46
 -4 3 -1 66.93 3.58
 -4 -3 1 69.57 3.11
 4 3 1 64.1 2.95
 4 3 1 66.35 3.38
 4 -3 -1 63.56 3.37
 5 3 -1 0.7 1.9
 5 -3 1 0.82 1.84
 5 3 -1 0.64 1.55
 5 3 -1 2.97 1.54
 5 3 -1 0.47 1.19
 5 3 -1 2.75 1.69
 5 -3 1 2.29 1.58
 -5 -3 -1 1.3 1.56
 -5 3 1 1.88 2.01
 5 3 -1 3.85 1.85
 -5 -3 -1 3.5 1.86
 -5 -3 -1 1.55 1.46
 5 3 -1 3.03 1.61
 -5 3 1 0.16 1.71
 5 3 1 3.23 1.79
 5 3 1 1.12 1.14
 5 3 1 2.12 1.53
 -5 -3 1 1.49 1.34
 5 3 1 0.98 1.55
 -5 3 -1 0.23 1.64
 -5 -3 1 1.63 1.7
 5 -3 -1 0.5 1.61
 -5 3 -1 0 1.89
 5 3 1 -1.36 1.64
 5 3 1 1.06 1.7
 5 -3 -1 2.42 1.7
 5 3 1 0.61 1.53
 -5 -3 1 0.71 1.53
 -6 3 1 2.02 2.3
 6 -3 1 1.39 1.9
 -6 -3 -1 3.07 2.03
 6 -3 1 2.95 2.29
 -6 -3 -1 3.19 2.26
 6 3 -1 3.73 2.02
 6 3 -1 3.61 2.27
 6 3 -1 3.29 1.52
 -6 3 1 4.13 2.22
 6 3 -1 -0.23 1.97
 6 3 -1 0.91 1.83
 6 3 -1 4.14 1.91
 6 3 1 4.75 1.47
 6 -3 -1 3.22 2.22
 6 -3 -1 4.27 2.02
 6 3 1 3.14 1.95
 -6 3 -1 3.44 2.44
 6 3 1 5.6 1.94
 6 3 1 3.33 2.66
 -6 3 -1 5.18 2.17
 6 3 1 2.58 2.15
 -6 -3 1 2.05 2.02
 -6 -3 1 6.38 2.43
 6 3 1 2.42 2.05
 0 4 -1 162.95 5.67
 0 4 -1 157.31 5.39
 0 4 1 150.03 5.41
 0 4 -1 151.44 5.58
 0 4 1 149.35 5.59
 0 4 -1 147.16 5.38
 0 4 1 159.84 5.72
 1 -4 1 116.3 4.03
 1 4 -1 109.05 4
 1 4 -1 109.49 4.12
 1 4 -1 107.03 4.27
 1 -4 1 110.33 4.08
 -1 -4 -1 110.11 4.13
 1 4 -1 112.44 4.36
 1 4 -1 110.19 4.18
 1 4 1 110.17 4.16
 1 4 1 111.36 4.01
 1 4 1 110.22 4.13
 -1 -4 1 107.24 4.11
 1 4 1 109.18 4.3
 -1 4 -1 120.78 4.11
 1 -4 -1 117.48 4.06
 1 4 1 109.89 4.37
 2 4 -1 61.8 2.93
 2 4 -1 56.37 2.81
 2 4 -1 54.78 2.46
 2 -4 1 61.53 2.58
 2 4 -1 61.7 2.88
 2 4 -1 59.1 2.69
 2 4 -1 62.82 2.32
 2 4 -1 64.04 2.66
 -2 -4 -1 60.21 2.63
 2 4 -1 60.39 2.5
 2 -4 1 61.7 2.71
 -2 4 1 70.63 2.89
 2 4 1 57.66 2.69
 -2 4 -1 61.87 2.75
 -2 -4 1 63.85 2.64
 2 4 1 60.03 2.6
 2 -4 -1 61.72 2.61
 2 4 1 58.97 2.48
 2 4 1 60.27 2.83
 2 4 1 59.33 2.48
 2 -4 -1 62.52 2.78
 2 4 1 61.1 2.78
 -2 -4 1 55.59 2.4
 -2 -4 1 53.94 2.36
 2 4 1 59.39 2.97
 3 4 -1 23.96 1.99
 3 4 -1 25.1 2.02
 3 -4 1 27.99 1.98
 3 4 -1 25.38 1.99
 3 4 -1 26.09 2.37
 -3 4 1 24.4 2.17
 3 4 -1 19.75 1.63
 3 -4 1 27.26 2.21
 3 4 -1 23.42 2.32
 3 4 -1 26.56 1.75
 -3 -4 -1 21.05 1.72
 3 4 -1 24.94 2
 -3 -4 1 21.77 1.75
 3 4 1 23.15 2.06
 -3 -4 1 24.08 1.89
 3 4 1 25.22 2
 -3 4 -1 28.73 2.15
 -3 4 -1 24.02 2.18
 3 4 1 23.66 1.61
 3 4 1 22.28 1.91
 3 4 1 23.5 2.11
 3 -4 -1 23.7 1.95
 3 4 1 24.75 2.32
 -3 -4 1 20.55 1.75
 3 -4 -1 27.13 2.16
 3 4 1 22.48 2.34
 4 4 -1 16.22 1.57
 -4 -4 -1 16.11 1.86
 4 -4 1 16.88 2
 4 4 -1 14.27 2.23
 -4 -4 -1 16.07 1.72
 4 -4 1 16.53 1.89
 -4 4 1 19.8 2.21
 4 4 -1 19.51 1.89
 4 4 -1 17.38 1.84
 4 4 -1 12.82 1.97
 4 4 -1 15.2 2.1
 -4 4 -1 17.08 1.91
 4 4 1 16.73 1.81
 4 4 1 18.38 1.99
 4 -4 -1 15.85 1.98
 -4 4 -1 20.11 2.24
 4 4 1 17.44 2.03
 4 4 1 17.83 2.12
 4 4 1 17.77 1.54
 -4 -4 1 20.9 1.82
 4 4 1 18.15 1.64
 4 4 1 14.05 1.81
 4 -4 -1 18.49 1.95
 5 -4 1 6.04 2.02
 5 4 -1 7.57 1.85
 5 4 -1 3.24 1.92
 5 -4 1 2.29 1.68
 -5 4 1 8.44 2.1
 -5 -4 -1 7 1.73
 -5 4 1 10.49 2.29
 5 4 -1 6.52 1.43
 5 4 -1 10.65 1.9
 5 4 -1 9.7 2.08
 -5 -4 1 9.56 1.69
 5 4 1 5.54 1.94
 -5 4 -1 6.71 1.95
 5 -4 -1 3.93 1.82
 5 -4 -1 4.6 2
 -5 4 -1 5.66 2.2
 5 4 1 4.27 1.32
 5 4 1 3.43 1.79
 5 4 1 4.85 1.78
 5 4 1 4.73 1.9
 -6 4 1 5.16 2.29
 6 4 -1 4.13 2.04
 6 -4 1 3.31 2.35
 6 -4 1 5.32 2.1
 6 4 -1 6.49 2.58
 6 4 -1 13.39 2.07
 6 4 -1 5.58 2.1
 -6 4 1 4.07 2.64
 6 -4 -1 10.64 2.55
 6 4 1 6.18 2.27
 6 4 1 5.56 1.62
 6 -4 -1 8.17 2.21
 6 4 1 9.96 2.4
 -6 4 -1 6.46 2.25
 -6 4 -1 3.59 2.63
 6 4 1 2.02 2.02
 0 5 -1 51.93 2.07
 0 5 1 52.99 2.61
 0 5 1 51.1 2.72
 0 5 1 49.75 2.09
 1 5 -1 47.33 2.15
 -1 -5 -1 45.91 2.28
 1 5 -1 43.72 2.58
 1 5 -1 46.28 2.21
 1 5 -1 45.84 2.65
 1 5 -1 44.78 1.96
 1 -5 1 46 1.95
 -1 5 1 46.4 2.33
 -1 -5 1 44.89 2.26
 1 5 1 46.09 2.67
 1 5 1 46.3 2.19
 1 -5 -1 46.72 1.98
 -1 5 -1 44.62 1.97
 1 5 1 44.76 2.53
 2 -5 1 1.08 0.85
 2 5 -1 1.51 1.03
 2 -5 1 1.62 1
 2 5 -1 1.82 1.07
 -2 -5 -1 1.52 1.2
 2 5 -1 2.28 0.98
 2 5 -1 0.46 1.21
 2 5 -1 1.41 1.41
 2 5 -1 0.47 0.77
 2 5 1 1.22 0.74
 2 5 1 -0.8 1.33
 2 5 1 0.5 1.02
 -2 5 -1 0.65 0.92
 2 5 1 1.33 0.99
 2 -5 -1 2.54 0.91
 -2 5 -1 0.32 0.99
 2 5 1 0.76 1.29
 2 5 1 2.12 0.99
 -2 -5 1 0.97 1.18
 3 -5 1 5.87 1.28
 3 5 -1 4.65 1.73
 -3 -5 -1 5.39 1.55
 3 5 -1 6.25 1.44
 3 -5 1 5.82 1.38
 3 5 -1 5.6 1.34
 3 5 -1 2.98 1.4
 3 5 -1 3.4 1.75
 3 5 -1 2.43 1.05
 -3 5 1 6.73 1.61
 3 5 1 3.59 1.64
 3 5 1 5.9 1.48
 3 5 1 5.66 1.3
 3 -5 -1 4.48 1.46
 -3 -5 1 5.06 1.32
 3 5 1 4.4 1.34
 3 5 1 3.86 1.75
 3 -5 -1 5.25 1.3
 -3 5 -1 7.27 1.56
 -3 5 -1 5.91 1.38
 -3 -5 1 4.08 1.55
 3 5 1 3.53 1.02
 4 -5 1 61.15 3.68
 4 5 -1 57 3.47
 4 5 -1 59.65 3.86
 4 5 -1 63.14 4.11
 4 5 -1 59.22 3.09
 4 -5 1 60.14 3.46
 -4 5 1 65.08 4.08
 4 5 -1 63.65 3.77
 4 5 -1 59.52 3.81
 4 5 1 58.64 3.94
 4 -5 -1 62.78 3.49
 4 5 1 55.74 4.02
 4 5 1 68.24 3.8
 4 5 1 56.64 3.02
 4 5 1 59.5 3.6
 4 5 1 64.02 3.62
 4 -5 -1 62.89 3.85
 -4 5 -1 64.2 3.63
 -4 -5 1 58.99 3.37
 -4 5 -1 67.04 3.9
 5 5 -1 21.31 2.4
 5 5 -1 22.25 2.71
 5 -5 1 23.59 2.33
 5 5 -1 25.21 2.6
 5 5 -1 19.92 2.34
 5 -5 1 24.52 2.64
 -5 -5 -1 22.04 2.32
 -5 5 1 23.81 2.64
 -5 5 1 21.94 3
 5 5 1 20.88 1.92
 5 5 1 19.82 2.58
 5 -5 -1 19.69 2.38
 5 -5 -1 21.96 2.7
 -5 -5 1 19.3 2.2
 5 5 1 24.2 2.61
 5 5 1 15.78 2.42
 -5 5 -1 24.03 2.87
 5 5 1 18.67 2.79
 5 5 1 22.74 2.5
 -5 5 -1 23.24 2.51
 0 6 -1 35.41 2.69
 0 6 1 32.55 2.48
 0 6 -1 33.33 2.6
 1 6 -1 38.04 2.86
 1 6 -1 39.84 2.15
 1 6 -1 40.65 2.19
 1 6 -1 37.89 1.89
 1 6 -1 40.71 3.1
 1 6 1 40.21 2.18
 -1 6 -1 38.01 2.78
 -1 -6 1 43.72 2.41
 1 6 1 43.18 2.99
 1 6 1 40.2 2.81
 2 6 -1 20.79 1.86
 -2 -6 -1 20.15 1.89
 2 6 -1 17.86 1.62
 2 6 -1 16.36 2.27
 2 6 -1 19.4 1.71
 2 6 -1 18.88 2.15
 2 6 1 18.84 1.64
 2 6 1 16.43 2.08
 2 6 1 18.16 1.67
 -2 -6 1 21.17 1.88
 2 6 1 18.14 2.16
 2 6 1 17.48 1.59
 3 6 -1 2.54 2.02
 3 6 -1 2.18 1.09
 3 6 -1 0.42 1.56
 3 6 -1 1.35 1.99
 -3 -6 -1 0.38 1.68
 3 6 -1 0.24 1.61
 3 6 -1 2.45 1.41
 3 6 1 0.77 1.74
 3 6 1 1.25 2
 -3 -6 1 -1.63 1.65
 3 6 1 0.47 1.51
 3 6 1 3.46 1.49
 3 6 1 2.35 1.08
 -3 -6 1 1.24 1.38
 3 6 1 -0.38 1.39
 4 6 -1 2.98 2.15
 4 6 -1 1.68 1.94
 4 6 -1 1.97 1.26
 4 -6 1 2.91 1.59
 4 6 -1 0.73 1.73
 4 -6 1 2.1 1.86
 -4 6 1 3.33 2.11
 4 6 -1 2.64 1.89
 4 6 -1 2.62 2.28
 -4 6 -1 4 2.07
 4 6 1 3.36 1.32
 -4 -6 1 1.74 2.02
 4 -6 -1 3.48 1.71
 -4 6 -1 4.01 1.7
 4 -6 -1 4.08 1.81
 4 6 1 3.59 2.38
 4 6 1 1.77 1.84
 4 6 1 3.55 2.01
 -4 -6 1 3.44 1.73
 4 6 1 1.63 1.74
 4 6 1 5.94 1.95
 5 -6 1 16.54 2.65
 5 6 -1 14.17 2.6
 -5 -6 -1 19.73 2.46
 5 6 -1 14.5 2.95
 5 6 -1 13.91 1.86
 5 6 -1 19.87 2.45
 5 6 -1 17.03 2.47
 -5 6 1 17.9 2.98
 5 -6 1 12.39 2.17
 5 6 -1 16.15 2.72
 -5 6 1 13.57 2.41
 5 6 1 12.66 2.35
 5 6 1 14.79 3.04
 -5 -6 1 20.01 2.41
 5 -6 -1 17.56 2.37
 5 -6 -1 17.97 2.65
 5 6 1 11.9 1.8
 5 6 1 11.71 2.45
 5 6 1 16.61 2.53
 -5 6 -1 21.39 2.99
 -5 6 -1 15.79 2.38
 5 6 1 19.37 2.48
 0 7 1 2.13 1.54
 0 7 -1 1.38 1.77
 1 -7 1 8.2 1.25
 -1 -7 -1 9.4 1.74
 1 7 -1 5.69 2.02
 1 7 -1 5.58 2.02
 1 7 1 6.82 1.96
 1 7 1 3.99 1.81
 2 7 -1 10.08 2.23
 -2 -7 -1 9.58 1.95
 2 7 -1 8.64 2.17
 2 7 1 10.47 2.19
 -2 -7 1 11.24 1.93
 2 7 1 8.02 2.02
 2 7 1 9.15 1.62
 -2 -7 1 7.92 1.73
 3 7 -1 0.8 1.68
 3 7 -1 2.61 1.26
 3 7 -1 1.34 2.04
 -3 -7 -1 0.49 2.01
 3 7 -1 4.49 1.7
 3 7 -1 2.05 1.67
 3 7 -1 1 2.34
 3 7 1 3.29 1.53
 3 7 1 -0.28 1.53
 3 7 1 3.23 1.78
 -3 -7 1 1.71 1.67
 3 7 1 4.76 2.05
 3 7 1 2.36 2.35
 4 7 -1 1.34 2
 4 7 -1 0.29 2
 4 7 -1 2.99 1.49
 4 7 -1 4.46 2.43
 -4 -7 -1 2.53 2.18
 4 7 -1 4 2.54
 -4 -7 -1 2.17 1.88
 4 7 -1 3.55 1.86
 4 7 1 -0.1 2.08
 4 7 1 3.01 2.67
 -4 -7 1 5.75 2.3
 -4 -7 1 4.25 1.94
 4 7 1 0.39 1.91
 4 7 1 3.2 1.93
 4 7 1 4.49 2.26
 0 -8 1 13.49 1.75
 0 8 -1 18.7 2.42
 0 8 1 17.52 2.26
 1 8 -1 35.57 3.16
 1 8 -1 36.34 3.58
 1 8 1 40.24 3.61
 1 8 1 26.29 2.65
 -1 -8 1 30.26 2.73
 2 8 -1 1.67 2.31
 2 8 -1 -0.17 2.36
 -2 -8 -1 2.71 1.99
 -2 -8 1 2.31 1.74
 2 8 1 3.33 1.95
 -2 -8 1 2.16 2.1
 2 8 1 7.75 2.47
 3 8 -1 11.17 2.88
 -3 -8 -1 7.12 2.32
 3 8 -1 10.64 2.78
 -3 -8 1 10.87 2.05
 3 8 1 12.55 2.43
 3 8 1 14.22 2.89
 -4 -8 -1 2.85 2.46
 4 8 -1 7.91 3.22
 4 8 -1 4.75 1.59
 -4 -8 -1 4.8 2.17
 4 8 -1 4.02 2.08
 4 8 -1 3.95 2.65
 4 8 -1 2.96 2.14
 -4 -8 1 0.61 2.56
 4 8 1 6.87 3.12
 4 8 1 4.45 2.3
 -4 -8 1 4.92 2.13
 4 8 1 2.92 2.27
 0 9 -1 96.92 4.98
 0 -9 1 69.62 4.09
 1 9 -1 -0.39 2.63
 1 9 -1 -1.68 2.28
 -1 -9 1 0.82 1.74
 1 9 1 0.49 2.63
 1 9 1 -0.46 2.18
 2 9 -1 19.85 3.18
 2 9 -1 19.07 3.02
 -2 -9 1 21.83 2.46
 -2 -9 1 20.6 2.81
 2 9 1 20.98 3.14
 2 9 1 16.49 2.74
 1 0 2 481.29 15.81
 1 0 2 491.05 15.83
 -1 0 2 445.83 15.87
 1 0 -2 450.9 15.81
 1 0 -2 464.51 15.79
 1 0 -2 463.61 15.76
 1 0 -2 472.58 15.86
 -1 0 -2 441.59 15.82
 2 0 2 33.23 1.32
 2 0 2 30.9 1.53
 -2 0 2 32.54 1.57
 2 0 -2 33.21 1.33
 -2 0 -2 29.7 1.47
 2 0 -2 33.62 1.43
 2 0 -2 32.01 1.51
 2 0 2 34.25 1.47
 2 0 2 32.2 1.36
 2 0 -2 34.3 1.4
 2 0 2 32.66 1.47
 2 0 -2 33.69 1.5
 2 0 -2 32.32 1.55
 2 0 2 32.01 1.41
 3 0 -2 156.32 5.88
 3 0 -2 161.75 5.98
 3 0 2 159.06 5.85
 3 0 2 159.04 5.64
 3 0 2 158.27 5.87
 3 0 2 158.14 5.81
 -3 0 2 155.34 5.97
 3 0 2 159.42 5.71
 3 0 -2 162.81 5.82
 3 0 -2 163.65 5.73
 3 0 2 154.77 5.95
 3 0 -2 161.37 5.67
 3 0 -2 157.91 5.91
 -3 0 -2 154.69 5.89
 -4 0 2 2.04 1.25
 4 0 -2 2.56 0.98
 4 0 -2 3.17 0.87
 4 0 -2 3.37 1.16
 4 0 2 2.34 0.98
 4 0 -2 2.28 1
 4 0 2 1.67 1.05
 -4 0 -2 3.3 1.11
 4 0 -2 1.09 1.21
 4 0 -2 1.86 1.13
 4 0 2 0.35 1.18
 4 0 2 2.65 1.12
 4 0 2 1.66 0.97
 4 0 2 2.11 0.77
 5 0 2 15.95 1.88
 5 0 2 13.16 1.8
 -5 0 -2 10.45 2.07
 -5 0 -2 9.66 1.73
 5 0 2 12.84 1.29
 5 0 2 12.07 1.72
 5 0 -2 13.04 1.94
 5 0 2 11.13 1.63
 5 0 -2 16.55 1.42
 5 0 -2 14.59 1.67
 5 0 -2 11.46 1.79
 5 0 2 15.92 2.01
 5 0 -2 14.96 2.06
 5 0 -2 11.83 1.67
 -5 0 2 12.22 2.05
 6 0 -2 7.77 2.13
 6 0 2 2.66 1.29
 6 0 2 7.8 1.87
 6 0 -2 3.66 1.67
 6 0 2 6.66 2.02
 6 0 2 6.42 1.98
 6 0 -2 5.31 1.44
 6 0 -2 3.72 1.74
 -6 0 2 4.39 2.28
 6 0 2 5.17 2.24
 -6 0 2 2.59 1.99
 6 0 2 5.54 1.75
 6 0 -2 5.87 2.01
 -6 0 -2 4.74 2.26
 -6 0 -2 6.36 2.01
 6 0 -2 4.52 2.11
 1 1 -2 634.47 21.52
 1 -1 2 663.54 21.54
 1 -1 2 643.11 21.57
 1 1 -2 621.45 21.54
 -1 1 2 649.55 21.62
 1 1 -2 625.45 21.54
 1 1 -2 640.85 21.51
 1 1 -2 631.99 21.48
 1 1 -2 609.2 21.5
 1 1 -2 641.05 21.54
 1 -1 -2 649.91 21.59
 1 1 2 657.52 21.57
 -1 1 -2 582.33 21.53
 1 1 2 629.52 21.57
 -1 -1 2 648.43 21.51
 1 1 2 627.87 21.49
 -1 -1 2 601.4 21.54
 2 -1 2 626.85 20.32
 2 -1 2 585.85 20.53
 2 1 -2 610.89 20.44
 2 1 -2 540.97 20.39
 2 1 -2 596.88 20.5
 2 1 -2 608.3 20.54
 2 -1 2 620.85 20.42
 2 -1 2 615.59 20.4
 2 1 -2 578.02 20.46
 2 1 -2 578.2 20.44
 2 -1 2 598.11 20.48
 -2 1 2 587.01 20.57
 2 1 -2 592.18 20.37
 -2 -1 -2 599.91 20.48
 2 1 2 586.37 20.5
 -2 -1 2 558.69 20.49
 2 -1 -2 603.98 20.55
 -2 -1 2 612.69 20.37
 -2 1 -2 600.64 20.49
 2 1 2 592.18 20.37
 2 1 2 584.34 20.47
 2 1 2 590.91 20.5
 2 -1 -2 629.42 20.38
 2 1 2 619.24 20.46
 2 -1 -2 624.38 20.34
 2 1 2 579.4 20.45
 2 -1 -2 593.51 20.5
 2 1 2 606.37 20.4
 2 -1 -2 603.29 20.41
 3 1 -2 102.49 4.02
 3 1 -2 105.44 3.91
 3 -1 2 102.35 3.89
 3 -1 2 106.98 3.83
 3 -1 2 105.9 3.75
 3 -1 2 102.68 4.01
 3 -1 2 103.11 4.13
 3 1 -2 103.05 4
 3 1 -2 105.71 3.94
 3 1 -2 101.76 4.11
 3 1 -2 101.47 4.14
 -3 1 2 96.78 4.15
 3 -1 2 106.74 3.94
 3 1 -2 103.54 3.84
 -3 -1 -2 101.02 4.02
 3 1 2 101.94 3.99
 3 -1 -2 105.76 3.88
 3 -1 -2 102.4 4.14
 3 1 2 102.55 3.81
 -3 1 -2 102.06 4.01
 3 -1 -2 106.08 3.77
 -3 -1 2 94.41 4.07
 3 -1 -2 104.47 4.02
 3 1 2 98.29 3.88
 3 1 2 100.38 4.1
 3 1 2 104.04 4.07
 3 1 2 102.01 4
 3 -1 -2 97.27 3.9
 -3 -1 2 106.06 3.82
 4 1 -2 0.07 1.01
 4 -1 2 0.91 0.7
 4 1 -2 3.39 1.37
 4 -1 2 3.75 1.24
 -4 1 2 2.56 1.33
 4 1 -2 0.99 0.82
 4 -1 2 1.62 1.08
 -4 -1 -2 0.3 1.08
 4 -1 2 2.14 0.95
 4 1 -2 3.59 1.07
 4 -1 2 2.1 1.02
 4 1 -2 3.19 1.26
 4 1 -2 3.09 1.18
 4 -1 2 3.09 1.01
 4 -1 -2 2.47 1.16
 4 -1 -2 1.56 1.09
 4 1 2 2.51 1.03
 4 -1 -2 1.79 1.21
 4 1 2 2.29 1.09
 4 -1 -2 1.52 0.75
 4 1 2 1.76 1.26
 -4 1 -2 1.47 1.12
 -4 -1 2 2.01 1.27
 4 1 2 2.36 1.11
 4 1 2 1.64 1.07
 4 1 2 1.86 0.79
 4 -1 -2 3.57 1
 4 -1 -2 1.44 0.97
 5 -1 2 29.37 2.53
 5 -1 2 25.57 1.94
 5 1 -2 26.05 2.05
 5 -1 2 24.7 2.18
 5 1 -2 27.22 2.43
 5 -1 2 26.98 1.85
 5 1 -2 25.54 2.04
 -5 -1 -2 23.2 2.4
 -5 -1 -2 23.83 2.25
 5 1 -2 23.59 2.38
 5 -1 2 29.02 2.44
 5 1 -2 26.71 2.33
 5 1 -2 29.91 2.36
 -5 1 2 23.33 2.51
 5 -1 2 23.27 2.37
 5 -1 -2 27.8 2.28
 -5 -1 2 24.31 2.45
 5 -1 -2 26.75 2.4
 5 1 2 30.09 2.24
 5 -1 -2 25.44 2.28
 -5 -1 2 27.05 2.33
 5 -1 -2 26.1 2.35
 5 1 2 23.81 2.15
 5 1 2 27.84 1.98
 -5 1 -2 24.99 2.22
 5 -1 -2 21.56 1.89
 5 1 2 22.92 2.06
 5 -1 -2 25.66 2.22
 5 1 2 29.9 2.38
 -5 1 -2 23.87 2.49
 5 1 2 32.44 2.99
 -6 -1 -2 8.31 2.17
 -6 1 2 10.48 2.23
 -6 -1 -2 8.89 2.46
 6 -1 2 8.36 1.98
 6 1 -2 7.93 2
 6 -1 2 11.35 2.05
 6 1 -2 9.9 2.28
 -6 1 2 11.18 2.52
 6 1 -2 13.19 1.65
 6 1 -2 12.91 1.98
 6 -1 2 10.71 1.43
 6 -1 2 9.12 1.85
 6 1 -2 8.11 2.2
 6 -1 2 9.18 1.83
 6 -1 2 8.1 2.33
 6 1 -2 8.04 1.95
 -6 1 -2 13.58 2.44
 -6 1 -2 12.59 2.15
 6 1 2 12.21 2.16
 6 -1 -2 13.09 2.37
 6 -1 -2 9.15 1.77
 6 1 2 7.67 1.94
 -6 -1 2 10.31 2.47
 6 -1 -2 8.75 2.11
 6 -1 -2 7.15 2.01
 6 1 2 9.01 2.35
 6 -1 -2 11.98 1.88
 6 1 2 11.97 2.17
 -6 -1 2 13.14 2.29
 6 -1 -2 10.62 1.56
 6 1 2 11.23 1.54
 6 1 2 8.79 2.04
 0 2 -2 178.29 6.29
 0 2 -2 182.87 6.27
 1 -2 2 355.08 11.76
 1 2 -2 340.79 11.78
 -1 -2 -2 343.68 11.74
 1 2 -2 329.75 11.71
 1 2 -2 346.9 11.84
 1 2 -2 349.61 11.79
 1 2 -2 337.03 11.82
 1 2 -2 326.82 11.73
 1 2 -2 341.25 11.71
 1 -2 2 355.15 11.79
 1 2 -2 358.65 11.75
 1 2 2 337.51 11.81
 -1 -2 2 347.82 11.76
 1 2 2 362.71 11.83
 -1 -2 2 313.19 11.72
 1 2 2 344.35 11.8
 1 2 2 345.21 11.73
 1 2 2 333.27 11.87
 2 -2 2 39.29 1.74
 2 2 -2 38.93 1.62
 2 2 -2 35.99 1.84
 2 -2 2 38.69 1.55
 2 2 -2 35.87 1.76
 2 -2 2 39.84 1.52
 2 -2 2 38.13 1.8
 2 2 -2 40.21 1.8
 2 2 -2 36.68 1.69
 2 2 -2 35.63 1.64
 -2 2 2 42.34 1.89
 -2 -2 -2 36.99 1.68
 2 2 -2 37.97 1.73
 2 2 -2 38.76 1.77
 -2 2 -2 37.66 1.75
 2 -2 -2 39.85 1.75
 2 2 2 36.24 1.84
 2 -2 -2 37.52 1.83
 -2 -2 2 35.07 1.69
 2 2 2 40.17 1.69
 2 2 2 38.17 1.73
 2 2 2 37.49 1.75
 2 -2 -2 38.88 1.47
 2 2 2 37.78 1.8
 -2 -2 2 39.55 1.66
 2 2 2 37.13 1.67
 2 2 2 37.34 1.6
 3 -2 2 82.66 3.13
 3 2 -2 81.37 3.36
 -3 -2 -2 77.4 3.31
 3 2 -2 74.81 3.33
 3 2 -2 77.25 3.14
 3 -2 2 75.48 3.31
 3 2 -2 83.57 3.45
 3 -2 2 81.04 3.13
 3 2 -2 77.42 3.24
 3 2 -2 76.15 3.44
 3 -2 2 81.73 3.47
 -3 2 2 81.89 3.58
 3 2 -2 84.11 3.33
 3 -2 2 80.45 2.96
 3 2 2 82.08 3.29
 3 -2 -2 80.11 3.46
 3 -2 -2 76.41 3.35
 3 2 2 80.81 3.42
 3 2 2 79.21 3.23
 -3 -2 2 77.39 3.36
 -3 -2 2 83.11 3.18
 3 2 2 81.36 3.4
 3 2 2 79.18 3.41
 3 -2 -2 82.76 3
 -3 2 -2 83.11 3.38
 3 2 2 78.18 3.11
 3 2 2 80.99 3.35
 3 -2 -2 81.31 3.25
 4 -2 2 47.56 2.12
 4 2 -2 49.11 2.66
 4 -2 2 52.45 2.46
 4 2 -2 48.68 2.39
 4 2 -2 49.67 2.7
 4 2 -2 48.23 2.7
 4 2 -2 42.45 2.87
 4 -2 2 49.75 2.55
 -4 2 2 44.1 3.09
 4 2 -2 50.17 2.99
 4 -2 2 50.63 2.75
 4 2 -2 47.17 2.62
 4 -2 2 47.23 2.96
 -4 -2 -2 45.47 2.73
 -4 2 -2 49.59 3.07
 4 -2 -2 45.6 2.81
 4 -2 -2 51.39 2.69
 4 2 2 47.89 2.34
 -4 -2 2 48.29 2.76
 -4 -2 2 49.83 2.44
 4 2 2 47.81 2.72
 -4 -2 2 48.25 2.82
 4 2 2 43 2.71
 4 2 2 49.13 2.7
 4 -2 -2 46.58 2.88
 -4 2 -2 49.59 2.88
 4 -2 -2 48.55 2.17
 4 2 2 48.42 2.95
 4 2 2 49.07 2.69
 5 2 -2 39.76 3.36
 5 2 -2 41.29 3.01
 5 2 -2 40.47 2.52
 5 2 -2 40.56 2.91
 5 -2 2 41.81 2.69
 -5 -2 -2 35.18 3.02
 5 2 -2 39.27 3.25
 -5 -2 -2 39.17 3.27
 5 -2 2 46.33 3.31
 -5 2 2 42.82 3.49
 5 -2 2 38.72 2.93
 5 2 -2 44.32 2.84
 -5 2 -2 40.77 3.46
 5 2 2 42.15 2.98
 5 -2 -2 40.79 2.65
 5 2 2 41.43 2.98
 5 2 2 41.03 3.15
 -5 2 -2 42.29 3.08
 5 -2 -2 43.32 3.27
 -5 -2 2 39.59 3.23
 5 2 2 40.84 2.98
 -5 -2 2 40.5 3.33
 5 -2 -2 42.53 3.11
 5 -2 -2 38.21 2.95
 5 2 2 40.56 2.45
 5 2 2 41.25 3.34
 5 -2 -2 39.8 2.25
 6 2 -2 0.3 2.05
 6 2 -2 -1.3 2.03
 -6 2 2 -1.6 2.13
 -6 -2 -2 2.25 1.89
 6 2 -2 -0.01 1.45
 6 2 -2 -0.47 1.82
 -6 -2 -2 1.13 2.26
 6 -2 2 2.58 1.82
 -6 2 2 -1.18 1.95
 6 2 -2 -0.28 1.79
 6 -2 2 -1.96 2.14
 6 2 -2 0.98 1.7
 -6 -2 2 -2.01 2.14
 6 2 2 2.1 2.14
 6 2 2 -0.18 1.81
 6 2 2 -0.16 1.31
 6 -2 -2 -0.72 2.04
 -6 2 -2 -1.86 2.13
 6 2 2 -2.59 1.84
 6 2 2 0.51 1.84
 6 2 2 -2.27 1.97
 6 -2 -2 0.23 1.91
 -6 -2 2 -1.46 2.12
 -6 2 -2 -1.73 1.95
 0 3 -2 115.48 4.03
 0 3 -2 108.61 4.16
 0 3 -2 123.06 4.06
 0 3 2 115.54 4.2
 0 3 -2 111.41 4.21
 0 -3 2 115.1 4.11
 0 3 2 118.24 4.28
 1 3 -2 198.67 6.92
 1 -3 2 204.15 6.8
 1 -3 2 196.02 6.84
 -1 -3 -2 198.94 6.84
 1 3 -2 193.72 6.77
 1 3 -2 199.02 6.81
 1 3 -2 190.28 6.85
 1 3 -2 192.73 6.97
 1 3 -2 183.19 6.88
 1 3 2 191.23 7.03
 1 3 2 195.32 6.89
 1 3 2 197.64 6.91
 1 -3 -2 196.07 6.84
 2 3 -2 77.73 3.25
 2 3 -2 76.03 3.22
 2 3 -2 76.01 3.23
 2 3 -2 76.67 2.97
 2 3 -2 74.98 3.07
 2 -3 2 81.21 3.17
 -2 -3 -2 79.31 3.05
 2 3 -2 78.98 3.02
 2 3 -2 76.06 2.94
 2 -3 2 82.96 3.09
 2 3 -2 74.98 3.11
 -2 3 2 82.18 3.29
 2 3 2 77.74 2.97
 2 -3 -2 77.19 3.22
 2 3 2 74.57 3.27
 2 3 2 77.45 3.14
 2 3 2 79.04 3.05
 2 3 2 79.74 3.06
 2 -3 -2 77.93 3.11
 -2 -3 2 75.19 3
 2 3 2 79.44 3.22
 2 3 2 75.81 3.16
 -2 3 -2 82.68 3.12
 -2 -3 2 76.72 3.05
 3 -3 2 20.85 1.84
 3 3 -2 18.18 1.65
 -3 -3 -2 16.99 1.57
 3 3 -2 21.89 1.7
 3 -3 2 18.39 1.23
 3 -3 2 19.24 1.28
 3 -3 2 22.03 1.69
 3 3 -2 17.96 1.58
 3 3 -2 20.15 1.44
 3 3 -2 20.5 1.89
 3 3 -2 20.09 1.62
 3 3 -2 18.9 1.85
 3 3 -2 19.02 1.77
 -3 3 2 20.03 1.93
 3 3 2 18.63 1.63
 3 3 2 18.5 1.72
 3 3 2 15.78 1.53
 -3 -3 2 18.82 1.64
 -3 -3 2 16.93 1.64
 3 -3 -2 18.84 1.45
 3 3 2 17.17 1.38
 3 -3 -2 20.24 1.62
 3 3 2 20.52 1.99
 3 3 2 19.6 1.86
 -3 -3 2 19.34 1.57
 -3 3 -2 20.19 1.54
 3 -3 -2 19.67 1.54
 -3 3 -2 22.46 1.97
 3 3 2 21.35 1.54
 3 3 2 21.68 1.74
 -4 3 2 55.55 3.34
 4 3 -2 56.12 3.05
 4 -3 2 54.25 3.21
 4 3 -2 51.06 2.64
 4 3 -2 56.42 3.23
 4 3 -2 52.54 2.99
 4 3 -2 53.85 3.19
 4 3 -2 52.24 3.03
 4 -3 2 56.7 2.96
 -4 -3 -2 48.9 2.87
 4 3 -2 53.54 2.87
 4 3 2 57.68 3.16
 4 3 2 52.8 2.94
 4 -3 -2 53.37 3.01
 -4 -3 2 55.76 2.75
 -4 3 -2 49.01 3.08
 4 3 2 50.16 2.58
 4 3 2 50.63 2.84
 4 3 2 51.52 3.13
 4 -3 -2 46.39 3.14
 -4 3 -2 57.79 3.31
 -4 -3 2 53.64 3.05
 4 3 2 51.16 3.13
 -4 -3 2 57.16 3.1
 4 3 2 54.68 3.09
 -5 -3 -2 59.84 3.61
 5 3 -2 58.43 3.55
 5 3 -2 60.3 3.93
 5 3 -2 64.43 4.05
 5 -3 2 63.15 3.71
 -5 -3 -2 63.25 3.98
 5 3 -2 62.22 3.64
 5 3 -2 66.12 3.28
 5 3 -2 60.84 3.53
 5 -3 2 65.22 4
 -5 -3 -2 66.44 4.59
 5 3 -2 64.16 3.94
 -5 3 2 62.41 4.11
 -5 -3 2 61.35 3.83
 5 3 2 60.4 3.7
 5 -3 -2 61.71 3.76
 5 3 2 65.85 3.62
 -5 3 -2 68.36 4.06
 -5 -3 2 56.99 3.32
 5 3 2 61.22 3.95
 5 3 2 65.09 3.15
 -5 3 -2 71.39 3.91
 5 3 2 68.06 3.73
 5 -3 -2 72.97 4.07
 5 3 2 61.79 3.78
 -5 -3 2 65.21 3.88
 5 3 2 65.13 4.01
 -6 3 2 12.33 2.48
 6 3 -2 15.26 1.88
 6 -3 2 14.43 2.28
 6 3 -2 11.11 2.15
 -6 -3 -2 13.15 2.26
 6 3 -2 10.22 2.08
 6 3 -2 11.37 2.43
 6 3 -2 9.74 2.46
 6 -3 2 11.13 2.59
 6 3 -2 12.95 2.14
 -6 3 2 13.43 2.87
 -6 -3 -2 11.07 2.56
 -6 3 -2 11.78 2.46
 6 3 2 13.11 2.54
 6 3 2 13.2 1.7
 6 3 2 9.92 2.16
 6 -3 -2 11.69 2.52
 6 3 2 10.98 2.11
 -6 3 -2 11.26 2.66
 6 3 2 8.79 2.15
 6 -3 -2 9.59 2.22
 -6 -3 2 13.8 3.01
 6 3 2 12.7 2.36
 -6 -3 2 9.05 2.14
 0 4 2 33.68 1.79
 0 4 2 29.58 1.44
 0 -4 2 29.66 1.56
 0 4 -2 37.91 1.83
 0 4 -2 36.69 1.42
 0 4 2 35.81 1.88
 1 -4 2 140.13 4.96
 1 4 -2 133.12 5
 -1 -4 -2 138.45 5.02
 1 4 -2 133.43 4.89
 1 4 -2 131.07 5.05
 1 4 -2 136.19 5.22
 1 -4 2 142.01 4.9
 1 4 -2 130.72 5.16
 -1 4 -2 145.46 4.91
 1 4 2 139.01 5.05
 1 4 2 132.59 5.16
 -1 4 -2 151.23 4.98
 1 4 2 130.23 5.28
 1 -4 -2 142.68 4.96
 2 4 -2 169.19 6.26
 2 4 -2 173.31 6.06
 2 4 -2 168.08 6.3
 2 4 -2 163.96 5.97
 2 -4 2 172.24 6.15
 2 4 -2 169.86 6.15
 2 4 -2 160.7 5.92
 2 -4 2 169.75 6.05
 2 4 -2 162.89 6.23
 -2 -4 -2 162.63 6.05
 -2 4 2 160.5 6.27
 -2 -4 2 161.56 5.89
 2 4 2 168.38 6.18
 -2 4 -2 184.06 6.22
 2 4 2 165.75 6.07
 2 4 2 166.71 6
 2 4 2 164.75 5.97
 2 4 2 166.74 6.2
 2 -4 -2 166.46 6.11
 -2 4 -2 176.34 6.09
 -2 -4 2 153.49 5.93
 -2 -4 2 165.22 6.08
 2 4 2 167.53 6.37
 2 4 2 168.24 6.25
 2 -4 -2 158.59 6.15
 3 -4 2 3.82 1.04
 3 4 -2 4.17 1.26
 3 4 -2 2.14 1
 3 -4 2 3.64 1.18
 3 4 -2 1.79 0.89
 3 4 -2 2.52 1.25
 3 4 -2 3.68 1.45
 3 4 -2 3.27 1.31
 3 4 -2 3.16 0.93
 -3 4 2 2.97 1.4
 3 4 -2 2.02 1.1
 3 4 2 1.21 1.14
 -3 -4 2 1.72 1.07
 -3 -4 2 2.37 1.24
 3 -4 -2 2.02 1.24
 3 4 2 2.42 0.85
 3 4 2 2.63 1.12
 3 4 2 3.41 1.47
 3 4 2 4.34 1.39
 -3 -4 2 1.8 1.02
 3 -4 -2 5.43 1.14
 -3 4 -2 3.2 1.13
 3 4 2 1.86 1.02
 -3 -4 2 2.44 0.9
 -3 4 -2 3.54 1.34
 3 4 2 1.52 1.07
 4 -4 2 84.65 3.99
 4 4 -2 87.88 4.05
 4 4 -2 92.16 4.13
 4 4 -2 81.42 4.4
 -4 -4 -2 77.1 3.9
 4 4 -2 86.94 3.76
 4 4 -2 88.33 4.31
 4 4 -2 81.66 4.31
 -4 4 2 101.54 4.64
 4 -4 2 87.37 4.3
 -4 4 -2 85.64 4.14
 4 4 2 86.41 4.15
 4 4 2 85.78 4.35
 4 4 2 86.23 3.7
 4 4 2 86.72 4.17
 -4 4 -2 84.08 4.33
 4 4 2 83.72 4.35
 4 4 2 80.77 4.06
 4 -4 -2 90.86 4.38
 4 4 2 90.2 4.17
 -4 -4 2 86.04 3.89
 4 -4 -2 86.73 4.09
 -5 4 2 7.84 2.43
 -5 -4 -2 10.99 1.81
 5 -4 2 12.32 1.97
 5 4 -2 9.6 1.89
 5 4 -2 10.16 1.57
 5 -4 2 9.85 2.25
 5 4 -2 12.71 2.38
 5 4 -2 8.65 2.17
 5 4 -2 11.53 1.97
 -5 4 -2 12.77 2.42
 5 4 2 10.25 1.95
 5 4 2 12.34 2.05
 5 4 2 10.63 1.52
 5 4 2 12.43 1.93
 5 -4 -2 10.71 2.02
 -5 -4 2 11.84 1.82
 -5 4 -2 10.71 2.03
 5 -4 -2 10.27 2.21
 5 4 2 12.91 2.2
 6 4 -2 5.31 2.06
 6 4 -2 1.72 2.25
 6 4 -2 3.95 1.95
 -6 4 2 0.64 2.25
 6 -4 2 2.45 1.95
 6 -4 2 3.06 2.38
 -6 4 2 0.34 2.56
 6 4 -2 3.04 1.65
 -6 4 -2 5.24 2.46
 6 4 2 3.62 1.47
 6 -4 -2 3.34 2.12
 6 -4 -2 3.43 2.45
 -6 4 -2 0.43 2.41
 6 4 2 3.18 2.17
 6 4 2 3.18 2.1
 6 4 2 2.03 2.03
 0 5 -2 70.13 3.09
 0 5 2 64.84 3.12
 0 5 -2 69.45 3.16
 0 5 -2 70.81 2.62
 0 -5 2 69.64 2.86
 0 5 2 69.73 3.23
 0 5 2 69.19 2.7
 1 5 -2 20.83 2.06
 1 5 -2 22.71 2.05
 1 5 -2 23.56 1.33
 1 -5 2 23.51 1.33
 1 -5 2 20.68 1.59
 1 5 -2 24.61 1.66
 1 5 -2 21.85 1.52
 -1 -5 -2 21.6 1.75
 -1 -5 2 20.57 1.62
 -1 5 -2 22.91 1.33
 1 -5 -2 24.52 1.39
 1 5 2 19.98 1.5
 -1 -5 2 21.64 1.68
 1 5 2 23.13 2.1
 -1 5 -2 22.59 1.43
 1 5 2 23.23 2.12
 -2 -5 -2 61.4 3.01
 2 5 -2 64.83 2.96
 2 5 -2 63.06 3.31
 2 5 -2 67.25 2.91
 2 -5 2 66.36 2.76
 2 5 -2 64.8 3.33
 2 5 -2 63.33 2.74
 2 -5 2 61.19 2.92
 2 5 -2 62.81 3.12
 2 5 2 60.8 3.45
 -2 5 -2 64.16 2.83
 2 5 2 61.69 2.98
 2 -5 -2 66.53 2.84
 2 5 2 58.33 2.88
 2 5 2 59.85 3.25
 -2 -5 2 62.13 2.92
 -2 -5 2 63.28 2.91
 2 5 2 61.01 2.99
 -2 5 -2 68.9 2.97
 3 -5 2 47.87 2.59
 3 5 -2 46.65 2.85
 3 5 -2 42.08 2.5
 3 -5 2 45.31 2.88
 3 5 -2 43.15 2.74
 3 5 -2 42.23 3.18
 -3 5 2 50.73 3.17
 -3 -5 -2 44.9 2.81
 3 5 -2 48.55 3.29
 3 5 -2 47.1 3.11
 3 -5 -2 51.94 2.87
 3 5 2 36.43 3.28
 -3 5 -2 49.73 2.98
 3 -5 -2 51.04 2.76
 -3 -5 2 50.11 2.8
 -3 5 -2 48.2 2.74
 3 5 2 49.42 2.43
 3 5 2 45.62 3.25
 -3 -5 2 45.49 2.69
 3 5 2 47.09 2.94
 3 5 2 44.74 2.76
 3 5 2 47.84 2.88
 -4 5 2 3.61 1.98
 4 5 -2 -0.04 1.72
 4 5 -2 4.08 1.6
 4 5 -2 2.02 1.92
 4 5 -2 5.67 2.31
 4 5 -2 3.52 1.56
 4 -5 2 2.97 1.73
 4 5 -2 1.21 1.33
 4 -5 2 1.63 1.4
 -4 5 -2 1.83 1.56
 -4 -5 2 4.73 1.52
 4 5 2 2.65 2.13
 -4 5 -2 3.06 1.83
 4 5 2 1.54 1.56
 4 -5 -2 4.46 1.62
 4 5 2 3.78 1.63
 4 -5 -2 0.57 1.75
 4 5 2 2.45 1.67
 4 5 2 1.6 1.18
 4 5 2 4.06 1.82
 -5 5 2 0.89 2.33
 -5 -5 -2 4.91 1.87
 5 5 -2 6.87 2.01
 5 -5 2 2.57 1.74
 5 -5 2 2.31 2.09
 5 5 -2 0.74 1.95
 5 5 -2 1.16 1.79
 -5 5 -2 2.37 2.21
 -5 -5 2 0.59 1.62
 5 -5 -2 1.21 2.08
 5 5 2 2.37 2
 5 5 2 1.54 2.38
 5 5 2 1.04 1.91
 5 5 2 2.73 1.39
 5 -5 -2 -1.71 1.78
 -5 5 -2 -1.66 1.75
 5 5 2 5.62 1.98
 5 5 2 2.73 2.05
 0 -6 2 139.79 5.23
 0 6 2 136.79 5.62
 0 6 2 137.79 5.49
 1 6 -2 22 1.98
 1 6 -2 25.02 2.53
 1 -6 2 20.74 1.65
 1 6 -2 18.03 1.69
 1 6 -2 20.77 1.58
 -1 -6 2 23.21 1.93
 1 6 2 23.67 2.39
 1 6 2 22.57 1.74
 1 6 2 21.75 2.05
 2 6 -2 5.27 1.92
 -2 -6 -2 2.72 1.53
 2 6 -2 3.28 1.2
 2 6 -2 3.59 1.66
 2 6 -2 2.97 1.04
 2 6 -2 0.36 1.35
 2 6 2 1.68 1.71
 -2 -6 2 4.08 1.51
 2 6 2 -2.16 1.54
 2 6 2 2.39 1.19
 2 6 2 0.82 1.23
 -3 -6 -2 3.94 1.77
 3 6 -2 3.05 1.59
 3 6 -2 4.34 2.01
 3 6 -2 2.56 2.01
 3 6 -2 2.81 1.19
 3 6 -2 3.62 1.5
 3 6 -2 3.18 1.42
 3 6 2 2.36 1.52
 3 6 2 3.01 1.75
 3 6 2 3.48 1.49
 3 6 2 4.2 1.51
 -3 -6 2 0.55 1.41
 3 6 2 -1.9 1.91
 3 -6 -2 1.75 1.48
 -3 -6 2 3.11 1.75
 4 6 -2 35.66 3.1
 -4 -6 -2 36.19 2.81
 4 6 -2 38.82 3.42
 4 6 -2 35 3.23
 4 6 -2 32.86 2.67
 4 6 -2 32.75 3.27
 4 -6 2 34.78 2.86
 4 6 -2 38.44 2.6
 4 -6 2 30.83 2.65
 -4 6 -2 33.67 3.02
 4 6 2 43.11 3.33
 -4 6 -2 38.15 3.06
 4 6 2 33.97 2.5
 4 6 2 38.52 3.26
 4 6 2 35.25 3.42
 4 6 2 36.25 3.28
 -4 -6 2 40.41 3.07
 4 -6 -2 33.54 2.99
 4 6 2 33.82 2.77
 5 6 -2 7.8 1.66
 -5 6 2 9.26 2.36
 5 6 -2 7.97 2.44
 5 6 -2 11.71 2.59
 -5 -6 -2 9.61 2.46
 5 -6 2 6.42 1.99
 5 -6 2 4.98 2.32
 -5 -6 -2 7.1 2.17
 5 6 -2 9.45 2.18
 5 6 -2 7.79 2.15
 -5 -6 2 7.83 2.04
 -5 6 -2 11.16 2.25
 5 -6 -2 9.57 2.21
 5 6 2 3.03 2.79
 5 6 2 6.36 2.21
 5 6 2 8.5 2.49
 5 6 2 6.2 2.23
 5 6 2 7.91 2.26
 -5 6 -2 12.85 2.61
 5 6 2 7.01 1.58
 0 -7 2 23.92 2.13
 0 7 2 20.31 2.11
 0 7 2 24.18 2.24
 0 7 -2 20.3 2.27
 -1 -7 -2 11.65 1.8
 1 7 -2 13.28 2.22
 1 -7 2 15.74 1.52
 1 7 -2 12.25 2.14
 -1 -7 2 13.05 1.72
 1 7 2 12.84 1.97
 -1 7 -2 13.92 1.99
 -1 -7 2 16.09 1.86
 1 7 2 12.57 2.16
 2 7 -2 2.45 2.12
 -2 -7 -2 4.08 1.72
 2 7 -2 0.98 2.09
 -2 -7 2 2.45 1.75
 2 7 2 4.4 2.07
 -2 -7 2 4.72 1.63
 2 7 2 3.54 1.4
 2 7 2 3.06 1.72
 3 7 -2 9.26 1.98
 3 7 -2 8.08 2.43
 3 7 -2 10.34 1.43
 3 7 -2 10.09 1.76
 3 7 -2 5.31 2.35
 3 7 -2 11.01 1.84
 -3 -7 -2 12 2.11
 3 7 2 14.51 2.72
 3 7 2 6.04 1.82
 -3 -7 2 10.58 1.85
 -3 -7 2 7.43 2.13
 3 7 2 7.57 2.03
 3 7 2 10.8 1.92
 4 7 -2 3.14 2.13
 4 7 -2 6.44 2.85
 4 7 -2 2.06 1.9
 -4 -7 -2 6.78 2.34
 4 7 -2 2.62 1.49
 4 7 -2 3.46 1.87
 4 7 -2 3.27 2.45
 4 7 2 4.7 2.15
 -4 -7 2 3.04 1.93
 4 7 2 7.4 2.06
 4 7 2 3.05 1.47
 4 7 2 1.06 1.98
 4 7 2 5.21 2.73
 0 8 -2 47.93 3.54
 0 -8 2 37.76 2.86
 0 8 -2 49.76 4.01
 1 8 -2 10.16 2.38
 1 8 -2 4.38 2.21
 -1 -8 2 5.37 1.7
 1 8 2 5.44 2.02
 1 8 2 5 2.2
 2 8 -2 14.35 2.67
 2 8 -2 17.89 2.72
 -2 -8 -2 14.87 2.31
 2 8 2 10.84 2.34
 -2 -8 2 15.81 2.1
 2 8 2 14.32 2.63
 -2 -8 2 16.23 2.35
 -3 -8 -2 1.31 2.2
 3 8 -2 3.58 2.56
 3 8 -2 1.07 2.48
 -3 -8 2 2.64 2.32
 3 8 2 0.58 2.1
 -3 -8 2 3.04 1.79
 3 8 2 -1.04 2.61
 0 -9 2 3.01 1.71
 0 9 -2 2.81 2.27
 1 9 -2 12.83 2.74
 1 9 -2 17.46 3.01
 1 9 2 11.42 2.16
 -1 -9 2 13.76 2.05
 1 9 2 12.93 2.87
 2 9 -2 4.39 2.73
 2 9 -2 9.18 3.1
 2 9 2 0.34 1.95
 2 9 2 -0.86 2.64
 -2 -9 2 2.24 1.95
 2 0 -3 2.04 0.49
 2 0 -3 1.81 0.43
 2 0 3 2.27 0.46
 2 0 -3 2.36 0.38
 2 0 -3 1.16 0.52
 2 0 3 1.76 0.33
 2 0 3 2.17 0.42
 -2 0 -3 2.01 0.5
 2 0 3 1.7 0.48
 2 0 3 2.79 0.48
 2 0 -3 1.65 0.44
 -2 0 3 1.65 0.57
 -3 0 3 81.05 3.59
 3 0 3 87.35 3.49
 3 0 -3 87.14 3.38
 3 0 -3 83.83 3.56
 3 0 3 87.96 3.23
 3 0 -3 83.63 3.52
 3 0 3 88.3 3.32
 3 0 3 88.25 3.42
 3 0 3 86.32 3.59
 3 0 -3 87.39 3.5
 3 0 -3 88.41 3.26
 3 0 3 85.03 3.46
 3 0 -3 85 3.42
 -3 0 -3 84.39 3.5
 4 0 3 0.29 0.94
 4 0 -3 0.43 0.77
 4 0 3 0.59 0.71
 4 0 3 1.02 0.94
 -4 0 3 1.57 1.3
 4 0 3 -1.92 0.97
 4 0 -3 -0.62 1.13
 4 0 -3 0.41 1
 -4 0 -3 -1.12 1.05
 4 0 3 0.62 1.15
 4 0 -3 0 1.07
 4 0 -3 -0.02 0.95
 4 0 -3 0.69 1.13
 4 0 3 -0.33 1.05
 5 0 3 18.08 2.2
 5 0 -3 17.66 2.03
 5 0 3 20.76 2.03
 5 0 -3 17.59 1.51
 5 0 -3 17.06 1.83
 -5 0 3 18.64 2.25
 5 0 -3 19.57 1.82
 5 0 3 18.38 1.84
 5 0 3 18.64 1.48
 5 0 3 17.32 1.86
 5 0 -3 17.17 2.02
 5 0 3 17.67 1.95
 5 0 -3 22.6 2.23
 -5 0 -3 18.84 2.05
 6 0 -3 8.34 2.09
 6 0 -3 12.08 1.91
 -6 0 -3 10.76 2.44
 6 0 -3 5.96 2.23
 6 0 -3 10.7 1.57
 6 0 3 7.46 2.01
 6 0 -3 9.06 1.85
 6 0 3 9.05 1.89
 6 0 3 12.76 2.13
 -6 0 3 9.86 2.26
 -6 0 -3 8.54 2.15
 -6 0 3 11.96 2.49
 6 0 3 10.32 1.44
 6 0 3 10.63 2.11
 6 0 3 6.42 2.29
 6 0 -3 12.7 2.23
 1 1 -3 455.97 16.06
 1 -1 3 498.21 16.12
 1 1 -3 455.65 16
 1 1 -3 449.24 16.02
 -1 -1 3 491.99 16.05
 2 -1 3 24.39 1.26
 2 1 -3 23.35 1.1
 2 -1 3 23.57 1.14
 -2 -1 -3 22.48 1.23
 2 -1 3 25.02 1.02
 -2 1 3 22.47 1.38
 2 1 -3 22.28 1.2
 2 -1 3 24.64 1.1
 2 1 -3 28.27 1.27
 2 1 -3 24.31 1.21
 2 1 -3 20.74 1.27
 2 -1 3 21.91 1.28
 2 1 -3 22.85 1.2
 -2 -1 3 23.14 1.14
 2 -1 -3 23.99 1.36
 2 1 3 23.12 1.22
 2 -1 -3 23.17 1.03
 -2 -1 3 20.65 1.28
 -2 1 -3 24.56 1.3
 2 1 3 22.86 1.08
 2 1 3 23.63 1.25
 2 -1 -3 25.28 1.25
 2 1 3 23.31 1.22
 2 1 3 23.39 1.3
 3 -1 3 42.06 2.12
 3 1 -3 43.18 2.05
 3 -1 3 43.36 2.02
 3 1 -3 46.03 2.12
 -3 -1 -3 44.56 2.16
 3 -1 3 46.01 1.92
 3 -1 3 44.13 1.8
 3 -1 3 41.6 2.24
 3 1 -3 42.73 1.92
 3 1 -3 43.54 2.27
 -3 1 3 35.49 2.24
 3 -1 3 42.65 1.98
 3 1 -3 42.03 2.05
 3 1 -3 45.29 2.26
 3 1 -3 38.11 2.12
 3 -1 -3 45.55 1.85
 3 1 3 45.13 1.89
 3 -1 -3 39.13 2.26
 3 -1 -3 46.57 2.01
 3 1 3 44.99 2.18
 3 1 3 41.01 2.03
 3 1 3 40.54 2.1
 3 1 3 45.01 2.27
 3 -1 -3 44.73 2.16
 -3 -1 3 46.72 1.96
 3 -1 -3 36.56 2.04
 -3 1 -3 47.33 2.16
 3 1 3 43.74 2.15
 -3 -1 3 41.34 2.27
 4 1 -3 20.45 1.85
 4 1 -3 19.68 1.61
 4 -1 3 23.74 1.42
 4 1 -3 19.86 1.83
 4 1 -3 19.59 1.7
 4 -1 3 19.91 1.71
 4 -1 3 19.41 1.68
 4 -1 3 21.61 1.78
 4 1 -3 20.94 1.87
 -4 -1 -3 21.42 1.77
 4 -1 3 21.04 1.64
 4 1 -3 21.01 1.87
 4 -1 3 21.22 1.9
 -4 1 3 17.84 1.88
 4 1 3 24.3 1.79
 4 -1 -3 20.08 1.5
 4 1 3 23.76 1.55
 4 -1 -3 21.67 1.74
 -4 -1 3 22.3 1.95
 4 1 3 20.99 1.63
 4 1 3 18.51 1.64
 4 1 3 20.61 1.89
 4 -1 -3 20.37 1.76
 4 1 3 21.32 1.76
 4 -1 -3 21.17 1.76
 4 -1 -3 19.95 1.88
 -4 1 -3 21.6 1.76
 4 -1 -3 19.59 1.71
 -5 1 3 9.9 2.04
 5 -1 3 10.49 1.8
 5 1 -3 14.52 1.86
 5 1 -3 10.66 1.71
 5 -1 3 13.01 1.61
 5 1 -3 11.05 1.92
 5 -1 3 12.27 1.64
 5 1 -3 11.78 1.67
 5 1 -3 13.56 1.99
 5 -1 3 14.44 1.79
 5 -1 3 11.5 1.23
 -5 -1 -3 10.97 1.83
 5 1 -3 12.56 1.42
 5 -1 3 11.45 2.01
 5 1 3 11.16 1.77
 5 -1 -3 11.48 1.5
 -5 1 -3 9.85 2.01
 5 -1 -3 13.82 1.36
 5 1 3 13.69 1.35
 -5 1 -3 10.99 1.81
 5 1 3 11.93 1.68
 5 -1 -3 14.76 1.98
 5 1 3 11.47 1.76
 5 1 3 11.8 1.98
 5 -1 -3 13.58 1.84
 5 -1 -3 13.08 1.86
 5 1 3 13.19 1.86
 -5 -1 3 12.2 2.02
 5 -1 -3 12.71 1.53
 -6 -1 -3 18.49 2.78
 6 -1 3 18.21 2.24
 6 1 -3 21.01 2.18
 -6 1 3 19 2.83
 -6 1 3 15.82 2.48
 6 1 -3 14.86 2.44
 6 -1 3 23.21 1.77
 6 -1 3 22.34 2.68
 6 1 -3 17.76 2.21
 6 1 -3 21.95 1.9
 6 -1 3 16.26 2.04
 6 -1 3 16.48 2.25
 6 1 -3 20.5 2.45
 6 -1 3 15.48 2.11
 6 1 -3 17.98 2.56
 -6 -1 -3 19.35 2.39
 6 1 3 22.69 1.87
 6 1 3 18.02 2.66
 6 -1 -3 19.69 1.77
 6 -1 -3 19.65 2.39
 -6 -1 3 16.96 2.7
 6 -1 -3 21.84 2.21
 6 1 3 18.63 2.3
 6 1 3 14.93 2.15
 6 1 3 18.87 2.33
 6 -1 -3 16.66 2.34
 -6 1 -3 23.02 2.8
 6 -1 -3 19.26 2.68
 -6 1 -3 17.2 2.44
 6 1 3 16.7 2.35
 -6 -1 3 21.58 2.57
 0 2 -3 55.79 2.11
 0 2 -3 55.03 2.1
 1 -2 3 97.59 3.43
 1 2 -3 94.62 3.43
 1 2 -3 92.09 3.38
 1 2 -3 94.26 3.45
 1 -2 3 96.11 3.47
 1 2 -3 94.95 3.51
 -1 -2 3 97.86 3.44
 2 2 -3 25.33 1.38
 2 2 -3 23.28 1.48
 -2 2 3 24.5 1.57
 2 2 -3 25.46 1.3
 2 2 -3 26.69 1.36
 2 -2 3 26.16 1.41
 2 2 -3 25.01 1.21
 2 -2 3 24 1.1
 2 2 -3 23.24 1.3
 2 2 -3 23.83 1.45
 2 -2 3 23.85 1.32
 2 2 -3 24.67 1.45
 2 2 3 24.96 1.37
 -2 -2 3 24.64 1.26
 2 -2 -3 22.83 1.32
 -2 -2 3 24.21 1.37
 2 2 3 24.07 1.18
 2 2 3 23.8 1.37
 2 2 3 23.96 1.46
 2 2 3 25.03 1.45
 2 -2 -3 23.27 1.47
 -2 2 -3 23.31 1.35
 3 -2 3 20.98 1.63
 3 2 -3 21.95 1.57
 3 2 -3 21.34 1.4
 -3 2 3 20.05 1.92
 3 2 -3 21.09 1.72
 3 -2 3 22.42 1.13
 -3 -2 -3 22.38 1.64
 3 -2 3 24.55 1.35
 3 -2 3 21.32 1.77
 3 2 -3 22.59 1.7
 3 2 -3 21.95 1.7
 3 2 -3 21.68 1.61
 3 2 -3 19.64 1.62
 3 -2 3 21.76 1.39
 3 2 -3 20.35 1.59
 -3 -2 3 19.56 1.69
 3 2 3 23.28 1.73
 3 -2 -3 22.71 1.69
 -3 -2 3 20.24 1.47
 3 2 3 22.82 1.34
 3 2 3 23.27 1.59
 -3 2 -3 22.47 1.7
 3 -2 -3 21.13 1.55
 3 -2 -3 22.56 1.2
 3 2 3 21.94 1.64
 3 2 3 20.98 1.64
 3 2 3 19.9 1.76
 3 2 3 22.35 1.58
 3 -2 -3 24.54 1.86
 4 -2 3 28.75 1.89
 4 2 -3 28.58 2.16
 4 -2 3 25.98 1.51
 4 -2 3 23.88 2.13
 -4 -2 -3 25.06 2.23
 4 2 -3 25.7 1.83
 4 2 -3 28.19 2.38
 4 -2 3 29.08 1.97
 4 2 -3 27.62 2.18
 4 2 -3 25.69 2.19
 -4 2 3 26.31 2.44
 4 2 -3 25.97 2.06
 4 -2 3 30.06 2.44
 4 2 -3 25.27 2.12
 4 -2 -3 26.44 2.13
 4 2 3 25.67 2.16
 4 -2 -3 27.2 1.61
 4 -2 -3 29.68 2.45
 4 2 3 28.25 2.45
 4 2 3 23.74 2.11
 -4 -2 3 25.44 1.93
 -4 2 -3 26.37 2.22
 4 2 3 26.12 2.24
 -4 -2 3 22.34 2.03
 4 2 3 25.03 1.73
 4 2 3 30.82 2.25
 4 -2 -3 23.66 1.97
 4 2 3 25.75 1.97
 5 -2 3 17.21 2.15
 -5 -2 -3 16.73 2
 5 2 -3 19.79 1.94
 5 -2 3 16.79 1.98
 5 2 -3 13.62 1.92
 5 2 -3 16.53 1.85
 5 2 -3 18.73 2.3
 -5 2 3 15.15 2.31
 5 2 -3 14.18 2.08
 5 2 -3 19.6 1.62
 -5 2 -3 16.99 2.06
 -5 2 -3 17.16 2.35
 5 -2 -3 17.46 2.1
 5 2 3 19.88 2.04
 5 -2 -3 15.62 2.14
 5 2 3 18.73 2.24
 5 2 3 17.82 2.1
 5 -2 -3 18.57 1.97
 5 -2 -3 17.65 1.47
 -5 -2 3 14.56 2.04
 5 2 3 17.66 1.56
 5 2 3 16.09 1.9
 -5 -2 3 16.54 2.22
 5 2 3 15.91 1.94
 -6 -2 -3 0.37 2.3
 6 2 -3 2.35 1.48
 -6 2 3 3.15 2.49
 -6 -2 -3 2.66 1.93
 6 2 -3 -2.53 1.76
 6 -2 3 2.67 2.19
 6 2 -3 6.07 2.22
 6 2 -3 2.28 1.78
 6 -2 3 2.23 1.89
 6 2 -3 1.07 1.82
 6 2 -3 2.7 2.21
 -6 -2 3 1.8 2.2
 6 2 3 4.46 2.31
 6 2 3 0.99 1.83
 6 -2 -3 3.88 2.02
 6 2 3 1.05 1.35
 -6 -2 3 2.55 2.07
 6 -2 -3 1.52 2.14
 6 2 3 4.43 1.96
 6 2 3 3.95 2.12
 -6 2 -3 1.09 2.04
 -6 2 -3 1.3 2.25
 6 2 3 -0.51 1.86
 0 3 -3 50.38 2.13
 0 3 -3 51.79 2.14
 0 3 -3 53.3 1.96
 0 -3 3 51.01 2.01
 1 3 -3 120.77 4.22
 1 3 -3 118.32 4.18
 1 3 -3 118.51 4.34
 1 3 -3 117.16 4.33
 1 -3 3 113.29 4.19
 1 3 -3 118.45 4.26
 -1 -3 -3 114.09 4.24
 1 -3 3 119.5 4.25
 1 3 -3 116.48 4.39
 1 3 3 116.49 4.45
 -1 3 -3 121.28 4.21
 2 -3 3 186.87 6.59
 2 3 -3 177.98 6.39
 2 3 -3 184.37 6.56
 2 3 -3 172.29 6.65
 2 3 -3 180.76 6.63
 2 -3 3 186.64 6.52
 -2 -3 -3 184.25 6.45
 2 3 -3 184.28 6.61
 2 3 -3 176.42 6.42
 2 3 -3 177.53 6.46
 2 3 -3 184.37 6.49
 -2 -3 3 184.92 6.51
 -2 -3 3 176.16 6.48
 2 -3 -3 174.43 6.54
 2 3 3 185.93 6.61
 2 3 3 183.92 6.58
 2 3 3 184.82 6.53
 -2 3 -3 186.77 6.54
 2 3 3 177.19 6.59
 2 3 3 175.65 6.42
 2 3 3 181.39 6.67
 3 3 -3 1.23 0.97
 3 -3 3 1.53 0.63
 -3 3 3 2.34 1.21
 3 3 -3 0.55 1.07
 3 -3 3 2.28 0.94
 3 3 -3 1.22 1.25
 3 -3 3 1.2 0.41
 3 3 -3 0.38 1.01
 3 3 -3 -0.03 0.78
 3 3 -3 1.17 0.91
 3 3 -3 0.68 0.92
 3 3 -3 2.23 0.89
 3 -3 3 1.86 1.07
 3 3 3 3.25 1.04
 3 3 3 2.25 0.74
 3 -3 -3 1.98 0.55
 3 -3 -3 0.96 1.06
 -3 3 -3 2.49 0.99
 3 3 3 2.04 1.24
 -3 -3 3 1.31 0.87
 3 3 3 1.91 0.96
 3 3 3 1.72 0.95
 -3 -3 3 1.46 0.92
 3 3 3 0.05 0.96
 3 -3 -3 1.86 0.96
 3 3 3 2.81 1.03
 -4 3 3 17.87 2.2
 4 3 -3 19.04 1.55
 4 3 -3 20.58 2.07
 4 3 -3 19.19 1.79
 4 3 -3 21.61 1.89
 4 -3 3 19.4 1.77
 4 3 -3 18 1.76
 4 3 -3 17.05 1.71
 4 3 -3 19.72 1.7
 4 -3 3 21.43 1.98
 -4 -3 -3 21.82 1.8
 -4 -3 3 20.23 1.8
 4 -3 -3 18.87 1.85
 -4 3 -3 20.54 1.87
 -4 -3 3 18.12 1.84
 4 3 3 18.59 1.78
 4 -3 -3 21.26 2.04
 -4 3 -3 18.63 2.09
 4 -3 -3 19.89 1.54
 4 3 3 18.68 1.79
 4 3 3 19.45 1.95
 4 3 3 18.79 1.87
 4 3 3 20.23 1.5
 4 3 3 21.15 1.87
 -4 -3 3 20.85 1.71
 -5 3 3 3.09 2.09
 5 3 -3 3 1.56
 -5 -3 -3 1.73 1.6
 5 3 -3 0.08 1.73
 5 3 -3 4.42 1.3
 5 -3 3 0.99 1.75
 5 -3 3 1.64 1.54
 5 3 -3 3.68 1.84
 5 3 -3 3.62 1.54
 5 3 -3 3.91 1.56
 5 3 -3 3.9 1.63
 -5 3 -3 1.84 1.97
 -5 -3 3 1.67 1.73
 5 3 3 2.49 1.68
 5 3 3 0.13 1.74
 -5 -3 3 3.72 1.47
 -5 -3 3 2.51 1.74
 5 -3 -3 0.79 1.66
 5 3 3 3.16 1.18
 -5 3 -3 -0.07 1.6
 5 3 3 -0.56 1.4
 5 3 3 1.41 1.6
 5 -3 -3 3.22 1.9
 5 3 3 1.68 1.65
 -6 3 3 6.81 2.58
 6 3 -3 6.2 1.66
 6 3 -3 6.51 2.05
 6 3 -3 4.78 2.4
 6 3 -3 7.23 2.38
 6 -3 3 9.54 2.11
 -6 -3 -3 4.78 2.43
 -6 -3 -3 6.47 2.14
 6 -3 3 6.6 2.56
 6 3 -3 6.48 1.93
 6 3 -3 3.86 2
 6 3 3 6.8 2.15
 6 3 3 3.78 1.55
 6 -3 -3 4.87 2.13
 6 3 3 1.8 2.27
 6 3 3 6.08 1.5
 -6 3 -3 2.91 2.18
 -6 3 -3 6.01 2.46
 -6 -3 3 4.05 2.45
 -6 -3 3 4.77 2
 6 3 3 10.48 2.41
 6 3 3 5.5 2.1
 6 -3 -3 7.1 2.44
 0 4 -3 12.6 1.31
 0 4 -3 15.77 1.17
 0 4 -3 14.38 0.84
 0 -4 3 11.45 1.03
 0 4 3 15 1.35
 1 -4 3 33.68 1.59
 1 4 -3 34.48 2.02
 1 4 -3 32.16 1.63
 1 4 -3 32.48 1.96
 1 4 -3 33.6 1.53
 -1 -4 -3 32.34 1.76
 1 -4 3 34.82 1.5
 1 4 -3 32.77 1.75
 -1 -4 3 33.52 1.71
 1 4 3 33.22 2.03
 1 4 3 35.13 1.7
 -1 4 -3 38.46 1.55
 1 4 3 34.04 2.02
 2 4 -3 329.69 11.78
 2 -4 3 342.43 11.64
 2 -4 3 339.75 11.56
 2 4 -3 328.52 11.68
 2 4 -3 319.9 11.48
 -2 -4 -3 327.68 11.52
 2 4 -3 324.23 11.62
 2 4 -3 298.13 11.36
 2 4 -3 324.03 11.71
 2 4 -3 337.38 11.56
 2 4 3 332.59 11.55
 2 4 3 334.05 11.82
 2 4 3 332.52 11.57
 -2 4 -3 339.47 11.59
 -2 -4 3 325.8 11.59
 2 -4 -3 339.02 11.62
 2 4 3 341.58 11.7
 2 4 3 342.13 11.73
 2 4 3 347.95 11.72
 -2 -4 3 305.56 11.38
 3 4 -3 10.4 1.33
 3 4 -3 10.3 1.31
 3 -4 3 10.39 1.25
 3 4 -3 9.11 1.31
 3 4 -3 7.93 1.19
 3 4 -3 12.12 1.62
 3 4 -3 8.34 1.48
 3 4 -3 11.75 1.75
 -3 4 3 10.15 1.66
 3 4 -3 10.62 1.12
 3 -4 3 10.35 1.42
 -3 -4 3 9.83 2.14
 3 4 3 11.07 1.46
 -3 -4 3 9.37 1.29
 3 4 3 9.79 1.07
 -3 -4 3 8.45 1.65
 3 4 3 10.3 1.36
 3 4 3 11.71 1.73
 3 -4 -3 11.05 1.45
 -3 4 -3 11.2 1.35
 3 4 3 10.81 1.34
 -3 4 -3 11.41 1.59
 3 4 3 9.81 1.39
 3 -4 -3 12.31 1.39
 3 4 3 14.73 1.5
 4 4 -3 9.97 1.59
 4 -4 3 10.96 1.57
 -4 4 3 6.82 1.92
 4 4 -3 10.65 1.34
 4 4 -3 6.98 1.95
 4 4 -3 7.4 1.63
 4 4 -3 9.66 1.82
 4 -4 3 5.62 1.64
 4 4 -3 6.68 1.51
 4 4 3 8.68 1.69
 4 4 3 8.62 1.24
 4 4 3 6.49 1.6
 4 4 3 7.88 1.64
 -4 4 -3 7.4 1.54
 -4 4 -3 7.12 1.88
 4 -4 -3 7.82 1.78
 4 4 3 9.46 1.62
 -4 -4 3 7.54 1.39
 4 4 3 7.01 1.58
 4 -4 -3 5.8 1.58
 5 4 -3 13.74 2.06
 5 4 -3 8.82 1.87
 5 4 -3 12 1.66
 5 4 -3 13.6 1.92
 5 -4 3 10.79 1.9
 -5 4 3 13.76 2.57
 5 4 -3 11.16 2.28
 5 -4 3 12.25 2.29
 5 -4 -3 14.74 2.12
 5 4 3 12.23 2.04
 5 -4 -3 14.26 2.33
 5 4 3 10.55 2.07
 -5 4 -3 12.26 2.13
 -5 -4 3 13.92 1.92
 -5 4 -3 12.22 2.34
 5 4 3 12.91 1.87
 5 4 3 11.34 1.51
 5 4 3 10.71 2.05
 6 4 -3 0.81 2.29
 6 4 -3 0.24 1.86
 -6 4 3 1.65 2.29
 6 4 -3 2.61 2.09
 6 -4 3 0.37 1.96
 6 -4 3 2.41 2.4
 6 4 -3 1.05 1.7
 -6 4 3 1.03 2.6
 6 4 3 3.32 1.54
 6 -4 -3 3.34 2.37
 -6 4 -3 1.93 2.48
 6 4 3 2.45 2.13
 6 4 3 0.81 2.15
 6 4 3 1.92 2.31
 -6 4 -3 1.46 2.26
 6 -4 -3 3.12 2.12
 0 5 -3 75.4 3.37
 0 5 -3 73.75 3.22
 0 5 -3 69.02 2.75
 0 5 3 74.63 3.23
 0 -5 3 74.44 3
 1 5 -3 58.55 2.57
 1 5 -3 60.73 3.05
 1 5 -3 65.13 2.75
 1 5 -3 60.19 3.06
 1 5 -3 58.36 2.46
 -1 -5 -3 59.16 2.76
 1 5 3 60.56 3.09
 -1 5 -3 67.13 2.79
 1 5 3 61.67 2.69
 1 5 3 57.57 3.03
 -1 -5 3 63.09 2.73
 2 5 -3 53.32 2.7
 2 -5 3 52.15 2.72
 2 5 -3 54.98 2.91
 2 -5 3 61.27 2.62
 2 5 -3 54.43 2.73
 2 5 -3 53.89 2.51
 -2 -5 -3 58.77 2.79
 2 5 -3 55.62 3.1
 2 5 -3 57.09 3.18
 2 5 3 59.69 2.73
 2 5 3 56.82 2.79
 2 5 3 54.11 3.1
 -2 5 -3 58.31 2.73
 -2 5 -3 59.64 2.71
 2 5 3 59.21 3.16
 2 -5 -3 61.18 2.69
 -2 -5 3 55.52 2.75
 3 -5 3 0.74 1.1
 3 5 -3 2.14 1.26
 3 5 -3 1.6 1.85
 3 5 -3 0.26 1.45
 3 5 -3 1.08 1.28
 3 5 -3 -1.74 1.03
 3 5 -3 -0.12 1.46
 3 -5 3 1.72 1.37
 -3 -5 -3 2.94 1.51
 3 5 3 -1.27 1.26
 3 5 3 0.02 1.4
 3 5 3 0.87 1.26
 3 5 3 2.82 1.68
 -3 -5 3 2.22 1.29
 3 5 3 0.86 1.21
 3 -5 -3 1.22 1.18
 -3 5 -3 2.13 1.22
 -3 -5 3 1.43 1.45
 -3 5 -3 2.27 1.43
 4 5 -3 28.4 2.29
 4 -5 3 35.88 3.23
 4 5 -3 30.31 2.68
 -4 -5 -3 27.63 2.37
 4 5 -3 24.05 2.4
 4 5 -3 22.3 2.64
 4 -5 3 26.97 2.21
 4 5 -3 22.32 2.19
 -4 5 3 29.95 2.83
 4 5 -3 26.32 2.06
 4 -5 -3 32.32 2.42
 4 -5 -3 28.54 2.5
 -4 5 -3 28.3 2.33
 4 5 3 26.19 2.39
 -4 5 -3 33.63 2.71
 4 5 3 24.33 2.4
 4 5 3 28 2.2
 4 5 3 34.36 2.96
 -4 -5 3 25.43 2.14
 4 5 3 32.37 3.26
 4 5 3 31.15 2.81
 5 5 -3 26.04 2.85
 5 -5 3 23.51 2.46
 5 5 -3 31.39 3.38
 5 5 -3 19.45 2.31
 5 -5 3 19.43 2.61
 5 5 -3 24.27 2.39
 5 5 -3 24.08 2.78
 -5 5 3 25.19 3.09
 5 -5 -3 22.73 2.64
 -5 -5 3 19.42 2.26
 -5 5 -3 21.59 2.88
 5 5 3 21.8 2.36
 5 5 3 17.95 2.47
 5 5 3 22.45 2.68
 5 5 3 26.95 2.05
 -5 5 -3 25.49 2.65
 5 5 3 24.65 2.59
 5 -5 -3 23.41 2.52
 0 -6 3 24.9 1.86
 0 6 -3 24.9 2.4
 0 6 3 25.02 2.42
 1 -6 3 9.55 1.12
 1 6 -3 7.02 1.54
 1 6 -3 10.5 1.72
 -1 -6 -3 7.87 1.41
 1 6 3 8.35 1.73
 -1 -6 3 8.84 1.44
 1 6 3 8.45 1.15
 1 6 3 8.18 1.6
 -1 -6 3 8.48 1.33
 2 6 -3 3.54 1.78
 2 6 -3 2.49 1.08
 -2 -6 -3 6.46 1.6
 2 6 -3 4.81 1.73
 2 6 -3 4.64 1.22
 2 6 -3 3.57 1.49
 2 6 -3 1.15 1.21
 2 6 3 2.29 1.25
 2 6 3 0.88 1.54
 -2 -6 3 3.95 1.5
 2 6 3 1.08 1.79
 -2 -6 3 0.84 1.36
 2 6 3 0.45 1.26
 -3 -6 -3 4.78 1.75
 3 6 -3 3.78 1.49
 3 6 -3 3.14 1.43
 3 6 -3 2.71 1.71
 3 6 -3 3.42 1.79
 3 6 -3 4.36 2.2
 3 6 -3 2.48 1.25
 3 6 3 0.01 1.59
 3 6 3 1.44 0.66
 -3 -6 3 4.45 1.83
 3 6 3 4.21 2.23
 -3 -6 3 3.87 1.48
 3 -6 -3 3.5 1.43
 3 6 3 3.55 1.71
 3 6 3 2.5 1.68
 -4 -6 -3 2.99 1.99
 4 6 -3 6.23 1.8
 4 6 -3 4.47 2.04
 4 6 -3 5.55 1.81
 4 6 -3 2.94 1.44
 4 6 -3 4.6 2.43
 4 6 -3 5 2.13
 -4 6 -3 3.29 2.4
 4 6 3 4.81 1.61
 4 6 3 3.71 1.85
 -4 -6 3 4.71 1.68
 4 -6 -3 5.98 1.81
 -4 6 -3 2.29 2.9
 4 6 3 2.67 1.78
 4 6 3 7.44 2.07
 4 6 3 2.28 2.37
 5 6 -3 11.29 1.82
 5 -6 3 13.18 2.45
 5 6 -3 13.44 3
 -5 -6 -3 8.48 2.59
 5 -6 3 8.77 2.16
 5 6 -3 11.68 2.2
 5 6 -3 10.68 2.23
 5 6 -3 10.81 2.8
 5 6 -3 8.36 2.39
 5 6 3 9.39 2.3
 -5 -6 3 8.4 2.12
 5 6 3 12.44 2.54
 5 6 3 10.89 2.07
 5 -6 -3 12.24 2.26
 5 6 3 4.95 2.74
 -5 6 -3 16.4 2.77
 -5 6 -3 16.61 2.45
 5 6 3 10.59 2.14
 0 7 -3 0.19 1.65
 0 -7 3 4.85 1.31
 0 7 -3 3.62 1.94
 0 7 3 2.6 1.88
 1 -7 3 21.06 1.6
 1 7 -3 14.7 2.05
 1 7 -3 18.13 2.2
 -1 -7 3 16.64 1.8
 -1 7 -3 16.67 2.02
 1 7 3 13.62 2.18
 1 7 3 15.45 1.93
 -1 -7 3 20.3 2
 2 7 -3 2.28 1.84
 2 7 -3 1.5 1.99
 -2 -7 -3 2.52 1.75
 2 7 3 1.19 1.69
 2 7 3 2.78 1.39
 2 7 3 4.28 2.05
 -2 -7 3 2.82 1.54
 -2 -7 3 2.28 1.8
 3 7 -3 8.24 2.27
 3 7 -3 10.85 1.8
 3 7 -3 8.77 1.43
 3 7 -3 9.9 1.82
 3 7 -3 5.74 2.48
 3 7 -3 10.42 1.87
 -3 -7 -3 10.34 2.17
 3 7 3 6.99 2.44
 3 7 3 9.02 1.92
 -3 -7 3 7.77 1.78
 -3 -7 3 7.12 2.1
 3 7 3 9.63 1.89
 3 7 3 10.39 2.16
 4 7 -3 10.48 2.88
 4 7 -3 7.13 1.94
 4 7 -3 9.75 2.76
 4 7 -3 6.67 2.25
 -4 -7 -3 8.79 2.3
 4 7 -3 9.22 1.6
 4 7 -3 5.71 2
 4 7 3 8.24 2.14
 4 7 3 4.58 2.77
 -4 -7 3 8.25 1.99
 4 7 3 7.54 2.12
 -4 -7 3 10.65 2.41
 4 7 3 8.52 2.32
 0 -8 3 67.92 3.64
 0 8 -3 79.22 4.72
 1 8 -3 47.57 4.34
 1 8 -3 47.94 3.99
 -1 -8 3 41.67 3.07
 1 8 3 45.83 3.75
 2 8 -3 6.21 2.69
 2 8 -3 10.91 3.13
 2 8 3 8.99 2.04
 2 8 3 12.27 2.48
 -2 -8 3 8.04 1.9
 -3 -8 -3 2.03 2.05
 3 8 -3 -0.53 2.64
 3 8 -3 2.92 2.61
 -3 -8 3 1.79 1.77
 -3 -8 3 3.51 2.35
 3 8 3 0.28 2.68
 3 8 3 3.77 1.98
 0 -9 3 33.16 3
 0 9 -3 44.35 3.66
 1 9 -3 21.15 3.15
 1 9 -3 17.92 3.03
 1 9 3 19.4 2.87
 -1 -9 3 19.2 2.22
 2 9 -3 18.55 3.3
 2 9 3 14.62 3.09
 -2 -9 3 10.61 2.17
 2 0 -4 378.26 12.81
 2 0 4 357.49 12.75
 -2 0 -4 373.28 12.76
 2 0 -4 360.73 12.67
 2 0 4 356.28 12.72
 -2 0 4 364.2 12.86
 2 0 -4 374.83 12.76
 2 0 -4 371.85 12.62
 2 0 4 373.31 12.82
 3 0 4 129.7 5.42
 3 0 -4 144.92 5.48
 3 0 -4 136.62 5.39
 3 0 -4 142.59 5.21
 -3 0 -4 145.46 5.36
 3 0 -4 134.21 5.34
 3 0 -4 143.01 5.13
 3 0 4 144.5 5.12
 3 0 4 144.55 5.28
 3 0 -4 145.06 5.27
 3 0 4 149.02 5.36
 3 0 4 144.18 5.18
 -3 0 4 144.25 5.53
 3 0 4 140.91 5.31
 4 0 -4 26.92 1.74
 4 0 -4 27.52 2.33
 -4 0 -4 32.32 2.22
 4 0 -4 28.83 2.19
 4 0 4 29.26 1.67
 4 0 4 27.14 2.23
 4 0 4 32.29 2.09
 4 0 4 30.82 1.98
 4 0 -4 31.83 2.43
 4 0 4 28.51 2.36
 4 0 -4 28.88 2.01
 -4 0 4 26.72 2.37
 4 0 4 30.32 2.15
 4 0 -4 30.96 2.05
 5 0 -4 4.67 1.76
 5 0 4 2.02 1.5
 5 0 -4 1.89 1.55
 5 0 -4 3.17 1.35
 5 0 4 3.44 1.4
 5 0 4 4.2 1.04
 5 0 -4 3.62 1.34
 -5 0 4 3.64 1.85
 5 0 -4 3.09 1.59
 5 0 4 5.86 1.44
 5 0 -4 3.98 1.15
 -5 0 -4 3.66 1.56
 5 0 4 2.31 1.46
 5 0 4 3.21 1.7
 6 0 4 14.3 2.47
 6 0 -4 10.2 2.15
 6 0 4 6.86 1.95
 6 0 4 11.37 2.03
 -6 0 -4 14.64 2.24
 6 0 -4 12.8 2.49
 6 0 4 15.13 2.1
 -6 0 -4 13.94 2.6
 6 0 -4 15.44 1.66
 6 0 4 13.17 1.58
 6 0 -4 9.74 2.28
 6 0 4 10.73 2.09
 -6 0 4 12.75 2.68
 6 0 -4 8.47 1.94
 2 -1 4 97.95 3.28
 2 1 -4 86.7 3.34
 2 1 -4 89.22 3.24
 2 1 -4 84.38 3.33
 2 -1 4 88.39 3.35
 2 1 -4 88.3 3.39
 2 -1 4 87.11 3.42
 -2 1 4 86.48 3.52
 2 1 -4 87.88 3.31
 -2 -1 4 84.93 3.44
 2 -1 -4 88.98 3.45
 -2 1 -4 92.07 3.39
 3 1 -4 96.68 3.82
 -3 -1 -4 96.37 3.95
 3 1 -4 97.67 4.04
 3 1 -4 93.65 3.86
 3 -1 4 103.59 3.98
 3 1 -4 100.35 3.96
 3 -1 4 104.14 3.81
 -3 1 4 104.28 4.22
 3 -1 4 104.59 3.85
 3 1 -4 95.63 3.74
 3 -1 4 99.24 4.07
 3 1 -4 91.8 3.9
 3 1 -4 98.27 4.05
 3 -1 4 98.62 3.72
 -3 -1 4 98.06 4.08
 3 1 4 102.28 3.73
 3 1 4 101.84 3.98
 3 1 4 99.83 4.05
 3 -1 -4 99.44 3.69
 3 -1 -4 94.03 4.12
 3 1 4 100.45 3.93
 3 1 4 100.11 3.94
 3 1 4 100.08 3.82
 3 -1 -4 103.38 3.97
 -3 1 -4 100.65 4.01
 4 -1 4 17.15 1.38
 -4 -1 -4 16.96 1.6
 4 1 -4 16.2 1.52
 4 1 -4 15.63 1.74
 4 1 -4 16.31 1.54
 4 -1 4 17.11 1.52
 -4 1 4 18.12 1.95
 4 1 -4 20.69 1.89
 4 1 -4 18.27 1.37
 4 -1 4 16.92 1.79
 4 -1 4 17.71 1.35
 4 -1 4 18.62 1.67
 4 -1 4 19.49 1.5
 4 1 -4 17.32 1.66
 4 -1 -4 15.27 1.76
 -4 1 -4 16.42 1.68
 4 -1 -4 17.7 1.47
 4 -1 -4 16.64 1.63
 4 1 4 15.36 1.54
 4 1 4 17.68 1.55
 -4 -1 4 13.43 1.73
 4 1 4 16.5 1.61
 4 -1 -4 18 1.44
 4 1 4 15.14 1.44
 4 -1 -4 19.05 1.74
 4 1 4 17.86 1.45
 4 1 4 16.46 1.71
 5 -1 4 0.97 1.28
 -5 -1 -4 -2.56 1.41
 5 1 -4 1.58 1.12
 5 1 -4 2.79 1.71
 5 1 -4 1.47 1.63
 5 1 -4 0.79 1.34
 -5 1 4 0.08 1.81
 5 -1 4 -0.08 1.34
 5 -1 4 -1.03 1.44
 5 -1 4 0.46 1.35
 5 1 -4 1.57 1.55
 5 -1 4 2.29 1.73
 5 -1 4 1.3 0.9
 5 1 -4 0.35 1.41
 5 -1 -4 1.03 1.52
 5 1 4 -0.32 1.4
 5 -1 -4 0.99 1.34
 5 1 4 1.55 1.77
 5 1 4 1.43 1.01
 -5 1 -4 -0.09 1.5
 5 -1 -4 0.78 1.69
 5 1 4 3.82 1.49
 5 1 4 2.78 1.5
 -5 -1 4 0.95 1.78
 5 -1 -4 -0.74 1.51
 5 -1 -4 -0.36 0.97
 5 1 4 1.06 1.38
 -6 -1 -4 34.79 3.27
 6 -1 4 26.4 2.98
 6 -1 4 38 3.22
 6 1 -4 39.91 3.18
 6 1 -4 32.17 2.6
 6 1 -4 34.26 3.17
 -6 -1 -4 34.08 2.89
 6 -1 4 35.26 3.28
 6 -1 4 32.68 2.54
 6 -1 4 31.61 2.79
 6 1 -4 37.01 2.68
 6 1 -4 37.76 3.1
 6 1 -4 32.5 2.91
 -6 1 4 33.77 3.35
 6 1 4 35.46 2.82
 6 -1 -4 35.46 3.3
 6 -1 -4 33.77 2.87
 6 -1 -4 35.64 3.02
 6 1 4 38.12 3.38
 -6 -1 4 43.51 3.67
 6 1 4 46.82 3.34
 -6 1 -4 33.05 3.24
 6 1 4 41.68 2.63
 6 1 4 31.21 3.12
 6 -1 -4 39.96 2.57
 -6 1 -4 32.63 2.9
 -6 -1 4 32.97 3.36
 6 1 4 39.04 3.39
 6 -1 -4 39.33 2.92
 1 -2 4 36.09 1.53
 1 2 -4 36.62 1.42
 1 2 -4 37.54 1.59
 1 2 -4 37.24 1.5
 -1 -2 4 32.49 1.45
 2 2 -4 139.37 5.16
 2 2 -4 143.99 5.21
 2 2 -4 141.04 5.25
 2 -2 4 146.79 5.3
 2 2 -4 141.66 5.34
 2 -2 4 145.45 5.06
 2 -2 4 148.09 5.23
 2 2 -4 139.61 5.24
 2 2 -4 140.29 5.12
 2 2 -4 144.76 5.25
 -2 2 -4 152.42 5.27
 -2 -2 4 139.93 5.17
 3 2 -4 154.76 5.72
 3 -2 4 149.34 5.72
 -3 2 4 158.43 6.03
 3 -2 4 151.99 5.84
 3 2 -4 149.54 5.67
 3 2 -4 153.94 5.8
 3 -2 4 157.92 5.53
 3 2 -4 154.61 5.73
 -3 -2 -4 143.67 5.72
 3 2 -4 148.48 5.55
 3 2 -4 149.32 5.87
 3 2 -4 151.88 5.67
 3 2 4 151.26 5.65
 3 2 4 152.51 5.8
 3 2 4 147.85 5.54
 3 -2 -4 151.73 5.9
 3 2 4 155 5.81
 -3 2 -4 160.74 5.81
 -3 -2 4 150.91 5.82
 3 -2 -4 147.8 5.76
 3 2 4 160.12 5.8
 3 -2 -4 155.5 5.44
 -3 -2 4 150.99 5.59
 4 -2 4 17.59 1.41
 4 2 -4 15.35 1.72
 4 -2 4 14.99 1.58
 4 2 -4 15.93 1.57
 4 -2 4 15.34 1.82
 4 -2 4 17.93 1.4
 4 2 -4 16.72 1.38
 4 2 -4 13.34 1.56
 4 2 -4 13.66 1.52
 -4 2 4 18.42 2.05
 4 2 -4 15.62 1.84
 4 2 -4 16.29 1.54
 -4 -2 -4 15.58 1.61
 4 2 4 16.26 1.56
 4 2 4 15.38 1.72
 -4 2 -4 14.15 1.64
 4 2 4 13.33 1.58
 -4 -2 4 16.7 1.49
 4 2 4 14.4 1.26
 4 2 4 16.44 1.62
 4 2 4 16.28 1.56
 4 -2 -4 11.66 1.78
 4 -2 -4 15.97 1.62
 4 -2 -4 14.15 1.65
 4 -2 -4 16.08 1.18
 -4 -2 4 16.07 1.83
 5 2 -4 32.2 2.66
 5 2 -4 28.28 2.32
 5 2 -4 30.99 2.77
 5 2 -4 27.68 2.52
 -5 2 4 24.98 2.69
 5 -2 4 32.16 2.66
 5 2 -4 28.55 2.28
 5 -2 4 32.55 2.53
 5 2 -4 29.69 2.62
 -5 -2 -4 26.45 2.32
 5 -2 -4 30.66 2.05
 5 2 4 31 2.71
 -5 2 -4 31.72 2.58
 5 2 4 26.8 2.27
 5 2 4 30.59 2.15
 5 -2 -4 30.3 2.42
 5 2 4 28.55 2.44
 5 2 4 27.48 2.37
 5 -2 -4 25.34 2.62
 5 -2 -4 30.01 2.52
 -5 -2 4 30.68 2.72
 5 2 4 31.94 2.75
 -6 -2 -4 0.28 2.31
 6 2 -4 0.07 1.68
 6 2 -4 1.79 2.08
 6 -2 4 -0.21 1.77
 6 2 -4 3.83 1.86
 6 -2 4 1.2 2.11
 -6 -2 -4 2.38 1.98
 6 2 -4 1.6 1.48
 6 2 -4 0.97 2.23
 6 2 -4 2.61 1.98
 -6 2 4 -0.81 2.23
 -6 -2 4 1.36 2.37
 -6 2 -4 1.26 2.29
 6 2 4 1.56 2.01
 6 2 4 3 2.24
 6 -2 -4 1.62 2.18
 6 2 4 -0.19 1.32
 6 2 4 1.77 1.87
 6 2 4 2.48 1.86
 6 -2 -4 3.67 2
 -6 -2 4 0.75 2.05
 -6 2 -4 1.41 2
 6 2 4 2.7 1.78
 0 3 -4 73.52 2.93
 0 -3 4 74.82 2.84
 0 3 -4 80.28 2.95
 1 3 -4 17.43 1.27
 1 3 -4 17.32 1.2
 1 -3 4 16.02 1
 1 3 -4 18.98 1.05
 1 3 -4 17.52 1.04
 1 3 -4 18.34 0.95
 2 3 -4 53.04 2.22
 2 3 -4 52.82 2.53
 2 3 -4 54.67 2.53
 2 3 -4 54.03 2.36
 -2 -3 -4 51.66 2.35
 2 -3 4 56.55 2.34
 2 3 -4 57.28 2.38
 2 -3 4 56.92 2.45
 2 3 -4 53.34 2.22
 2 3 -4 55.41 2.54
 2 3 4 53.27 2.5
 2 3 4 46.13 2.36
 2 3 4 58.43 2.58
 -2 -3 4 54.52 2.33
 -2 3 -4 55.87 2.39
 3 -3 4 32.32 2.01
 3 3 -4 31.76 2.21
 3 3 -4 27.83 2.22
 3 3 -4 30.92 1.97
 3 3 -4 32.55 2.01
 -3 3 4 33.06 2.37
 3 -3 4 29.21 1.97
 3 3 -4 32.16 1.82
 3 3 -4 30.55 1.87
 3 -3 4 31.74 2.17
 3 3 -4 32.3 2.25
 3 3 -4 32.41 2.07
 3 3 4 31.66 2.04
 -3 3 -4 34.2 2.13
 3 3 4 28.76 2.01
 3 3 4 31.03 2.09
 3 3 4 32.28 2.05
 3 3 4 29.59 2.07
 3 -3 -4 28.78 2.03
 3 -3 -4 31.71 2.18
 3 3 4 29.77 1.71
 -3 -3 4 30.14 2.05
 3 3 4 32.16 2.3
 3 -3 -4 29.42 1.48
 -3 -3 4 31.73 1.92
 4 3 -4 21.85 2.16
 4 3 -4 26.12 2.6
 4 3 -4 26.64 2.16
 4 3 -4 24.65 2.23
 4 3 -4 23.22 1.95
 -4 3 4 24.02 2.46
 4 -3 4 28.7 2.3
 4 3 -4 27.46 2.52
 4 3 -4 24.42 1.92
 4 -3 4 27.96 2.55
 -4 -3 4 24.39 2.19
 4 3 4 23.33 1.91
 4 -3 -4 20.35 1.57
 4 3 4 29.11 2.5
 -4 -3 4 25.46 2.12
 4 3 4 27.68 2.38
 4 -3 -4 24.83 2.21
 4 3 4 19.81 1.92
 -4 3 -4 27.59 2.12
 4 3 4 24.25 1.86
 4 -3 -4 24.58 1.92
 4 -3 -4 26.1 2.05
 5 -3 4 27.86 2.39
 5 3 -4 23.31 2.16
 5 3 -4 21.09 2.55
 5 3 -4 21.37 2.16
 5 3 -4 21.31 2.11
 5 -3 4 25.05 2.53
 5 3 -4 21.62 2.42
 -5 -3 -4 21.75 2.19
 -5 3 4 20.99 2.71
 5 3 -4 26.32 2.28
 5 3 -4 23.31 1.85
 -5 3 -4 23.66 2.4
 5 3 4 27.43 2.55
 5 -3 -4 25.08 2.53
 5 -3 -4 22.88 2.33
 5 3 4 23.59 2.27
 5 3 4 21.42 2.27
 -5 -3 4 23.65 2.35
 -5 -3 4 25.17 2.58
 5 3 4 21.67 1.77
 -5 -3 4 21.74 2.06
 5 3 4 23.14 2.25
 -5 3 -4 26.4 2.74
 -6 -3 -4 9.15 2.57
 6 -3 4 7.11 2.13
 6 3 -4 5.68 1.99
 -6 3 4 11 2.8
 6 -3 4 8.4 2.5
 -6 -3 -4 9.52 2.02
 6 3 -4 6.51 1.67
 6 3 -4 9.75 2.44
 6 3 -4 4.44 2.33
 6 3 -4 8.58 1.96
 6 3 -4 7.59 2.09
 6 3 4 9.52 2.21
 6 -3 -4 11.77 2.33
 6 3 4 11.73 2.54
 -6 3 -4 7.01 2.54
 6 3 4 11.04 2.23
 6 -3 -4 12.01 2.54
 6 3 4 10.23 2.36
 6 3 4 11.78 1.62
 -6 3 -4 11.79 2.38
 -6 -3 4 11.7 2.46
 -6 -3 4 6.96 2.49
 0 4 -4 10.37 1.03
 0 -4 4 10.16 0.86
 1 4 -4 43.59 2.28
 1 4 -4 41.4 1.79
 1 -4 4 42.44 1.88
 1 4 -4 42.6 1.91
 1 4 -4 41.27 2.25
 1 4 -4 42.68 2.06
 -1 -4 4 43.47 2
 -2 -4 -4 3.23 1
 2 4 -4 5.56 1.31
 2 -4 4 3.58 0.92
 2 -4 4 1.35 0.77
 2 4 -4 2.68 0.86
 2 4 -4 2.52 1.05
 2 4 -4 2.12 1.04
 2 4 -4 2.15 0.89
 2 4 -4 3.29 0.76
 2 4 4 2.92 0.97
 -2 -4 4 2.85 0.88
 2 4 4 2.36 0.85
 2 4 4 4.62 1.2
 -2 4 -4 3.94 0.89
 3 -4 4 2.56 1.07
 3 4 -4 2.22 0.93
 3 -4 4 2.09 1.22
 -3 -4 -4 2.04 1.21
 3 4 -4 3.08 1.27
 3 4 -4 1.1 1.09
 3 4 -4 -0.66 1.43
 3 4 -4 1.19 1.04
 3 4 -4 2.24 1.39
 3 4 4 1.57 1.17
 -3 -4 4 1.05 0.99
 3 4 4 3.49 1.16
 3 4 4 2.32 1.09
 3 4 4 2.66 1.17
 3 -4 -4 1.33 1.12
 -3 4 -4 1.97 1.12
 3 4 4 1.47 1.52
 3 4 4 0.36 0.97
 4 -4 4 40.59 2.71
 -4 4 4 29.93 2.77
 4 4 -4 35.87 3.04
 4 4 -4 35.67 3.02
 4 4 -4 33.61 2.3
 4 4 -4 33.82 2.65
 4 -4 4 35.14 2.93
 4 4 -4 32.45 2.99
 4 4 -4 32.74 2.61
 4 4 4 35.79 2.82
 -4 4 -4 31.16 3.05
 4 -4 -4 38.42 2.78
 -4 4 -4 35.02 2.83
 4 4 4 37.21 2.7
 4 -4 -4 33.06 2.81
 -4 -4 4 33.65 2.53
 4 4 4 30.79 2.68
 4 4 4 41.23 2.91
 4 4 4 36.72 2.84
 4 4 4 34.62 3.01
 5 -4 4 5.99 1.81
 5 4 -4 7.17 1.5
 5 -4 4 4.59 2.05
 5 4 -4 10.77 1.87
 -5 4 4 7.74 2.44
 5 4 -4 7.73 1.85
 5 4 -4 8.08 2.15
 5 4 -4 6.99 1.86
 5 4 4 4.32 1.86
 5 4 4 4.56 1.89
 5 -4 -4 5.51 1.96
 5 4 4 6.69 1.87
 -5 -4 4 7.51 1.75
 -5 4 -4 6.84 2.29
 -5 4 -4 6.21 2.04
 5 -4 -4 4.58 1.91
 5 4 4 6.86 2.14
 6 4 -4 2.43 2.42
 6 -4 4 2.61 2.59
 6 4 -4 5.25 2.04
 6 -4 4 3.22 2.11
 -6 4 4 2.6 2.64
 6 4 -4 1.08 1.91
 6 4 -4 6.25 1.79
 6 -4 -4 2.65 2.22
 6 4 4 1.95 2.11
 6 -4 -4 1.31 2.06
 -6 4 -4 2.14 2.22
 -6 4 -4 4.47 2.56
 6 4 4 2.45 2.29
 6 4 4 7.08 2.09
 0 5 -4 24.9 2.04
 0 5 -4 30.05 1.47
 0 -5 4 24.12 1.63
 0 5 -4 24.73 2.07
 1 -5 4 14.85 1.28
 1 5 -4 14.66 1.19
 1 5 -4 14.45 1.28
 1 5 -4 15.8 1.63
 1 5 -4 12.37 1.46
 1 5 -4 13.11 1.08
 1 5 4 15.43 1.56
 -1 -5 4 13.87 1.27
 2 -5 4 28 1.76
 2 5 -4 26.71 2
 2 5 -4 26.86 2.25
 -2 -5 -4 31.41 2.04
 2 5 -4 24.98 1.72
 2 5 -4 28.15 2.53
 2 -5 4 29.35 2
 2 5 -4 30.83 1.95
 2 5 -4 27.41 2.49
 -2 -5 4 29.68 2
 2 5 4 27.61 2.3
 2 5 4 27.96 2.01
 -2 5 -4 29.29 1.95
 2 5 4 29.85 2.51
 -2 5 -4 29.36 2.08
 3 5 -4 8.75 1.43
 3 5 -4 9.33 1.72
 3 5 -4 5.6 1.69
 -3 -5 -4 8.92 1.59
 3 -5 4 8.9 1.59
 3 5 -4 6.55 1.42
 3 -5 4 10.71 1.42
 3 5 -4 10.56 1.97
 3 5 -4 9.99 1.24
 -3 5 -4 9.88 1.69
 3 5 4 9.26 1.53
 -3 -5 4 7.28 1.41
 3 5 4 10.17 2.01
 3 5 4 9.17 1.51
 -3 5 -4 8.98 1.53
 3 -5 -4 11.02 1.53
 4 -5 4 1.38 1.42
 4 5 -4 0.59 1.46
 4 5 -4 0.54 1.55
 4 5 -4 1.22 1.82
 4 5 -4 3.21 2.08
 4 5 -4 -2.71 1.58
 4 5 -4 -1.53 1.22
 4 -5 4 -0.7 1.7
 -4 -5 -4 0.1 1.87
 4 5 4 -1.17 1.42
 -4 5 -4 0.31 1.63
 4 5 4 -1.24 1.57
 -4 -5 4 -2.38 1.41
 -4 5 -4 -1.57 1.83
 4 5 4 1.38 1.64
 4 5 4 0.43 1.27
 4 5 4 0.18 2.09
 4 -5 -4 3.13 1.59
 5 5 -4 9.26 1.77
 5 -5 4 11.68 2.11
 5 5 -4 10.11 2.46
 5 5 -4 11.38 2.04
 5 5 -4 12.71 2.33
 5 -5 4 11.13 2.47
 5 5 -4 11.29 2.16
 5 5 -4 10.96 2.62
 -5 -5 4 10.62 1.97
 5 -5 -4 7.41 2.04
 -5 5 -4 7.2 2.16
 5 5 4 9.63 2.15
 5 5 4 8.04 1.81
 5 5 4 8.43 2.09
 -5 5 -4 10.16 2.45
 0 6 -4 -1.1 1.24
 0 -6 4 -0.94 0.96
 1 -6 4 13.73 1.29
 1 6 -4 9.05 1.64
 1 6 -4 14.37 1.9
 1 6 4 17.05 1.9
 -1 6 -4 14.63 1.55
 -1 -6 4 12.71 1.41
 2 6 -4 42.53 2.27
 2 6 -4 31.86 3.09
 2 6 -4 44.14 3.24
 -2 -6 -4 38.37 2.76
 2 6 4 40.07 2.93
 2 6 4 39.39 3.09
 2 6 4 40.84 2.51
 3 6 -4 35.39 2.82
 3 6 -4 36.24 3.24
 3 6 -4 34.59 2.66
 3 6 -4 36.59 3.41
 3 6 -4 34.24 2.56
 -3 -6 -4 47.92 2.86
 3 6 -4 37.66 3.46
 3 -6 -4 37.18 2.76
 3 6 4 39.56 2.82
 3 6 4 35.21 3.32
 3 6 4 41.04 3.16
 -3 -6 4 34.47 2.71
 -3 -6 4 39.09 2.86
 3 6 4 39.65 2.93
 4 6 -4 23.83 2.01
 4 6 -4 26.55 2.3
 4 6 -4 22.94 2.31
 4 6 -4 22.49 2.82
 4 6 -4 23.97 2.62
 -4 -6 -4 26.56 2.71
 4 6 -4 19.8 2.48
 4 6 4 28.78 2.94
 4 6 4 20.78 2.37
 4 6 4 20.17 2.29
 4 -6 -4 22.75 2.34
 -4 -6 4 20.52 2.11
 4 6 4 26.13 2.52
 5 6 -4 2.83 1.65
 5 6 -4 4.13 2.11
 5 6 -4 -0.74 1.86
 5 6 -4 4.75 3.05
 5 -6 4 3.47 2.26
 5 6 -4 0.26 2.24
 5 -6 4 1.01 1.79
 5 6 -4 1.52 2.55
 5 6 4 5.43 2.22
 -5 6 -4 3.57 2.34
 -5 -6 4 3.97 1.94
 -5 6 -4 2.5 2.02
 5 6 4 0.85 2.06
 5 6 4 0.62 2.66
 0 7 -4 2.41 1.61
 0 -7 4 2.38 1.24
 1 -7 4 19.09 1.65
 1 7 -4 18.09 2.31
 1 7 -4 15.32 2.1
 1 7 4 17.08 2.21
 -1 -7 4 16.02 1.78
 2 7 -4 -1.68 2.14
 2 7 -4 1.73 1.86
 2 7 4 2.98 1.45
 -2 -7 4 3.3 1.51
 -2 -7 4 3.2 1.82
 2 7 4 2.38 1.46
 2 7 4 2.73 2.02
 2 7 4 2.82 1.43
 3 7 -4 13.77 1.6
 3 7 -4 11.44 2.6
 3 7 -4 10 2.2
 3 7 -4 13.83 1.86
 3 7 -4 10.54 1.97
 3 7 -4 15.68 2.15
 -3 -7 4 13.66 2.22
 3 7 4 10.83 2.07
 -3 -7 4 9.88 1.82
 3 7 4 22.79 2.94
 3 7 4 16.22 2.23
 3 7 4 18.38 2.21
 4 7 -4 13.74 1.75
 4 7 -4 11.02 2.21
 4 7 -4 12.07 2.62
 4 7 -4 9.4 1.97
 4 7 -4 6.87 2.73
 4 7 -4 9.38 2.23
 4 7 4 6.53 2.04
 4 7 4 8.27 2.12
 4 7 4 6.74 2.75
 -4 -7 4 7.55 2.05
 0 -8 4 9.01 1.61
 0 8 -4 6.22 2.22
 1 8 -4 5.8 2.35
 1 8 -4 6.65 2.48
 -1 -8 4 5.21 1.6
 2 8 -4 31.66 3.29
 2 8 -4 31.1 3.07
 -2 -8 4 31.65 2.92
 3 8 -4 3.45 3.05
 3 8 -4 -1.78 2.68
 -3 -8 4 -2.51 2.2
 -3 -8 4 0.84 1.73
 0 9 -4 36.1 3.43
 0 -9 4 33.66 2.88
 1 9 -4 3 2.76
 1 9 -4 4.55 3.05
 -1 -9 4 3 1.75
 2 9 -4 0.12 3.04
 -2 -9 4 -0.97 1.8
 3 0 -5 36.01 2.12
 3 0 5 40.38 1.93
 -3 0 5 33.97 2.27
 3 0 -5 38.81 1.88
 3 0 -5 35.86 2
 -3 0 -5 35.31 2.01
 3 0 5 37.66 2
 3 0 -5 35.44 1.71
 3 0 5 38.88 2.09
 4 0 -5 0.55 1.09
 4 0 -5 0.76 1.05
 4 0 5 -0.66 1.16
 4 0 -5 1.52 1.24
 4 0 5 -0.05 0.95
 4 0 5 0.18 0.94
 -4 0 5 -1.62 1.28
 4 0 5 0.28 1.08
 4 0 5 -0.6 0.97
 4 0 -5 1 1.3
 -4 0 -5 0.42 1.05
 4 0 -5 0.32 0.8
 5 0 5 0.28 1.3
 5 0 -5 -0.16 1.55
 5 0 5 0.45 1.33
 5 0 5 0.04 1.32
 -5 0 -5 2.79 1.5
 -5 0 5 1.5 1.85
 5 0 -5 -0.88 1.67
 5 0 -5 0.69 1.54
 5 0 -5 1.32 1.12
 5 0 5 0.69 1.7
 5 0 5 0.21 1.35
 5 0 -5 -0.47 1.35
 6 0 -5 23.56 2.29
 6 0 5 19.47 2.37
 6 0 -5 16.73 2.39
 6 0 -5 20.26 1.87
 6 0 5 19.81 2.3
 -6 0 5 16.17 2.84
 6 0 -5 21.22 2.59
 6 0 5 23.21 2.35
 6 0 5 18.53 2.67
 6 0 -5 22.72 2.79
 -6 0 -5 21.53 2.5
 6 0 5 19.7 2.11
 3 1 -5 22.9 1.6
 3 1 -5 21.45 1.48
 3 -1 5 22.77 1.55
 -3 -1 -5 23.39 1.69
 3 1 -5 20.43 1.71
 3 1 -5 21.26 1.32
 3 -1 5 23.05 1.38
 3 1 -5 21.92 1.5
 -3 1 5 23.03 1.94
 3 1 -5 19.69 1.49
 3 1 -5 18.16 1.54
 3 -1 5 22.46 1.72
 3 -1 -5 22.85 1.75
 3 -1 -5 22.97 1.65
 3 1 5 15.5 1.45
 3 1 5 16.15 1.34
 -3 1 -5 18.36 1.59
 -3 -1 5 22.86 1.85
 3 1 5 20.07 1.52
 4 1 -5 22.03 1.92
 4 -1 5 21.89 1.75
 -4 1 5 19.63 2.08
 4 -1 5 23.09 1.83
 4 1 -5 20.3 1.96
 4 1 -5 16.42 1.68
 4 -1 5 24.18 1.77
 4 -1 5 19.25 1.83
 4 1 -5 20.89 1.92
 4 1 -5 22.05 1.9
 4 1 -5 19.69 1.64
 4 -1 5 22.11 1.59
 -4 -1 -5 19.74 1.76
 4 -1 -5 17.3 1.76
 4 1 5 23.73 1.98
 4 1 5 21.4 1.74
 -4 1 -5 19.46 1.74
 4 -1 -5 18.37 1.91
 -4 -1 5 22.09 2.09
 4 1 5 20.53 1.66
 4 1 5 22.62 1.99
 4 1 5 22.87 1.94
 4 -1 -5 23.73 1.88
 4 -1 -5 22.55 1.57
 5 1 -5 3.25 1.69
 5 1 -5 4.66 1.26
 5 -1 5 5.6 1.4
 5 1 -5 4.93 1.46
 5 -1 5 5.28 1.54
 -5 1 5 5.4 1.98
 5 1 -5 4.8 1.46
 5 -1 5 4.47 1.82
 -5 -1 -5 2.99 1.62
 5 -1 5 4.44 1.37
 5 -1 5 4.75 1.21
 5 1 -5 3.14 1.66
 5 1 -5 4.77 1.87
 5 1 5 7.18 1.64
 5 -1 -5 5.55 1.72
 5 1 5 4.35 1.56
 5 1 5 4.97 1.56
 5 1 5 4.94 1.84
 5 1 5 4.75 1.59
 5 -1 -5 2.83 1.8
 5 -1 -5 5.39 1.2
 5 -1 -5 4.92 1.77
 -5 -1 5 1.53 1.83
 -5 1 -5 2.86 1.53
 6 -1 5 4.41 2.28
 6 -1 5 2.42 2.12
 6 -1 5 5.98 1.85
 6 1 -5 6.29 2.09
 6 1 -5 6.36 2.27
 6 1 -5 8.81 1.57
 -6 1 5 3.78 2.49
 6 1 -5 5.3 2.32
 -6 -1 -5 7.47 2.1
 6 -1 5 5.12 2.04
 6 1 -5 9.23 1.99
 6 -1 -5 4.02 1.39
 6 -1 -5 7.41 2.11
 6 1 5 5.72 1.91
 6 -1 -5 4.87 2.3
 6 1 5 7.64 1.84
 6 1 5 5.95 2.1
 -6 1 -5 3.57 2.32
 -6 -1 5 5.86 2.45
 6 1 5 6.21 1.89
 6 1 5 7.53 2.37
 6 -1 -5 7.98 2.09
 -6 1 -5 4.42 2.01
 1 2 -5 42.7 1.83
 2 -2 5 1.63 0.54
 2 2 -5 1.22 0.55
 2 -2 5 1.56 0.63
 2 -2 5 0.13 0.32
 2 2 -5 0.7 0.55
 2 2 -5 3.79 0.85
 2 2 -5 4.14 0.73
 -2 -2 5 1.71 0.64
 -2 2 -5 1.15 0.62
 3 2 -5 143.7 5.81
 3 2 -5 144.49 5.5
 3 2 -5 149.56 5.62
 3 -2 5 155.76 5.69
 3 2 -5 152.21 5.67
 3 -2 5 159.84 5.49
 3 2 -5 150.94 5.68
 3 2 -5 147.9 5.66
 3 -2 5 149.59 5.8
 3 2 -5 155.26 5.74
 -3 2 -5 155.64 5.74
 -3 -2 5 152.48 5.58
 -3 -2 5 140.19 5.79
 4 2 -5 31.5 2.39
 4 2 -5 33.33 2.72
 4 -2 5 30.55 2.11
 4 2 -5 33 2.05
 -4 -2 -5 25.69 2.28
 4 2 -5 34.66 2.38
 4 2 -5 39.96 2.37
 4 2 -5 30.3 2.35
 4 -2 5 34.9 2.68
 4 -2 5 36.01 2.37
 -4 2 5 34.35 2.97
 4 2 -5 36.32 2.71
 4 2 5 38.07 2.68
 4 2 5 35.92 2.4
 4 -2 -5 35.13 2.56
 4 2 5 36.42 2.41
 4 -2 -5 38.39 2.45
 -4 -2 5 30.42 2.66
 4 2 5 33.38 2.39
 4 -2 -5 33.98 1.86
 4 -2 -5 35.43 2.62
 -4 2 -5 32.61 2.46
 5 2 -5 27.82 2.33
 -5 2 5 27.47 2.92
 5 2 -5 25.35 2.19
 5 2 -5 31.95 2.67
 5 -2 5 29.28 2.39
 5 2 -5 33.2 2.85
 5 2 -5 27.11 2.54
 5 -2 5 28.74 2.61
 -5 -2 -5 27.66 2.47
 5 2 -5 29.5 2.59
 5 2 5 30.56 2.67
 5 -2 -5 28.72 2.44
 5 -2 -5 30.84 2.52
 5 2 5 27.81 2.35
 -5 -2 5 26.95 2.68
 5 2 5 31.12 2.43
 5 -2 -5 28.53 2.06
 5 2 5 31.56 2.89
 5 -2 -5 29.46 2.66
 -5 2 -5 33.87 2.94
 6 2 -5 12.78 2.53
 6 2 -5 13.04 2.08
 -6 -2 -5 15.04 2.4
 6 -2 5 13.62 2.52
 6 2 -5 9.87 1.96
 -6 2 5 9.35 2.66
 6 2 -5 12.18 1.73
 6 2 -5 13.45 2.28
 6 2 -5 14.21 2.56
 6 -2 5 8.78 1.98
 6 2 5 9.95 2.26
 -6 2 -5 11.09 2.62
 6 2 5 12.97 2.13
 -6 -2 5 13.85 2.71
 6 2 5 14.95 2.08
 6 -2 -5 7.36 2.24
 -6 -2 5 14.24 2.44
 6 -2 -5 11.61 2.23
 -6 2 -5 12.96 2.33
 6 2 5 13.74 2.52
 0 3 -5 146.1 5.46
 0 -3 5 156.13 5.42
 0 3 -5 153.65 5.49
 1 3 -5 241.18 8.57
 1 -3 5 247.84 8.67
 1 3 -5 246.95 8.78
 1 3 -5 254.26 8.73
 2 3 -5 134.27 5.05
 2 3 -5 129.2 4.8
 2 3 -5 131.75 4.93
 2 3 -5 125.17 4.78
 2 -3 5 134.24 4.65
 2 3 -5 130.94 4.89
 2 3 -5 129.93 5.02
 2 -3 5 130.97 4.91
 2 3 -5 126.04 5.05
 2 -3 5 139.86 5.02
 -2 3 -5 142.16 4.96
 -2 -3 5 130.23 4.9
 3 3 -5 19.25 1.77
 3 3 -5 19.81 1.77
 3 -3 5 20.49 1.93
 3 -3 5 20.1 1.75
 3 3 -5 22 2.15
 3 3 -5 22.21 1.86
 3 3 -5 21.3 1.52
 3 3 -5 20.42 1.69
 -3 3 -5 19.81 1.58
 -3 -3 5 21.56 1.71
 4 3 -5 131.42 5.39
 4 -3 5 131.3 5.38
 4 3 -5 127.12 5.3
 4 3 -5 132.23 5.47
 4 3 -5 126.08 5.29
 4 3 -5 128 5.41
 4 3 -5 127.9 5.1
 4 -3 5 132.51 5.64
 4 3 -5 128.8 5.59
 4 -3 -5 125.8 4.86
 4 3 5 140.41 5.43
 4 3 5 141.04 5.5
 4 -3 -5 125.63 5.43
 4 3 5 132.42 5.33
 -4 3 -5 141.62 5.52
 4 3 5 132.16 5.56
 -4 -3 5 125.19 5.2
 4 -3 -5 131.23 5.27
 -4 -3 5 130.39 5.55
 5 3 -5 3.24 1.63
 5 -3 5 1.18 1.84
 5 3 -5 2.99 1.62
 5 3 -5 3.06 1.55
 -5 3 5 1.97 2.11
 5 3 -5 4.71 1.93
 5 3 -5 0.05 1.54
 5 -3 5 1.87 1.6
 5 3 -5 1.89 1.81
 5 3 -5 3 1.29
 5 3 5 3.03 1.54
 -5 3 -5 2.78 1.76
 5 -3 -5 1.89 1.78
 5 3 5 4.12 1.73
 5 3 5 3.74 1.72
 5 -3 -5 2.66 1.69
 -5 -3 5 3.75 1.6
 -5 -3 5 0.72 1.9
 5 3 5 3.88 1.91
 6 -3 5 13.56 2.59
 6 -3 5 11.62 2.2
 6 3 -5 10.04 2.05
 6 3 -5 12.91 2.43
 6 3 -5 13.95 2.15
 6 3 -5 13.11 1.86
 -6 3 5 10.44 2.82
 6 3 -5 9.88 2.47
 6 3 -5 14.77 2.31
 6 -3 -5 13.3 2.47
 -6 -3 5 11.61 2.44
 6 -3 -5 10.84 2.35
 6 3 5 5.13 2.28
 6 3 5 11.06 2.26
 -6 3 -5 12.74 2.38
 -6 -3 5 9.87 2.7
 -6 3 -5 12.21 2.72
 6 3 5 11.14 1.9
 6 3 5 13.11 2.57
 0 4 -5 69.44 2.94
 0 -4 5 71.16 2.77
 0 4 -5 66.62 2.95
 1 4 -5 73.82 3.3
 1 4 -5 74.01 3.36
 1 4 -5 79.5 2.97
 1 -4 5 82.78 3.08
 1 4 -5 79.51 3.2
 -1 -4 5 80.32 3.16
 2 -4 5 65.83 3.12
 2 4 -5 77.05 3.24
 2 4 -5 78.51 3.08
 2 4 -5 78.71 3.23
 2 -4 5 81.21 3.31
 2 4 -5 79.32 3.49
 2 4 -5 78.18 3.48
 2 4 -5 73.6 2.98
 2 4 -5 81.85 3.47
 -2 4 -5 86.61 3.27
 -2 -4 5 73.49 3.22
 3 4 -5 20.84 1.69
 3 4 -5 20.62 1.94
 3 4 -5 21.15 1.96
 3 4 -5 23.57 2.35
 3 4 -5 17.77 1.44
 3 -4 5 19.04 1.8
 3 4 -5 19.15 1.83
 3 -4 5 23.36 1.85
 -3 4 -5 22.43 1.7
 -3 -4 5 20.85 1.65
 4 4 -5 101.02 4.17
 4 4 -5 101.89 4.49
 4 4 -5 95.15 4.72
 4 4 -5 101.07 4.8
 4 4 -5 95.46 4.42
 4 -4 5 104.82 4.7
 4 -4 5 99.63 4.42
 4 4 -5 98.24 4.75
 4 4 5 85.11 4.53
 4 -4 -5 95.45 4.5
 -4 4 -5 107.48 4.59
 -4 -4 5 98.18 4.31
 5 4 -5 -0.06 1.56
 5 -4 5 0.89 1.93
 5 4 -5 1.27 1.73
 5 4 -5 0.88 1.65
 5 4 -5 -0.42 1.29
 5 4 -5 3.18 2.12
 5 -4 5 -0.5 1.61
 -5 4 -5 -1.21 2.07
 5 -4 -5 1 1.73
 5 4 5 0.33 1.14
 5 4 5 -0.23 1.67
 5 4 5 -0.02 1.66
 -5 -4 5 -1.07 1.62
 -5 4 -5 0.53 1.77
 5 4 5 -1.46 1.71
 6 -4 5 0.53 1.93
 6 4 -5 3.99 1.97
 6 4 -5 1.42 1.59
 6 4 -5 4.7 2.42
 6 4 -5 1.98 1.97
 6 -4 5 0.41 2.4
 -6 4 -5 3.56 2.51
 6 4 5 2.37 2.04
 -6 4 -5 -0.59 2.15
 6 4 5 0.83 2.25
 6 4 5 2.04 1.06
 0 -5 5 8.85 1.07
 0 5 -5 6.88 1.22
 0 5 -5 7.8 1.3
 1 5 -5 13.93 1.34
 1 5 -5 14.96 1.55
 1 5 -5 16.59 1.67
 1 -5 5 17.47 1.37
 1 5 -5 16.67 1.28
 -1 -5 5 15.02 1.3
 2 -5 5 27.75 1.97
 2 5 -5 22.21 1.97
 2 5 -5 23.34 1.85
 2 5 -5 24.13 2.15
 2 5 -5 23.34 1.96
 2 5 -5 25.77 1.71
 2 5 -5 26.57 2.44
 -2 -5 5 19.2 1.61
 -2 5 -5 27.96 1.89
 3 -5 5 5.59 1.53
 3 5 -5 12.88 1.99
 3 5 -5 9.16 1.46
 3 5 -5 8.74 1.71
 3 -5 5 6.99 1.29
 3 5 -5 13.27 1.88
 3 5 -5 13.87 1.35
 3 5 -5 9.17 1.56
 -3 5 -5 10.8 1.48
 3 5 5 5.88 1.88
 -3 -5 5 7.67 1.47
 4 5 -5 8.66 2.12
 4 -5 5 2.32 1.79
 4 5 -5 3.1 1.55
 4 5 -5 4.1 2
 4 5 -5 5.39 1.73
 4 -5 5 3.09 1.52
 4 5 -5 6.55 1.39
 4 5 -5 5.82 1.84
 -4 -5 5 2.79 1.53
 4 5 5 -0.07 1.53
 -4 5 -5 6.77 2.03
 4 5 5 2.79 1.59
 -4 5 -5 6.95 1.71
 4 5 5 2.89 1.98
 5 5 -5 -2.33 2.05
 5 5 -5 -0.03 2.4
 5 -5 5 0.58 2.07
 5 5 -5 -0.84 1.82
 5 5 -5 -1.84 1.46
 5 -5 5 -0.92 1.66
 5 5 -5 -2.81 1.9
 5 5 -5 0.92 1.76
 5 5 5 -0.1 0.48
 5 5 5 2.18 1.93
 5 5 5 -2.31 1.79
 -5 -5 5 1.66 1.77
 -5 5 -5 -0.61 1.83
 -5 5 -5 -0.29 2.22
 0 6 -5 3.38 1.34
 0 -6 5 2.58 1.09
 1 6 -5 3.83 1.73
 1 6 -5 4.37 1.51
 1 -6 5 3.77 1.03
 -1 -6 5 2.33 1.09
 -1 6 -5 4.59 1.34
 2 6 -5 7.05 1.38
 2 6 -5 7.91 1.64
 2 6 -5 5.15 1.27
 2 6 -5 11.27 1.83
 -2 -6 5 5.01 1.3
 3 6 -5 24.35 2.1
 3 6 -5 25.56 2.11
 3 6 -5 26.71 1.89
 3 6 -5 28.15 2.47
 3 6 -5 25.33 2.69
 3 6 -5 25.48 2.5
 -3 -6 5 27.59 2.54
 4 6 -5 20.57 2.22
 4 6 -5 18.6 2.37
 4 6 -5 17.58 2.63
 4 6 -5 17.33 2.48
 4 6 -5 18.66 1.82
 4 6 -5 16.97 2.11
 -4 -6 5 18.36 2.15
 5 6 -5 13.19 3.02
 5 6 -5 12.17 1.92
 5 6 -5 7.87 2.59
 5 -6 5 15.66 2.84
 5 -6 5 14.07 2.79
 5 6 -5 12.89 2.55
 5 6 -5 10.8 2.29
 5 6 -5 12.5 2.21
 -5 6 -5 13.76 2.71
 -5 6 -5 13.33 2.37
 -5 -6 5 13.02 2.24
 0 7 -5 16.84 2.03
 0 7 -5 20.65 2.26
 0 -7 5 18.34 1.75
 1 7 -5 7.52 1.8
 1 7 -5 4.9 2.07
 1 -7 5 5.63 1.36
 -1 -7 5 5.25 1.42
 -1 7 -5 7.96 1.85
 2 7 -5 -0.14 1.85
 2 7 -5 -0.45 2.13
 -2 -7 5 1.65 1.44
 3 7 -5 12.32 1.63
 3 7 -5 14.72 1.87
 3 7 -5 10.97 2.22
 3 7 -5 13.77 2.58
 3 7 -5 13.18 2.19
 3 7 -5 12.69 1.96
 -3 -7 5 15.31 2.28
 -3 -7 5 12.72 1.97
 4 7 -5 3.18 2.28
 4 7 -5 2.14 1.67
 4 7 -5 2.5 2.54
 4 7 -5 2.82 1.82
 4 7 -5 2.96 2.16
 4 7 -5 4.06 2.02
 -4 -7 5 4.96 2.3
 -4 -7 5 1.02 1.86
 0 -8 5 29.27 2.26
 0 8 -5 24.18 2.57
 1 8 -5 18.69 2.43
 1 8 -5 21.15 2.75
 -1 -8 5 20.15 2.1
 2 8 -5 -3.32 2.15
 2 8 -5 3.39 2.49
 -2 -8 5 6.65 2.22
 -2 -8 5 4.48 1.73
 3 8 -5 9.21 2.85
 3 8 -5 6.16 2.4
 -3 -8 5 7 2.03
 -3 -8 5 6.84 2.43
 0 -9 5 9.45 1.94
 0 9 -5 9.63 2.58
 0 9 -5 12.32 3.16
 1 9 -5 15.32 3.18
 1 9 -5 20.55 3.01
 -1 -9 5 19.23 2.28
 2 9 -5 4.14 3
 2 9 -5 6.65 3.83
 -2 -9 5 10.58 2.61
 -2 -9 5 7.63 2.11
 3 0 6 0.46 0.75
 3 0 6 0 0.14
 4 0 6 -0.68 0.98
 -4 0 -6 0.05 1.15
 4 0 -6 2.33 1.33
 4 0 -6 -0.62 0.8
 4 0 6 -0.05 0.94
 -4 0 6 0.98 1.43
 4 0 -6 -0.18 1.24
 4 0 6 0.13 0.92
 4 0 -6 -0.47 1.16
 4 0 6 1.3 1.24
 -5 0 -6 0.72 1.57
 5 0 -6 3.08 1.61
 5 0 -6 3.95 1.76
 5 0 6 2.24 1.44
 5 0 -6 4.39 1.22
 5 0 6 2.49 1.82
 5 0 -6 2.39 1.73
 5 0 6 4.45 1.47
 5 0 6 3.7 1.49
 6 0 6 2.48 1.67
 -6 0 6 3.09 2.51
 6 0 6 2.3 1.86
 6 0 -6 3.52 2.09
 -6 0 -6 4.09 2.05
 6 0 -6 1.9 2.18
 6 0 -6 3.85 1.51
 6 0 -6 5.09 2.05
 6 0 6 3.5 2.23
 6 0 6 3.36 1.58
 3 1 -6 53.33 2.57
 3 1 -6 53.04 2.48
 3 1 -6 55.36 2.34
 -3 1 -6 58.48 2.68
 4 1 -6 10.54 1.57
 4 1 -6 10.93 1.6
 4 -1 6 7.74 1.49
 4 -1 6 9.84 1.4
 4 -1 6 9.89 1.2
 4 1 -6 8.76 1.35
 4 1 -6 8.84 1.44
 -4 -1 -6 7.86 1.33
 4 1 -6 9.57 1.11
 4 -1 6 8.39 1.19
 4 -1 -6 10.04 1.57
 -4 1 -6 8.78 1.43
 4 1 6 7.09 1.25
 -4 -1 6 7.49 1.62
 5 1 -6 9.61 1.93
 5 -1 6 7.09 1.65
 -5 -1 -6 9.96 1.94
 5 -1 6 10.35 1.99
 5 1 -6 12.11 2.08
 -5 1 6 7.31 2.19
 5 1 -6 7.91 1.83
 5 -1 6 8.89 1.52
 5 -1 6 9.08 1.5
 5 1 -6 9.78 1.42
 5 1 -6 9.01 1.7
 5 -1 -6 11.1 1.92
 5 1 6 6.48 1.91
 -5 1 -6 8.2 1.77
 5 -1 -6 9.73 1.98
 5 -1 -6 10.3 1.32
 5 -1 -6 11.17 1.86
 -5 -1 6 9.46 2.12
 5 1 6 8.24 1.65
 5 1 6 3.62 1.5
 -6 1 6 10.14 2.67
 6 1 -6 6.65 2.26
 6 1 -6 5.65 1.89
 6 1 -6 4.08 2.21
 6 1 -6 4.22 2.07
 6 -1 6 4.45 2.21
 6 -1 6 4.19 1.82
 6 1 -6 3.26 1.46
 -6 -1 -6 4.72 2.25
 6 -1 -6 6.73 2.41
 6 -1 -6 3.78 1.47
 -6 -1 6 5.92 2.53
 6 -1 -6 5.6 2.07
 6 1 6 5.02 2.26
 6 -1 -6 8.81 2.15
 -6 1 -6 5.47 2.06
 6 1 6 -0.62 1.71
 6 1 6 2.04 1.74
 2 -2 6 -0.87 0.49
 3 2 -6 -0.15 0.89
 3 2 -6 0.47 0.69
 3 -2 6 0.89 0.64
 3 2 -6 0.49 1.04
 3 -2 6 0.24 0.8
 3 2 -6 0.31 0.85
 3 -2 6 1.13 0.94
 3 2 -6 -0.82 0.84
 -3 2 -6 1.58 0.94
 4 -2 6 30.78 1.97
 4 2 -6 27.38 1.89
 4 2 -6 26.98 2.09
 4 -2 6 30.25 2.3
 4 -2 6 26.6 2.44
 4 2 -6 20.2 1.75
 4 2 -6 27.99 2.34
 4 2 -6 22.47 2.15
 4 2 -6 27.79 2.32
 -4 2 -6 26.34 2.38
 5 2 -6 17.9 1.98
 5 2 -6 22.92 1.97
 5 2 -6 22.5 2.42
 5 -2 6 22.39 2.4
 5 -2 6 20.99 2.12
 5 2 -6 21.49 2.18
 5 2 -6 16.29 1.68
 5 2 -6 18.99 2.24
 -5 -2 6 12.09 2.31
 -5 2 -6 21.68 2.21
 6 2 -6 -1.76 1.87
 6 -2 6 0.94 2.14
 6 2 -6 -0.98 2.08
 6 2 -6 0.47 1.85
 6 2 -6 0.81 1.4
 6 -2 6 2.47 1.85
 6 2 -6 0.68 2.09
 -6 2 -6 0.78 2.22
 -6 2 -6 -0.73 1.87
 6 2 6 -0.03 1.75
 6 2 6 0.59 0.52
 6 2 6 -1.38 1.75
 6 2 6 0.79 2.16
 1 3 -6 202.9 7.28
 1 3 -6 194.97 7.32
 -1 -3 6 212.62 7.24
 2 -3 6 31.98 1.8
 2 3 -6 31.23 1.78
 2 3 -6 32.3 1.62
 2 3 -6 31.7 1.6
 2 3 -6 31.23 1.96
 2 3 -6 33.49 2.01
 -2 -3 6 32.62 1.8
 3 -3 6 10.98 1.25
 3 3 -6 9.03 1.19
 3 3 -6 10.26 1.47
 3 3 -6 8.05 1.06
 3 3 -6 10.34 1.49
 3 3 -6 9.43 1.18
 3 3 -6 6.47 1.29
 3 -3 6 11.38 1.4
 3 3 -6 8.55 1.17
 -3 -3 6 11.47 1.27
 -3 3 -6 10.44 1.32
 4 3 -6 1.05 1.07
 4 3 -6 4.84 1.47
 4 3 -6 2.27 1.25
 4 3 -6 2.5 1.55
 4 -3 6 0.3 1.21
 4 3 -6 5.53 1.64
 4 3 -6 0.46 1.25
 4 -3 6 0.4 1.48
 4 3 -6 3.31 1.33
 -4 3 -6 2.84 1.38
 -4 -3 6 2.54 1.31
 5 3 -6 2.82 1.53
 5 -3 6 -0.14 1.48
 5 -3 6 2.37 1.87
 5 3 -6 0.21 1.51
 5 3 -6 1.85 1.78
 5 3 -6 1.75 1.66
 5 3 -6 0.66 1.3
 5 3 -6 2.85 1.69
 5 3 6 0.28 0.45
 5 3 6 0.37 1.54
 5 3 6 0.44 1.52
 5 3 6 2.59 1.85
 -5 3 -6 3.09 1.74
 6 3 -6 -0.28 2.19
 6 -3 6 2.74 1.92
 6 -3 6 3.25 2.27
 6 3 -6 1.62 1.53
 6 3 -6 4.98 1.97
 6 3 -6 1.5 2.35
 -6 3 -6 -0.14 2.34
 -6 3 -6 4.58 2.13
 0 4 -6 15.6 1.45
 0 -4 6 15.17 1.28
 1 4 -6 21.36 1.88
 1 -4 6 21.99 1.38
 1 4 -6 23.12 1.76
 1 4 -6 22.7 1.27
 -1 -4 6 24.11 1.55
 2 4 -6 36.85 2.5
 2 4 -6 31.61 1.99
 2 4 -6 38.27 1.88
 2 4 -6 33.94 2.4
 2 4 -6 36.03 2.09
 2 4 -6 41.41 2.34
 2 -4 6 38.66 2.15
 -2 -4 6 41.03 2.1
 3 4 -6 4.74 1.5
 3 -4 6 4.45 1.34
 3 4 -6 5.76 1.2
 3 4 -6 6.62 1.65
 3 4 -6 4.78 1.02
 3 4 -6 5.32 1.36
 3 4 -6 4.6 1.22
 3 -4 6 5.88 1.16
 -3 -4 6 4.85 1.22
 -3 4 -6 6.98 1.3
 4 -4 6 36.99 3.17
 4 -4 6 40.34 2.73
 4 4 -6 39.53 3.28
 4 4 -6 38.8 2.72
 4 4 -6 37.16 2.46
 4 4 -6 33.26 2.79
 4 4 -6 40.21 2.81
 4 4 -6 39.11 3.2
 -4 4 -6 40.16 2.91
 -4 -4 6 37.89 2.69
 5 4 -6 12.76 2.15
 5 -4 6 11.81 1.94
 5 4 -6 17.23 2.07
 5 4 -6 13.86 1.98
 5 4 -6 10.94 1.7
 5 -4 6 18.13 2.47
 5 4 -6 17.7 2.5
 -5 -4 6 16.16 2.12
 -5 4 -6 15.33 2.24
 -5 4 -6 19.05 2.66
 6 -4 6 11.02 2.65
 6 4 -6 8.95 2.58
 6 4 -6 11.83 2.12
 6 4 -6 13.31 2.28
 6 4 -6 14.51 1.96
 6 -4 6 11.6 2.28
 -6 4 -6 12.26 3.08
 -6 4 -6 12.58 2.49
 0 5 -6 23 2.1
 0 5 -6 21.92 2.03
 0 -5 6 19.99 1.6
 1 5 -6 8.28 1.55
 1 5 -6 7.65 1.3
 1 5 -6 9.74 0.88
 1 5 -6 6.59 1.14
 -1 -5 6 5.53 1.09
 2 -5 6 18.72 1.55
 2 5 -6 16.38 1.29
 2 5 -6 18.53 1.52
 2 5 -6 17.56 1.81
 2 5 -6 14.71 1.84
 2 5 -6 18.67 1.76
 -2 -5 6 16.39 1.52
 3 5 -6 10.72 1.8
 3 5 -6 14.8 2.15
 3 5 -6 11.38 1.51
 3 5 -6 9.43 1.57
 3 -5 6 14.21 1.81
 3 5 -6 9.99 1.89
 3 5 -6 13.14 1.41
 -3 -5 6 9.4 1.54
 -3 5 -6 13.26 1.63
 4 5 -6 29.06 2.42
 4 5 -6 24.49 2.57
 4 5 -6 33.9 3.42
 4 5 -6 27.4 2.74
 4 5 -6 21.33 2.2
 4 -5 6 28.09 2.51
 4 5 -6 23.21 2.18
 4 -5 6 22.9 2.15
 -4 -5 6 26.1 2.26
 -4 5 -6 31.6 2.73
 -4 5 -6 28.68 2.34
 5 5 -6 6.82 2.11
 5 5 -6 9.36 2
 5 5 -6 8.25 1.96
 5 5 -6 6.4 2.44
 5 -5 6 12.71 2.4
 5 -5 6 9.21 1.97
 5 5 -6 6.5 1.69
 -5 5 -6 4.79 2.38
 -5 5 -6 10.81 2.18
 -5 -5 6 11.12 2.07
 0 -6 6 67.54 3.05
 0 6 -6 62.01 3.46
 1 6 -6 2.41 1.67
 1 6 -6 3.68 1.55
 1 -6 6 4.33 1.13
 -1 -6 6 5.32 1.3
 2 6 -6 2.58 1.38
 2 6 -6 1.44 1.44
 2 6 -6 2.42 1.77
 2 6 -6 0.47 1.65
 2 6 -6 1.76 1.06
 -2 -6 6 3.9 1.36
 3 6 -6 19.67 1.73
 3 6 -6 22.3 2.34
 3 6 -6 20.17 2.47
 3 6 -6 18.12 1.92
 3 6 -6 16.27 2.36
 3 6 -6 18.8 1.91
 -3 -6 6 19.31 1.97
 4 6 -6 3.01 1.45
 4 6 -6 3.09 2.49
 4 6 -6 3.9 2.13
 4 6 -6 4.21 1.69
 4 6 -6 3.29 2.11
 4 6 -6 5.36 1.83
 -4 -6 6 3.72 1.77
 5 6 -6 0.07 2.14
 5 6 -6 1.87 1.94
 5 6 -6 4.29 2.75
 5 6 -6 3.32 1.93
 5 6 -6 2.83 2.42
 5 6 -6 3.04 1.64
 -5 6 -6 1.88 3.57
 -5 -6 6 0.38 1.98
 0 7 -6 21.74 2.18
 0 -7 6 21.12 1.88
 0 7 -6 22.42 2.43
 1 7 -6 27.53 2.47
 1 -7 6 25.88 2.24
 1 7 -6 31.66 3.04
 -1 -7 6 34.89 2.49
 2 7 -6 43.76 3.76
 2 7 -6 54.2 3.64
 -2 -7 6 36.87 2.94
 3 7 -6 6.32 2.08
 3 7 -6 7.43 1.48
 3 7 -6 6.95 2.02
 3 7 -6 5.74 1.88
 3 7 -6 8.1 1.65
 3 7 -6 5.85 2.37
 -3 -7 6 4.86 1.77
 4 7 -6 11.79 2.54
 4 7 -6 7.71 2.05
 4 7 -6 10.8 2.02
 4 7 -6 9.87 2.94
 4 7 -6 10.32 1.78
 4 7 -6 8.01 2.41
 -4 -7 6 11.09 2.43
 -4 -7 6 11.06 2.22
 0 -8 6 23.97 2.14
 0 8 -6 23.71 2.5
 1 8 -6 4.37 2.03
 1 8 -6 6.7 2.3
 -1 -8 6 6 1.72
 2 8 -6 11.32 2.5
 2 8 -6 11.86 2.38
 -2 -8 6 8 1.95
 3 8 -6 3.36 2.31
 3 8 -6 0.91 2.57
 -3 -8 6 3.12 1.85
 -3 -8 6 1.35 2.33
 0 -9 6 0.25 1.65
 0 9 -6 -0.71 2.57
 0 9 -6 -0.8 2.85
 1 9 -6 1.88 2.38
 1 9 -6 -0.3 2.69
 -1 -9 6 0.42 1.76
 2 9 -6 9.78 2.87
 2 9 -6 6.84 2.72
 -2 -9 6 6.05 2.06
 6 0 7 2.13 2.11
 6 0 7 -0.06 0.42
 6 0 7 -0.27 1.6
 6 0 7 0.02 1.57
 -6 0 -7 6.78 2.06
 4 -1 7 -0.38 1.2
 4 -1 7 -0.37 0.91
 4 -1 7 -1.41 0.9
 4 -1 7 0.75 0.56
 -4 1 -7 0.85 1.23
 5 -1 7 7.3 1.3
 5 -1 7 12.79 1.65
 5 -1 7 12.67 1.97
 6 -1 7 1.56 1.08
 6 -1 7 0.42 2.06
 -6 1 -7 7.39 2.12
 3 -2 7 1.17 0.87
 4 2 -7 50.9 2.99
 4 2 -7 59.9 3.35
 4 2 -7 57.38 2.76
 4 2 -7 54.15 3.13
 4 2 -7 60.13 3.14
 -4 2 -7 64.17 3.33
 5 -2 7 23.2 2.17
 5 2 -7 30.5 2.77
 5 2 -7 24.4 2.34
 5 2 -7 26.21 2.18
 5 2 -7 24.93 1.94
 5 -2 7 19.24 2.43
 -5 2 -7 28.9 2.43
 6 2 -7 4.84 2.12
 6 2 -7 7.29 1.91
 6 -2 7 1.08 2.15
 6 2 -7 4.94 1.56
 6 2 -7 4.86 2.32
 6 -2 7 2.83 1.42
 -6 2 -7 5.89 2.16
 2 -3 7 -0.31 0.68
 3 -3 7 58.68 3.25
 3 3 -7 69.83 3.26
 3 3 -7 68.39 3.44
 3 3 -7 64.78 3.08
 3 3 -7 68.99 2.89
 3 3 -7 67.9 2.98
 -3 3 -7 64.92 3.12
 4 -3 7 28.32 2.63
 4 3 -7 26.58 2.04
 4 3 -7 21.01 1.98
 4 3 -7 22.45 2.29
 4 3 -7 24.81 1.8
 4 3 -7 25.59 2.1
 -4 3 -7 25.75 2.15
 5 -3 7 1.8 1.46
 5 -3 7 2.7 1.97
 5 3 -7 2.36 1.7
 5 3 -7 3.26 1.38
 5 3 -7 3.88 1.77
 5 3 -7 1.5 1.87
 5 3 -7 3.73 1.77
 -5 3 -7 1.71 1.78
 6 -3 7 2.84 1.6
 6 3 -7 0.24 2.23
 6 3 -7 3.33 1.92
 6 3 -7 3.48 1.59
 6 -3 7 4.58 2.31
 -6 3 -7 3.31 2.46
 -6 3 -7 3.55 2.15
 0 4 -7 10.91 1.11
 1 4 -7 28.63 1.49
 1 4 -7 25.8 1.98
 1 4 -7 29.56 2.09
 -1 4 -7 32.03 1.81
 -1 -4 7 31.88 1.82
 2 4 -7 6.6 1.28
 2 4 -7 5.31 1.38
 2 -4 7 6.98 1.08
 2 4 -7 6.45 0.9
 2 4 -7 8.63 1.28
 -2 -4 7 5.49 1.11
 3 4 -7 11.83 1.28
 3 4 -7 14.36 1.57
 3 -4 7 18.33 1.73
 3 4 -7 17.41 1.92
 3 4 -7 13.55 1.84
 3 4 -7 16.11 1.75
 -3 -4 7 17.8 1.63
 4 4 -7 46.6 3.46
 4 4 -7 43.98 3.03
 4 4 -7 46.36 3.28
 4 4 -7 46.75 3.45
 4 4 -7 44.03 2.71
 4 -4 7 50.94 3.46
 -4 4 -7 56.76 3.26
 -4 -4 7 43.38 2.99
 5 4 -7 9.6 1.98
 5 4 -7 8.8 2.33
 5 -4 7 9.73 1.77
 5 4 -7 9.12 2.15
 5 4 -7 6.5 1.57
 5 -4 7 9.49 2.28
 -5 4 -7 10.54 2.12
 0 5 -7 50.88 2.66
 0 5 -7 45.85 2.68
 1 5 -7 29.26 2.47
 1 5 -7 31.75 1.7
 1 5 -7 29.92 2.12
 1 5 -7 31.67 2.54
 -1 -5 7 35.01 2.07
 2 -5 7 35.92 2.29
 2 5 -7 35.81 2.03
 2 5 -7 35.02 2.73
 2 5 -7 38.92 2.63
 2 5 -7 34.04 2.85
 -2 -5 7 37.97 2.35
 3 5 -7 3.33 1.97
 3 5 -7 4.68 1.69
 3 5 -7 2.46 1.66
 3 5 -7 4.26 1.52
 3 -5 7 1.71 1.5
 3 5 -7 3.82 1.2
 -3 -5 7 4.06 1.38
 4 5 -7 96.13 4.97
 4 5 -7 86.32 4.99
 4 -5 7 94.33 4.72
 4 5 -7 87.4 4.73
 4 5 -7 89.94 4.18
 4 5 -7 88.16 4.4
 4 5 -7 91.42 4.33
 -4 -5 7 86.88 4.38
 -4 5 -7 98.77 4.56
 5 5 -7 5.9 2.36
 5 5 -7 2.86 2.08
 5 -5 7 1.74 1.23
 5 5 -7 3.49 2.28
 5 5 -7 0.38 1.47
 5 5 -7 1.28 1.9
 5 -5 7 1.15 2.14
 -5 5 -7 1.6 2.33
 -5 5 -7 6 2.11
 -5 -5 7 3.62 1.87
 0 6 -7 67 3.6
 0 -6 7 66.42 3.15
 1 6 -7 53.89 3.41
 1 6 -7 45.02 3.37
 -1 6 -7 52.77 3.16
 -1 -6 7 53.01 2.82
 2 6 -7 10.68 1.75
 2 6 -7 11.86 2.19
 2 6 -7 8.98 1.23
 2 6 -7 7.91 1.87
 -2 -6 7 11.33 1.63
 3 6 -7 47.19 3.26
 3 6 -7 52.27 3.96
 3 6 -7 59.26 3.9
 4 6 -7 2.27 2.17
 4 6 -7 0.09 1.4
 4 6 -7 1.63 1.85
 4 6 -7 -1.12 1.94
 4 6 -7 2.04 2.43
 -4 -6 7 -0.82 1.66
 5 6 -7 -2.11 2.3
 5 6 -7 0.8 2.59
 5 6 -7 -0.37 2.18
 5 6 -7 -1.22 1.56
 5 6 -7 -1.38 2
 -5 -6 7 1.79 2.07
 0 -7 7 68.99 3.45
 0 7 -7 69.2 3.99
 1 7 -7 53.69 3.79
 1 7 -7 57.55 3.95
 -1 -7 7 58.59 3.19
 2 7 -7 23.85 2.58
 2 7 -7 29.71 2.89
 -2 -7 7 23.21 2.23
 3 7 -7 5.08 2.1
 3 7 -7 4.7 2.61
 3 7 -7 5.4 2.05
 3 7 -7 4.64 2.2
 3 7 -7 4.94 1.48
 -3 -7 7 7.38 1.83
 4 7 -7 3.64 2.17
 4 7 -7 0.33 1.53
 4 7 -7 0.28 2.18
 4 7 -7 5.29 2.8
 4 7 -7 -0.48 1.97
 -4 -7 7 2.57 1.89
 0 8 -7 2.11 1.9
 0 -8 7 0.99 1.51
 1 8 -7 18.3 2.47
 1 8 -7 22.93 2.99
 -1 -8 7 24.59 2.26
 3 8 -7 3.79 2.3
 3 8 -7 1.51 2.83
 -3 -8 7 2.51 1.89
 0 9 -7 5.22 2.31
 0 9 -7 3.88 2.64
 0 -9 7 3.31 1.81
 1 9 -7 9.36 2.92
 1 9 -7 8.02 2.53
 -1 -9 7 8.3 2.04
 2 9 -7 4.14 2.44
 2 9 -7 4.98 3.08
 -2 -9 7 2.75 1.99
 6 -2 8 -0.91 2.01
 4 -3 8 -0.41 1.39
 6 -3 8 1.79 2.23
 6 -3 8 -0.11 0.37
 -6 3 -8 -1.26 1.96
 3 4 -8 57.37 3.33
 3 4 -8 61.29 3.4
 3 4 -8 55.77 2.78
 4 4 -8 60.42 3.94
 4 4 -8 57.63 3.38
 4 4 -8 61.51 3.1
 4 4 -8 59.03 3.73
 5 4 -8 10.46 1.67
 5 4 -8 9.24 1.91
 5 4 -8 10.96 2.17
 5 4 -8 7.51 2.27
 5 -4 8 3.91 2.07
 -5 4 -8 10.25 2.03
 0 5 -8 25.26 2.09
 1 5 -8 23.01 1.87
 1 5 -8 22.77 1.46
 1 5 -8 20.97 1.94
 -1 -5 8 23.43 1.91
 -1 5 -8 21.81 1.93
 2 5 -8 15.48 2.01
 2 -5 8 10.1 1.46
 2 5 -8 14.01 1.74
 2 5 -8 14.37 1.71
 2 5 -8 14.63 1.26
 -2 -5 8 17.51 1.67
 3 -5 8 19.34 2
 3 5 -8 20.06 2.37
 3 5 -8 19.17 2.1
 3 5 -8 19.79 1.6
 3 5 -8 18.09 2.15
 -3 -5 8 18.43 1.98
 4 5 -8 13.25 2.01
 4 5 -8 8.11 2.26
 4 5 -8 16.51 2.4
 4 -5 8 11.92 2.23
 4 5 -8 16.74 1.78
 4 5 -8 19.99 2.54
 -4 -5 8 8.8 1.97
 5 -5 8 -0.75 2.09
 5 5 -8 -2.39 2.13
 5 5 -8 -1.48 1.43
 5 5 -8 0.18 1.85
 5 5 -8 -0.79 2.1
 0 6 -8 6.43 1.54
 1 6 -8 116.13 5.05
 1 6 -8 115.3 4.99
 -1 6 -8 118.62 4.86
 -1 -6 8 99.33 4.64
 2 6 -8 1.69 1.91
 2 6 -8 2.39 1.67
 2 6 -8 1.42 1.51
 2 6 -8 0.91 1.07
 -2 -6 8 3.47 1.38
 3 6 -8 54.51 2.85
 3 6 -8 58.98 3.88
 3 6 -8 37.98 3.53
 3 6 -8 52.19 3.92
 -3 -6 8 38.04 3.11
 4 6 -8 7.99 1.93
 4 6 -8 9.58 2.54
 4 6 -8 7.91 2.28
 4 6 -8 8.6 1.64
 4 6 -8 5.9 2.22
 -4 -6 8 4.84 1.94
 0 7 -8 148.25 6.14
 0 7 -8 141.29 5.98
 0 -7 8 136.36 5.68
 1 7 -8 0.78 1.75
 1 7 -8 0.53 2.05
 -1 -7 8 1.85 1.49
 2 7 -8 7.51 2.12
 2 7 -8 6.86 2.34
 -2 -7 8 5.87 1.69
 3 7 -8 6.29 2.52
 3 7 -8 8.19 2.3
 3 7 -8 6.18 2.49
 -3 -7 8 8.97 1.91
 4 7 -8 -0.94 2.18
 4 7 -8 1.93 1.6
 4 7 -8 4.58 2.35
 4 7 -8 0.5 2.48
 -4 -7 8 -3.34 1.78
 0 -8 8 34.38 2.95
 0 8 -8 38.36 3.74
 1 8 -8 12.02 2.33
 1 8 -8 19.08 2.87
 -1 -8 8 13.62 2.03
 2 8 -8 2.35 2.25
 2 8 -8 2.89 2.65
 -2 -8 8 5.48 1.91
 3 8 -8 -2.07 2.15
 3 8 -8 -0.69 2.66
 -3 -8 8 0.32 1.85
 0 9 -8 2.59 2.22
 0 -9 8 0.54 1.77
 1 9 -8 0.43 2.22
 1 9 -8 2.83 2.71
 -1 -9 8 -0.13 1.9
 3 -5 9 1.31 1.39
 4 -5 9 -1.35 1.75
 5 -5 9 3.79 2.15
 0 6 -9 37.28 2.91
 1 6 -9 210.91 8.43
 -1 6 -9 225.88 8.26
 2 6 -9 0.69 1.52
 2 6 -9 -0.87 0.98
 2 6 -9 -0.12 1.85
 2 6 -9 -1.11 1.43
 -2 -6 9 1.03 1.42
 3 6 -9 0.07 1.81
 3 6 -9 -1.22 1.27
 3 6 -9 0.58 1.87
 -3 -6 9 1.13 1.6
 4 6 -9 4.67 2.15
 4 6 -9 2.21 2.14
 4 6 -9 2.85 1.53
 0 7 -9 8.84 1.95
 1 7 -9 5.96 1.93
 1 7 -9 3.12 1.98
 -1 -7 9 0.54 1.44
 2 7 -9 9.67 2.42
 2 7 -9 7.39 2.09
 -2 -7 9 8.69 1.85
 3 7 -9 8.62 2.31
 3 7 -9 2.05 2.37
 -3 -7 9 1.58 1.8
 4 7 -9 2.15 1.54
 4 7 -9 0.4 2.48
 4 7 -9 2.14 2.32
 4 7 -9 -2.75 2.23
 -4 -7 9 -1.09 1.81
 0 8 -9 -1.82 1.98
 1 8 -9 15.96 2.57
 1 8 -9 8.06 2.26
 -1 -8 9 3.23 1.85
 2 8 -9 6.68 2.4
 2 8 -9 3.13 2.67
 -2 -8 9 5.77 2.02
 3 8 -9 2.56 2.71
 3 8 -9 0.94 2.36
 -3 -8 9 3.43 2.03
 0 9 -9 5.83 2.37
 1 9 -9 1.92 2.55
 1 9 -9 2.27 2.3
 -1 -9 9 -0.01 1.91
 2 8 -10 10.64 2.45
 0 9 -10 3.71 3.11
 1 9 -10 0.34 2.22

_iucr_refine_instructions_details
;
TITL Artemisinin003 in P2(1)2(1)2(1)
    artemisinin003.res
    created by SHELXL-2019/1 at 12:30:05 on 08-Jun-2023
CELL 0.71073 6.1207 8.9193 23.3112 90 90 90
ZERR 4 0.0004 0.0006 0.0038 0 0 0
LATT -1
SYMM 0.5-X,-Y,0.5+Z
SYMM -X,0.5+Y,0.5-Z
SYMM 0.5+X,0.5-Y,-Z
SFAC C H O
UNIT 60 88 20
RIGU
DFIX 1.473 0.014 O2 O1
DFIX 1.461 0.027 O2 C6
DFIX 1.438 0.024 O3 C4
DFIX 1.44 0.024 O4 C5
DFIX 1.208 0.025 O5 C12
DFIX 1.525 C2 C1
DFIX 1.529 0.018 C3 C2
DFIX 1.528 0.026 C3 C4
DFIX 1.414 0.015 O1 C4
DFIX 1.405 0.019 O3 C5
DFIX 1.535 0.023 C6 C1
DFIX 1.535 0.01 C6 C7
DFIX 1.533 0.016 C8 C7
DFIX 1.525 0.024 C8 C9
DFIX 1.54 0.023 C10 C1
DFIX 1.539 0.017 C11 C7
DFIX 1.344 0.014 O4 C12
DFIX 1.527 0.021 C13 C11
DFIX 1.526 0.025 C14 C10
DFIX 1.508 0.012 C15 C4
DFIX 1.531 0.025 C6 C5
DFIX 1.526 0.024 C9 C10
DFIX 1.511 0.022 C11 C12

L.S. 99 0 0
PLAN  5
SIZE 0.09 0.18 0.25
TEMP 23
CONF
MORE -1
BOND $H
fmap 2 53
acta
OMIT -2 -3 -7
OMIT -3 -5 -9
OMIT -2 -2 -6
OMIT -3 -2 -7
OMIT -4 -3 -8
OMIT -4 -5 -9
OMIT 3 0 6
OMIT -2 -8 -5
REM <olex2.extras>
REM <HklSrc "%.\\Artemisinin003.hkl">
REM </olex2.extras>

WGHT    0.067000    5.043900
FVAR       0.34422
O1    3    0.193238    0.565547    0.731222    11.00000    0.03213    0.02252 =
         0.08996    0.00367    0.00928   -0.00295
O2    3    0.391944    0.567869    0.696252    11.00000    0.03197    0.02558 =
         0.09025   -0.00659   -0.00152   -0.00589
O3    3    0.017407    0.379257    0.681928    11.00000    0.02773    0.02760 =
         0.08457    0.00239    0.00244   -0.00123
O4    3   -0.013254    0.579781    0.620314    11.00000    0.02457    0.03293 =
         0.07408    0.01810    0.00703    0.00517
O5    3   -0.066792    0.802357    0.587065    11.00000    0.04274    0.03727 =
         0.06993    0.01421   -0.00263    0.01061
C1    1    0.495561    0.341477    0.649470    11.00000    0.02974    0.02300 =
         0.08780    0.00398   -0.01010    0.00759
AFIX  13
H1    2    0.640128    0.372111    0.663224    11.00000   -1.20000
AFIX   0
C2    1    0.399881    0.234609    0.693814    11.00000    0.02995    0.02202 =
         0.07577   -0.00273   -0.00650    0.00518
AFIX  23
H2A   2    0.287597    0.175486    0.675091    11.00000   -1.20000
H2B   2    0.514494    0.165978    0.705488    11.00000   -1.20000
AFIX   0
C3    1    0.301145    0.302643    0.747739    11.00000    0.03486    0.02861 =
         0.08030   -0.00946   -0.00107    0.00661
AFIX  23
H3A   2    0.244090    0.222778    0.771682    11.00000   -1.20000
H3B   2    0.415153    0.353378    0.769153    11.00000   -1.20000
AFIX   0
C4    1    0.119265    0.413146    0.735018    11.00000    0.03350    0.02298 =
         0.08588   -0.00208    0.00644   -0.00151
C5    1    0.118373    0.447646    0.634865    11.00000    0.03011    0.02236 =
         0.08353    0.00892    0.00077    0.00164
AFIX  13
H5    2    0.107536    0.377786    0.602542    11.00000   -1.20000
AFIX   0
C6    1    0.356846    0.485248    0.642338    11.00000    0.02356    0.01688 =
         0.08152    0.00277   -0.00319    0.00329
C7    1    0.440633    0.585408    0.595052    11.00000    0.02260    0.02030 =
         0.08130    0.00496   -0.01076    0.00389
AFIX  13
H7    2    0.592396    0.610936    0.604222    11.00000   -1.20000
AFIX   0
C8    1    0.441828    0.500612    0.538674    11.00000    0.02952    0.02873 =
         0.08511   -0.00210   -0.00052   -0.00290
AFIX  23
H8A   2    0.494920    0.565286    0.508263    11.00000   -1.20000
H8B   2    0.294454    0.469489    0.529064    11.00000   -1.20000
AFIX   0
C9    1    0.588548    0.363838    0.543939    11.00000    0.03929    0.03579 =
         0.10826    0.00290    0.00826    0.00271
AFIX  23
H9A   2    0.738147    0.397146    0.549055    11.00000   -1.20000
H9B   2    0.581880    0.307514    0.508387    11.00000   -1.20000
AFIX   0
C10   1    0.527838    0.259548    0.593670    11.00000    0.02689    0.02684 =
         0.09200    0.00024   -0.00049    0.00190
AFIX  13
H10   2    0.389068    0.211084    0.583877    11.00000   -1.20000
AFIX   0
C11   1    0.307722    0.733243    0.594919    11.00000    0.02919    0.02245 =
         0.07247    0.00618    0.00424    0.00563
AFIX  13
H11   2    0.349977    0.784686    0.630371    11.00000   -1.20000
AFIX   0
C12   1    0.067953    0.708749    0.600266    11.00000    0.03403    0.02744 =
         0.06448    0.01359    0.00226    0.00235
C13   1    0.369339    0.839515    0.547529    11.00000    0.04191    0.03816 =
         0.09618    0.02422    0.01555    0.00276
AFIX 137
H13A  2    0.525407    0.841581    0.543512    11.00000   -1.50000
H13B  2    0.317412    0.938265    0.556609    11.00000   -1.50000
H13C  2    0.304538    0.806545    0.512212    11.00000   -1.50000
AFIX   0
C14   1    0.703988    0.135833    0.597056    11.00000    0.05266    0.02826 =
         0.12801    0.00796    0.02589    0.01335
AFIX 137
H14A  2    0.841074    0.179574    0.608025    11.00000   -1.50000
H14B  2    0.718844    0.088686    0.560241    11.00000   -1.50000
H14C  2    0.661518    0.062356    0.625006    11.00000   -1.50000
AFIX   0
C15   1   -0.063047    0.417692    0.777591    11.00000    0.04152    0.03264 =
         0.09552   -0.01387    0.01756   -0.00146
AFIX 137
H15A  2   -0.004799    0.436274    0.815161    11.00000   -1.50000
H15B  2   -0.138534    0.323346    0.777444    11.00000   -1.50000
H15C  2   -0.162965    0.496376    0.767527    11.00000   -1.50000
AFIX   0
HKLF 4


REM  Artemisinin003 in P2(1)2(1)2(1)
REM wR2 = 0.1817, GooF = S = 1.159, Restrained GooF = 1.052 for all data
REM R1 = 0.0536 for 665 Fo > 4sig(Fo) and 0.0758 for all 779 data
REM 184 parameters refined using 206 restraints

END  
     
WGHT      0.0619      5.2249 

REM Highest difference peak  0.413,  deepest hole -0.359,  1-sigma level  0.088
Q1    1   0.8697  0.1582  0.5999  11.00000  0.05    0.41
Q2    1   0.3774  0.3436  0.5357  11.00000  0.05    0.37
Q3    1   0.6060  0.1724  0.7013  11.00000  0.05    0.35
Q4    1   0.3950  0.1436  0.6229  11.00000  0.05    0.32
Q5    1   0.4167  0.9841  0.5347  11.00000  0.05    0.30

  REM The information below was added by Olex2.
  REM
  REM R1 = 0.0536 for 665 Fo > 4sig(Fo) and 0.0758 for all 5171 data
  REM 184 parameters refined using n/a restraints
  REM Highest difference peak 0.41, deepest hole -0.36
  REM Mean Shift 0, Max Shift 0.000.

  REM +++ Tabular Listing of Refinement Information +++
  REM R1_all = 0.0758
  REM R1_gt = 0.0536
  REM wR_ref = 0.1817
  REM GOOF = 1.159
  REM Shift_max = 0.000
  REM Shift_mean = 0
  REM Reflections_all = 5171
  REM Reflections_gt = 665
  REM Parameters = 184
  REM Hole = -0.36
  REM Peak = 0.41
  REM Flack = -0.1(10)

  
;
_olex2_submission_special_instructions  'No special instructions were received'
# start Validation Reply Form
_vrf_ATOM007_FormI_2
;
RESPONSE: The structure was refined isotropically due to the number of data for high 
pressure structure determination
;
_vrf_PLAT029_FormI_2
;
RESPONSE: The sample is housed in a Diamond anvil cell that restricts available data.
This is exacerbated by the structure being P212121.
;
_vrf_PLAT201_FormI_2
;
RESPONSE: The structure was refined isotropically due to the number of data for high 
pressure structure determination
;
_vrf_PLAT084_FormI_2
;
RESPONSE: The sample is housed in a Diamond anvil cell that gives additional background to
the data collected e.g. Tungsten powder rings, diamond reflections.
;
_vrf_PLAT250_FormI_2
;
RESPONSE: The data are limited due to DAC hence the tensor may be elongated 
due to lack of data in a particular direction. We have used restraints 
to combat and ensure they are chemically reasonable.

;
_vrf_PLAT155_FormI_2
;
RESPONSE: We have followed previous literature for comparison.
;
_vrf_PLAT241_FormI_2
;
RESPONSE: Structure at high pressure with limitation of data. We have used distance restraints to ensure the 
model is chemically reasonable
;
_vrf_PLAT242_FormI_2
;
RESPONSE: Structure at high pressure with limitation of data. We have used 
distance restraints to ensure the 
model is chemically reasonable.
;
_vrf_PLAT411_FormI_2
;
RESPONSE: Structure at high pressure
;
_vrf_PLAT414_FormI_2
;
RESPONSE: Structure at high pressure
;
_vrf_PLAT906_FormI_2
;
RESPONSE: These can be attributed to the weak data. All other sets are okay.
The most common place for a high value of K is in the lowest-intensity bin in 
the table as is the case here. Almost all area detector integration programs end up 
slightly underestimating the background, resulting in overestimated values of Fo, thus 
the high value of Fo/Fc. This is most obvious in the weakest intensities, 
since the small addition to Fo becomes insignificant in the ratio when Fo 
is large.
;
_vrf_PLAT910_FormI_2
;
RESPONSE: The sample is housed in a Diamond anvil cell that gives additional 
background to
the data collected e.g. Tungsten powder rings, diamond reflections.
;
_vrf_PLAT913_FormI_2
;
RESPONSE: The sample is housed in a Diamond anvil cell that gives additional 
background to
the data collected e.g. Tungsten powder rings, diamond reflections.
;
_vrf_THETM01_FormI_2  
;
RESPONSE: The sample is housed in a Diamond anvil cell that restricts 
available data.
;
_vrf_PLAT023_FormI_2 
;
RESPONSE: The sample is housed in a Diamond anvil cell that restricts 
available data.
;
_vrf_PLAT088_FormI_2 
;
RESPONSE: The sample is housed in a Diamond anvil cell that restricts 
available data.
;
_vrf_PLAT210_FormI_2  
;
RESPONSE: The sample is housed in a Diamond anvil cell that restricts 
available data hence
isotropic refinement was the limited of modelling the system.
;
_vrf_PLAT193_FormI_2
;
RESPONSE: This is a rounding issue. The s.u. on Temperature is 2degC
;
_vrf_PLAT340_FormI_2 
;
RESPONSE: The sample is housed in a Diamond anvil cell that restricts 
available data and so
impacts on the precision of the bonds lengths
;
_vrf_PLAT911_FormI_2 
;
RESPONSE: The sample is housed in a Diamond anvil cell that restricts 
available data.
;

_vrf_PLAT761_FormI_2  
;
RESPONSE: Noted, no action taken
;
_vrf_PLAT762_FormI_2   
;
RESPONSE: Noted, no action taken
;
_vrf_PLAT089_FormI_2
;
RESPONSE: The sample is housed in a Diamond anvil cell that gives additional background to
the data collected e.g. Tungsten powder rings, diamond reflections.
;
_vrf_PLAT035_FormI_2  
;
RESPONSE: The sample is housed in a Diamond anvil cell that restricts 
available data. Do not have enough data to provide configuration using
MO radiation
;
# end Validation Reply Form


data_FormI_3
#data_artemisinin004
_audit_creation_date               2023-06-08
_audit_creation_method
;
Olex2 1.5
(compiled 2023.03.06 svn.rbb2c1857 for OlexSys, GUI svn.r6748)
;
_shelx_SHELXL_version_number       '2019/1'
_audit_contact_author_address      ?
_audit_contact_author_email        ?
_audit_contact_author_name         ''
_audit_contact_author_phone        ?
_publ_contact_author_id_orcid      ?
_publ_section_references
;
Dolomanov, O.V., Bourhis, L.J., Gildea, R.J, Howard, J.A.K. & Puschmann, H.
 (2009), J. Appl. Cryst. 42, 339-341.

Sheldrick, G.M. (2008). Acta Cryst. A64, 112-122.
;
_chemical_name_common              ?
_chemical_name_systematic          Artemisinin
_chemical_formula_moiety           'C15 H22 O5'
_chemical_formula_sum              'C15 H22 O5'
_chemical_formula_weight           282.32
_chemical_absolute_configuration   ?
_chemical_melting_point            ?
loop_
  _atom_type_symbol
  _atom_type_description
  _atom_type_scat_dispersion_real
  _atom_type_scat_dispersion_imag
  _atom_type_scat_source
 'C' 'C' 0.0033 0.0016 'International Tables Vol C Tables 4.2.6.8 and 6.1.1.4'
 'H' 'H' 0.0000 0.0000 'International Tables Vol C Tables 4.2.6.8 and 6.1.1.4'
 'O' 'O' 0.0106 0.0060 'International Tables Vol C Tables 4.2.6.8 and 6.1.1.4'

_shelx_space_group_comment
;
The symmetry employed for this shelxl refinement is uniquely defined
by the following loop, which should always be used as a source of
symmetry information in preference to the above space-group names.
They are only intended as comments.
;
_space_group_crystal_system        'orthorhombic'
_space_group_IT_number             19
_space_group_name_H-M_alt          'P 21 21 21'
_space_group_name_Hall             'P 2ac 2ab'
loop_
  _space_group_symop_operation_xyz
 'x, y, z'
 '-x+1/2, -y, z+1/2'
 '-x, y+1/2, -z+1/2'
 'x+1/2, -y+1/2, -z'

_cell_length_a                     6.0650(4)
_cell_length_b                     8.8429(6)
_cell_length_c                     23.048(4)
_cell_angle_alpha                  90
_cell_angle_beta                   90
_cell_angle_gamma                  90
_cell_volume                       1236.1(2)
_cell_formula_units_Z              4
_cell_measurement_reflns_used      1975
_cell_measurement_temperature      296.15
_cell_measurement_theta_max        22.298
_cell_measurement_theta_min        2.467
_shelx_estimated_absorpt_T_max     0.990
_shelx_estimated_absorpt_T_min     0.972
_exptl_absorpt_coefficient_mu      0.113
_exptl_absorpt_correction_T_max    0.7449
_exptl_absorpt_correction_T_min    0.6439
_exptl_absorpt_correction_type     multi-scan
_exptl_absorpt_process_details
;
SADABS-2016/2 (Bruker,2016/2) was used for absorption correction.
wR2(int) was 0.0798 before and 0.0536 after correction.
The Ratio of minimum to maximum transmission is 0.8644.
The \l/2 correction factor is Not present.
;
_exptl_absorpt_special_details     ?
_exptl_crystal_colour              colourless
_exptl_crystal_colour_primary      colourless
_exptl_crystal_density_diffrn      1.517
_exptl_crystal_density_meas        ?
_exptl_crystal_density_method      ?
_exptl_crystal_description         needle
_exptl_crystal_F_000               608
_exptl_crystal_recrystallization_method  ?
_exptl_crystal_size_max            0.25
_exptl_crystal_size_mid            0.18
_exptl_crystal_size_min            0.09
_exptl_transmission_factor_max     ?
_exptl_transmission_factor_min     ?
_diffrn_reflns_av_R_equivalents    0.0440
_diffrn_reflns_av_unetI/netI       0.0323
_diffrn_reflns_Laue_measured_fraction_full  0.422
_diffrn_reflns_Laue_measured_fraction_max  0.422
_diffrn_reflns_limit_h_max         6
_diffrn_reflns_limit_h_min         -6
_diffrn_reflns_limit_k_max         9
_diffrn_reflns_limit_k_min         -9
_diffrn_reflns_limit_l_max         9
_diffrn_reflns_limit_l_min         -9
_diffrn_reflns_number              5447
_diffrn_reflns_point_group_measured_fraction_full  0.422
_diffrn_reflns_point_group_measured_fraction_max  0.422
_diffrn_reflns_theta_full          23.234
_diffrn_reflns_theta_max           23.234
_diffrn_reflns_theta_min           2.467
_diffrn_ambient_temperature        296.15
_diffrn_detector_area_resol_mean   ?
_diffrn_measured_fraction_theta_full  0.422
_diffrn_measured_fraction_theta_max  0.422
_diffrn_measurement_device_type    'Bruker APEX-II CCD'
_diffrn_measurement_method         '\f and \w scans'
_diffrn_radiation_type             MoK\a
_diffrn_radiation_wavelength       0.71073
_diffrn_source                     ?
_diffrn_source_current             0.6
_diffrn_source_power               0.03
_diffrn_source_voltage             50.0
_diffrn_standards_number           0
_reflns_Friedel_coverage           0.660
_reflns_Friedel_fraction_full      0.421
_reflns_Friedel_fraction_max       0.421
_reflns_number_gt                  664
_reflns_number_total               747
_reflns_special_details
;
 Reflections were merged by SHELXL according to the crystal
 class for the calculation of statistics and refinement.
 
 _reflns_Friedel_fraction is defined as the number of unique
 Friedel pairs measured divided by the number that would be
 possible theoretically, ignoring centric projections and
 systematic absences.
;
_reflns_threshold_expression       'I > 2\s(I)'
_computing_cell_refinement         'SAINT V8.40B (?, 2016)'
_computing_data_collection         ?
_computing_data_reduction          'SAINT V8.40B (?, 2016)'
_computing_molecular_graphics      'Olex2 1.5 (Dolomanov et al., 2009)'
_computing_publication_material    'Olex2 1.5 (Dolomanov et al., 2009)'
_computing_structure_refinement    'XL  (Sheldrick, 2008)'
_computing_structure_solution      ?
_refine_diff_density_max           0.116
_refine_diff_density_min           -0.119
_refine_diff_density_rms           0.026
_refine_ls_abs_structure_details
;
 Flack x determined using 238 quotients [(I+)-(I-)]/[(I+)+(I-)]
 (Parsons, Flack and Wagner, Acta Cryst. B69 (2013) 249-259).
;
_refine_ls_abs_structure_Flack     -0.4(9)
_refine_ls_extinction_coef         .
_refine_ls_extinction_method       none
_refine_ls_goodness_of_fit_ref     1.123
_refine_ls_hydrogen_treatment      constr
_refine_ls_matrix_type             full
_refine_ls_number_parameters       184
_refine_ls_number_reflns           747
_refine_ls_number_restraints       206
_refine_ls_R_factor_all            0.0416
_refine_ls_R_factor_gt             0.0323
_refine_ls_restrained_S_all        0.988
_refine_ls_shift/su_max            0.000
_refine_ls_shift/su_mean           0.000
_refine_ls_structure_factor_coef   Fsqd
_refine_ls_weighting_details      
 'w=1/[\s^2^(Fo^2^)+(0.0348P)^2^+0.3482P] where P=(Fo^2^+2Fc^2^)/3'
_refine_ls_weighting_scheme        calc
_refine_ls_wR_factor_gt            0.0669
_refine_ls_wR_factor_ref           0.0705
_refine_special_details            ?
_olex2_refinement_description
;
1. Fixed Uiso
 At 1.2 times of:
  All C(H) groups, All C(H,H) groups
 At 1.5 times of:
  All C(H,H,H) groups
2. Restrained distances
 O2-O1
 1.473 with sigma of 0.014
 O2-C6
 1.461 with sigma of 0.027
 O3-C4
 1.438 with sigma of 0.024
 O4-C5
 1.44 with sigma of 0.024
 O5-C12
 1.208 with sigma of 0.025
 C2-C1
 1.525 with sigma of 0.02
 C3-C2
 1.529 with sigma of 0.018
 C3-C4
 1.528 with sigma of 0.026
 O1-C4
 1.414 with sigma of 0.015
 O3-C5
 1.405 with sigma of 0.019
 C6-C1
 1.535 with sigma of 0.023
 C6-C7
 1.535 with sigma of 0.01
 C8-C7
 1.533 with sigma of 0.016
 C8-C9
 1.525 with sigma of 0.024
 C10-C1
 1.54 with sigma of 0.023
 C11-C7
 1.539 with sigma of 0.017
 O4-C12
 1.344 with sigma of 0.014
 C13-C11
 1.527 with sigma of 0.021
 C14-C10
 1.526 with sigma of 0.025
 C15-C4
 1.508 with sigma of 0.012
 C6-C5
 1.531 with sigma of 0.025
 C9-C10
 1.526 with sigma of 0.024
 C11-C12
 1.511 with sigma of 0.022
3. Rigid body (RIGU) restrains
 All non-hydrogen atoms
 with sigma for 1-2 distances of 0.004 and sigma for 1-3 distances of 0.004
4.a Ternary CH refined with riding coordinates:
 C1(H1), C5(H5), C7(H7), C10(H10), C11(H11)
4.b Secondary CH2 refined with riding coordinates:
 C2(H2A,H2B), C3(H3A,H3B), C8(H8A,H8B), C9(H9A,H9B)
4.c Idealised Me refined as rotating group:
 C13(H13A,H13B,H13C), C14(H14A,H14B,H14C), C15(H15A,H15B,H15C)
;
_atom_sites_solution_hydrogens     geom
_atom_sites_solution_primary       ?
_atom_sites_solution_secondary     ?
loop_
  _atom_site_label
  _atom_site_type_symbol
  _atom_site_fract_x
  _atom_site_fract_y
  _atom_site_fract_z
  _atom_site_U_iso_or_equiv
  _atom_site_adp_type
  _atom_site_occupancy
  _atom_site_site_symmetry_order
  _atom_site_calc_flag
  _atom_site_refinement_flags_posn
  _atom_site_refinement_flags_adp
  _atom_site_refinement_flags_occupancy
  _atom_site_disorder_assembly
  _atom_site_disorder_group
 O1 O 0.1903(6) 0.5645(4) 0.7340(4) 0.032(4) Uani 1 1 d D . . . .
 O2 O 0.3899(6) 0.5680(4) 0.6972(5) 0.030(3) Uani 1 1 d D . . . .
 O3 O 0.0160(6) 0.3774(5) 0.6808(5) 0.035(3) Uani 1 1 d D . . . .
 O4 O -0.0149(5) 0.5801(4) 0.6207(5) 0.042(5) Uani 1 1 d D . . . .
 O5 O -0.0667(6) 0.8070(4) 0.5871(5) 0.041(6) Uani 1 1 d D . . . .
 C1 C 0.4952(9) 0.3378(7) 0.6499(7) 0.028(3) Uani 1 1 d D . . . .
 H1 H 0.641256 0.367599 0.664071 0.033 Uiso 1 1 calc R U . . .
 C2 C 0.3995(10) 0.2301(7) 0.6944(6) 0.033(4) Uani 1 1 d D . . . .
 H2A H 0.514616 0.160221 0.706005 0.040 Uiso 1 1 calc R U . . .
 H2B H 0.284724 0.171295 0.675700 0.040 Uiso 1 1 calc R U . . .
 C3 C 0.3017(9) 0.3014(6) 0.7496(6) 0.033(4) Uani 1 1 d D . . . .
 H3A H 0.245805 0.221930 0.774629 0.039 Uiso 1 1 calc R U . . .
 H3B H 0.417273 0.354252 0.770499 0.039 Uiso 1 1 calc R U . . .
 C4 C 0.1150(10) 0.4123(7) 0.7359(7) 0.035(4) Uani 1 1 d D . . . .
 C5 C 0.1168(9) 0.4471(7) 0.6336(7) 0.032(4) Uani 1 1 d D . . . .
 H5 H 0.107468 0.378327 0.600317 0.038 Uiso 1 1 calc R U . . .
 C6 C 0.3589(8) 0.4834(7) 0.6441(7) 0.026(3) Uani 1 1 d D . . . .
 C7 C 0.4416(9) 0.5844(7) 0.5952(7) 0.027(4) Uani 1 1 d D . . . .
 H7 H 0.595847 0.609007 0.603667 0.032 Uiso 1 1 calc R U . . .
 C8 C 0.4384(9) 0.4997(7) 0.5387(7) 0.031(4) Uani 1 1 d D . . . .
 H8A H 0.486337 0.565717 0.507579 0.037 Uiso 1 1 calc R U . . .
 H8B H 0.289345 0.466600 0.530270 0.037 Uiso 1 1 calc R U . . .
 C9 C 0.5919(9) 0.3620(6) 0.5425(7) 0.034(4) Uani 1 1 d D . . . .
 H9A H 0.586645 0.307458 0.505989 0.041 Uiso 1 1 calc R U . . .
 H9B H 0.742034 0.396727 0.548184 0.041 Uiso 1 1 calc R U . . .
 C10 C 0.5312(10) 0.2560(7) 0.5910(7) 0.029(4) Uani 1 1 d D . . . .
 H10 H 0.392414 0.206355 0.580410 0.035 Uiso 1 1 calc R U . . .
 C11 C 0.3117(9) 0.7344(6) 0.5955(6) 0.025(5) Uani 1 1 d D . . . .
 H11 H 0.354250 0.786658 0.631250 0.031 Uiso 1 1 calc R U . . .
 C12 C 0.0673(9) 0.7112(6) 0.5993(7) 0.036(6) Uani 1 1 d D . . . .
 C13 C 0.3730(9) 0.8409(6) 0.5459(7) 0.035(5) Uani 1 1 d D . . . .
 H13A H 0.530318 0.852210 0.544384 0.052 Uiso 1 1 calc R U . . .
 H13B H 0.305923 0.937788 0.552233 0.052 Uiso 1 1 calc R U . . .
 H13C H 0.321303 0.799541 0.509845 0.052 Uiso 1 1 calc R U . . .
 C14 C 0.7065(11) 0.1321(6) 0.5992(7) 0.036(6) Uani 1 1 d D . . . .
 H14A H 0.837853 0.175919 0.615247 0.054 Uiso 1 1 calc R U . . .
 H14B H 0.739982 0.086919 0.562358 0.054 Uiso 1 1 calc R U . . .
 H14C H 0.651095 0.056092 0.625124 0.054 Uiso 1 1 calc R U . . .
 C15 C -0.0685(10) 0.4160(6) 0.7798(8) 0.043(5) Uani 1 1 d D . . . .
 H15A H -0.009402 0.440360 0.817270 0.065 Uiso 1 1 calc R U . . .
 H15B H -0.138679 0.318795 0.781300 0.065 Uiso 1 1 calc R U . . .
 H15C H -0.174573 0.491275 0.768734 0.065 Uiso 1 1 calc R U . . .

loop_
  _atom_site_aniso_label
  _atom_site_aniso_U_11
  _atom_site_aniso_U_22
  _atom_site_aniso_U_33
  _atom_site_aniso_U_23
  _atom_site_aniso_U_13
  _atom_site_aniso_U_12
 O1 0.0283(19) 0.0242(19) 0.042(12) 0.000(3) 0.010(4) -0.0022(17)
 O2 0.0248(19) 0.027(2) 0.040(10) -0.002(4) -0.003(4) -0.0044(17)
 O3 0.022(2) 0.028(2) 0.055(11) 0.006(4) 0.001(4) -0.0061(18)
 O4 0.0200(17) 0.030(2) 0.075(15) 0.014(4) -0.002(3) 0.0014(16)
 O5 0.034(2) 0.035(2) 0.052(18) 0.007(4) -0.001(4) 0.0108(19)
 C1 0.021(3) 0.026(3) 0.036(11) 0.000(4) -0.004(5) 0.003(2)
 C2 0.032(3) 0.028(3) 0.040(12) 0.004(5) 0.002(5) 0.002(3)
 C3 0.030(3) 0.028(3) 0.039(13) 0.004(5) -0.001(5) 0.002(3)
 C4 0.030(3) 0.022(3) 0.054(13) 0.002(5) 0.001(5) -0.004(3)
 C5 0.024(3) 0.022(3) 0.049(13) 0.001(5) -0.002(5) 0.000(2)
 C6 0.019(2) 0.021(3) 0.038(10) 0.000(4) 0.001(4) 0.001(2)
 C7 0.021(3) 0.023(3) 0.037(11) -0.002(4) -0.007(5) 0.001(2)
 C8 0.029(3) 0.029(3) 0.035(13) 0.002(5) -0.002(6) -0.003(3)
 C9 0.036(3) 0.028(3) 0.038(14) 0.000(5) 0.002(6) 0.002(3)
 C10 0.024(3) 0.028(3) 0.036(12) -0.002(5) -0.004(5) -0.001(2)
 C11 0.027(3) 0.023(3) 0.027(16) -0.004(5) -0.002(5) 0.001(2)
 C12 0.028(3) 0.028(3) 0.053(19) 0.001(5) -0.004(5) 0.002(2)
 C13 0.041(3) 0.027(3) 0.037(17) 0.008(5) -0.007(6) -0.001(2)
 C14 0.038(3) 0.030(3) 0.04(2) -0.007(5) 0.003(6) 0.007(3)
 C15 0.036(3) 0.027(3) 0.067(16) 0.003(5) 0.015(6) 0.000(3)

_geom_special_details
;
 All esds (except the esd in the dihedral angle between two l.s. planes)
 are estimated using the full covariance matrix.  The cell esds are taken
 into account individually in the estimation of esds in distances, angles
 and torsion angles; correlations between esds in cell parameters are only
 used when they are defined by crystal symmetry.  An approximate (isotropic)
 treatment of cell esds is used for estimating esds involving l.s. planes.
;
loop_
  _geom_bond_atom_site_label_1
  _geom_bond_atom_site_label_2
  _geom_bond_distance
  _geom_bond_site_symmetry_2
  _geom_bond_publ_flag
 O1 O2 1.480(9) . ?
 O1 C4 1.422(7) . ?
 O2 C6 1.445(15) . ?
 O3 C4 1.440(17) . ?
 O3 C5 1.392(15) . ?
 O4 C5 1.452(7) . ?
 O4 C12 1.354(9) . ?
 O5 C12 1.207(7) . ?
 C1 H1 0.9800 . ?
 C1 C2 1.515(14) . ?
 C1 C6 1.536(8) . ?
 C1 C10 1.55(2) . ?
 C2 H2A 0.9700 . ?
 C2 H2B 0.9700 . ?
 C2 C3 1.539(17) . ?
 C3 H3A 0.9700 . ?
 C3 H3B 0.9700 . ?
 C3 C4 1.530(9) . ?
 C4 C15 1.503(14) . ?
 C5 H5 0.9800 . ?
 C5 C6 1.523(8) . ?
 C6 C7 1.524(13) . ?
 C7 H7 0.9800 . ?
 C7 C8 1.501(17) . ?
 C7 C11 1.542(8) . ?
 C8 H8A 0.9700 . ?
 C8 H8B 0.9700 . ?
 C8 C9 1.535(7) . ?
 C9 H9A 0.9700 . ?
 C9 H9B 0.9700 . ?
 C9 C10 1.504(17) . ?
 C10 H10 0.9800 . ?
 C10 C14 1.539(8) . ?
 C11 H11 0.9800 . ?
 C11 C12 1.499(7) . ?
 C11 C13 1.527(15) . ?
 C13 H13A 0.9600 . ?
 C13 H13B 0.9600 . ?
 C13 H13C 0.9600 . ?
 C14 H14A 0.9600 . ?
 C14 H14B 0.9600 . ?
 C14 H14C 0.9600 . ?
 C15 H15A 0.9600 . ?
 C15 H15B 0.9600 . ?
 C15 H15C 0.9600 . ?

loop_
  _geom_angle_atom_site_label_1
  _geom_angle_atom_site_label_2
  _geom_angle_atom_site_label_3
  _geom_angle
  _geom_angle_site_symmetry_1
  _geom_angle_site_symmetry_3
  _geom_angle_publ_flag
 C4 O1 O2 107.5(6) . . ?
 C6 O2 O1 111.6(5) . . ?
 C5 O3 C4 114.4(6) . . ?
 C12 O4 C5 124.4(5) . . ?
 C2 C1 H1 106.8 . . ?
 C2 C1 C6 112.3(7) . . ?
 C2 C1 C10 110.7(6) . . ?
 C6 C1 H1 106.8 . . ?
 C6 C1 C10 112.9(11) . . ?
 C10 C1 H1 106.8 . . ?
 C1 C2 H2A 108.1 . . ?
 C1 C2 H2B 108.1 . . ?
 C1 C2 C3 116.7(6) . . ?
 H2A C2 H2B 107.3 . . ?
 C3 C2 H2A 108.1 . . ?
 C3 C2 H2B 108.1 . . ?
 C2 C3 H3A 109.2 . . ?
 C2 C3 H3B 109.2 . . ?
 H3A C3 H3B 107.9 . . ?
 C4 C3 C2 112.2(11) . . ?
 C4 C3 H3A 109.2 . . ?
 C4 C3 H3B 109.2 . . ?
 O1 C4 O3 108.0(10) . . ?
 O1 C4 C3 112.0(5) . . ?
 O1 C4 C15 103.7(7) . . ?
 O3 C4 C3 110.7(8) . . ?
 O3 C4 C15 106.8(7) . . ?
 C15 C4 C3 115.0(9) . . ?
 O3 C5 O4 106.1(7) . . ?
 O3 C5 H5 108.1 . . ?
 O3 C5 C6 113.1(11) . . ?
 O4 C5 H5 108.1 . . ?
 O4 C5 C6 113.1(5) . . ?
 C6 C5 H5 108.1 . . ?
 O2 C6 C1 106.9(9) . . ?
 O2 C6 C5 111.7(9) . . ?
 O2 C6 C7 106.3(6) . . ?
 C5 C6 C1 110.9(5) . . ?
 C7 C6 C1 112.2(8) . . ?
 C7 C6 C5 108.8(9) . . ?
 C6 C7 H7 107.2 . . ?
 C6 C7 C11 109.4(8) . . ?
 C8 C7 C6 110.1(6) . . ?
 C8 C7 H7 107.2 . . ?
 C8 C7 C11 115.2(10) . . ?
 C11 C7 H7 107.2 . . ?
 C7 C8 H8A 109.7 . . ?
 C7 C8 H8B 109.7 . . ?
 C7 C8 C9 109.8(10) . . ?
 H8A C8 H8B 108.2 . . ?
 C9 C8 H8A 109.7 . . ?
 C9 C8 H8B 109.7 . . ?
 C8 C9 H9A 109.0 . . ?
 C8 C9 H9B 109.0 . . ?
 H9A C9 H9B 107.8 . . ?
 C10 C9 C8 112.8(9) . . ?
 C10 C9 H9A 109.0 . . ?
 C10 C9 H9B 109.0 . . ?
 C1 C10 H10 107.8 . . ?
 C9 C10 C1 113.2(6) . . ?
 C9 C10 H10 107.8 . . ?
 C9 C10 C14 111.5(8) . . ?
 C14 C10 C1 108.7(11) . . ?
 C14 C10 H10 107.8 . . ?
 C7 C11 H11 106.0 . . ?
 C12 C11 C7 112.8(5) . . ?
 C12 C11 H11 106.0 . . ?
 C12 C11 C13 111.7(8) . . ?
 C13 C11 C7 113.7(8) . . ?
 C13 C11 H11 106.0 . . ?
 O4 C12 C11 120.2(6) . . ?
 O5 C12 O4 116.0(5) . . ?
 O5 C12 C11 123.8(6) . . ?
 C11 C13 H13A 109.5 . . ?
 C11 C13 H13B 109.5 . . ?
 C11 C13 H13C 109.5 . . ?
 H13A C13 H13B 109.5 . . ?
 H13A C13 H13C 109.5 . . ?
 H13B C13 H13C 109.5 . . ?
 C10 C14 H14A 109.5 . . ?
 C10 C14 H14B 109.5 . . ?
 C10 C14 H14C 109.5 . . ?
 H14A C14 H14B 109.5 . . ?
 H14A C14 H14C 109.5 . . ?
 H14B C14 H14C 109.5 . . ?
 C4 C15 H15A 109.5 . . ?
 C4 C15 H15B 109.5 . . ?
 C4 C15 H15C 109.5 . . ?
 H15A C15 H15B 109.5 . . ?
 H15A C15 H15C 109.5 . . ?
 H15B C15 H15C 109.5 . . ?

loop_
  _geom_torsion_atom_site_label_1
  _geom_torsion_atom_site_label_2
  _geom_torsion_atom_site_label_3
  _geom_torsion_atom_site_label_4
  _geom_torsion
  _geom_torsion_site_symmetry_1
  _geom_torsion_site_symmetry_2
  _geom_torsion_site_symmetry_3
  _geom_torsion_site_symmetry_4
  _geom_torsion_publ_flag
 O1 O2 C6 C1 -107.4(6) . . . . ?
 O1 O2 C6 C5 14.0(10) . . . . ?
 O1 O2 C6 C7 132.6(5) . . . . ?
 O2 O1 C4 O3 -73.7(8) . . . . ?
 O2 O1 C4 C3 48.5(14) . . . . ?
 O2 O1 C4 C15 173.2(8) . . . . ?
 O2 C6 C7 C8 174.0(5) . . . . ?
 O2 C6 C7 C11 -58.4(8) . . . . ?
 O3 C5 C6 O2 -52.5(9) . . . . ?
 O3 C5 C6 C1 66.5(13) . . . . ?
 O3 C5 C6 C7 -169.5(7) . . . . ?
 O4 C5 C6 O2 68.1(14) . . . . ?
 O4 C5 C6 C1 -172.9(12) . . . . ?
 O4 C5 C6 C7 -48.9(14) . . . . ?
 C1 C2 C3 C4 58.8(8) . . . . ?
 C1 C6 C7 C8 57.5(9) . . . . ?
 C1 C6 C7 C11 -174.8(9) . . . . ?
 C2 C1 C6 O2 69.7(8) . . . . ?
 C2 C1 C6 C5 -52.3(15) . . . . ?
 C2 C1 C6 C7 -174.2(8) . . . . ?
 C2 C1 C10 C9 170.9(5) . . . . ?
 C2 C1 C10 C14 -64.7(7) . . . . ?
 C2 C3 C4 O1 -96.5(11) . . . . ?
 C2 C3 C4 O3 24.2(8) . . . . ?
 C2 C3 C4 C15 145.3(7) . . . . ?
 C4 O1 O2 C6 46.0(10) . . . . ?
 C4 O3 C5 O4 -98.0(7) . . . . ?
 C4 O3 C5 C6 26.5(8) . . . . ?
 C5 O3 C4 O1 34.8(7) . . . . ?
 C5 O3 C4 C3 -88.3(7) . . . . ?
 C5 O3 C4 C15 145.8(5) . . . . ?
 C5 O4 C12 O5 174.9(13) . . . . ?
 C5 O4 C12 C11 -9(2) . . . . ?
 C5 C6 C7 C8 -65.6(8) . . . . ?
 C5 C6 C7 C11 62.1(10) . . . . ?
 C6 C1 C2 C3 -38.2(12) . . . . ?
 C6 C1 C10 C9 44.0(7) . . . . ?
 C6 C1 C10 C14 168.5(5) . . . . ?
 C6 C7 C8 C9 -61.3(7) . . . . ?
 C6 C7 C11 C12 -48.3(14) . . . . ?
 C6 C7 C11 C13 -176.8(8) . . . . ?
 C7 C8 C9 C10 57.9(9) . . . . ?
 C7 C11 C12 O4 21.6(19) . . . . ?
 C7 C11 C12 O5 -162.4(13) . . . . ?
 C8 C7 C11 C12 76.5(13) . . . . ?
 C8 C7 C11 C13 -52.1(9) . . . . ?
 C8 C9 C10 C1 -48.9(10) . . . . ?
 C8 C9 C10 C14 -171.8(8) . . . . ?
 C10 C1 C2 C3 -165.4(7) . . . . ?
 C10 C1 C6 O2 -164.3(6) . . . . ?
 C10 C1 C6 C5 73.7(12) . . . . ?
 C10 C1 C6 C7 -48.2(8) . . . . ?
 C11 C7 C8 C9 174.3(6) . . . . ?
 C12 O4 C5 O3 147.4(11) . . . . ?
 C12 O4 C5 C6 22.9(18) . . . . ?
 C13 C11 C12 O4 151.2(11) . . . . ?
 C13 C11 C12 O5 -32.8(17) . . . . ?

_shelx_res_file
;
TITL Artemisinin004 in P2(1)2(1)2(1)
    artemisinin004.res
    created by SHELXL-2019/1 at 15:02:06 on 08-Jun-2023
CELL 0.71073 6.065 8.8429 23.0476 90 90 90
ZERR 4 0.0004 0.0006 0.0038 0 0 0
LATT -1
SYMM 0.5-X,-Y,0.5+Z
SYMM -X,0.5+Y,0.5-Z
SYMM 0.5+X,0.5-Y,-Z
SFAC C H O
UNIT 60 88 20
RIGU
DFIX 1.473 0.014 O2 O1
DFIX 1.461 0.027 O2 C6
DFIX 1.438 0.024 O3 C4
DFIX 1.44 0.024 O4 C5
DFIX 1.208 0.025 O5 C12
DFIX 1.525 C2 C1
DFIX 1.529 0.018 C3 C2
DFIX 1.528 0.026 C3 C4
DFIX 1.414 0.015 O1 C4
DFIX 1.405 0.019 O3 C5
DFIX 1.535 0.023 C6 C1
DFIX 1.535 0.01 C6 C7
DFIX 1.533 0.016 C8 C7
DFIX 1.525 0.024 C8 C9
DFIX 1.54 0.023 C10 C1
DFIX 1.539 0.017 C11 C7
DFIX 1.344 0.014 O4 C12
DFIX 1.527 0.021 C13 C11
DFIX 1.526 0.025 C14 C10
DFIX 1.508 0.012 C15 C4
DFIX 1.531 0.025 C6 C5
DFIX 1.526 0.024 C9 C10
DFIX 1.511 0.022 C11 C12

L.S. 99 0 0
PLAN  5
SIZE 0.09 0.18 0.25
TEMP 23
CONF
MORE -1
BOND $H
fmap 2 53
acta
OMIT -2 1 5
OMIT -3 6 7
REM <olex2.extras>
REM <HklSrc "%.\\Artemisinin004.hkl">
REM </olex2.extras>

WGHT    0.034800    0.348200
FVAR       0.34563
O1    3    0.190290    0.564478    0.734044    11.00000    0.02826    0.02423 =
         0.04224    0.00039    0.00974   -0.00225
O2    3    0.389944    0.567967    0.697157    11.00000    0.02481    0.02702 =
         0.03951   -0.00192   -0.00284   -0.00438
O3    3    0.015994    0.377441    0.680783    11.00000    0.02244    0.02845 =
         0.05516    0.00642    0.00090   -0.00608
O4    3   -0.014851    0.580145    0.620661    11.00000    0.02003    0.02999 =
         0.07517    0.01440   -0.00214    0.00139
O5    3   -0.066709    0.807016    0.587107    11.00000    0.03442    0.03491 =
         0.05227    0.00677   -0.00148    0.01083
C1    1    0.495246    0.337784    0.649899    11.00000    0.02140    0.02563 =
         0.03560    0.00003   -0.00402    0.00256
AFIX  13
H1    2    0.641256    0.367599    0.664071    11.00000   -1.20000
AFIX   0
C2    1    0.399478    0.230106    0.694415    11.00000    0.03153    0.02765 =
         0.04019    0.00351    0.00165    0.00237
AFIX  23
H2A   2    0.514616    0.160221    0.706005    11.00000   -1.20000
H2B   2    0.284724    0.171295    0.675700    11.00000   -1.20000
AFIX   0
C3    1    0.301660    0.301443    0.749638    11.00000    0.03050    0.02811 =
         0.03904    0.00409   -0.00093    0.00218
AFIX  23
H3A   2    0.245805    0.221930    0.774629    11.00000   -1.20000
H3B   2    0.417273    0.354252    0.770499    11.00000   -1.20000
AFIX   0
C4    1    0.115047    0.412293    0.735947    11.00000    0.02978    0.02249 =
         0.05378    0.00236    0.00143   -0.00433
C5    1    0.116760    0.447130    0.633561    11.00000    0.02430    0.02228 =
         0.04920    0.00128   -0.00183    0.00046
AFIX  13
H5    2    0.107468    0.378327    0.600317    11.00000   -1.20000
AFIX   0
C6    1    0.358914    0.483440    0.644110    11.00000    0.01913    0.02096 =
         0.03780    0.00047    0.00061    0.00078
C7    1    0.441625    0.584448    0.595171    11.00000    0.02115    0.02279 =
         0.03676   -0.00164   -0.00658    0.00091
AFIX  13
H7    2    0.595847    0.609007    0.603667    11.00000   -1.20000
AFIX   0
C8    1    0.438390    0.499705    0.538734    11.00000    0.02863    0.02936 =
         0.03485    0.00181   -0.00244   -0.00309
AFIX  23
H8A   2    0.486337    0.565717    0.507579    11.00000   -1.20000
H8B   2    0.289345    0.466600    0.530270    11.00000   -1.20000
AFIX   0
C9    1    0.591876    0.362022    0.542473    11.00000    0.03626    0.02815 =
         0.03783    0.00022    0.00248    0.00174
AFIX  23
H9A   2    0.586645    0.307458    0.505989    11.00000   -1.20000
H9B   2    0.742034    0.396727    0.548184    11.00000   -1.20000
AFIX   0
C10   1    0.531187    0.256016    0.590964    11.00000    0.02377    0.02783 =
         0.03638   -0.00193   -0.00442   -0.00134
AFIX  13
H10   2    0.392414    0.206355    0.580410    11.00000   -1.20000
AFIX   0
C11   1    0.311717    0.734372    0.595469    11.00000    0.02677    0.02256 =
         0.02694   -0.00351   -0.00174    0.00133
AFIX  13
H11   2    0.354250    0.786658    0.631250    11.00000   -1.20000
AFIX   0
C12   1    0.067251    0.711192    0.599330    11.00000    0.02828    0.02776 =
         0.05329    0.00071   -0.00403    0.00205
C13   1    0.373003    0.840861    0.545881    11.00000    0.04055    0.02745 =
         0.03663    0.00761   -0.00728   -0.00141
AFIX 137
H13A  2    0.530318    0.852210    0.544384    11.00000   -1.50000
H13B  2    0.305923    0.937788    0.552233    11.00000   -1.50000
H13C  2    0.321303    0.799541    0.509845    11.00000   -1.50000
AFIX   0
C14   1    0.706516    0.132083    0.599197    11.00000    0.03829    0.02955 =
         0.04072   -0.00704    0.00328    0.00656
AFIX 137
H14A  2    0.837853    0.175919    0.615247    11.00000   -1.50000
H14B  2    0.739982    0.086919    0.562358    11.00000   -1.50000
H14C  2    0.651095    0.056092    0.625124    11.00000   -1.50000
AFIX   0
C15   1   -0.068488    0.416017    0.779773    11.00000    0.03647    0.02679 =
         0.06712    0.00334    0.01547    0.00035
AFIX 137
H15A  2   -0.009402    0.440360    0.817270    11.00000   -1.50000
H15B  2   -0.138679    0.318795    0.781300    11.00000   -1.50000
H15C  2   -0.174573    0.491275    0.768734    11.00000   -1.50000
AFIX   0
HKLF 4


REM  Artemisinin004 in P2(1)2(1)2(1)
REM wR2 = 0.0705, GooF = S = 1.123, Restrained GooF = 0.988 for all data
REM R1 = 0.0323 for 664 Fo > 4sig(Fo) and 0.0416 for all 747 data
REM 184 parameters refined using 206 restraints

END

WGHT      0.0349      0.3521

REM Highest difference peak  0.116,  deepest hole -0.119,  1-sigma level  0.026
Q1    1  -0.1798  0.5764  0.6218  11.00000  0.05    0.12
Q2    1  -0.1707  0.3775  0.6957  11.00000  0.05    0.10
Q3    1   0.2777  0.8151  0.6729  11.00000  0.05    0.09
Q4    1   0.1600  0.1270  0.6813  11.00000  0.05    0.08
Q5    1   0.8583  0.2225  0.6649  11.00000  0.05    0.08
;
_shelx_res_checksum                51893
_shelx_hkl_file
;
  -1   0   0    0.24    0.16
  -1   0   0   -0.07    0.14
  -1   0   0    0.00    0.16
  -1   0   0    0.31    0.12
  -1   0   0    0.09    0.16
  -1   0   0   -0.18    0.18
  -2   0   0  993.81   32.19
  -2   0   0  985.94   32.16
  -2   0   0  978.27   32.20
  -2   0   0 1000.00   32.11
  -2   0   0  966.90   32.17
  -2   0   0  941.94   32.20
  -3   0   0    0.03    0.66
  -3   0   0    0.54    0.90
  -3   0   0   -0.02    0.54
  -3   0   0   -0.11    0.73
  -3   0   0    0.31    0.77
  -3   0   0   -0.11    0.63
   4   0   0   12.57    1.18
  -4   0   0   16.15    1.57
   4   0   0   15.55    1.87
  -4   0   0   13.81    1.79
  -4   0   0   15.56    1.60
  -4   0   0   13.14    1.30
  -4   0   0   14.43    1.60
  -4   0   0   13.51    1.37
  -5   0   0   -0.23    1.73
   5   0   0   -1.40    1.75
  -5   0   0    0.29    1.39
  -5   0   0   -0.56    1.32
  -5   0   0   -0.62    1.49
   5   0   0   -0.47    1.09
  -5   0   0   -0.11    1.17
  -5   0   0    2.36    1.89
  -6   0   0   -1.08    1.70
  -6   0   0    3.36    1.80
  -6   0   0    2.43    1.48
   6   0   0    1.48    1.41
  -6   0   0   -2.48    2.16
  -6   0   0    3.17    2.02
  -6   0   0   10.49    2.97
   6   0   0    2.20    2.23
   1   1   0  892.88   30.05
  -1  -1   0  920.19   30.06
  -1  -1   0  921.66   30.06
  -1  -1   0  929.23   30.08
  -2  -1   0  239.00    8.30
  -2  -1   0  241.86    8.20
   2   1   0  239.13    8.40
  -2   1   0  240.41    8.36
  -2   1   0  247.79    8.21
  -2  -1   0  248.20    8.38
  -2   1   0  245.35    8.26
  -2  -1   0  238.88    8.33
  -2  -1   0  248.35    8.33
   2   1   0  240.04    8.15
  -2  -1   0  244.10    8.31
  -2  -1   0  249.22    8.16
  -2   1   0  255.18    8.25
  -2   1   0  247.78    8.23
   3   1   0   87.71    3.18
  -3  -1   0   90.91    3.44
  -3  -1   0   86.33    3.55
  -3  -1   0   88.29    3.31
  -3  -1   0   87.07    3.58
  -3  -1   0   86.95    3.54
  -3   1   0   87.76    3.31
   3   1   0   87.63    3.73
  -3   1   0   86.47    3.44
  -3   1   0   87.14    3.61
  -3   1   0   92.91    3.43
   3   1   0   90.49    3.25
  -3  -1   0   86.97    3.46
  -3  -1   0   85.74    3.58
   3  -1   0   89.36    3.28
  -3   1   0   88.47    3.35
   4   1   0   27.89    1.54
  -4   1   0   25.40    2.05
  -4  -1   0   25.08    2.01
   4  -1   0   21.23    2.07
   4   1   0   24.80    2.54
   4  -1   0   22.87    1.70
  -4  -1   0   24.78    1.81
  -4  -1   0   24.50    1.85
  -4  -1   0   25.15    2.22
  -4  -1   0   25.35    1.99
  -4   1   0   27.73    1.90
  -4  -1   0   25.68    2.08
  -4  -1   0   23.73    2.10
  -4   1   0   24.32    1.89
  -4   1   0   23.67    2.10
  -4   1   0   23.77    1.74
   4   1   0   25.51    1.64
  -5   1   0   -1.03    1.29
  -5   1   0    0.05    1.77
  -5   1   0    1.42    1.27
   5  -1   0    1.35    1.10
   5   1   0    0.32    1.11
  -5   1   0   -0.18    1.32
  -5  -1   0   -1.82    1.54
  -5  -1   0    0.98    1.80
   5   1   0   -2.75    2.12
  -5  -1   0    1.25    1.47
  -5   1   0    0.41    1.80
  -5   1   0    1.98    1.53
  -5  -1   0    0.11    1.98
   5  -1   0    2.20    1.82
  -5  -1   0    1.54    1.49
  -5  -1   0   -0.48    1.22
  -6  -1   0    6.16    3.05
  -6  -1   0    5.26    1.95
  -6   1   0    7.50    2.81
  -6   1   0    4.30    1.76
  -6  -1   0    5.55    1.92
  -6   1   0    0.30    1.46
   6   1   0   -0.83    2.08
   6   1   0    1.57    1.45
   6  -1   0    2.43    1.47
  -6  -1   0    1.86    1.52
  -6  -1   0    1.54    2.03
  -6   1   0    1.85    1.94
  -6   1   0    6.63    1.85
  -6  -1   0    1.72    2.46
   6  -1   0    0.36    2.15
   0   2   0    0.25    0.18
   0  -2   0    0.27    0.27
   0  -2   0    0.31    0.22
  -1  -2   0  118.09    4.25
  -1  -2   0  117.43    4.15
  -1  -2   0  117.86    4.15
  -1   2   0  120.03    4.10
  -1  -2   0  119.69    4.00
   1  -2   0  123.50    4.01
  -1  -2   0  118.35    4.14
   1   2   0  115.88    4.05
  -1  -2   0  115.57    4.01
  -1  -2   0  125.87    4.08
  -1   2   0  115.78    4.02
  -1  -2   0  115.83    4.10
  -2  -2   0   -0.26    0.36
  -2  -2   0   -0.52    0.53
  -2  -2   0    0.13    0.42
  -2  -2   0   -0.63    0.50
   2   2   0   -0.01    0.50
   2  -2   0   -0.09    0.36
  -2   2   0    0.27    0.40
   2   2   0    0.10    0.39
  -2   2   0    0.29    0.61
  -2  -2   0    0.81    0.62
  -2  -2   0    0.16    0.61
  -2   2   0    0.22    0.34
  -2   2   0   -0.14    0.35
  -2  -2   0   -0.55    0.51
  -2  -2   0   -0.35    0.50
  -2   2   0   -0.04    0.39
   3   2   0   -0.17    0.93
   3  -2   0    3.15    0.70
  -3  -2   0    3.61    1.02
  -3  -2   0    3.06    1.03
  -3  -2   0    1.95    0.87
  -3  -2   0    1.49    0.87
  -3   2   0    2.08    0.70
  -3   2   0    3.92    0.73
  -3   2   0    3.33    1.04
  -3  -2   0    1.42    0.80
  -3   2   0    2.17    0.77
  -3  -2   0    3.18    1.02
   3   2   0    2.88    0.71
  -3  -2   0    2.44    0.71
  -3   2   0    2.52    0.73
  -3  -2   0    3.08    0.71
  -4  -2   0   18.76    1.51
  -4  -2   0   18.42    2.15
  -4   2   0   18.27    1.48
  -4   2   0   17.09    1.55
   4   2   0   19.94    1.47
   4  -2   0   16.04    1.98
  -4  -2   0   18.23    1.73
  -4   2   0   18.58    1.45
   4  -2   0   16.75    1.49
  -4  -2   0   15.38    1.77
  -4  -2   0   16.00    1.77
  -4   2   0   16.25    1.93
  -4   2   0   20.37    1.59
  -4  -2   0   18.06    1.88
   4   2   0   15.01    2.05
   4   2   0   17.79    1.30
   4   2   0   20.30    1.60
  -4  -2   0   17.17    1.65
   5   2   0   35.29    3.38
  -5   2   0   46.66    3.46
  -5   2   0   35.90    2.57
   5   2   0   39.67    2.43
  -5  -2   0   38.30    3.38
  -5   2   0   40.98    3.42
  -5  -2   0   35.20    2.99
  -5  -2   0   39.31    2.48
   5  -2   0   40.33    3.66
  -5  -2   0   44.59    3.94
  -5   2   0   40.64    2.76
  -5  -2   0   37.55    3.26
  -5  -2   0   37.17    3.00
  -5   2   0   37.45    2.66
   5  -2   0   43.83    2.54
  -6  -2   0    2.38    3.11
   6  -2   0   -0.38    1.44
  -6   2   0    0.18    1.53
  -6  -2   0   -0.80    1.47
  -6   2   0   -0.57    2.48
  -6  -2   0   -2.54    2.00
   6  -2   0    1.10    2.88
  -6  -2   0    0.93    2.59
   6   2   0    0.77    2.15
   6   2   0    1.66    1.47
  -6  -2   0   -0.25    2.16
  -6  -2   0    0.27    1.92
   0   3   0   -0.15    0.29
   0  -3   0   -0.11    0.26
   0  -3   0   -0.47    0.35
   0  -3   0   -0.03    0.31
   0  -3   0   -0.12    0.46
  -1   3   0   46.29    1.67
   1  -3   0   49.16    1.88
  -1  -3   0   43.25    1.90
  -1  -3   0   43.91    1.88
  -1  -3   0   42.80    1.77
  -1  -3   0   44.45    1.89
  -1   3   0   44.93    1.81
   1   3   0   43.07    1.75
  -1  -3   0   42.57    2.05
   1  -3   0   46.32    1.64
  -1  -3   0   43.37    1.81
  -2  -3   0  193.54    6.59
  -2   3   0  188.61    6.40
  -2  -3   0  188.57    6.31
  -2   3   0  184.16    6.55
  -2  -3   0  188.37    6.65
  -2  -3   0  191.79    6.44
   2  -3   0  191.31    6.36
   2   3   0  180.98    6.42
  -2   3   0  184.65    6.28
  -2  -3   0  177.19    6.62
  -2  -3   0  190.16    6.46
  -2  -3   0  193.31    6.78
   2   3   0  182.12    6.49
  -2  -3   0  181.76    6.63
  -3  -3   0   41.18    1.89
   3   3   0   41.32    2.30
  -3  -3   0   41.67    2.32
   3   3   0   42.90    2.00
  -3  -3   0   42.94    2.48
  -3   3   0   39.60    1.91
  -3   3   0   38.27    2.42
   3  -3   0   42.90    1.95
  -3  -3   0   41.08    2.46
  -3  -3   0   37.10    2.22
  -3  -3   0   36.10    2.52
  -3  -3   0   42.49    2.08
  -3  -3   0   40.64    2.45
  -3   3   0   39.65    1.84
  -3   3   0   42.59    2.00
  -3   3   0   41.90    1.81
  -4  -3   0   63.67    3.49
  -4   3   0   63.93    3.01
  -4   3   0   62.05    3.80
  -4  -3   0   64.48    3.36
  -4  -3   0   61.28    3.50
  -4  -3   0   71.53    4.14
   4   3   0   64.44    3.56
   4  -3   0   67.96    3.85
  -4  -3   0   62.75    3.51
   4  -3   0   68.72    2.98
   4   3   0   66.60    2.81
   4   3   0   68.92    3.09
  -4  -3   0   69.33    2.90
  -4  -3   0   56.95    3.50
   4   3   0   63.86    2.98
   5   3   0   24.05    2.58
   5  -3   0   32.62    3.07
  -5   3   0   31.39    2.63
   5  -3   0   32.36    2.44
  -5  -3   0   31.20    2.71
  -5  -3   0   27.68    2.60
  -5  -3   0   31.47    3.15
   5   3   0   30.34    2.50
  -5  -3   0   33.57    2.75
  -5  -3   0   37.45    3.04
  -5  -3   0   27.70    2.40
   5   3   0   32.40    2.39
  -5  -3   0   31.92    2.74
  -5   3   0   39.01    3.07
   5   3   0   28.18    2.23
  -6  -3   0   13.35    3.03
   6  -3   0   12.89    1.80
   6   3   0   11.86    1.78
  -6  -3   0    8.30    2.35
  -6  -3   0   21.63    3.18
  -6   3   0   15.66    2.82
  -6  -3   0   16.83    2.34
  -6  -3   0   16.20    2.70
   6   3   0   13.59    2.69
  -6   3   0   11.40    1.96
   6  -3   0   13.87    3.51
  -6  -3   0   18.14    2.45
   0  -4   0   59.49    2.31
   0  -4   0   64.82    2.78
   0   4   0   64.48    2.40
   0  -4   0   65.36    2.47
  -1   4   0  157.37    5.24
  -1  -4   0  145.46    5.44
   1  -4   0  158.39    5.52
  -1  -4   0  154.50    5.39
  -1   4   0  153.53    5.20
  -1   4   0  154.57    5.32
   1   4   0  148.60    5.35
   1  -4   0  160.40    5.17
  -1  -4   0  149.04    5.72
  -1  -4   0  154.33    5.40
  -1  -4   0  147.95    5.43
  -2  -4   0   53.20    2.56
   2   4   0   50.14    2.26
  -2  -4   0   51.66    2.36
  -2  -4   0   50.62    2.17
  -2   4   0   55.46    2.52
  -2   4   0   49.21    2.12
  -2  -4   0   54.07    2.81
  -2  -4   0   52.04    2.55
   2  -4   0   52.59    2.09
  -2  -4   0   48.64    2.58
  -2  -4   0   52.96    2.47
   3   4   0    2.54    1.03
   3  -4   0    2.35    0.86
   3   4   0    2.20    1.00
  -3  -4   0    3.09    1.62
  -3  -4   0    2.05    0.73
  -3  -4   0    2.66    1.38
  -3  -4   0    1.48    1.03
  -3   4   0    2.09    1.34
  -3   4   0    2.35    0.88
   3   4   0    2.27    0.70
  -3  -4   0    1.40    1.19
  -3  -4   0    1.98    1.13
  -3  -4   0    2.62    1.10
  -3  -4   0    0.40    1.27
  -4  -4   0   19.34    2.22
   4   4   0   24.97    2.09
  -4   4   0   17.58    2.18
  -4  -4   0   19.23    2.20
  -4  -4   0   18.57    1.99
  -4   4   0   19.95    1.65
  -4  -4   0   20.19    2.58
  -4  -4   0   20.16    1.89
  -4  -4   0   19.17    2.14
   4   4   0   20.47    1.85
   4  -4   0   18.93    2.25
   4  -4   0   17.59    1.59
  -5   4   0   53.11    3.03
   5   4   0   41.55    2.90
  -5  -4   0   60.33    4.62
  -5   4   0   49.84    3.90
  -5  -4   0   51.91    3.61
  -5  -4   0   45.54    3.58
  -5  -4   0   49.15    2.96
   5  -4   0   48.66    4.16
  -5  -4   0   42.62    3.67
  -5  -4   0   46.15    3.75
   5   4   0   49.28    3.18
   5  -4   0   52.89    2.87
  -6  -4   0    1.79    2.15
  -6  -4   0   -0.42    2.05
  -6   4   0    3.15    1.73
  -6   4   0    3.67    2.52
   6  -4   0    4.55    2.64
  -6  -4   0    4.58    2.86
  -6  -4   0   -0.42    2.38
   6  -4   0    3.27    1.67
   0  -5   0   -1.38    0.49
   0   5   0   -0.35    0.65
   0  -5   0    0.90    0.74
   0  -5   0   -0.52    0.98
   1   5   0    0.91    0.79
  -1  -5   0    1.44    0.84
  -1  -5   0    1.17    0.90
  -1  -5   0    1.19    0.80
  -1  -5   0    0.61    0.88
  -1   5   0    0.95    0.62
  -1   5   0    1.13    0.49
  -1  -5   0    1.91    1.17
   1  -5   0    2.09    1.01
  -2  -5   0    3.77    1.26
   2  -5   0    5.43    0.81
   2   5   0    4.75    1.05
  -2   5   0    4.06    1.17
  -2  -5   0    3.57    1.40
  -2  -5   0    2.66    1.02
  -2  -5   0    4.50    1.03
  -2  -5   0    4.62    1.27
  -2   5   0    4.58    0.80
  -3  -5   0    7.60    1.68
  -3  -5   0    2.52    2.01
  -3   5   0    9.19    1.64
  -3  -5   0    8.16    1.67
   3  -5   0   10.55    1.13
  -3   5   0    8.69    1.12
  -3  -5   0    5.83    1.36
  -3  -5   0    5.24    1.85
   3   5   0    8.17    1.33
   3  -5   0    7.82    1.60
  -3  -5   0    5.49    1.42
  -4  -5   0    2.69    1.81
   4  -5   0    4.40    1.87
  -4  -5   0    1.77    1.78
  -4  -5   0    2.67    1.88
  -4  -5   0    3.83    2.28
   4   5   0    5.80    1.61
   4  -5   0    1.61    1.19
  -4   5   0    4.14    1.32
  -4   5   0    4.30    1.93
  -4  -5   0    4.21    1.65
   4   5   0    3.83    1.43
  -4  -5   0    3.64    1.64
  -5  -5   0   12.72    1.80
   5  -5   0   14.52    1.73
  -5  -5   0   15.83    2.44
  -5   5   0   11.80    1.78
  -5  -5   0   13.13    2.52
  -5  -5   0   10.80    2.40
   5   5   0   14.08    1.95
  -5  -5   0   11.43    2.29
  -5  -5   0   15.84    3.15
   5  -5   0   10.61    2.58
  -5   5   0   12.52    2.44
   5   5   0   10.19    2.01
   0   6   0  125.14    4.67
   0  -6   0  126.15    5.28
   0  -6   0  128.80    4.78
  -1   6   0    1.06    0.79
  -1  -6   0    1.35    1.43
  -1  -6   0   -0.98    0.96
  -1  -6   0    0.90    1.03
   1   6   0    0.02    0.95
  -1  -6   0    0.93    0.94
   1  -6   0   -0.05    1.19
  -2  -6   0    7.99    1.39
  -2  -6   0    7.81    1.58
   2   6   0    7.14    1.33
  -2  -6   0    4.76    1.58
  -2  -6   0   10.10    1.92
  -2  -6   0    6.87    1.30
  -3  -6   0    2.94    1.83
   3   6   0    3.55    1.33
  -3  -6   0    0.46    2.06
  -3  -6   0   -0.12    1.40
  -3  -6   0    3.45    1.74
  -3  -6   0   -0.60    1.53
  -3  -6   0   -0.20    1.36
   4   6   0    0.24    1.63
  -4  -6   0   -1.20    1.89
   4  -6   0   -0.23    1.81
  -4  -6   0   -2.60    2.40
  -4  -6   0    0.05    1.64
  -4  -6   0   -0.27    1.96
   4   6   0    1.77    1.55
   4  -6   0   -0.20    1.21
  -4   6   0   -0.79    1.26
  -4  -6   0   -1.53    1.65
  -4  -6   0   -1.40    1.73
  -4   6   0    0.43    1.90
   5  -6   0   66.57    4.78
  -5   6   0   62.08    3.65
  -5  -6   0   55.26    4.20
   5  -6   0   60.98    3.37
  -5  -6   0   60.20    3.72
  -5  -6   0   58.99    4.58
  -5  -6   0   66.88    5.43
  -5  -6   0   57.11    4.35
  -5  -6   0   61.48    4.72
   5   6   0   63.73    3.76
   5   6   0   62.29    3.94
  -5   6   0   64.06    4.48
   0   7   0   -1.37    1.07
   0  -7   0   -1.31    1.17
   0  -7   0   -1.19    1.63
   1  -7   0   48.85    3.28
  -1  -7   0   44.76    2.90
  -1  -7   0   48.29    3.57
   1   7   0   50.49    2.63
  -1   7   0   40.71    2.51
  -1   7   0   45.98    2.37
   2   7   0    1.03    1.35
  -2  -7   0    2.65    1.44
  -2  -7   0    4.01    1.99
   3   7   0    6.27    1.78
   3   7   0    8.15    1.70
  -3  -7   0   13.30    2.11
  -3  -7   0    6.48    1.71
  -3  -7   0   11.25    2.63
  -3  -7   0    7.23    1.82
  -3  -7   0    9.45    2.38
  -3  -7   0    8.85    2.06
  -4  -7   0   11.61    2.27
   4   7   0   13.69    2.16
  -4  -7   0   15.03    3.16
  -4  -7   0    7.98    2.16
  -4  -7   0    9.19    2.39
  -4  -7   0   10.41    2.45
  -4  -7   0    9.46    2.55
   4   7   0   13.77    2.09
   0  -8   0   11.40    1.66
   0   8   0   10.55    1.54
   0   8   0   11.30    1.73
   0  -8   0    9.83    2.22
   1   8   0   41.27    3.00
   1   8   0   42.71    2.79
  -1  -8   0   38.68    3.47
  -1  -8   0   39.32    3.05
   2   8   0   -0.87    1.49
  -2  -8   0    1.21    1.59
  -2  -8   0    1.81    2.15
   2   8   0    2.22    1.67
  -3  -8   0    5.07    1.94
  -3  -8   0    5.21    2.53
   3   8   0    6.24    1.90
   3   8   0    3.99    1.88
   0   9   0   -1.44    1.52
   0  -9   0   -1.30    2.26
   0   9   0    3.03    1.51
   0  -9   0    0.98    1.84
  -1  -9   0    1.84    1.85
   1   9   0   -0.54    1.60
   1   9   0    0.94    1.77
  -1  -9   0    1.12    2.27
   2   9   0    0.10    1.84
  -2  -9   0   -0.56    2.36
  -2  -9   0    0.97    1.94
   2   9   0    0.56    1.76
   1   0   1    4.90    0.29
  -1   0   1    4.81    0.38
  -1   0  -1    4.90    0.39
   1   0  -1    5.24    0.38
  -1   0  -1    5.02    0.38
  -1   0  -1    4.93    0.33
  -1   0  -1    4.61    0.34
  -1   0   1    4.69    0.34
  -1   0   1    5.32    0.30
  -1   0  -1    5.28    0.31
  -1   0   1    4.42    0.38
  -1   0   1    4.02    0.32
  -2   0   1  111.94    3.98
  -2   0  -1  109.30    4.08
  -2   0   1  116.48    3.98
  -2   0   1  114.05    4.12
  -2   0   1  119.21    4.03
  -2   0   1  117.30    4.07
  -2   0  -1  111.54    4.10
  -2   0  -1  114.36    4.03
   2   0  -1  110.08    4.18
   2   0   1  111.03    3.94
  -2   0   1  111.65    4.06
  -2   0  -1  118.17    3.95
  -2   0   1  116.92    4.07
  -2   0  -1  115.60    3.99
  -2   0  -1  113.15    4.06
  -2   0  -1  117.28    4.06
  -3   0  -1  109.78    4.18
  -3   0   1  107.56    4.25
  -3   0   1  108.31    4.15
   3   0  -1  109.79    4.39
  -3   0  -1  110.50    4.15
  -3   0   1  109.97    4.10
   3   0   1  105.32    3.95
  -3   0   1  116.51    4.18
  -3   0  -1  111.62    4.26
  -3   0   1  108.55    4.00
  -3   0   1  108.42    4.16
  -3   0  -1  110.54    4.00
  -3   0  -1  110.73    4.10
  -3   0  -1  109.63    4.20
  -4   0   1    2.32    1.05
  -4   0   1   -1.22    1.02
  -4   0   1    1.57    1.21
  -4   0   1    0.39    1.10
   4   0   1    0.33    0.80
  -4   0   1    1.85    1.36
  -4   0  -1    1.29    1.16
  -4   0  -1    1.02    1.22
  -4   0  -1   -0.29    1.31
   4   0  -1    0.49    1.28
  -4   0  -1    1.49    1.08
  -4   0  -1    1.98    1.07
  -4   0   1    0.81    0.93
  -4   0  -1   -0.29    0.86
   5   0  -1    2.99    1.82
  -5   0  -1    6.27    2.42
  -5   0   1    4.66    1.48
   5   0   1    5.01    2.04
  -5   0   1    6.18    1.91
  -5   0  -1    5.86    1.52
  -5   0   1    2.90    1.24
  -5   0  -1    5.70    1.34
  -5   0  -1    4.83    1.73
  -5   0   1    5.93    2.01
   5   0  -1    5.26    1.26
  -5   0   1    6.93    1.59
  -5   0  -1    4.19    1.99
  -5   0   1    3.44    1.62
  -5   0  -1    4.29    1.53
   5   0   1    4.09    1.21
  -6   0   1   -1.65    1.83
  -6   0  -1    4.65    2.40
  -6   0  -1    6.32    1.93
   6   0   1    0.65    2.42
   6   0  -1   -1.65    1.34
  -6   0  -1    1.18    1.73
  -6   0   1   -0.19    1.71
   6   0  -1   -0.48    2.06
  -6   0  -1    1.57    1.54
  -6   0  -1    0.24    2.25
  -6   0   1    5.68    2.27
  -6   0   1    0.54    1.80
  -6   0   1    0.59    2.32
  -6   0  -1   -0.94    2.01
   6   0   1    2.17    1.44
  -6   0   1    0.36    1.45
   0  -1   1   34.72    1.36
   1   1  -1   60.44    2.29
  -1  -1  -1   65.11    2.30
  -1  -1  -1   64.98    2.28
   1   1  -1   61.01    2.21
  -1   1   1   66.33    2.22
  -1   1   1   62.99    2.29
   1  -1   1   67.17    2.21
  -1  -1  -1   65.38    2.31
  -1  -1  -1   59.96    2.19
  -1  -1  -1   63.19    2.29
  -1  -1  -1   67.40    2.22
  -1  -1  -1   62.99    2.25
  -1  -1   1   64.13    2.28
   1   1   1   65.02    2.24
  -1   1  -1   64.29    2.22
  -1  -1   1   62.20    2.20
  -1   1  -1   63.87    2.30
  -1  -1   1   65.13    2.22
  -1   1  -1   64.22    2.20
   1   1   1   63.48    2.18
   1  -1  -1   63.27    2.33
  -1  -1   1   66.92    2.35
  -1  -1   1   65.71    2.32
  -1  -1   1   61.76    2.26
  -2  -1  -1    7.49    0.57
  -2   1   1    7.57    0.60
   2  -1   1    6.86    0.55
  -2   1   1    7.44    0.80
  -2  -1  -1    7.30    0.67
   2   1  -1    7.04    0.58
  -2   1   1    6.73    0.61
  -2   1   1    6.91    0.59
  -2  -1  -1   10.52    0.85
  -2  -1  -1    8.25    0.71
  -2  -1  -1    6.00    0.72
  -2  -1  -1    7.43    0.76
   2   1  -1    8.88    0.88
  -2  -1  -1    7.09    0.57
  -2  -1  -1    7.15    0.75
  -2   1   1    7.43    0.64
  -2  -1   1    7.71    0.76
   2   1   1    7.17    0.53
  -2   1  -1    7.97    0.63
  -2  -1   1    6.74    0.67
  -2   1  -1    7.73    0.68
  -2   1  -1    7.79    0.62
  -2   1  -1    7.98    0.65
  -2  -1   1    7.11    0.59
  -2  -1   1    7.88    0.63
   2  -1  -1    6.33    0.76
  -2  -1   1    7.05    0.75
  -2  -1   1    8.17    0.79
  -2  -1   1    7.31    0.73
   2   1   1    7.63    0.59
  -2   1  -1    7.26    0.78
  -2  -1   1    5.40    0.73
  -3  -1  -1    4.99    1.05
  -3  -1  -1    4.60    0.92
   3   1  -1    4.93    0.65
  -3   1   1    3.80    0.84
   3   1  -1    3.16    1.00
   3  -1   1    3.83    0.67
  -3   1   1    3.23    0.99
  -3   1   1    6.79    0.72
  -3  -1  -1    5.88    0.75
  -3   1   1    5.01    0.82
  -3  -1  -1    4.23    0.98
  -3   1   1    4.70    0.75
  -3  -1  -1    3.98    0.76
  -3  -1  -1    3.28    0.92
  -3  -1  -1    3.41    0.81
  -3  -1   1    4.45    0.86
  -3   1  -1    3.27    0.83
   3   1   1    3.59    0.65
  -3   1  -1    3.58    1.03
  -3  -1   1    4.27    0.97
  -3   1  -1    4.30    0.80
  -3  -1   1    4.19    0.70
  -3  -1   1    4.85    0.81
  -3   1  -1    4.90    0.90
  -3  -1   1    6.17    0.96
  -3  -1   1    3.61    1.00
  -3   1  -1    4.85    0.80
  -3  -1   1    4.61    0.98
   3   1   1    4.36    0.68
  -4  -1  -1   23.15    1.82
  -4  -1  -1   22.43    1.90
   4   1  -1   24.56    1.53
  -4   1   1   25.04    2.08
  -4  -1  -1   25.12    1.91
   4   1  -1   23.38    2.37
  -4  -1  -1   24.36    2.22
  -4  -1  -1   25.90    2.32
  -4  -1  -1   22.96    1.78
  -4   1   1   24.32    2.05
  -4   1   1   23.60    1.79
  -4   1   1   23.12    1.76
  -4   1   1   23.48    1.89
  -4   1   1   26.29    2.38
  -4  -1  -1   24.63    2.04
   4  -1   1   24.91    1.67
  -4   1  -1   27.23    2.10
  -4   1  -1   22.27    1.87
  -4  -1   1   28.68    2.11
  -4   1  -1   24.41    2.04
  -4   1  -1   22.64    1.75
  -4  -1   1   25.51    2.24
  -4  -1   1   27.83    2.30
   4   1   1   22.78    2.15
  -4  -1   1   23.68    1.97
   4  -1  -1   20.98    1.60
  -4   1  -1   26.16    1.89
   4   1   1   24.04    1.54
   4  -1  -1   23.76    2.20
  -4  -1   1   22.20    1.83
  -4  -1   1   21.35    1.73
  -4   1  -1   28.61    2.13
  -4  -1   1   22.69    2.07
   4   1   1   21.83    1.64
  -5   1   1   21.44    1.92
  -5   1   1   21.25    2.12
  -5  -1  -1   22.77    3.01
   5  -1   1   19.73    1.69
  -5  -1  -1   20.39    2.55
  -5   1   1   20.15    2.32
   5  -1   1   18.93    2.50
  -5  -1  -1   17.77    2.07
   5   1  -1   21.02    2.36
   5   1  -1   19.49    1.66
  -5   1   1   21.68    2.38
  -5  -1  -1   21.21    1.83
  -5   1   1   18.44    1.76
  -5   1   1   22.21    2.02
  -5  -1  -1   21.39    2.04
  -5  -1  -1   16.75    2.16
   5  -1  -1   22.05    1.76
   5   1   1   18.82    1.64
  -5  -1   1   17.54    1.71
  -5  -1   1   23.01    2.17
  -5  -1   1   21.08    1.92
  -5   1  -1   21.03    2.68
  -5  -1   1   18.56    2.17
  -5  -1   1   21.08    2.38
  -5   1  -1   21.75    2.09
  -5   1  -1   21.74    1.80
  -5   1  -1   20.47    2.35
   5  -1  -1   22.91    2.85
  -5  -1   1   20.53    2.53
   5   1   1   16.71    2.59
  -5   1  -1   20.37    1.87
  -5   1  -1   21.82    2.16
  -6   1   1    2.09    2.26
   6   1  -1    0.44    1.40
  -6  -1  -1    3.15    2.17
  -6   1   1    7.47    1.85
  -6   1   1    2.62    1.50
  -6   1   1    6.17    1.81
  -6  -1  -1    0.75    1.53
  -6  -1  -1    7.44    1.93
   6  -1   1    2.34    1.42
  -6   1   1    3.80    2.03
  -6   1   1    7.88    2.33
  -6  -1  -1    4.30    2.46
   6   1  -1    1.23    2.14
   6  -1   1    3.11    2.45
  -6  -1  -1    9.68    2.12
  -6  -1  -1   10.38    2.57
  -6  -1   1    6.96    1.99
  -6   1  -1   11.96    2.46
  -6  -1   1    5.62    2.32
  -6  -1   1    4.37    1.58
  -6   1  -1    3.51    2.28
  -6  -1   1    5.23    2.57
   6  -1  -1    2.65    1.45
  -6   1  -1    4.19    2.09
   6   1   1    2.66    1.48
  -6  -1   1    3.90    2.03
  -6   1  -1    4.82    1.63
   6  -1  -1    1.23    2.18
  -6   1  -1    5.81    1.85
  -6   1  -1    6.81    1.82
  -6  -1   1    3.32    1.89
   6   1   1    0.56    2.19
   0  -2  -1  107.27    3.68
   0  -2   1  108.93    3.69
   0  -2  -1  109.99    3.80
   0  -2   1  107.82    3.83
   0   2  -1  109.62    3.68
  -1   2   1  138.58    4.53
  -1  -2  -1  135.05    4.66
  -1  -2  -1  130.69    4.64
  -1  -2  -1  134.72    4.73
  -1   2   1  138.09    4.61
  -1  -2  -1  136.21    4.65
   1   2  -1  126.99    4.56
  -1  -2  -1  139.65    4.57
  -1  -2  -1  132.35    4.53
  -1  -2  -1  135.63    4.62
   1  -2   1  132.95    4.51
  -1  -2   1  134.68    4.77
  -1  -2   1  135.94    4.54
  -1  -2   1  133.40    4.57
  -1   2  -1  132.18    4.61
  -1  -2   1  133.81    4.67
  -1  -2   1  133.04    4.62
  -1  -2   1  136.23    4.66
   1   2   1  127.76    4.45
  -1   2  -1  138.06    4.54
  -2  -2  -1  133.67    5.09
   2  -2   1  142.22    4.88
  -2  -2  -1  142.51    4.87
  -2  -2  -1  142.27    5.13
  -2   2   1  142.50    4.92
  -2   2   1  135.20    5.07
  -2  -2  -1  140.30    4.98
   2   2  -1  135.63    5.06
  -2  -2  -1  146.85    5.14
  -2  -2  -1  141.30    5.05
   2   2  -1  139.82    4.90
  -2  -2  -1  146.06    4.92
  -2   2   1  150.35    4.88
  -2  -2  -1  140.06    5.09
  -2   2   1  145.54    4.84
  -2   2   1  144.29    4.88
  -2  -2   1  146.33    4.94
  -2   2  -1  138.20    5.09
  -2   2  -1  150.94    4.88
  -2  -2   1  139.75    4.87
  -2  -2   1  142.04    5.17
  -2  -2   1  141.34    5.04
  -2   2  -1  147.43    4.94
  -2  -2   1  139.38    5.13
   2   2   1  137.31    4.82
  -2   2  -1  143.17    4.91
  -2  -2   1  137.50    5.11
   2  -2  -1  147.20    5.21
  -2  -2   1  143.09    5.12
  -2  -2   1  144.01    5.01
  -3  -2  -1   49.13    2.29
   3   2  -1   46.08    2.45
  -3  -2  -1   46.97    2.37
  -3  -2  -1   45.73    2.45
  -3   2   1   47.59    2.52
  -3  -2  -1   47.03    2.41
  -3  -2  -1   47.71    2.06
   3  -2   1   45.78    2.05
  -3  -2  -1   45.63    2.11
   3   2  -1   46.87    2.02
  -3  -2  -1   49.96    2.54
  -3  -2  -1   48.40    2.38
  -3   2   1   50.20    2.05
  -3   2   1   48.17    2.13
  -3   2   1   47.45    2.08
  -3   2   1   45.43    2.12
  -3  -2   1   49.24    2.08
  -3  -2   1   47.77    2.50
   3   2   1   51.70    2.06
  -3  -2   1   44.81    2.47
  -3   2  -1   50.06    2.11
  -3   2  -1   48.42    2.19
   3   2   1   45.57    2.51
  -3   2  -1   46.28    2.07
   3   2   1   45.69    1.99
   3   2   1   45.35    2.12
  -3  -2   1   47.14    2.41
  -3  -2   1   48.45    2.41
  -3   2  -1   47.75    2.63
  -3  -2   1   48.10    2.08
   3  -2  -1   49.29    2.64
  -3  -2   1   44.17    2.31
  -3   2  -1   47.01    2.11
  -3  -2   1   48.25    2.43
  -4  -2  -1   35.98    2.51
  -4   2   1   33.46    2.74
  -4  -2  -1   39.35    2.72
  -4  -2  -1   42.08    3.22
   4   2  -1   36.08    2.01
   4  -2   1   35.88    2.07
  -4   2   1   36.79    2.13
  -4   2   1   41.45    2.40
  -4  -2  -1   33.83    2.40
  -4  -2  -1   37.18    2.13
   4   2  -1   40.84    2.77
  -4  -2  -1   35.68    2.51
  -4   2   1   37.91    2.21
  -4   2   1   36.97    2.17
  -4  -2  -1   38.62    2.78
  -4   2  -1   35.97    2.97
   4   2   1   35.26    2.98
   4   2   1   36.05    2.10
   4   2   1   39.48    2.04
   4  -2  -1   37.65    2.09
   4   2   1   37.00    1.99
  -4   2  -1   36.69    2.35
  -4  -2   1   34.54    2.54
  -4  -2   1   37.17    2.77
  -4   2  -1   36.71    2.20
  -4  -2   1   38.49    2.42
  -4  -2   1   37.26    2.49
  -4   2  -1   36.49    2.13
  -4   2  -1   40.52    2.23
  -4  -2   1   40.28    3.19
  -4  -2   1   37.50    2.67
   4  -2  -1   42.28    2.96
  -4  -2   1   37.13    2.12
  -5  -2  -1   46.19    2.82
  -5   2   1   39.77    2.74
  -5   2   1   42.80    3.52
   5  -2   1   43.40    2.66
   5  -2   1   42.11    3.86
  -5  -2  -1   44.01    3.24
  -5  -2  -1   45.01    3.11
  -5   2   1   43.75    2.96
  -5  -2  -1   42.67    3.44
   5   2  -1   43.22    2.55
  -5  -2  -1   49.00    3.95
   5   2  -1   48.71    3.63
   5   2   1   46.24    2.57
   5  -2  -1   43.14    2.77
  -5  -2   1   49.73    3.21
   5   2   1   48.78    4.16
  -5   2  -1   45.73    2.84
  -5  -2   1   45.31    2.68
  -5  -2   1   47.62    3.53
  -5   2  -1   45.45    2.73
  -5   2  -1   43.16    2.96
  -5  -2   1   43.45    3.93
  -5  -2   1   43.59    3.33
  -5  -2   1   45.75    3.06
  -5   2  -1   45.07    3.65
   5  -2  -1   47.54    3.93
  -5   2  -1   45.41    2.80
  -6  -2  -1    3.93    2.28
  -6   2   1    8.42    2.96
   6  -2   1    6.92    1.61
  -6   2   1    5.88    1.63
  -6  -2  -1    3.33    1.60
  -6  -2  -1    2.80    2.06
   6  -2   1   10.21    2.68
  -6  -2  -1    7.33    2.70
   6   2  -1    5.43    2.40
  -6  -2  -1    4.63    2.02
  -6  -2  -1    0.54    2.61
   6   2  -1    4.86    1.58
  -6   2  -1    7.97    1.72
  -6  -2   1    3.43    2.02
   6   2   1    6.19    1.58
   6   2   1    6.85    2.44
   6  -2  -1    4.59    1.60
  -6  -2   1    8.20    1.79
  -6  -2   1    6.40    2.76
  -6   2  -1    2.08    2.30
  -6  -2   1    1.98    2.31
   6  -2  -1    6.13    2.51
  -6  -2   1    3.79    2.05
  -6  -2   1    4.32    2.12
   0  -3  -1    4.71    0.39
   0  -3   1    5.70    0.70
   0  -3  -1    5.84    0.72
   0  -3  -1    5.10    0.50
   0  -3  -1    4.99    0.45
   0  -3   1    5.26    0.51
   0  -3  -1    5.37    0.47
   0   3  -1    5.36    0.48
   0  -3   1    5.11    0.43
  -1  -3  -1  143.28    5.24
  -1  -3  -1  142.51    5.03
   1  -3   1  144.98    5.13
  -1  -3  -1  143.98    5.08
  -1  -3  -1  143.89    5.08
  -1   3   1  145.36    4.90
   1   3  -1  144.59    4.99
  -1  -3  -1  132.20    4.98
  -1   3   1  150.51    5.00
   1  -3   1  147.73    4.89
   1  -3  -1  150.24    4.88
  -1  -3   1  142.66    5.28
  -1  -3   1  149.44    5.05
   1  -3  -1  156.45    5.06
  -1   3  -1  146.01    4.91
  -1  -3   1  138.99    5.07
  -1  -3   1  142.49    5.10
  -1   3  -1  144.70    5.01
   2  -3   1  175.28    5.86
  -2  -3  -1  174.84    6.16
   2   3  -1  170.66    5.93
  -2   3   1  170.12    6.07
  -2   3   1  171.58    5.89
  -2  -3  -1  170.54    5.91
  -2  -3  -1  168.72    6.05
  -2  -3  -1  168.29    6.23
  -2  -3  -1  164.63    6.13
  -2  -3  -1  173.65    5.95
  -2  -3  -1  167.37    6.13
   2   3  -1  154.78    5.96
  -2  -3  -1  166.18    5.79
   2   3   1  160.20    5.96
  -2   3  -1  167.41    5.90
  -2  -3   1  175.32    6.16
  -2  -3   1  176.26    6.31
  -2  -3   1  168.58    6.14
  -2  -3   1  174.20    6.16
   2   3   1  168.22    5.76
   2  -3  -1  181.24    6.22
  -2   3  -1  176.75    5.80
  -2  -3   1  179.84    5.84
  -2  -3   1  173.23    5.95
  -2  -3   1  171.76    5.96
  -2   3  -1  169.92    6.08
   2  -3  -1  179.54    5.86
  -2  -3   1  176.63    6.07
   3  -3   1   11.46    1.03
   3   3  -1   10.79    1.10
  -3   3   1   13.67    1.11
  -3  -3  -1   14.52    1.20
  -3   3   1   12.05    0.93
  -3   3   1   13.05    1.49
  -3  -3  -1    8.72    1.40
  -3  -3  -1   11.94    1.45
  -3   3   1   11.82    1.02
  -3  -3  -1   11.81    1.32
   3   3  -1   10.19    1.26
  -3  -3  -1   14.75    1.58
  -3  -3  -1   13.12    1.03
  -3  -3  -1   12.67    1.54
  -3   3   1   13.39    1.03
  -3  -3  -1   12.20    1.29
  -3   3  -1   13.47    1.52
   3  -3  -1   13.03    1.05
   3   3   1   12.67    0.93
   3   3   1    9.61    1.39
  -3  -3   1   12.01    1.35
   3   3   1   11.22    1.09
  -3  -3   1   12.51    1.43
  -3  -3   1    9.95    1.31
  -3  -3   1   11.36    1.08
  -3  -3   1   11.63    1.02
   3  -3  -1   14.73    1.55
   3   3   1   14.16    1.28
  -3  -3   1   11.94    1.52
  -3   3  -1   13.96    1.10
  -3   3  -1   13.24    1.14
  -3  -3   1   11.89    1.45
  -3   3  -1   12.21    0.97
  -3  -3   1   10.28    1.44
  -4  -3  -1   68.15    3.71
   4   3  -1   66.74    3.61
  -4   3   1   73.05    3.12
   4  -3   1   68.83    3.00
  -4   3   1   65.19    3.62
   4   3  -1   65.31    2.99
  -4   3  -1   63.19    3.63
  -4  -3   1   75.93    4.13
  -4   3  -1   62.89    3.07
   4   3   1   71.65    3.12
  -4  -3   1   64.24    3.52
  -4  -3   1   62.04    3.08
   4  -3  -1   67.96    3.02
  -4  -3   1   61.35    3.44
   4  -3  -1   64.22    3.74
  -4  -3   1   63.34    2.93
  -4  -3   1   65.63    3.32
  -4  -3   1   56.40    3.40
  -4  -3   1   65.51    3.58
   4   3   1   62.70    2.78
   5   3  -1    0.94    1.50
  -5  -3  -1   -0.50    2.37
   5  -3   1    0.75    1.91
  -5  -3  -1    0.07    1.70
  -5  -3  -1    0.08    1.18
  -5  -3  -1    2.04    1.58
  -5  -3  -1    1.29    2.22
  -5   3   1    3.71    1.95
  -5  -3  -1   -0.07    1.69
   5   3  -1    1.15    1.79
   5   3  -1   -0.18    1.18
  -5  -3  -1    0.35    1.78
  -5   3   1    1.18    1.28
   5   3  -1    1.67    1.51
   5  -3   1    1.04    1.22
   5   3   1    0.47    1.27
  -5  -3   1    1.27    1.27
  -5  -3   1    1.69    1.59
   5  -3  -1    0.34    1.24
   5   3   1   -0.76    1.13
  -5  -3   1    2.28    1.92
   5  -3  -1   -1.23    1.90
   5   3   1    0.96    1.31
  -5   3  -1    2.22    1.92
  -5  -3   1    0.88    1.65
  -5   3  -1    2.03    1.31
  -5  -3   1   -0.21    1.74
   5   3   1    1.45    1.82
  -5  -3   1    0.94    2.21
  -5  -3   1   -0.03    1.53
   6   3  -1    7.01    1.65
  -6  -3  -1    5.63    2.79
  -6  -3  -1    4.60    2.59
   6  -3   1    3.45    1.60
  -6  -3  -1    5.79    2.08
   6  -3   1    0.56    2.45
  -6  -3  -1    3.67    2.37
  -6  -3  -1    2.61    1.60
  -6   3   1    8.95    3.08
   6   3  -1    4.77    2.31
  -6  -3  -1    3.83    2.18
  -6   3   1    2.59    1.60
   6  -3  -1    3.71    1.62
  -6   3  -1    2.71    2.48
  -6   3  -1    4.06    1.70
  -6  -3   1    4.26    1.67
   6   3   1    4.58    1.54
   6   3   1    4.80    2.35
  -6  -3   1    4.66    2.31
  -6  -3   1    3.06    2.78
   6  -3  -1    3.31    2.56
  -6  -3   1    4.70    2.14
  -6  -3   1    7.65    3.35
  -6  -3   1    9.10    2.21
   0  -4   1  159.21    5.31
   0  -4  -1  156.45    5.40
   0   4  -1  148.48    5.37
   0   4   1  153.61    5.37
   0  -4  -1  153.85    5.28
   0  -4   1  159.61    5.73
   0  -4  -1  157.31    5.69
   0  -4  -1  158.63    5.31
   0  -4   1  157.33    5.41
  -1   4   1  130.10    4.61
  -1   4   1  130.75    4.48
  -1  -4  -1  129.69    4.66
   1  -4   1  138.68    4.88
  -1  -4  -1  128.55    4.73
  -1  -4  -1  126.66    4.73
  -1   4   1  132.18    4.51
   1   4  -1  133.66    4.66
  -1  -4  -1  126.72    5.01
  -1  -4  -1  131.33    4.68
  -1  -4   1  126.43    4.70
  -1  -4   1  128.33    5.05
  -1  -4   1  131.68    4.78
   1   4   1  130.75    4.64
  -1  -4   1  130.65    4.68
   1  -4  -1  131.78    4.64
  -1   4  -1  133.46    4.50
  -1   4  -1  130.27    4.54
   1  -4  -1  135.04    4.45
  -1  -4   1  133.33    4.74
   1  -4  -1  135.51    4.79
  -2   4   1   49.97    2.38
   2  -4   1   47.57    2.03
  -2  -4  -1   51.68    2.73
  -2   4   1   51.67    2.07
  -2  -4  -1   48.35    2.11
  -2  -4  -1   52.92    2.35
  -2  -4  -1   49.25    2.49
  -2  -4  -1   48.91    2.55
  -2  -4  -1   49.94    2.54
  -2  -4  -1   51.72    1.85
   2   4  -1   52.23    2.23
  -2  -4  -1   50.19    2.36
  -2  -4   1   49.69    2.38
   2   4   1   47.20    1.85
  -2  -4   1   49.47    2.52
  -2  -4   1   47.34    2.48
  -2  -4   1   49.52    2.76
   2  -4  -1   51.27    2.48
  -2   4  -1   50.91    2.10
  -2  -4   1   48.91    2.58
  -2  -4   1   47.66    2.15
   2   4   1   44.25    2.09
  -2  -4   1   51.30    2.33
   2  -4  -1   50.96    2.03
   2   4   1   49.70    2.20
  -2   4  -1   51.59    2.42
  -3  -4  -1   33.17    2.20
   3   4  -1   25.43    1.97
  -3  -4  -1   27.90    2.42
  -3  -4  -1   28.76    1.56
  -3  -4  -1   30.37    2.84
  -3   4   1   28.54    1.76
  -3   4   1   30.21    2.31
   3  -4   1   29.24    1.72
  -3  -4  -1   25.77    2.31
   3   4  -1   27.18    1.81
  -3  -4  -1   24.98    2.04
  -3  -4  -1   29.87    2.48
  -3  -4  -1   25.05    2.09
  -3  -4   1   21.85    1.53
   3   4   1   25.60    2.01
   3   4   1   26.89    1.46
   3  -4  -1   32.37    2.47
   3  -4  -1   29.42    1.70
   3   4   1   26.76    1.98
  -3   4  -1   28.24    1.75
  -3  -4   1   29.32    2.81
  -3  -4   1   30.68    2.33
  -3  -4   1   29.83    2.00
  -3  -4   1   30.43    2.48
  -3  -4   1   28.31    2.40
  -3   4  -1   26.74    2.34
  -3  -4   1   29.50    2.09
   3   4   1   29.03    1.85
  -3  -4   1   28.40    2.22
   4   4  -1   19.82    3.07
   4   4  -1   24.38    2.10
  -4  -4  -1   23.02    2.31
  -4   4   1   24.17    2.53
  -4  -4  -1   23.60    2.42
  -4  -4  -1   24.98    2.76
   4  -4   1   26.58    1.98
  -4   4   1   20.42    1.74
  -4  -4  -1   19.91    2.22
  -4  -4  -1   22.14    2.14
   4  -4  -1   24.79    1.74
   4  -4  -1   21.85    2.32
  -4  -4   1   26.69    2.19
   4   4   1   23.29    1.99
  -4  -4   1   25.89    2.38
  -4  -4   1   22.69    2.40
  -4   4  -1   21.35    1.74
  -4  -4   1   25.45    1.89
   4   4   1   22.71    1.98
  -4  -4   1   22.16    2.34
  -4   4  -1   21.14    2.26
  -4  -4   1   25.45    2.75
  -4  -4   1   24.86    1.94
  -4  -4   1   20.70    2.29
   5   4  -1    5.55    1.58
   5   4  -1    6.33    1.70
   5  -4   1    7.34    2.35
  -5  -4  -1    3.85    1.84
  -5  -4  -1    8.06    2.21
  -5   4   1    7.20    1.58
  -5   4   1    3.85    2.32
  -5  -4  -1    7.09    2.05
   5  -4   1    6.74    1.48
  -5  -4  -1   12.05    2.69
  -5  -4  -1    4.42    1.91
  -5  -4  -1    6.88    1.50
  -5  -4   1    6.78    1.91
  -5  -4   1    6.73    2.54
  -5   4  -1    2.71    1.46
   5   4   1    8.00    1.63
  -5  -4   1    6.95    2.07
   5  -4  -1    5.30    2.72
   5  -4  -1    6.63    1.52
  -5  -4   1    8.83    2.07
  -5  -4   1    6.62    1.95
  -5  -4   1    4.63    1.68
  -5   4  -1    4.50    2.15
   5   4   1    8.02    1.66
  -6  -4  -1    2.96    2.62
  -6  -4  -1    6.78    2.25
   6  -4   1   10.85    3.02
   6  -4   1   12.18    1.91
  -6  -4  -1   14.50    3.15
  -6   4   1   10.11    2.74
  -6   4   1    7.61    1.83
  -6  -4  -1    7.55    2.98
  -6  -4   1    8.66    2.43
  -6   4  -1    7.05    2.54
  -6  -4   1    8.02    2.37
   6  -4  -1    7.31    1.76
  -6   4  -1   11.08    2.00
   6  -4  -1    5.03    2.74
  -6  -4   1    3.74    2.46
  -6  -4   1    6.39    3.11
   0  -5   1   43.41    2.60
   0   5   1   48.11    2.03
   0  -5  -1   47.58    2.59
   0  -5   1   46.96    2.19
   0  -5  -1   44.78    2.15
   0  -5   1   44.85    1.89
   0   5  -1   45.49    2.04
   0  -5  -1   45.15    1.87
  -1   5   1   48.88    1.92
  -1   5   1   48.74    2.14
  -1  -5  -1   48.42    2.81
  -1  -5  -1   49.28    2.36
  -1  -5  -1   50.63    2.20
   1   5  -1   52.17    2.24
  -1  -5  -1   47.23    2.37
   1  -5   1   50.37    2.64
  -1   5   1   46.57    2.04
  -1   5   1   47.02    2.16
  -1  -5  -1   48.57    2.33
   1  -5  -1   46.23    2.15
  -1  -5   1   52.12    2.37
  -1   5  -1   50.54    1.93
  -1   5  -1   49.79    2.08
  -1  -5   1   47.83    2.38
  -1  -5   1   50.16    2.25
   1  -5  -1   48.66    1.86
   1  -5  -1   50.71    2.56
  -1  -5   1   49.08    2.83
   1   5   1   51.13    2.24
  -2  -5  -1    1.72    1.17
  -2  -5  -1    0.51    0.97
  -2  -5  -1    0.06    1.15
   2  -5   1    0.23    0.65
  -2  -5  -1    0.38    1.22
  -2  -5  -1   -0.20    1.28
   2   5  -1    1.96    0.92
  -2   5   1    1.12    0.71
  -2   5   1    1.00    1.23
  -2  -5  -1    1.01    1.01
  -2   5  -1    2.08    1.08
  -2  -5   1   -0.23    0.94
   2  -5  -1    2.28    0.73
  -2  -5   1    2.50    1.20
  -2  -5   1   -0.88    1.20
  -2  -5   1    0.75    1.11
  -2  -5   1    1.84    1.29
   2   5   1    0.89    0.93
  -2   5  -1    1.91    0.73
  -2  -5   1   -0.11    1.03
   2  -5  -1    0.04    0.92
  -3  -5  -1    4.25    1.35
  -3   5   1    5.69    1.55
  -3  -5  -1    2.04    1.57
  -3  -5  -1    1.68    1.92
  -3  -5  -1    4.20    1.35
  -3  -5  -1    2.82    1.57
   3   5  -1    3.40    1.19
  -3  -5  -1    5.71    1.71
   3  -5   1    4.69    1.03
  -3   5   1    3.24    1.00
  -3  -5   1    6.42    1.49
   3   5   1    2.87    1.28
  -3   5  -1    4.00    1.54
   3  -5  -1    4.63    1.44
  -3  -5   1    2.15    1.60
   3  -5  -1    3.96    0.97
   3   5   1    3.72    1.20
  -3  -5   1    3.68    1.52
  -3  -5   1    1.50    1.88
  -3  -5   1    3.59    1.53
  -3  -5   1    1.64    1.19
  -3   5  -1    4.24    1.06
   4  -5   1   72.25    4.27
  -4  -5  -1   67.40    4.08
  -4  -5  -1   64.65    4.69
  -4  -5  -1   64.83    3.82
   4  -5   1   66.06    3.10
  -4   5   1   66.10    3.95
  -4  -5  -1   60.83    4.18
  -4   5   1   66.95    3.22
  -4  -5  -1   62.49    3.89
   4   5  -1   66.84    3.30
  -4  -5   1   68.39    4.01
  -4   5  -1   64.99    3.20
   4   5   1   67.33    3.35
  -4  -5   1   66.79    4.66
  -4   5  -1   66.16    3.90
  -4  -5   1   64.90    3.52
   4  -5  -1   65.26    3.11
  -4  -5   1   63.01    3.85
   4   5   1   61.52    3.44
   4  -5  -1   63.66    4.12
  -4  -5   1   61.95    3.69
  -4  -5   1   65.67    4.21
   5  -5   1   20.03    2.92
  -5  -5  -1   21.46    2.46
  -5  -5  -1   29.40    3.37
  -5   5   1   20.97    2.04
  -5  -5  -1   20.78    2.70
   5   5  -1   20.45    2.30
  -5   5   1   21.68    2.77
   5   5  -1   20.80    2.16
  -5  -5  -1   19.04    2.02
  -5  -5  -1   27.09    2.75
  -5  -5  -1   16.26    2.64
   5  -5   1   21.32    1.99
   5  -5  -1   21.66    2.94
   5   5   1   20.14    2.12
  -5  -5   1   21.61    2.61
   5   5   1   15.68    2.13
  -5  -5   1   18.35    2.32
  -5  -5   1   31.05    3.42
  -5  -5   1   19.79    2.65
   5  -5  -1   18.71    1.90
  -5  -5   1   24.60    2.82
  -5  -5   1   16.67    2.22
  -5   5  -1   17.49    2.62
  -5   5  -1   24.35    2.14
   0  -6  -1   35.62    2.72
   0  -6  -1   33.96    2.15
   0  -6   1   34.69    2.74
   0  -6   1   32.46    2.14
   0   6   1   33.91    1.94
   0   6  -1   35.49    1.96
  -1  -6  -1   38.55    2.12
  -1  -6  -1   38.66    2.93
   1   6  -1   37.81    2.17
   1  -6   1   39.25    2.73
  -1  -6  -1   34.97    2.29
  -1   6   1   38.08    2.06
  -1  -6  -1   37.23    2.35
  -1   6   1   39.26    1.92
  -1  -6   1   37.70    2.93
   1   6   1   36.58    2.10
  -1  -6   1   38.55    2.15
   1  -6  -1   38.25    2.59
  -1   6  -1   40.58    2.00
  -1  -6   1   35.74    2.35
  -2  -6  -1   25.92    2.13
  -2  -6  -1   21.71    1.80
  -2  -6  -1   22.22    2.02
  -2  -6  -1   24.73    2.46
   2   6  -1   22.20    2.01
  -2  -6  -1   22.50    1.84
  -2  -6   1   23.76    1.89
   2   6   1   24.49    2.00
  -2  -6   1   20.00    1.74
  -2  -6   1   24.79    2.08
   2   6   1   22.08    1.99
  -2  -6   1   20.03    2.37
  -2  -6   1   28.25    2.42
  -3  -6  -1   -0.19    1.61
  -3  -6  -1    1.17    1.48
  -3  -6  -1    1.05    2.11
  -3  -6  -1    0.96    1.78
  -3  -6  -1    2.34    1.72
   3   6  -1    1.28    1.32
  -3  -6  -1   -1.63    1.43
  -3  -6   1    2.94    1.71
  -3  -6   1   -0.90    1.54
  -3  -6   1    0.62    1.28
  -3  -6   1    2.60    1.81
  -3  -6   1   -0.79    1.37
  -3  -6   1    2.97    2.18
   3   6   1    2.24    1.44
   3   6   1    1.45    1.35
  -4  -6  -1    3.77    2.55
   4   6  -1    4.31    1.62
  -4  -6  -1    3.07    1.96
  -4   6   1    2.59    1.94
   4  -6   1   -1.60    1.80
   4  -6   1    2.79    1.30
  -4   6   1    2.08    1.34
  -4  -6  -1    6.69    2.12
   4   6  -1    2.69    1.73
  -4  -6  -1    1.66    1.75
  -4  -6  -1    0.72    1.97
  -4  -6  -1    1.20    1.82
  -4   6  -1    2.75    1.34
   4  -6  -1    1.28    1.85
  -4  -6   1    3.52    1.74
  -4  -6   1    2.39    2.51
  -4  -6   1    1.59    1.75
  -4  -6   1    2.75    1.91
  -4  -6   1    3.18    2.05
   4  -6  -1    2.49    1.25
   4   6   1    4.68    1.82
  -4   6  -1    2.03    1.92
   4   6   1    2.58    1.52
  -4  -6   1    1.84    2.02
   5   6  -1   11.04    2.01
  -5  -6  -1   14.58    2.57
  -5  -6  -1   14.03    2.60
   5  -6   1   14.62    1.85
   5  -6   1   11.26    2.68
  -5   6   1   11.22    2.50
  -5   6   1   12.17    1.83
  -5  -6  -1   13.99    2.44
  -5  -6  -1   13.66    3.22
  -5  -6  -1    8.83    2.51
  -5  -6  -1   12.16    1.98
   5   6  -1   11.34    2.23
   5   6   1   15.11    2.10
  -5  -6   1   10.18    2.59
   5   6   1   16.62    2.23
  -5  -6   1   14.73    2.34
  -5  -6   1   15.51    2.65
  -5   6  -1   11.04    1.87
  -5  -6   1   10.73    2.63
   5  -6  -1   13.93    2.70
  -5   6  -1   10.15    2.53
   5  -6  -1   12.87    1.83
  -5  -6   1   11.38    2.42
  -5  -6   1   11.83    3.20
   0  -7   1    0.70    1.25
   0  -7  -1    1.22    1.29
   0  -7   1   -0.99    1.64
   0   7   1    3.30    1.12
   0  -7  -1    0.07    1.64
   0   7  -1    1.94    1.18
   0   7   1    3.69    1.32
  -1  -7  -1   11.45    1.53
   1   7  -1   10.60    1.49
  -1   7   1   11.46    1.42
  -1   7   1   14.12    1.36
   1  -7   1    9.91    1.89
  -1  -7  -1   13.52    2.19
  -1   7  -1    8.78    1.30
  -1  -7   1    7.33    2.00
  -1  -7   1   10.49    1.52
   1   7   1    9.32    1.56
   1  -7  -1    9.39    1.85
   1   7   1   11.86    1.52
   2   7  -1    7.81    1.53
  -2  -7  -1    5.17    1.50
  -2  -7  -1    9.76    2.15
  -2  -7   1    6.81    1.53
   2   7   1    8.24    1.70
   2   7   1    4.93    1.48
  -2  -7   1    9.60    2.23
  -3  -7  -1    1.51    2.40
  -3  -7  -1    4.43    1.95
  -3  -7  -1    1.10    1.65
   3   7  -1    2.24    1.59
  -3  -7  -1    3.53    1.84
  -3  -7  -1    3.65    1.70
  -3  -7  -1    3.95    2.14
  -3  -7   1    2.28    1.68
  -3  -7   1    2.95    1.93
   3   7   1   -0.88    1.58
  -3  -7   1    3.15    2.16
   3   7   1    1.62    1.53
  -3  -7   1    2.10    1.63
   4   7  -1    2.87    1.73
   4   7  -1    3.12    1.91
  -4  -7  -1    3.65    2.25
  -4  -7  -1    3.80    2.04
  -4  -7  -1    5.11    2.18
  -4  -7  -1    2.92    2.75
  -4  -7  -1    4.22    1.77
  -4  -7  -1    3.11    2.20
  -4  -7   1    2.15    2.22
  -4  -7   1    2.15    2.23
   4   7   1    3.53    1.91
  -4  -7   1    4.06    2.80
  -4  -7   1    2.68    1.92
  -4  -7   1    3.97    2.08
   4   7   1    4.37    1.78
  -4  -7   1    3.31    1.91
   0  -8   1   19.17    2.64
   0  -8  -1   17.04    2.51
   0   8  -1   23.67    1.95
   0  -8   1   19.41    1.92
   0   8   1   21.68    1.84
   0   8   1   18.16    1.96
   0  -8  -1   19.34    2.01
   1   8  -1   32.87    2.53
  -1  -8  -1   29.11    2.28
  -1  -8  -1   30.55    2.99
  -1  -8   1   28.04    2.99
   1   8   1   27.54    2.35
   1   8   1   27.76    2.45
  -1  -8   1   27.05    2.24
  -2  -8  -1    5.98    1.84
   2   8  -1    5.44    1.67
  -2  -8  -1    6.95    2.42
  -2  -8   1    5.75    2.29
   2   8   1    5.30    1.70
  -2  -8   1    5.86    1.79
   2   8   1    5.75    1.80
   3   8  -1   12.28    2.02
  -3  -8  -1   10.18    2.63
  -3  -8  -1   12.46    2.25
   3   8  -1   11.63    2.12
   3   8   1   13.61    2.04
   3   8   1    8.75    2.14
  -3  -8   1   10.87    2.03
  -3  -8   1   13.60    2.80
   0  -9   1   80.48    4.11
   0   9  -1   81.61    3.90
   0   9  -1   74.20    4.02
   0  -9  -1   81.71    4.03
   0  -9  -1   70.37    5.06
   0  -9   1   66.44    5.05
   0   9   1   76.30    3.77
   0   9   1   75.84    4.01
   1   9  -1    0.59    1.74
  -1  -9  -1    3.60    2.45
  -1  -9  -1    1.18    2.12
   1   9  -1    1.12    1.65
  -1  -9   1    0.21    1.73
   1   9   1   -0.55    1.74
   1   9   1    1.28    1.69
  -1  -9   1    1.24    2.34
  -2  -9  -1   25.47    3.40
   2   9  -1   20.53    2.49
  -2  -9  -1   23.40    2.72
   2   9  -1   26.33    2.41
   2   9   1   23.71    2.43
  -2  -9   1   21.28    3.15
   2   9   1   23.81    2.59
  -2  -9   1   20.29    2.37
  -1   0   2  447.72   14.27
  -1   0  -2  417.04   14.26
  -1   0  -2  424.78   14.25
  -1   0  -2  416.70   14.23
  -1   0   2  449.20   14.27
   1   0   2  423.45   14.18
   1   0  -2  423.14   14.31
  -1   0  -2  426.01   14.24
  -1   0   2  458.67   14.24
  -2   0   2   36.32    1.68
   2   0  -2   35.30    1.73
  -2   0   2   37.36    1.62
  -2   0  -2   35.44    1.70
  -2   0  -2   36.94    1.62
  -2   0   2   37.13    1.64
  -2   0   2   36.11    1.55
  -2   0  -2   37.61    1.51
  -2   0  -2   36.36    1.64
  -2   0  -2   37.37    1.60
  -2   0  -2   36.81    1.57
  -2   0  -2   39.48    1.47
  -2   0   2   37.86    1.63
  -2   0   2   37.09    1.51
   2   0   2   37.10    1.46
  -3   0   2  161.49    5.82
  -3   0  -2  158.88    5.86
   3   0   2  165.08    5.63
  -3   0   2  158.52    5.91
  -3   0   2  157.36    5.68
  -3   0  -2  157.81    5.82
  -3   0   2  160.17    5.75
  -3   0  -2  166.86    5.69
  -3   0   2  166.79    5.84
  -3   0  -2  161.90    5.63
   3   0  -2  160.03    6.05
  -3   0  -2  162.50    5.94
  -3   0   2  157.84    5.82
  -3   0  -2  164.32    5.77
  -3   0  -2  164.05    5.83
  -4   0   2    1.89    1.44
  -4   0  -2    3.56    1.11
  -4   0   2    4.46    1.15
   4   0   2    4.80    0.96
  -4   0  -2    5.23    1.18
  -4   0   2    3.73    1.24
  -4   0  -2    3.80    1.25
  -4   0  -2    3.75    0.95
  -4   0   2    2.88    1.22
   4   0  -2    5.09    1.41
  -4   0   2    1.75    0.92
  -4   0  -2    7.82    1.85
  -4   0  -2    4.18    1.25
  -4   0   2    4.11    1.17
  -5   0  -2   23.80    2.20
  -5   0   2   22.20    2.09
   5   0   2   20.37    1.69
  -5   0  -2   18.72    2.13
  -5   0  -2   23.68    2.52
  -5   0  -2   17.93    1.78
  -5   0   2   16.30    1.70
  -5   0   2   19.95    2.39
  -5   0   2   22.42    1.95
   5   0  -2   19.80    2.34
  -5   0   2   21.97    2.53
   5   0  -2   20.18    1.68
  -5   0  -2   22.69    2.54
  -5   0  -2   19.54    1.90
  -5   0   2   20.08    2.08
   5   0   2   20.16    2.49
  -6   0  -2    8.12    2.22
  -6   0  -2   13.58    2.27
   6   0  -2    8.57    2.46
  -6   0   2    6.59    2.16
  -6   0  -2   14.38    2.54
   6   0   2    2.71    2.47
  -6   0   2    7.85    1.69
   6   0   2    6.36    1.57
  -6   0  -2    8.44    1.91
  -6   0  -2    6.41    1.67
  -6   0   2   12.92    2.75
   6   0  -2    7.39    1.61
  -6   0  -2    6.84    2.46
  -6   0   2   10.59    2.02
  -6   0   2    8.66    2.01
  -6   0   2    9.22    2.44
  -1   1   2  605.80   19.97
  -1  -1  -2  610.84   19.98
   1   1  -2  637.95   19.93
  -1   1   2  629.72   19.91
  -1  -1  -2  612.49   19.96
  -1  -1  -2  592.20   19.97
  -1  -1  -2  596.04   19.97
  -1  -1  -2  600.66   19.94
   1  -1   2  616.31   19.90
  -1  -1  -2  572.75   19.87
  -1  -1  -2  594.98   19.89
  -1  -1   2  601.36   20.08
   1  -1  -2  583.33   20.02
   1   1   2  617.25   19.92
  -1   1  -2  618.39   19.99
  -1  -1   2  660.10   20.02
  -1  -1   2  573.00   20.00
   1   1   2  594.00   19.86
  -2  -1  -2  640.09   20.81
  -2   1   2  652.89   20.77
   2   1  -2  624.04   20.67
  -2   1   2  608.51   20.83
  -2   1   2  630.31   20.73
  -2  -1  -2  615.35   20.70
  -2  -1  -2  642.13   20.80
  -2  -1  -2  610.65   20.81
  -2   1   2  645.02   20.76
  -2  -1  -2  614.12   20.87
   2  -1   2  647.09   20.70
  -2  -1  -2  615.34   20.83
  -2  -1  -2  621.80   20.80
   2   1  -2  611.35   20.90
  -2   1   2  620.81   20.71
  -2   1  -2  614.76   20.73
  -2  -1   2  609.16   20.80
   2   1   2  629.33   20.66
   2  -1  -2  627.15   20.94
  -2  -1   2  642.72   20.87
  -2  -1   2  627.50   20.85
  -2  -1   2  615.43   20.80
  -2  -1   2  656.37   20.89
  -2   1  -2  629.93   20.73
  -2   1  -2  621.46   20.84
  -2   1  -2  640.33   20.75
   2   1   2  644.55   20.69
  -2  -1   2  626.09   20.66
  -2  -1   2  626.07   20.88
  -2  -1   2  630.49   20.71
  -3   1   2  104.45    3.82
  -3   1   2   98.98    3.83
   3  -1   2   99.83    3.67
  -3  -1  -2   95.18    3.99
   3   1  -2   98.33    4.04
   3   1  -2  100.20    3.59
  -3   1   2  100.71    3.83
  -3  -1  -2   99.61    3.91
  -3  -1  -2  103.62    3.82
  -3   1   2   96.93    3.98
  -3   1   2  103.74    3.73
  -3  -1  -2   99.75    3.87
  -3  -1  -2   98.33    3.95
  -3  -1  -2   99.62    3.71
  -3   1   2  102.83    3.76
  -3  -1  -2   99.88    4.04
  -3  -1   2  100.39    3.98
   3   1   2  103.97    3.63
   3   1   2   99.74    3.63
  -3  -1   2   99.70    3.96
   3  -1  -2   99.19    4.08
  -3  -1   2  101.24    3.94
  -3   1  -2   99.63    3.87
  -3  -1   2  102.23    3.86
  -3   1  -2   98.63    4.03
  -3   1  -2  101.78    3.82
  -3   1  -2  101.91    3.80
  -3  -1   2   99.61    4.00
  -3  -1   2   99.29    3.70
  -3  -1   2  100.26    3.87
  -3   1  -2   98.45    3.75
  -4   1   2    2.44    1.02
   4  -1   2    2.03    0.88
  -4   1   2    2.02    0.96
  -4  -1  -2    1.40    0.94
  -4   1   2    3.22    1.25
   4   1  -2    3.00    0.90
  -4  -1  -2    1.63    1.84
  -4  -1  -2    2.68    1.16
  -4  -1  -2    1.43    0.93
  -4   1   2    0.98    1.04
  -4   1   2    2.67    1.46
  -4   1   2    2.18    1.36
  -4  -1  -2    1.73    1.57
  -4  -1  -2    2.87    1.33
  -4  -1  -2    1.81    1.11
   4   1  -2    2.00    1.25
   4   1   2    2.58    0.89
  -4  -1   2    2.47    0.99
  -4   1  -2    0.85    1.01
  -4  -1   2    3.22    1.49
  -4  -1   2    2.54    1.25
  -4  -1   2    1.26    1.11
   4  -1  -2    1.40    1.28
   4   1   2    2.13    0.83
  -4   1  -2    2.80    1.51
  -4   1  -2    1.79    1.15
  -4  -1   2    2.40    0.93
  -4  -1   2    0.60    1.35
  -4  -1   2    2.81    1.18
   4   1   2    1.64    0.84
  -4   1  -2    2.22    1.42
  -4   1  -2    2.64    1.05
  -4   1  -2    1.68    0.88
  -5   1   2   33.74    2.50
  -5  -1  -2   37.73    3.01
  -5   1   2   34.22    2.54
  -5  -1  -2   36.96    3.25
   5  -1   2   33.19    2.20
  -5  -1  -2   35.63    2.45
  -5  -1  -2   33.58    2.68
  -5  -1  -2   31.16    2.55
   5   1  -2   29.00    2.73
  -5   1   2   32.38    2.95
  -5   1   2   29.17    2.40
  -5  -1  -2   36.83    3.51
  -5   1   2   31.37    2.76
  -5   1  -2   33.47    2.82
   5  -1  -2   32.87    2.24
  -5   1  -2   28.56    2.49
  -5   1  -2   32.95    2.64
  -5   1  -2   35.27    2.38
   5  -1  -2   30.83    2.82
   5   1   2   32.95    2.26
  -5  -1   2   35.34    2.83
  -5   1  -2   32.61    2.56
  -5  -1   2   35.27    2.74
  -5   1  -2   35.51    3.18
  -5  -1   2   34.16    2.71
  -5  -1   2   34.74    2.45
   5   1   2   40.04    3.32
  -5  -1   2   32.38    2.92
  -5  -1   2   32.31    3.00
  -6   1   2   21.52    2.28
   6   1  -2   11.84    1.77
  -6   1   2   13.01    2.30
  -6   1   2   15.91    2.70
  -6   1   2   14.25    2.63
  -6  -1  -2   15.51    1.91
   6  -1   2   11.50    2.76
  -6  -1  -2   12.25    2.78
   6   1  -2   11.68    2.63
  -6  -1  -2   19.69    2.54
  -6   1   2   11.34    1.78
  -6  -1  -2   16.33    2.17
  -6  -1  -2   18.36    2.72
  -6  -1  -2   12.13    2.44
  -6   1   2   15.53    2.11
   6  -1   2   12.27    1.73
   6   1   2   11.76    2.90
  -6  -1   2    7.52    2.30
  -6   1  -2   15.31    2.65
  -6   1  -2   10.72    1.85
  -6   1  -2   15.11    2.07
  -6   1  -2   18.33    2.70
   6  -1  -2   11.15    2.59
  -6   1  -2   16.63    2.30
  -6  -1   2   12.24    2.82
   6   1   2    7.99    1.63
  -6  -1   2   17.62    2.33
  -6   1  -2   10.17    2.25
   6  -1  -2   11.42    1.72
  -6  -1   2   12.24    2.11
  -6  -1   2   15.37    2.59
  -6  -1   2   13.07    1.93
   0  -2  -2  151.42    5.39
   0  -2  -2  174.62    5.43
   0  -2  -2  159.65    5.51
  -1   2   2  350.57   11.48
  -1  -2  -2  321.57   11.40
  -1  -2  -2  345.44   11.51
  -1  -2  -2  337.67   11.51
  -1  -2  -2  336.18   11.35
  -1  -2  -2  339.89   11.53
  -1  -2  -2  350.08   11.49
  -1  -2  -2  362.61   11.44
   1  -2   2  351.77   11.40
   1   2  -2  343.74   11.45
  -1  -2  -2  348.06   11.59
  -1   2   2  348.63   11.40
  -1   2  -2  355.55   11.42
   1   2   2  328.75   11.33
  -1  -2   2  351.94   11.69
  -1  -2   2  348.32   11.46
  -1  -2   2  366.59   11.53
  -1  -2   2  338.71   11.55
   1   2   2  352.83   11.48
  -1  -2   2  355.23   11.55
  -1   2  -2  314.91   11.50
  -2  -2  -2   42.04    1.82
  -2   2   2   43.03    1.58
  -2  -2  -2   39.31    1.86
  -2  -2  -2   40.39    1.83
  -2   2   2   41.25    1.67
  -2  -2  -2   36.77    1.91
  -2  -2  -2   40.32    1.60
  -2  -2  -2   41.44    1.95
  -2  -2  -2   39.69    1.93
  -2   2   2   41.10    1.92
  -2   2   2   41.73    1.64
  -2   2   2   40.43    1.60
   2   2  -2   38.93    1.65
   2   2  -2   36.92    1.82
   2  -2   2   40.05    1.63
  -2  -2   2   38.19    1.83
   2   2   2   40.88    1.71
   2   2   2   38.01    1.54
  -2  -2   2   38.68    1.88
  -2  -2   2   38.74    1.97
  -2   2  -2   38.08    1.66
  -2  -2   2   40.90    1.96
  -2  -2   2   39.91    1.81
  -2  -2   2   39.10    1.80
  -2   2  -2   42.25    1.61
  -2   2  -2   41.67    1.92
   2  -2  -2   40.66    1.95
  -2  -2   2   40.66    1.68
  -2  -2   2   40.03    1.61
  -3   2   2   76.97    3.07
  -3   2   2   84.47    3.03
   3   2  -2   79.21    3.01
  -3  -2  -2   78.47    3.01
  -3  -2  -2   73.03    3.38
  -3  -2  -2   76.33    3.29
  -3  -2  -2   78.87    3.45
   3   2  -2   75.30    3.40
  -3   2   2   74.00    3.39
   3  -2   2   78.06    3.01
  -3  -2  -2   77.40    3.38
  -3  -2  -2   78.96    3.02
  -3   2   2   82.36    3.07
  -3  -2  -2   77.54    3.34
  -3  -2  -2   79.96    3.34
  -3   2   2   82.14    3.12
  -3  -2   2   74.46    3.35
  -3  -2   2   81.63    3.38
  -3  -2   2   76.37    3.04
  -3   2  -2   78.36    3.10
  -3  -2   2   83.60    3.41
  -3  -2   2   78.31    3.26
  -3   2  -2   77.88    3.45
   3  -2  -2   78.71    3.52
  -3  -2   2   80.06    3.39
   3   2   2   80.14    3.06
  -3   2  -2   79.04    3.08
  -3  -2   2   75.71    3.39
  -3  -2   2   78.40    3.03
  -3   2  -2   80.43    3.16
   3   2   2   78.24    2.94
  -4   2   2   52.94    2.62
  -4  -2  -2   57.94    3.54
  -4  -2  -2   54.49    2.88
  -4  -2  -2   52.80    3.16
  -4  -2  -2   53.66    2.94
  -4   2   2   54.31    2.55
   4   2  -2   60.64    3.33
  -4  -2  -2   50.33    3.28
  -4   2   2   56.12    2.71
  -4  -2  -2   55.05    2.59
   4  -2   2   54.20    2.53
   4   2  -2   56.03    2.49
  -4   2   2   55.66    2.84
  -4  -2  -2   48.40    2.94
  -4   2   2   53.45    3.19
  -4   2  -2   50.66    2.64
  -4  -2   2   62.21    3.55
   4   2   2   55.86    2.47
  -4  -2   2   57.28    3.18
  -4   2  -2   53.93    2.82
   4   2   2   52.68    2.47
   4  -2  -2   59.41    3.65
  -4   2  -2   52.19    3.21
  -4  -2   2   53.88    2.61
  -4  -2   2   52.11    3.08
  -4  -2   2   54.37    2.95
   4   2   2   52.31    3.30
   4   2   2   51.87    2.50
  -4   2  -2   55.39    2.64
  -4  -2   2   55.05    2.96
  -4   2  -2   54.92    2.62
  -4  -2   2   52.03    3.03
  -5  -2  -2   53.98    3.62
   5   2  -2   59.42    3.92
  -5  -2  -2   50.20    2.90
  -5  -2  -2   54.01    3.92
  -5   2   2   50.09    4.10
  -5   2   2   51.17    3.66
  -5  -2  -2   50.65    3.36
  -5  -2  -2   47.62    3.24
  -5  -2  -2   51.69    4.03
  -5   2   2   51.62    2.94
   5  -2   2   48.92    2.80
  -5  -2   2   55.04    4.24
   5   2   2   50.18    4.08
  -5  -2   2   54.24    2.96
   5  -2  -2   52.49    2.83
  -5   2  -2   50.41    3.72
  -5   2  -2   54.92    3.07
  -5  -2   2   55.88    3.78
  -5   2  -2   52.79    3.41
   5  -2  -2   51.61    3.89
  -5  -2   2   55.04    3.30
  -5  -2   2   50.88    3.34
  -5   2  -2   46.99    2.86
  -5   2  -2   47.71    2.88
   5   2   2   46.28    2.67
  -5  -2   2   47.15    3.50
  -6  -2  -2   -1.38    1.79
  -6  -2  -2   -1.47    2.37
  -6  -2  -2   -1.98    1.51
  -6  -2  -2   -1.30    2.48
   6  -2   2    1.45    1.44
   6   2  -2   -0.02    1.47
   6  -2   2    1.78    2.40
  -6  -2  -2   -3.75    1.88
  -6  -2  -2   -0.11    2.10
  -6   2   2    1.33    1.52
   6   2  -2    0.75    2.15
  -6   2   2    0.49    2.27
   6   2   2   -0.80    1.41
  -6  -2   2   -0.94    1.89
  -6  -2   2   -3.41    2.20
   6  -2  -2    0.16    1.44
  -6  -2   2    0.00    2.56
  -6   2  -2   -0.80    2.23
  -6   2  -2   -1.51    1.51
  -6  -2   2   -2.27    2.04
   6  -2  -2    0.97    2.24
  -6  -2   2   -0.87    1.52
   6   2   2   -1.44    2.10
  -6  -2   2   -3.24    1.69
   0  -3  -2  110.96    4.00
   0   3   2  120.25    4.11
   0   3  -2  120.49    4.09
   0  -3  -2  120.96    4.04
   0  -3   2  115.52    4.09
   0  -3  -2  119.69    4.30
   0  -3  -2  116.97    4.08
   0  -3   2  119.77    4.36
   0  -3  -2  119.87    4.03
  -1  -3  -2  188.02    6.49
  -1  -3  -2  186.02    6.53
  -1  -3  -2  187.08    6.53
  -1  -3  -2  186.07    6.69
  -1  -3  -2  189.89    6.56
  -1   3   2  192.87    6.46
  -1   3   2  188.96    6.36
   1   3  -2  186.79    6.47
  -1  -3   2  193.21    6.58
   1  -3  -2  200.56    6.50
  -1  -3   2  192.60    6.51
  -1   3  -2  197.86    6.39
  -1  -3   2  178.56    6.77
  -2  -3  -2   66.71    2.92
  -2  -3  -2   69.18    2.95
  -2   3   2   73.22    2.88
  -2  -3  -2   70.06    2.83
  -2  -3  -2   72.34    2.75
   2  -3   2   71.61    2.60
   2   3  -2   69.23    2.68
  -2  -3  -2   68.92    3.03
  -2  -3  -2   65.07    2.87
  -2  -3  -2   65.33    2.69
  -2   3   2   68.49    2.62
  -2  -3  -2   69.19    2.51
  -2  -3   2   74.68    3.12
  -2   3  -2   66.31    2.62
  -2  -3   2   65.35    2.71
  -2   3  -2   72.26    2.51
   2   3   2   67.17    2.46
  -2  -3   2   68.82    2.98
   2  -3  -2   72.07    2.94
  -2  -3   2   70.71    2.74
  -2   3  -2   69.02    2.88
  -2  -3   2   74.11    2.97
  -2  -3   2   68.46    2.83
  -2  -3   2   67.78    2.91
   2   3   2   66.41    2.74
  -3   3   2   20.31    1.42
  -3  -3  -2   19.92    1.56
   3  -3   2   22.24    1.43
  -3   3   2   23.87    1.80
  -3   3   2   19.67    1.26
  -3  -3  -2   20.00    1.76
   3   3  -2   19.51    1.49
  -3  -3  -2   18.86    1.66
  -3  -3  -2   19.45    1.35
  -3  -3  -2   21.87    1.67
  -3  -3  -2   19.70    1.78
  -3   3   2   19.65    1.26
  -3   3   2   17.77    1.46
   3   3  -2   21.05    1.80
  -3  -3  -2   20.97    1.82
  -3  -3  -2   19.86    1.77
  -3  -3   2   19.10    1.79
  -3  -3   2   20.34    1.71
  -3   3  -2   19.65    1.34
  -3  -3   2   17.09    1.63
   3   3   2   21.60    1.25
  -3   3  -2   23.82    1.51
  -3  -3   2   19.56    1.40
  -3  -3   2   20.42    1.78
  -3  -3   2   19.64    1.63
  -3  -3   2   19.07    1.72
   3  -3  -2   20.33    1.98
  -3   3  -2   21.12    1.77
   3   3   2   21.30    1.98
  -3  -3   2   19.05    1.60
   3   3   2   19.39    1.60
  -3   3  -2   21.31    1.51
  -4  -3  -2   58.72    3.58
  -4  -3  -2   55.48    3.26
  -4  -3  -2   55.84    3.46
  -4   3   2   56.29    2.82
   4  -3   2   63.31    2.76
  -4  -3  -2   55.58    2.71
  -4  -3  -2   53.78    3.21
  -4  -3  -2   56.10    2.83
   4   3  -2   57.18    2.74
  -4   3   2   57.61    3.43
   4   3  -2   54.84    3.30
  -4  -3  -2   59.01    3.98
  -4  -3  -2   58.77    3.31
  -4  -3   2   59.20    3.83
  -4   3  -2   55.75    2.83
   4   3   2   60.79    3.63
  -4  -3   2   60.83    3.38
  -4  -3   2   59.16    3.17
  -4  -3   2   56.19    3.28
  -4  -3   2   51.24    3.23
   4   3   2   64.71    2.79
  -4  -3   2   56.56    2.83
  -4  -3   2   57.45    3.31
  -4  -3   2   58.32    2.70
  -4   3  -2   54.92    3.44
   4  -3  -2   59.04    3.77
   4   3   2   57.58    2.82
   4  -3  -2   58.66    2.71
   4   3   2   56.03    2.59
   5   3  -2   66.22    4.10
  -5   3   2   64.82    4.04
  -5  -3  -2   63.19    3.25
  -5  -3  -2   55.98    3.86
   5   3  -2   62.72    3.09
  -5  -3  -2   61.24    3.71
  -5   3   2   64.65    3.33
  -5  -3  -2   67.38    4.54
   5  -3   2   61.63    3.16
  -5  -3  -2   59.46    3.18
   5   3  -2   74.03    4.31
  -5  -3  -2   67.08    4.01
  -5  -3  -2   60.93    4.16
  -5  -3  -2   62.55    3.99
   5   3  -2   62.39    3.89
   5  -3  -2   62.45    3.23
  -5  -3   2   69.18    4.06
  -5  -3   2   65.87    3.94
   5   3   2   56.65    3.27
  -5  -3   2   66.21    3.99
   5   3   2   61.34    3.25
  -5  -3   2   61.93    3.70
  -5   3  -2   71.30    4.11
  -5  -3   2   63.91    3.23
   5  -3  -2   67.84    4.48
   5   3   2   57.07    3.00
  -5   3  -2   64.38    3.29
  -5  -3   2   64.01    4.60
  -5  -3   2   72.56    3.90
   6   3  -2   14.26    2.70
  -6   3   2   12.01    1.91
  -6  -3  -2   16.62    3.11
  -6  -3  -2   15.79    2.29
   6  -3   2   13.75    3.01
  -6  -3  -2   12.84    2.71
  -6   3   2   18.37    3.47
  -6  -3  -2   16.86    2.88
  -6  -3  -2   15.00    1.93
   6   3  -2   15.16    1.90
  -6  -3  -2   13.24    2.52
   6  -3   2   12.43    1.87
  -6  -3   2   13.05    1.88
  -6  -3   2   14.09    2.29
   6  -3  -2   12.44    1.87
  -6  -3   2   15.65    2.68
  -6  -3   2   18.04    2.74
   6   3   2   16.54    2.72
   6  -3  -2   12.44    2.96
  -6   3  -2   13.41    2.64
  -6   3  -2   13.45    1.99
  -6  -3   2   12.58    2.45
  -6  -3   2   13.07    3.12
   6   3   2   14.86    2.26
   0  -4   2   23.87    1.78
   0  -4  -2   27.55    1.21
   0  -4  -2   26.57    1.27
   0  -4  -2   25.78    1.45
   0  -4   2   24.54    1.41
   0   4   2   28.10    1.40
   0   4  -2   29.02    1.35
   0  -4   2   29.76    1.28
   0  -4  -2   28.41    1.73
  -1   4   2  140.17    4.82
  -1  -4  -2  133.09    5.21
  -1  -4  -2  140.29    4.90
  -1  -4  -2  135.31    4.87
  -1   4   2  138.61    4.70
   1   4  -2  137.81    4.88
  -1   4   2  142.50    4.78
  -1  -4  -2  140.59    4.98
  -1  -4  -2  139.04    4.96
  -1  -4   2  136.28    4.91
  -1   4  -2  136.76    4.72
   1  -4  -2  141.24    4.99
   1  -4  -2  143.34    4.68
   1  -4  -2  141.03    4.88
  -1  -4   2  134.71    4.90
   1   4   2  134.66    4.93
  -1  -4   2  125.26    5.29
   2   4  -2  163.97    5.93
  -2   4   2  169.42    6.05
  -2  -4  -2  168.66    6.16
  -2  -4  -2  172.71    5.99
  -2  -4  -2  162.75    5.78
  -2  -4  -2  157.58    5.64
   2  -4   2  175.70    5.80
  -2   4   2  172.91    5.83
  -2  -4  -2  172.83    6.37
  -2  -4  -2  177.62    6.19
  -2  -4  -2  171.60    6.16
  -2  -4  -2  172.39    6.05
  -2   4  -2  168.81    5.85
   2   4   2  167.96    6.02
   2   4   2  159.38    5.83
  -2  -4   2  153.21    6.16
  -2  -4   2  168.66    5.99
  -2  -4   2  164.75    5.86
   2  -4  -2  173.16    6.19
  -2  -4   2  169.38    6.17
  -2  -4   2  161.42    6.16
  -2  -4   2  165.73    6.06
   2  -4  -2  173.55    5.78
   2   4   2  163.11    5.64
  -2  -4   2  172.09    6.45
  -2   4  -2  169.33    6.05
  -3  -4  -2    1.01    1.66
  -3  -4  -2    1.34    1.25
  -3   4   2    1.62    1.30
   3  -4   2    2.99    0.89
  -3  -4  -2    3.64    1.26
  -3  -4  -2    0.72    1.11
  -3   4   2    1.98    0.88
  -3  -4  -2    2.06    1.31
  -3  -4  -2    3.71    1.19
  -3  -4  -2    2.74    1.29
  -3  -4  -2    1.69    0.74
   3   4  -2    2.60    1.02
  -3  -4   2    0.90    1.25
  -3  -4   2    1.58    0.97
   3   4   2    2.14    0.99
  -3  -4   2    1.29    1.22
   3   4   2    2.78    1.06
  -3  -4   2    3.24    1.37
  -3   4  -2    3.98    1.39
   3  -4  -2    2.75    0.85
   3   4   2    2.10    1.15
  -3  -4   2    2.09    1.61
   3   4   2    1.67    0.77
  -3  -4   2    1.09    1.14
  -3  -4   2    4.56    1.20
   3  -4  -2    2.84    1.43
  -3   4  -2    2.65    0.93
  -4  -4  -2   96.60    4.41
  -4  -4  -2   90.49    4.61
   4   4  -2   93.82    3.99
   4  -4   2  101.87    3.94
  -4  -4  -2  100.59    5.09
  -4  -4  -2   97.25    4.67
  -4   4   2   92.43    4.51
   4   4  -2   80.77    4.32
  -4  -4  -2   92.96    4.51
  -4   4   2   96.12    4.00
  -4  -4  -2   90.35    4.04
  -4  -4   2   90.19    4.50
  -4  -4   2   92.23    4.35
   4   4   2   91.95    3.99
  -4  -4   2  101.15    5.09
  -4   4  -2  104.96    4.04
  -4  -4   2   95.74    4.10
   4  -4  -2  100.81    4.81
  -4   4  -2   99.37    4.55
  -4  -4   2   94.57    4.42
   4  -4  -2   95.27    3.90
  -4  -4   2   98.48    4.71
  -4  -4   2   93.38    4.57
   4   4   2   97.29    4.12
  -5   4   2   12.14    2.29
  -5  -4  -2    8.91    1.99
  -5  -4  -2    6.60    2.17
  -5  -4  -2    8.90    2.16
  -5   4   2    9.81    1.62
  -5  -4  -2   11.40    2.20
  -5  -4  -2    9.30    1.50
   5  -4   2   13.24    2.61
   5   4  -2   12.04    1.85
  -5  -4  -2   11.95    2.74
   5  -4   2    9.16    1.56
   5   4  -2   10.86    1.69
  -5   4  -2   10.79    2.32
   5  -4  -2    9.91    2.46
   5  -4  -2    8.44    1.55
   5   4   2   10.62    1.72
  -5  -4   2   12.10    2.07
  -5   4  -2    8.90    1.67
  -5  -4   2    7.87    2.16
   5   4   2   10.63    1.72
  -5  -4   2   10.14    2.79
  -5  -4   2    7.68    1.74
  -5  -4   2   12.44    2.13
  -5  -4   2   10.39    2.14
  -6   4   2    1.52    1.66
  -6  -4  -2    5.80    3.10
   6  -4   2    2.37    2.62
  -6   4   2    1.83    2.75
  -6  -4  -2    1.52    2.45
   6  -4   2    2.75    1.66
  -6  -4  -2    3.15    2.09
  -6  -4  -2    2.18    2.36
  -6   4  -2    3.78    2.47
  -6  -4   2   -1.45    1.89
  -6   4  -2    1.16    1.75
  -6  -4   2    3.09    2.43
  -6  -4   2    3.31    2.95
   6  -4  -2    4.63    2.89
   6  -4  -2    2.56    1.65
  -6  -4   2    5.88    2.31
   0  -5  -2   69.06    3.28
   0   5   2   74.87    2.91
   0  -5   2   71.61    2.92
   0  -5   2   71.96    2.70
   0  -5  -2   68.80    2.64
   0   5  -2   72.87    2.82
   0  -5  -2   69.46    2.90
   0   5   2   71.89    2.78
   0  -5   2   68.95    3.37
  -1  -5  -2   21.23    2.06
  -1   5   2   20.25    1.34
  -1   5   2   20.19    1.52
   1   5  -2   21.49    1.49
  -1   5   2   19.00    1.23
  -1  -5  -2   17.33    1.58
  -1  -5  -2   19.88    1.69
  -1  -5  -2   19.86    1.47
  -1  -5  -2   18.99    1.63
   1   5   2   18.48    1.44
  -1  -5   2   21.03    1.49
  -1  -5   2   17.44    1.64
   1  -5  -2   20.36    1.64
  -1  -5   2   18.22    1.86
   1  -5  -2   19.47    1.78
  -1   5  -2   19.03    1.12
   1  -5  -2   20.17    1.07
   1   5   2   21.46    1.46
  -2  -5  -2   65.70    3.01
   2   5  -2   66.58    2.88
  -2  -5  -2   62.36    3.47
  -2  -5  -2   67.42    3.20
  -2  -5  -2   69.53    3.04
  -2   5   2   69.33    2.66
  -2   5   2   68.67    3.12
  -2  -5  -2   65.39    3.24
  -2  -5  -2   67.96    3.21
   2   5   2   65.35    3.00
   2  -5  -2   69.79    3.11
   2   5   2   68.50    2.88
  -2  -5   2   63.01    3.61
  -2   5  -2   71.47    2.72
  -2  -5   2   61.79    3.12
  -2  -5   2   64.02    3.02
   2  -5  -2   69.71    2.61
  -2  -5   2   56.93    2.97
  -2  -5   2   66.15    3.21
  -2  -5   2   58.02    3.25
  -3  -5  -2   52.55    2.98
  -3  -5  -2   46.28    3.37
  -3   5   2   53.31    2.44
  -3  -5  -2   45.43    2.84
   3   5  -2   49.08    2.65
  -3   5   2   54.18    3.20
  -3  -5  -2   47.69    3.08
   3  -5   2   51.12    2.38
  -3  -5  -2   51.19    3.71
  -3  -5  -2   46.57    3.17
   3  -5  -2   51.63    2.37
  -3  -5   2   48.34    3.16
  -3  -5   2   40.13    3.05
  -3  -5   2   47.53    3.81
  -3   5  -2   59.46    3.07
  -3  -5   2   49.35    3.02
   3   5   2   50.46    2.63
   3   5   2   48.21    2.80
  -3   5  -2   50.88    2.47
  -3  -5   2   43.44    3.49
   3  -5  -2   46.51    3.06
  -3  -5   2   49.06    2.83
  -4  -5  -2    3.38    1.73
  -4  -5  -2    5.85    2.46
  -4  -5  -2    3.37    1.98
  -4  -5  -2    2.95    1.90
  -4   5   2    3.22    1.28
   4  -5   2    5.35    1.30
  -4  -5  -2    2.61    1.91
  -4  -5  -2    6.30    1.48
  -4   5   2    5.95    2.19
   4   5  -2    4.09    1.45
  -4  -5   2    5.33    1.52
  -4  -5   2    3.56    1.76
   4  -5  -2    4.60    1.28
  -4   5  -2    4.30    1.34
  -4  -5   2    4.45    1.95
  -4   5  -2    2.94    1.87
  -4  -5   2    4.86    1.95
   4  -5  -2    7.79    1.94
   4   5   2    4.22    1.52
  -4  -5   2    4.08    1.81
   4   5   2    4.28    1.45
  -4  -5   2    9.35    2.54
  -5  -5  -2    1.55    1.94
  -5  -5  -2    4.15    1.58
  -5   5   2    1.62    2.30
  -5  -5  -2    7.02    2.74
   5  -5   2   -0.57    1.40
  -5  -5  -2    6.83    2.24
  -5  -5  -2    2.86    2.23
  -5   5   2    2.34    1.47
   5   5  -2    3.15    1.83
   5  -5   2    0.79    2.26
   5   5  -2    2.09    1.62
  -5  -5  -2    3.70    2.17
   5   5   2    1.23    1.62
  -5  -5   2    4.98    2.17
  -5  -5   2    2.31    2.07
  -5  -5   2    6.63    2.82
  -5  -5   2    0.62    1.76
  -5   5  -2    4.21    2.19
   5  -5  -2   -0.82    1.98
  -5  -5   2    1.13    2.14
  -5  -5   2    0.76    1.88
  -5   5  -2    2.22    1.56
   5  -5  -2    2.33    1.45
   5   5   2    4.87    1.69
   0  -6  -2  149.36    5.38
   0   6  -2  147.57    5.30
   0   6   2  138.17    5.25
   0  -6   2  149.08    5.41
   0  -6   2  149.49    5.97
   0   6   2  143.64    5.38
   0  -6  -2  140.86    5.84
  -1  -6  -2   25.20    2.12
  -1  -6  -2   26.04    2.06
  -1  -6  -2   24.34    2.27
  -1   6   2   22.52    1.69
   1   6  -2   23.33    1.80
  -1   6   2   26.77    1.61
   1   6   2   25.19    1.82
   1   6   2   22.52    1.96
  -1  -6   2   25.15    2.11
  -1  -6   2   26.21    2.40
   1  -6  -2   23.59    2.33
  -1  -6   2   22.95    1.81
  -2  -6  -2    4.29    1.30
  -2  -6  -2    6.79    1.47
   2   6  -2    3.36    1.26
  -2  -6   2    0.50    1.06
  -2  -6   2    1.57    1.28
  -2  -6   2    0.23    1.68
   2   6   2    2.09    1.19
  -2  -6   2    2.65    1.30
  -3  -6  -2    3.87    1.77
  -3  -6  -2    6.99    1.63
  -3  -6  -2    7.54    1.85
   3   6  -2    4.45    1.40
  -3  -6  -2    2.37    1.86
  -3  -6  -2    7.37    2.25
  -3  -6  -2    4.16    1.60
  -3  -6   2    3.90    1.85
   3   6   2    4.29    1.43
  -3  -6   2    4.50    1.40
  -3  -6   2    4.72    2.19
  -3  -6   2    4.66    1.81
   3   6   2    4.54    1.56
  -3  -6   2    5.99    1.66
  -4  -6  -2   45.63    3.46
   4  -6   2   40.98    3.76
   4  -6   2   41.81    2.62
   4   6  -2   42.92    3.00
  -4  -6  -2   43.66    3.56
  -4  -6  -2   45.76    3.77
  -4  -6  -2   46.05    4.42
  -4  -6  -2   40.59    3.00
  -4  -6  -2   36.00    3.37
   4  -6  -2   35.44    3.38
  -4   6  -2   46.53    2.78
  -4  -6   2   40.64    3.88
   4  -6  -2   39.85    2.81
  -4  -6   2   46.32    3.90
  -4  -6   2   49.82    3.55
   4   6   2   44.62    3.04
  -4  -6   2   45.83    3.37
  -4   6  -2   43.87    3.59
  -4  -6   2   41.81    3.76
   4   6   2   40.20    3.11
  -4  -6   2   42.25    3.29
   5   6  -2   11.02    2.08
  -5  -6  -2    9.28    2.53
  -5  -6  -2    7.28    2.25
   5  -6   2   10.24    2.70
  -5   6   2   11.84    2.55
  -5  -6  -2    7.24    2.52
  -5   6   2    8.42    1.75
  -5  -6  -2    8.85    1.88
   5  -6   2   10.16    1.76
  -5  -6  -2   11.00    2.54
   5   6  -2    9.36    2.17
  -5  -6  -2    8.77    3.00
  -5  -6   2    9.35    2.29
   5  -6  -2    9.78    1.73
  -5  -6   2    7.47    2.62
  -5  -6   2   10.29    3.15
  -5   6  -2    8.59    1.85
  -5  -6   2    9.31    2.41
  -5  -6   2    7.97    2.51
  -5   6  -2   11.24    2.48
  -5  -6   2   11.78    2.25
   5  -6  -2    9.88    2.47
   5   6   2    6.91    1.92
   5   6   2    8.39    1.99
   0  -7   2   20.72    1.75
   0   7  -2   20.74    1.76
   0   7   2   21.90    1.83
   0  -7   2   18.38    2.39
   0   7   2   21.12    1.94
   0  -7  -2   26.69    1.97
   0  -7  -2   21.58    2.38
  -1   7   2   13.33    1.47
   1   7  -2   14.50    1.58
  -1  -7  -2   14.66    1.72
  -1   7   2   16.22    1.39
  -1  -7  -2   12.61    2.13
   1   7   2   12.21    1.72
   1  -7  -2   12.72    1.90
  -1  -7   2   13.91    2.31
  -1  -7   2   13.50    1.65
   1   7   2   15.68    1.60
   2   7  -2    4.57    1.44
  -2  -7  -2    1.07    1.87
  -2  -7  -2    5.59    1.62
   2   7   2    2.80    1.40
   2   7   2    3.09    1.63
  -2  -7   2    6.29    2.03
  -2  -7   2    2.90    1.38
  -3  -7  -2   10.57    1.74
   3   7  -2   11.29    1.85
  -3  -7  -2   16.13    2.20
  -3  -7  -2    8.88    2.36
  -3  -7  -2   11.15    2.10
  -3  -7  -2   13.05    2.69
  -3  -7  -2    9.26    1.87
  -3  -7   2    9.30    2.69
  -3  -7   2    8.62    2.47
  -3  -7   2   14.27    1.87
   3   7   2   15.98    1.96
  -3  -7   2   13.02    1.78
   3   7   2   11.62    1.93
  -3  -7   2   10.60    1.85
   4   7  -2    3.81    1.77
  -4  -7  -2    2.59    2.07
  -4  -7  -2    1.36    2.08
  -4  -7  -2    2.86    1.69
  -4  -7  -2    6.42    2.75
  -4  -7  -2    3.10    2.28
  -4  -7  -2    6.83    2.03
  -4  -7   2    0.55    2.32
  -4  -7   2    2.61    1.91
   4   7   2    5.77    1.92
  -4  -7   2    3.73    2.09
   4   7   2    5.39    1.84
  -4  -7   2    6.81    2.08
  -4  -7   2    3.49    2.89
   0  -8   2   38.30    3.83
   0  -8  -2   44.14    2.90
   0  -8  -2   39.70    3.29
   0   8   2   43.79    2.65
   0   8  -2   47.22    2.82
   0   8   2   46.19    2.87
  -1  -8  -2    6.80    1.60
  -1  -8  -2    4.83    2.15
   1   8  -2    6.93    1.59
  -1  -8   2    6.64    2.28
  -1  -8   2    8.04    1.65
   1   8   2    4.60    1.58
   1   8   2    6.73    1.72
  -2  -8  -2   10.13    2.54
  -2  -8  -2   15.06    1.93
   2   8  -2   18.23    1.99
   2   8   2   15.81    2.14
   2   8   2   14.93    2.09
  -2  -8   2   14.09    1.97
  -2  -8   2   17.02    2.71
  -3  -8  -2    2.73    2.43
   3   8  -2    1.69    1.74
  -3  -8  -2   -0.72    1.61
  -3  -8   2    1.10    1.78
   3   8   2   -1.62    1.74
   3   8   2    4.95    1.77
  -3  -8   2    1.67    2.39
   0  -9  -2   -2.33    2.26
   0  -9  -2    1.71    1.72
   0  -9   2    0.52    1.70
   0   9   2    3.33    1.70
   0   9   2    1.45    1.54
  -1  -9  -2   10.31    1.90
   1   9  -2   16.17    2.14
  -1  -9  -2   16.05    2.81
  -1  -9   2   10.36    2.69
  -1  -9   2   18.18    2.14
   1   9   2   12.85    2.05
   1   9   2   15.01    2.03
  -2  -9  -2   -1.10    1.75
  -2  -9  -2    0.88    2.42
   2   9  -2    3.26    1.90
  -2  -9   2    1.52    1.90
  -2  -9   2    0.38    2.50
   2   9   2    5.91    1.93
   2   9   2   -0.19    1.77
  -2   0  -3    1.89    0.47
  -2   0   3    2.03    0.42
   2   0   3    2.18    0.39
  -2   0   3    1.29    0.57
  -2   0  -3    3.44    0.64
  -2   0   3    1.04    0.51
   2   0  -3    2.39    0.59
  -2   0  -3    2.63    0.42
  -2   0  -3    1.74    0.52
  -2   0   3    2.14    0.45
  -2   0   3    1.51    0.46
  -2   0  -3    2.04    0.49
  -3   0   3   92.32    3.51
  -3   0  -3   93.31    3.65
  -3   0   3   90.58    3.71
  -3   0  -3   94.97    3.47
  -3   0  -3   96.71    3.55
   3   0  -3   92.70    3.90
  -3   0  -3   92.97    3.77
   3   0   3   95.38    3.46
  -3   0  -3   90.72    3.60
  -3   0   3   98.57    3.83
  -3   0   3   96.07    3.70
  -3   0  -3   92.53    3.69
  -3   0   3   93.73    3.59
  -3   0   3   96.09    3.70
  -3   0  -3   94.22    3.81
  -4   0  -3    0.72    1.43
  -4   0   3    0.56    1.03
  -4   0  -3    1.14    0.92
  -4   0   3    1.27    1.43
   4   0  -3    0.49    1.21
   4   0   3    0.17    0.79
  -4   0   3   -1.13    0.83
  -4   0   3    0.81    1.35
  -4   0  -3   -1.20    0.99
  -4   0  -3   -1.75    1.14
  -4   0  -3   -1.62    1.00
  -4   0   3   -1.04    0.95
  -4   0  -3   -0.92    1.35
  -4   0   3    0.01    1.18
  -5   0  -3   14.92    1.63
  -5   0   3   18.13    1.73
  -5   0   3   15.58    1.77
  -5   0  -3   18.38    2.39
  -5   0   3   15.75    2.22
  -5   0   3   18.33    2.01
   5   0  -3   17.43    2.33
  -5   0  -3   20.01    2.33
  -5   0   3   18.43    2.09
  -5   0   3   21.02    2.50
  -5   0  -3   16.39    1.92
  -5   0  -3   18.10    1.84
   5   0   3   16.93    1.58
  -5   0  -3   16.73    2.15
  -6   0   3    9.99    1.90
  -6   0   3   15.34    2.66
  -6   0  -3   17.11    2.20
  -6   0  -3   15.02    2.28
  -6   0  -3   16.89    2.57
   6   0   3    9.01    1.67
  -6   0   3   13.59    2.34
  -6   0  -3   10.67    2.33
  -6   0   3    9.23    2.61
  -6   0   3   17.23    2.26
  -6   0   3   13.43    1.91
   6   0  -3    7.41    1.65
   6   0   3    9.16    2.70
  -6   0  -3   10.94    1.80
   6   0  -3   10.01    2.51
  -6   0  -3   12.55    2.60
  -1  -1  -3  444.91   14.79
  -1  -1  -3  434.58   14.79
  -1  -1  -3  452.74   14.79
   1   1   3  456.48   14.73
  -2  -1  -3   25.36    1.38
   2  -1   3   26.93    1.15
  -2   1   3   26.24    1.41
  -2   1   3   25.60    1.21
  -2   1   3   25.20    1.24
  -2  -1  -3   23.77    1.31
  -2  -1  -3   25.59    1.29
  -2  -1  -3   26.55    1.17
  -2  -1  -3   26.04    1.31
  -2   1   3   25.09    1.18
  -2  -1  -3   25.59    1.15
   2   1  -3   23.00    1.39
  -2   1  -3   27.05    1.21
  -2  -1   3   26.20    1.39
  -2  -1   3   25.42    1.43
   2  -1  -3   28.66    1.50
  -2  -1   3   26.50    1.14
   2   1   3   24.34    1.15
  -2  -1   3   25.34    1.38
  -2   1  -3   25.72    1.19
   2   1   3   24.71    1.11
  -2  -1   3   26.32    1.30
  -2  -1   3   27.67    1.19
  -2   1  -3   24.97    1.42
  -3  -1  -3   52.56    2.54
  -3  -1  -3   49.20    2.28
  -3  -1  -3   49.16    2.38
  -3   1   3   52.81    2.57
  -3  -1  -3   50.01    2.15
  -3  -1  -3   50.21    2.34
  -3  -1  -3   47.10    2.45
  -3   1   3   53.02    2.29
  -3   1   3   52.04    2.19
  -3   1   3   50.76    2.20
  -3   1   3   49.59    2.33
  -3  -1  -3   53.98    2.56
   3   1  -3   50.17    2.58
  -3  -1   3   52.97    2.22
  -3   1  -3   55.36    2.17
  -3   1  -3   49.30    2.23
  -3   1  -3   51.02    2.28
  -3   1  -3   50.38    2.57
  -3  -1   3   47.14    2.51
   3   1   3   51.15    2.06
  -3  -1   3   50.04    2.42
  -3   1  -3   49.12    2.41
  -3   1  -3   49.23    2.35
  -3  -1   3   52.80    2.48
  -3  -1   3   49.03    2.33
   3   1   3   48.85    2.08
  -3  -1   3   47.92    2.51
   3  -1  -3   56.43    2.60
  -4   1   3   22.26    1.73
  -4  -1  -3   21.96    1.85
  -4   1   3   23.74    2.01
   4  -1   3   23.91    1.68
  -4  -1  -3   22.31    2.07
  -4  -1  -3   24.78    2.21
  -4  -1  -3   23.46    2.07
  -4  -1  -3   21.83    1.76
   4   1  -3   20.95    2.07
  -4   1   3   24.23    1.89
  -4  -1  -3   25.61    2.02
  -4   1   3   24.05    2.10
  -4   1   3   24.31    2.41
  -4   1   3   23.90    1.92
  -4  -1  -3   21.57    1.72
   4   1   3   20.59    1.60
  -4   1  -3   22.95    1.79
   4  -1  -3   23.98    2.38
  -4   1  -3   20.79    1.60
  -4  -1   3   24.54    2.06
  -4   1  -3   24.52    2.46
  -4  -1   3   23.35    2.25
  -4   1  -3   20.25    1.99
  -4  -1   3   20.86    2.02
  -4  -1   3   25.13    1.85
  -4   1  -3   21.53    1.68
  -4  -1   3   21.86    1.95
   4   1   3   22.56    1.53
  -4  -1   3   22.26    1.89
  -4   1  -3   21.73    1.85
   5   1  -3   13.57    2.20
  -5   1   3   14.02    1.80
  -5  -1  -3   13.00    1.53
  -5  -1  -3   15.40    2.00
  -5  -1  -3   16.79    2.40
   5  -1   3   13.89    1.52
  -5   1   3   11.91    2.13
  -5   1   3   16.45    1.97
  -5  -1  -3   13.14    2.03
  -5  -1  -3   14.10    2.32
  -5  -1  -3   14.69    1.82
  -5   1   3   13.80    1.57
  -5   1   3   11.58    1.63
  -5  -1   3   15.24    1.98
  -5  -1   3   14.11    2.20
  -5  -1   3   15.48    1.68
  -5   1  -3   18.01    2.26
  -5   1  -3   15.04    1.73
  -5  -1   3   15.09    2.08
   5   1   3   12.96    1.47
  -5   1  -3   15.60    1.83
  -5   1  -3   13.88    2.19
  -5   1  -3   13.86    2.05
  -5  -1   3   15.57    2.50
  -5   1  -3   13.36    1.62
  -5  -1   3   12.91    1.76
   5  -1  -3   15.38    2.22
  -6   1   3   19.08    2.05
   6  -1   3   24.26    2.16
  -6  -1  -3   26.82    3.04
   6   1  -3   17.86    1.92
  -6  -1  -3   27.62    2.46
  -6   1   3   24.01    3.03
  -6  -1  -3   19.25    2.12
   6  -1   3   22.89    3.13
  -6   1   3   21.80    2.60
  -6  -1  -3   24.82    2.75
  -6   1   3   27.58    2.50
  -6   1   3   22.02    2.84
  -6  -1  -3   22.92    2.89
  -6  -1  -3   22.49    2.62
   6   1  -3   22.21    2.93
  -6   1   3   23.30    2.35
   6   1   3   18.91    1.96
  -6  -1   3   24.85    2.66
  -6  -1   3   27.06    2.99
  -6  -1   3   28.34    3.26
   6  -1  -3   23.38    2.12
   6  -1  -3   22.01    2.92
  -6  -1   3   25.97    2.80
  -6   1  -3   23.47    2.22
   6   1   3   25.78    3.38
  -6   1  -3   25.49    2.88
  -6  -1   3   20.91    2.33
  -6   1  -3   27.15    2.93
  -6  -1   3   20.41    2.13
  -6   1  -3   26.25    2.72
  -6   1  -3   28.69    2.62
  -6   1  -3   18.18    2.04
   0  -2  -3   49.81    1.77
   0  -2  -3   47.60    1.85
  -1   2   3   91.30    3.05
  -1  -2  -3   90.92    3.07
  -1  -2  -3   87.10    3.13
  -1  -2  -3   82.01    3.14
  -1  -2  -3   86.78    3.14
  -1  -2  -3   85.80    3.23
  -1   2   3   87.06    3.14
   1   2   3   91.38    3.10
   2  -2   3   23.23    1.14
   2   2  -3   23.17    1.19
  -2   2   3   24.12    1.08
  -2  -2  -3   24.66    1.36
  -2  -2  -3   22.36    1.43
  -2  -2  -3   22.37    1.47
  -2  -2  -3   22.40    1.49
  -2  -2  -3   22.51    1.38
  -2  -2  -3   23.61    1.11
  -2   2   3   23.47    1.43
  -2  -2  -3   22.53    1.21
  -2   2   3   23.41    1.18
  -2  -2  -3   22.06    1.38
  -2  -2   3   24.17    1.22
  -2  -2   3   22.96    1.44
  -2  -2   3   24.83    1.56
  -2   2  -3   24.74    1.48
  -2  -2   3   22.15    1.35
   2  -2  -3   22.58    1.48
   2   2   3   23.26    1.05
   2   2   3   21.98    1.20
  -2   2  -3   22.43    1.18
  -2   2  -3   23.79    1.12
  -2  -2   3   23.89    1.44
  -3   2   3   20.97    1.38
   3   2  -3   26.04    1.88
  -3  -2  -3   24.17    1.48
  -3   2   3   22.70    1.77
  -3  -2  -3   22.58    1.90
   3  -2   3   24.11    1.41
   3   2  -3   24.14    1.44
  -3  -2  -3   21.88    1.66
  -3  -2  -3   20.28    1.69
  -3  -2  -3   21.58    1.40
  -3  -2  -3   24.47    1.89
  -3   2   3   22.86    1.44
  -3  -2  -3   21.20    1.75
  -3   2   3   20.31    1.52
  -3  -2  -3   22.52    1.77
  -3   2  -3   22.09    1.46
  -3  -2   3   22.32    1.75
  -3   2  -3   22.40    1.93
  -3   2  -3   23.45    1.64
   3   2   3   22.26    1.42
   3  -2  -3   19.75    1.92
  -3  -2   3   23.53    1.46
  -3  -2   3   21.08    1.42
  -3  -2   3   21.48    1.83
   3   2   3   21.62    1.29
  -3  -2   3   22.97    1.90
  -3  -2   3   24.12    1.96
  -3  -2   3   23.70    1.68
  -3  -2   3   21.98    1.81
  -3   2  -3   23.89    1.48
  -4   2   3   32.57    2.75
  -4  -2  -3   34.32    2.42
  -4  -2  -3   37.53    2.43
  -4  -2  -3   33.75    2.56
  -4  -2  -3   38.18    2.51
  -4  -2  -3   33.63    2.81
  -4   2   3   33.90    2.08
  -4  -2  -3   41.56    3.08
  -4   2   3   32.12    2.10
  -4   2   3   31.84    2.04
  -4   2   3   34.80    2.32
   4   2  -3   37.87    2.73
   4  -2   3   34.42    2.04
  -4  -2  -3   34.57    2.08
   4   2   3   33.42    2.04
   4  -2  -3   38.75    2.87
  -4  -2   3   31.98    2.61
  -4  -2   3   38.30    2.78
  -4   2  -3   35.65    2.16
   4   2   3   35.43    1.95
  -4  -2   3   36.46    2.41
  -4   2  -3   35.33    2.76
  -4  -2   3   36.43    2.49
  -4   2  -3   35.52    2.18
  -4  -2   3   34.78    2.11
  -4   2  -3   36.55    2.40
  -4  -2   3   37.99    3.12
  -4  -2   3   32.04    2.34
  -5  -2  -3   16.48    1.68
   5  -2   3   16.46    1.68
  -5  -2  -3   17.22    2.27
  -5  -2  -3   20.81    2.47
  -5  -2  -3   15.22    2.12
   5   2  -3   18.05    2.31
  -5   2   3   15.54    2.28
  -5  -2  -3   20.81    2.71
  -5  -2  -3   18.79    2.03
  -5   2   3   18.26    1.71
  -5   2  -3   19.30    2.16
  -5  -2   3   15.20    2.04
   5   2   3   21.12    2.77
  -5  -2   3   24.42    2.85
   5   2   3   16.66    1.57
  -5   2  -3   17.54    1.92
  -5  -2   3   15.41    2.24
  -5   2  -3   14.09    2.21
  -5   2  -3   18.13    1.80
  -5  -2   3   17.19    2.37
  -5  -2   3   17.77    1.72
   5  -2  -3   16.67    2.36
  -5  -2   3   18.57    2.17
   5  -2  -3   15.67    1.67
  -6  -2  -3    1.10    1.85
  -6  -2  -3    3.16    2.21
  -6   2   3    1.31    2.31
  -6  -2  -3    0.39    1.56
   6  -2   3    4.36    1.58
  -6   2   3    2.34    1.56
  -6  -2  -3    4.07    2.12
  -6  -2  -3   -0.03    2.27
   6   2  -3    1.99    1.44
  -6  -2  -3    1.33    2.61
   6   2  -3    0.58    2.24
   6  -2   3    4.48    2.53
  -6  -2   3    4.05    2.25
  -6   2  -3    0.68    1.56
  -6   2  -3   -0.21    2.21
   6   2   3    2.43    1.53
  -6  -2   3    1.99    1.84
   6  -2  -3    3.24    2.33
   6  -2  -3    3.46    1.55
   6   2   3    1.54    2.69
  -6  -2   3    0.42    2.40
  -6  -2   3    0.14    2.61
  -6  -2   3    1.20    1.56
  -6  -2   3    0.70    1.91
   0  -3  -3   46.42    1.78
   0   3   3   44.74    1.77
   0  -3  -3   45.81    1.70
   0  -3  -3   44.58    1.94
  -1   3   3  141.59    4.71
  -1  -3  -3  131.23    5.01
  -1  -3  -3  130.31    4.81
   1   3  -3  136.49    4.82
  -1  -3  -3  138.49    4.91
  -1   3   3  138.93    4.81
  -1  -3  -3  132.29    4.87
  -1  -3  -3  133.48    4.86
  -1  -3   3  136.45    5.16
   1  -3  -3  147.42    4.84
   1  -3  -3  148.76    4.88
  -1  -3   3  145.95    4.91
   2   3  -3  187.30    6.57
  -2  -3  -3  186.45    6.53
  -2   3   3  191.43    6.71
  -2  -3  -3  181.69    6.74
  -2  -3  -3  189.50    6.42
  -2   3   3  195.13    6.52
  -2  -3  -3  185.75    6.88
  -2  -3  -3  187.93    6.80
  -2  -3  -3  187.62    6.68
  -2  -3  -3  195.64    6.57
  -2  -3  -3  187.27    6.74
   2  -3   3  196.13    6.49
  -2   3  -3  183.91    6.70
  -2  -3   3  192.45    6.59
  -2  -3   3  190.89    6.79
  -2   3  -3  193.90    6.55
  -2  -3   3  194.46    6.64
   2   3   3  186.35    6.38
   2   3   3  186.46    6.61
  -2  -3   3  189.35    6.71
   2  -3  -3  199.15    6.82
  -2  -3   3  193.38    6.81
  -2  -3   3  192.51    6.99
  -3  -3  -3    1.57    1.03
  -3  -3  -3   -0.09    1.03
  -3  -3  -3    1.11    1.21
  -3   3   3    1.21    1.18
   3   3  -3    2.06    0.85
   3  -3   3    1.66    0.77
  -3  -3  -3    0.59    1.07
  -3  -3  -3    1.03    1.07
  -3   3   3    1.67    0.77
  -3  -3  -3    3.00    1.19
  -3  -3  -3    2.51    0.84
  -3   3   3    1.87    0.66
  -3  -3  -3    2.35    0.73
  -3  -3   3    2.33    0.90
   3   3   3    1.68    0.67
  -3  -3   3    2.26    1.01
  -3   3  -3    1.36    1.16
  -3  -3   3    3.05    1.14
   3  -3  -3    1.70    1.12
  -3  -3   3    1.64    1.15
  -3  -3   3    2.96    1.15
  -3   3  -3    3.24    0.84
  -3   3  -3    2.46    0.78
  -3   3  -3    2.97    0.90
  -3  -3   3    1.42    1.22
  -3  -3   3    0.71    1.14
   3   3   3    1.49    0.87
  -4  -3  -3   23.75    2.47
  -4  -3  -3   19.68    1.56
  -4  -3  -3   20.76    1.77
  -4  -3  -3   18.89    2.08
   4   3  -3   20.27    1.98
  -4   3   3   24.96    1.87
   4  -3   3   21.40    1.58
  -4  -3  -3   22.46    2.23
  -4   3   3   19.10    2.10
  -4  -3  -3   20.09    1.97
  -4  -3  -3   21.74    2.11
  -4  -3  -3   19.93    2.00
   4   3  -3   23.69    1.96
   4   3   3   20.19    1.63
  -4  -3   3   18.72    2.05
  -4  -3   3   22.08    1.84
  -4  -3   3   21.00    2.07
   4  -3  -3   25.24    2.29
  -4   3  -3   18.45    1.65
  -4  -3   3   19.52    2.41
  -4  -3   3   23.37    2.20
  -4   3  -3   25.02    2.20
  -4  -3   3   20.40    2.08
   4   3   3   19.63    1.64
  -4  -3   3   23.75    1.97
  -4  -3   3   21.25    1.99
   4   3   3   26.31    2.35
  -5  -3  -3    1.30    1.91
  -5  -3  -3    0.32    1.29
  -5  -3  -3    0.95    1.70
  -5  -3  -3    2.48    1.22
  -5  -3  -3    2.28    1.63
  -5  -3  -3    1.35    1.92
   5   3  -3    2.25    1.81
   5  -3   3    2.67    1.34
  -5  -3  -3    4.77    2.33
  -5   3   3    1.98    1.34
  -5   3   3    2.14    1.97
  -5  -3  -3    0.47    1.58
   5   3   3    1.54    1.31
  -5  -3   3    2.39    2.35
  -5  -3   3    0.93    1.85
  -5   3  -3    2.80    1.94
   5   3   3    1.60    1.35
   5   3   3    2.56    1.22
  -5  -3   3    5.77    2.06
   5  -3  -3    2.50    1.95
  -5  -3   3    3.08    1.74
  -5  -3   3    1.71    1.77
  -5  -3   3    3.60    1.34
   5  -3  -3    2.65    1.30
   5   3   3    2.31    2.28
  -5   3  -3    0.13    1.36
   6   3  -3    4.03    1.58
   6   3  -3    8.15    2.44
  -6   3   3    3.55    2.44
  -6  -3  -3    7.50    2.36
   6  -3   3    7.58    2.82
  -6  -3  -3    7.96    2.10
  -6  -3  -3    4.14    2.48
  -6  -3  -3    7.63    2.40
  -6   3   3    4.02    1.70
  -6  -3  -3    4.46    1.63
  -6  -3  -3    9.29    2.83
   6  -3   3    6.29    1.72
  -6  -3   3    5.49    2.06
  -6  -3   3    7.07    2.94
   6  -3  -3    7.53    1.73
   6   3   3    5.50    1.64
   6   3   3    4.13    2.50
  -6  -3   3    4.74    1.69
  -6  -3   3    7.14    2.52
  -6  -3   3    6.17    2.40
   6  -3  -3    5.37    2.57
  -6  -3   3    7.93    2.17
  -6   3  -3    4.70    1.77
  -6   3  -3    8.01    2.62
   0  -4  -3   16.08    1.53
   0  -4  -3   15.90    1.01
   0   4   3   16.34    1.11
   0  -4   3   14.51    1.13
   0  -4  -3   15.56    1.16
  -1  -4  -3   24.13    1.50
  -1   4   3   25.78    1.19
  -1  -4  -3   23.52    1.55
  -1   4   3   26.46    1.42
  -1  -4  -3   24.19    1.43
  -1  -4  -3   28.07    1.61
   1   4  -3   26.34    1.43
  -1   4   3   27.74    1.31
  -1  -4  -3   26.41    1.91
   1  -4  -3   28.63    1.44
  -1  -4   3   26.00    1.54
  -1  -4   3   28.03    1.48
   1  -4  -3   26.52    1.57
   1   4   3   27.53    1.52
  -1  -4   3   29.80    2.01
  -2  -4  -3  305.93   11.02
  -2  -4  -3  316.43   10.64
  -2  -4  -3  307.04   10.81
  -2  -4  -3  299.89   10.80
  -2  -4  -3  309.54   10.85
  -2  -4  -3  305.90   10.39
   2   4  -3  313.13   10.66
  -2   4   3  325.29   10.55
  -2  -4  -3  321.87   10.75
  -2   4   3  319.47   10.73
  -2  -4   3  323.35   10.89
  -2  -4   3  332.48   10.81
   2   4   3  296.78   10.57
  -2   4  -3  309.31   10.58
  -2  -4   3  311.81   10.61
  -2  -4   3  316.36   10.90
   2  -4  -3  310.43   10.85
  -2  -4   3  325.90   10.69
  -2  -4   3  312.49   11.15
   2   4   3  304.53   10.70
  -3  -4  -3   13.59    1.60
  -3  -4  -3   15.07    1.99
  -3  -4  -3   10.42    1.66
  -3  -4  -3   12.06    1.50
  -3  -4  -3   10.80    1.23
   3  -4   3   13.23    1.16
   3   4  -3   13.91    1.33
  -3  -4  -3   13.91    1.73
  -3   4   3   10.87    1.61
  -3  -4  -3   12.12    1.58
  -3   4   3   11.64    1.16
  -3  -4  -3   13.50    1.70
   3   4   3   13.56    1.37
  -3  -4   3   14.95    1.71
  -3  -4   3   13.51    2.01
  -3  -4   3   12.36    1.49
  -3   4  -3   15.05    1.65
  -3  -4   3   12.57    1.34
  -3   4  -3   12.21    1.18
  -3  -4   3   14.17    1.79
  -3  -4   3   13.70    1.51
  -3  -4   3   14.73    1.69
   3  -4  -3   13.03    1.59
  -4  -4  -3   10.62    1.88
  -4  -4  -3    9.36    1.81
  -4   4   3    8.63    1.93
  -4  -4  -3    9.25    1.74
  -4   4   3    9.81    1.33
  -4  -4  -3    6.93    1.86
  -4  -4  -3    8.82    2.25
   4  -4   3    9.24    1.32
  -4  -4  -3    8.69    1.37
   4   4  -3   10.69    1.47
  -4  -4   3   10.17    2.30
   4  -4  -3    8.31    1.80
  -4   4  -3    8.73    1.92
  -4   4  -3   10.02    1.44
  -4  -4   3   10.01    1.75
  -4  -4   3    8.94    1.88
  -4  -4   3   10.32    1.83
   4   4   3    9.43    1.45
  -4  -4   3    9.91    1.78
   4   4   3   11.81    1.46
  -4  -4   3    9.00    1.39
  -4  -4   3    4.56    1.74
   4  -4  -3    9.66    1.31
  -5  -4  -3   11.88    1.61
  -5   4   3   14.99    2.42
   5  -4   3   14.09    1.71
   5   4  -3    8.89    1.73
  -5  -4  -3   14.85    2.41
  -5  -4  -3   12.77    2.73
  -5  -4  -3   15.87    2.10
  -5  -4  -3   12.41    2.20
  -5  -4  -3   10.58    2.23
  -5   4   3   16.73    1.77
   5  -4  -3   15.59    1.76
  -5  -4   3   14.43    2.24
  -5   4  -3   11.00    2.37
  -5  -4   3   14.55    2.27
  -5  -4   3   12.39    1.84
   5   4   3   12.83    1.87
  -5  -4   3   10.37    2.02
   5  -4  -3   15.69    2.50
   5   4   3   14.29    1.82
  -5   4  -3   15.14    1.85
  -5  -4   3   14.71    2.95
  -5  -4   3   10.22    2.25
  -6  -4  -3    0.34    2.32
  -6  -4  -3    5.76    2.36
   6  -4   3    3.82    1.73
  -6   4   3    6.80    3.04
  -6  -4  -3    5.70    2.90
   6  -4   3    8.42    2.96
  -6   4   3    6.37    1.90
  -6  -4  -3    0.93    2.01
  -6  -4   3    3.07    2.16
  -6  -4   3    6.04    2.19
   6  -4  -3    3.22    1.70
  -6  -4   3    5.68    3.07
  -6   4  -3    4.70    1.87
  -6  -4   3    9.91    2.64
   6  -4  -3    4.71    2.73
  -6   4  -3    6.48    2.54
   0  -5   3   79.11    3.13
   0  -5   3   74.04    3.63
   0  -5  -3   82.17    3.11
   0  -5   3   75.47    2.95
   0   5   3   82.19    3.11
   0  -5  -3   76.51    3.52
  -1  -5  -3   54.74    2.37
   1   5  -3   57.21    2.43
  -1  -5  -3   52.31    2.54
  -1  -5  -3   51.42    2.98
  -1  -5  -3   53.13    2.52
  -1   5   3   53.05    2.26
  -1  -5  -3   52.02    2.49
  -1   5  -3   55.87    2.15
  -1  -5   3   58.86    2.46
   1   5   3   53.10    2.51
  -1  -5   3   53.40    3.07
  -1  -5   3   51.49    2.52
   1  -5  -3   56.54    2.65
  -2  -5  -3   52.82    2.75
  -2  -5  -3   56.05    3.32
  -2  -5  -3   58.96    2.95
   2   5  -3   53.19    2.63
  -2   5   3   57.19    2.42
  -2  -5  -3   61.97    3.33
  -2   5   3   59.03    2.81
  -2  -5  -3   55.37    2.72
  -2  -5  -3   60.14    3.01
   2  -5  -3   61.20    2.90
  -2  -5   3   65.83    3.53
  -2   5  -3   56.66    2.44
  -2  -5   3   56.42    2.79
  -2  -5   3   57.92    2.88
   2  -5  -3   58.46    2.36
   2   5   3   55.04    2.76
  -2  -5   3   57.12    3.38
   3   5  -3    3.58    1.23
  -3   5   3    5.88    1.59
  -3  -5  -3    1.70    1.93
  -3  -5  -3    1.71    1.62
  -3  -5  -3    5.90    1.65
  -3  -5  -3    3.54    1.23
  -3  -5  -3    4.33    1.58
  -3   5   3    1.82    0.96
  -3  -5  -3    3.12    1.40
  -3  -5   3    1.93    1.26
  -3  -5   3    2.44    1.57
   3  -5  -3    3.61    1.43
  -3  -5   3    2.02    1.95
  -3  -5   3    2.04    1.70
   3   5   3    2.73    1.20
  -3  -5   3    3.19    1.40
   3   5   3    3.15    1.25
   3  -5  -3    2.81    0.98
  -3   5  -3    3.42    1.08
  -4  -5  -3   25.40    2.37
   4   5  -3   29.17    2.44
  -4  -5  -3   25.61    2.66
  -4   5   3   33.78    2.67
  -4  -5  -3   29.52    2.56
  -4  -5  -3   27.30    3.01
  -4  -5  -3   23.57    2.62
  -4  -5  -3   25.95    2.64
  -4   5   3   30.03    2.25
   4  -5   3   33.68    2.20
  -4  -5   3   28.84    2.49
  -4   5  -3   34.86    2.39
  -4  -5   3   25.85    2.06
   4  -5  -3   27.26    2.59
  -4  -5   3   28.73    2.60
   4   5   3   27.53    2.44
  -4   5  -3   32.20    2.67
  -4  -5   3   30.03    2.94
   4  -5  -3   32.16    2.27
   4   5   3   33.58    2.57
  -4  -5   3   31.07    3.19
  -4  -5   3   30.08    2.78
  -5   5   3   29.46    3.26
   5  -5   3   28.06    2.18
  -5  -5  -3   27.93    2.27
  -5  -5  -3   25.69    2.94
  -5  -5  -3   35.63    3.11
  -5  -5  -3   25.03    2.55
  -5   5   3   29.02    2.30
   5   5  -3   23.54    2.38
  -5  -5  -3   26.90    3.14
  -5  -5  -3   30.02    3.51
  -5  -5   3   23.69    2.61
  -5  -5   3   26.78    2.43
   5   5   3   29.88    2.41
   5  -5  -3   26.44    2.14
   5  -5  -3   30.33    3.14
  -5   5  -3   29.42    2.35
   5   5   3   26.24    2.44
  -5   5  -3   29.20    2.89
  -5  -5   3   21.35    2.85
  -5  -5   3   31.50    3.21
  -5  -5   3   28.27    2.89
  -5  -5   3   26.24    3.59
   0  -6  -3   24.70    1.88
   0   6   3   24.46    1.68
   0  -6   3   25.71    2.00
   0  -6  -3   24.89    2.43
   0  -6   3   19.35    2.07
   0   6   3   25.92    1.84
  -1  -6  -3    9.32    1.22
  -1   6   3   10.00    1.10
  -1  -6  -3    6.73    1.63
  -1   6   3    9.11    1.04
   1   6  -3   10.59    1.26
   1  -6  -3    8.40    1.49
  -1  -6   3    8.53    1.32
  -1  -6   3   10.64    1.26
   1   6   3    8.68    1.23
  -1  -6   3    7.97    1.78
   1   6   3    9.03    1.35
  -2  -6  -3    4.27    1.83
  -2  -6  -3    1.75    1.47
  -2  -6  -3    2.59    1.25
   2   6  -3    2.40    1.17
  -2  -6  -3    3.34    1.23
   2   6   3    1.01    1.36
   2   6   3    2.71    1.21
  -2  -6   3    4.74    1.33
  -2  -6   3    5.24    1.36
  -3  -6  -3    6.52    1.58
   3   6  -3    3.41    1.40
  -3  -6  -3    4.00    1.86
  -3  -6  -3    1.94    1.76
  -3  -6  -3    3.56    1.76
  -3  -6  -3    3.24    2.07
  -3  -6  -3    2.78    1.31
   3   6   3    5.12    1.50
  -3  -6   3    0.37    2.38
   3   6   3    6.22    1.46
  -3   6  -3    3.41    1.88
  -3  -6   3    1.32    1.76
  -3  -6   3    4.22    1.56
  -3  -6   3    4.15    2.05
  -3  -6   3    5.39    1.50
  -4  -6  -3    1.36    2.01
  -4  -6  -3    1.83    1.76
  -4  -6  -3    6.65    1.67
  -4  -6  -3    6.00    2.08
  -4  -6  -3    6.50    2.63
  -4  -6  -3    5.45    2.16
   4   6  -3    4.96    1.66
  -4  -6   3    1.94    1.57
  -4   6  -3    4.78    1.46
  -4  -6   3    4.64    2.20
   4   6   3    3.56    1.63
  -4  -6   3    4.57    2.00
   4   6   3    4.12    1.64
  -4  -6   3    6.35    2.62
  -4  -6   3    3.30    1.95
  -5  -6  -3   12.94    2.69
  -5  -6  -3    8.91    2.23
   5   6  -3    8.00    2.03
  -5  -6  -3    9.45    1.98
  -5   6   3   10.57    1.86
   5  -6   3   10.31    2.80
  -5  -6  -3   10.48    3.03
  -5   6   3   11.30    2.65
  -5  -6  -3   12.01    2.58
  -5  -6  -3   10.08    2.59
  -5  -6   3    4.92    2.01
  -5  -6   3   10.38    2.54
  -5  -6   3   13.20    2.68
   5   6   3   11.21    2.05
  -5  -6   3    9.79    3.26
  -5  -6   3   11.34    2.36
   5  -6  -3   11.16    1.73
   5   6   3    9.77    2.05
   5  -6  -3   11.61    2.60
  -5   6  -3   11.37    1.93
   0  -7  -3    2.38    1.27
   0   7   3    5.19    1.33
   0   7   3    2.31    1.15
   0  -7   3    2.98    1.34
   0  -7  -3    4.23    1.74
  -1  -7  -3   21.12    1.77
  -1   7   3   22.18    1.84
  -1   7   3   23.90    1.88
  -1  -7  -3   24.59    2.53
   1   7  -3   22.17    1.90
   1   7   3   20.83    1.88
  -1  -7   3   25.31    2.74
  -1  -7   3   22.46    1.89
   1   7   3   21.27    1.79
   1  -7  -3   22.90    2.25
   2   7  -3    0.62    1.33
  -2  -7  -3    1.98    1.35
  -2  -7  -3   -2.53    2.05
  -2  -7   3    1.36    1.72
   2   7   3    0.31    1.37
  -2  -7   3   -0.93    1.78
  -2  -7   3    0.29    1.38
   2   7   3    2.13    1.39
   3   7  -3   12.53    1.85
  -3  -7  -3    9.89    2.12
  -3  -7  -3   12.56    1.84
  -3  -7  -3   10.59    2.15
  -3  -7  -3    8.74    1.78
  -3  -7  -3    8.42    2.39
  -3  -7   3    9.67    1.79
  -3  -7   3   14.68    2.07
  -3  -7   3    8.86    2.66
   3   7   3   10.54    1.83
   3   7   3   13.27    1.84
  -3  -7   3    9.08    2.47
  -4  -7  -3    5.62    2.47
  -4  -7  -3   10.19    2.43
  -4  -7  -3    5.90    1.96
   4   7  -3    4.73    1.99
  -4  -7  -3    4.37    1.75
  -4  -7  -3    7.34    2.87
  -4  -7  -3    3.25    2.21
   4   7   3    5.57    1.84
  -4  -7   3    7.28    2.94
  -4  -7   3    5.54    1.82
  -4  -7   3    5.23    2.49
  -4  -7   3    5.50    1.99
   4   7   3    6.21    1.90
   0   8   3   89.35    4.24
   0   8   3  103.74    4.20
   0  -8  -3   99.40    5.23
   0  -8  -3   95.69    4.33
  -1  -8  -3   53.25    3.20
   1   8  -3   43.00    3.04
  -1  -8  -3   45.29    4.06
  -1  -8   3   50.60    3.31
  -1  -8   3   52.31    4.13
   1   8   3   44.32    3.11
   1   8   3   52.93    3.02
  -2  -8  -3    7.78    1.82
   2   8  -3   13.38    2.00
  -2  -8  -3    6.93    2.46
   2   8   3   11.10    1.91
  -2  -8   3   11.26    2.60
  -2  -8   3    7.73    1.74
   2   8   3    9.52    1.86
  -3  -8  -3    1.34    1.69
   3   8  -3    1.86    1.87
  -3  -8  -3    0.43    2.29
  -3  -8   3   -0.28    1.58
   3   8   3    3.07    1.81
  -3  -8   3   -0.79    2.22
   3   8   3    0.87    1.76
   0  -9  -3   42.49    3.16
   0  -9  -3   37.90    3.54
   0   9   3   39.23    3.00
   0  -9   3   46.92    3.24
   0   9   3   37.96    2.83
  -1  -9  -3   21.46    3.03
  -1  -9  -3   20.12    2.21
   1   9   3   21.64    2.25
  -1  -9   3   22.85    2.23
   1   9   3   23.77    2.24
   2   9  -3    5.47    1.74
  -2  -9  -3   11.46    2.15
  -2  -9  -3    9.74    2.85
   2   9   3   12.84    2.14
   2   9   3   12.07    2.26
  -2  -9   3    8.17    1.93
  -2  -9   3    9.74    2.58
  -2   0  -4  394.09   12.67
  -2   0   4  391.14   12.70
  -2   0   4  384.85   12.81
   2   0  -4  381.26   12.89
  -2   0  -4  373.82   12.73
  -2   0  -4  380.85   12.75
  -2   0   4  351.59   12.73
  -2   0  -4  381.25   12.79
   2   0   4  383.99   12.62
  -3   0   4  142.16    5.27
  -3   0   4  145.90    5.12
  -3   0  -4  145.09    5.20
  -3   0   4  140.43    5.29
  -3   0  -4  147.78    5.35
  -3   0  -4  136.53    5.32
  -3   0  -4  140.22    5.26
   3   0  -4  138.17    5.43
  -3   0   4  145.45    5.30
  -3   0   4  139.86    5.35
  -3   0   4  142.78    5.17
  -3   0  -4  144.01    5.26
  -3   0  -4  140.70    5.05
  -3   0  -4  149.98    5.10
   3   0   4  142.43    5.02
  -4   0   4   36.32    2.55
   4   0  -4   36.99    2.80
  -4   0  -4   44.01    2.92
  -4   0   4   38.90    2.82
  -4   0  -4   40.93    2.66
  -4   0  -4   37.14    2.20
  -4   0   4   41.65    2.35
   4   0   4   42.24    2.09
  -4   0   4   42.00    2.98
  -4   0  -4   35.71    2.38
  -4   0   4   39.61    2.40
  -4   0  -4   36.89    2.81
  -4   0  -4   39.64    2.39
  -4   0   4   41.81    2.23
  -5   0   4    1.89    1.40
   5   0  -4    2.91    1.74
  -5   0   4    1.69    1.90
   5   0   4    2.72    1.19
  -5   0  -4    2.96    1.95
  -5   0  -4    3.05    1.66
  -5   0  -4    3.39    1.49
  -5   0   4    4.18    1.96
  -5   0   4    3.43    1.72
  -5   0   4    3.80    1.30
  -5   0  -4    5.34    1.92
  -5   0  -4    3.12    1.54
  -5   0   4    3.46    1.49
  -5   0  -4    1.12    1.21
   6   0  -4   14.45    1.83
  -6   0  -4   15.76    2.49
  -6   0  -4   15.85    2.08
  -6   0  -4   20.84    2.77
  -6   0   4   16.46    2.51
  -6   0  -4   11.25    1.86
  -6   0  -4   13.85    2.30
  -6   0   4   14.95    2.84
  -6   0   4   13.83    1.94
  -6   0   4   12.05    2.61
  -6   0   4   14.43    2.10
   6   0   4   13.82    1.82
  -6   0  -4   13.97    2.65
   6   0   4   13.61    2.81
   6   0  -4   13.79    2.56
  -2  -1  -4   88.29    3.26
  -2  -1  -4   91.76    3.30
   2  -1   4   89.07    3.14
  -2   1   4   89.24    3.38
  -2  -1  -4   88.44    3.15
  -2  -1  -4   81.15    3.27
  -2   1   4   90.45    3.19
  -2  -1  -4   88.47    3.31
  -2   1  -4   86.39    3.36
   2   1   4   85.45    3.10
   2  -1  -4   90.80    3.44
  -3  -1  -4  101.05    3.94
  -3  -1  -4   93.83    3.88
   3  -1   4   97.07    3.56
  -3   1   4   87.68    3.89
  -3  -1  -4   89.66    3.81
  -3  -1  -4   96.01    3.59
  -3  -1  -4   96.69    3.81
  -3  -1  -4   97.29    3.74
  -3   1   4  100.32    3.76
  -3   1   4   98.16    3.64
  -3  -1  -4   94.01    3.68
   3   1  -4   97.82    3.99
  -3   1   4   97.11    3.64
  -3   1  -4   88.95    3.70
  -3  -1   4   98.87    3.91
  -3  -1   4   94.54    3.62
  -3   1  -4   98.69    3.62
  -3   1  -4   94.89    3.92
   3  -1  -4   95.28    4.04
  -3  -1   4  101.55    3.92
   3   1   4   94.37    3.50
  -3   1  -4   97.71    3.70
  -3  -1   4   97.27    3.76
   3   1   4   95.07    3.52
  -3  -1   4   96.05    3.92
  -3  -1   4   97.95    3.86
  -4   1   4   17.56    1.67
  -4  -1  -4   17.99    2.08
  -4  -1  -4   17.17    1.61
  -4   1   4   16.23    1.44
  -4   1   4   20.84    1.94
  -4   1   4   15.18    1.42
   4  -1   4   14.72    1.30
  -4  -1  -4   16.79    1.86
  -4  -1  -4   18.64    1.94
  -4  -1  -4   14.47    1.46
  -4  -1  -4   16.94    1.42
  -4   1   4   17.90    1.94
   4   1  -4   15.79    1.84
  -4  -1  -4   19.89    1.83
   4   1   4   15.91    1.32
  -4   1  -4   18.45    1.65
  -4  -1   4   17.44    1.43
  -4  -1   4   15.05    1.58
  -4   1  -4   18.59    1.93
  -4   1  -4   20.35    1.78
  -4  -1   4   18.11    1.94
  -4   1  -4   20.64    1.93
  -4   1  -4   15.78    1.45
   4  -1  -4   17.51    1.94
  -4  -1   4   19.13    1.84
  -4  -1   4   19.33    2.13
  -4  -1   4   18.87    1.78
  -5   1   4   -1.16    1.23
   5  -1   4    0.09    1.17
  -5   1   4    1.87    1.90
  -5  -1  -4   -1.65    1.45
  -5  -1  -4    1.76    2.03
  -5  -1  -4    0.94    1.24
  -5   1   4    0.24    1.32
  -5  -1  -4    0.15    1.83
  -5   1   4    1.63    1.89
   5   1  -4   -1.36    1.69
  -5  -1  -4    0.62    1.49
  -5  -1  -4   -0.62    1.57
  -5   1   4    0.67    1.60
  -5   1  -4   -1.70    1.76
  -5  -1   4   -1.59    1.78
  -5   1  -4    1.23    1.25
  -5  -1   4   -0.12    1.65
  -5   1  -4    0.19    1.55
  -5  -1   4   -0.35    1.46
  -5   1  -4   -0.91    1.38
  -5   1  -4    0.33    1.77
   5  -1  -4   -0.53    1.69
   5   1   4    1.13    1.13
  -5  -1   4    2.49    2.02
  -5  -1   4    0.43    1.40
  -5  -1   4   -0.47    1.22
  -6  -1  -4   40.17    3.59
  -6  -1  -4   35.95    2.87
  -6  -1  -4   40.52    3.58
   6   1  -4   39.50    3.51
  -6   1   4   35.67    2.99
  -6   1   4   42.62    4.10
  -6   1   4   42.90    3.34
  -6  -1  -4   33.33    3.29
   6  -1   4   37.85    2.84
  -6  -1  -4   42.94    3.46
  -6   1   4   38.54    3.46
  -6  -1  -4   42.62    3.06
  -6   1   4   37.46    3.13
   6   1   4   47.27    4.03
  -6  -1   4   42.07    3.38
  -6  -1   4   39.47    3.03
   6  -1  -4   34.41    2.80
   6   1   4   41.42    2.83
  -6   1  -4   44.24    3.72
  -6  -1   4   38.04    3.27
   6  -1  -4   34.64    3.42
  -6  -1   4   40.21    3.46
  -6   1  -4   38.38    3.38
  -6   1  -4   41.20    3.96
  -6  -1   4   46.38    4.65
  -6   1  -4   37.31    3.39
  -6   1  -4   37.68    3.00
  -1  -2  -4   34.20    1.56
  -1  -2  -4   37.28    1.61
  -1  -2  -4   36.05    1.52
   1   2   4   39.14    1.46
  -2   2   4  164.18    5.25
  -2  -2  -4  154.32    5.54
  -2  -2  -4  157.88    5.49
  -2  -2  -4  159.02    5.44
  -2   2   4  151.42    5.47
  -2   2   4  147.57    5.31
  -2  -2  -4  150.46    5.46
  -2  -2  -4  158.08    5.50
  -2  -2  -4  153.18    5.28
  -2  -2  -4  151.82    5.24
   2   2   4  151.87    5.32
  -2   2  -4  142.08    5.30
   2  -2  -4  149.03    5.55
  -3  -2  -4  141.19    5.37
  -3  -2  -4  147.46    5.55
   3  -2   4  146.82    5.18
  -3   2   4  150.24    5.53
  -3  -2  -4  132.83    5.44
  -3  -2  -4  141.85    5.46
  -3  -2  -4  144.18    5.43
  -3   2   4  145.64    5.24
  -3  -2  -4  147.18    5.17
  -3  -2  -4  140.71    5.12
  -3   2   4  153.29    5.17
  -3  -2  -4  142.35    5.43
  -3  -2   4  137.38    5.55
  -3   2  -4  148.36    5.24
  -3  -2   4  151.07    5.18
  -3   2  -4  144.05    5.52
  -3  -2   4  146.36    5.46
   3  -2  -4  156.19    5.72
  -3  -2   4  145.65    5.52
  -3  -2   4  140.35    5.51
  -3   2  -4  149.24    5.27
  -3  -2   4  149.46    5.42
   3   2   4  143.06    5.17
   3   2   4  147.04    5.10
  -4  -2  -4   11.98    1.74
  -4   2   4   16.13    1.45
  -4  -2  -4   17.28    1.67
  -4   2   4   12.50    1.34
  -4  -2  -4   13.96    1.72
  -4  -2  -4   15.42    1.60
  -4  -2  -4   14.37    1.82
   4  -2   4   17.78    1.42
  -4  -2  -4   14.53    1.35
   4   2  -4   17.79    1.87
  -4   2   4   14.55    1.38
  -4   2   4   12.91    1.85
  -4  -2  -4   14.09    2.11
  -4  -2   4   14.92    2.16
   4   2   4   14.11    1.24
  -4   2  -4   13.99    1.87
  -4  -2   4   13.54    1.56
  -4   2  -4   15.49    1.65
  -4  -2   4   15.37    1.41
   4   2   4   14.49    1.35
  -4   2  -4   16.46    1.54
  -4  -2   4   15.23    1.81
   4  -2  -4   16.57    1.92
  -4  -2   4   17.29    1.94
  -4  -2   4   16.02    1.79
  -4   2  -4   15.61    1.45
  -5  -2  -4   31.17    2.62
  -5  -2  -4   29.75    3.00
  -5   2   4   36.51    2.53
   5   2  -4   31.62    2.83
   5  -2   4   32.54    2.36
  -5   2   4   34.39    2.87
  -5  -2  -4   36.11    2.46
  -5  -2  -4   37.69    2.89
  -5  -2  -4   32.76    2.48
  -5  -2  -4   33.28    2.83
   5   2   4   30.05    2.26
  -5  -2   4   33.27    2.90
  -5  -2   4   36.08    2.57
  -5   2  -4   36.89    2.94
  -5   2  -4   33.95    2.88
  -5   2  -4   29.76    2.43
  -5   2  -4   29.76    2.57
  -5  -2   4   33.20    3.09
[truncated: 4,350,990 more chars]
