# Supplementary material for: Form (III) of artemisinin: discovery and crystallographic characterization of a new high-pressure polymorph
Source: Acta Crystallogr B Struct Sci Cryst Eng Mater. 2026 May 11;82(Pt 3):316–29. doi: 10.1107/S205252062600291X (PMC13238485; doi:10.1107/S205252062600291X)
Supplement: Supplementary file 2 [file b-82-00316-FormII_1sup2.hkl]

data_FormII_1                                                                   
_shelx_title ' art_3alpha_dac_02_0m_a.res in P1'                                
_shelx_refln_list_code          4                                               
_shelx_F_calc_maximum      180.97                                               
_exptl_crystal_F_000       608.00                                               
_reflns_d_resolution_high  0.8961                                               
                                                                                
loop_                                                                           
 _space_group_symop_operation_xyz                                               
 'x, y, z'                                                                      
                                                                                
_cell_length_a     9.8977                                                       
_cell_length_b    15.3475                                                       
_cell_length_c     9.9368                                                       
_cell_angle_alpha  86.790                                                       
_cell_angle_beta  102.826                                                       
_cell_angle_gamma  89.075                                                       
                                                                                
_shelx_F_squared_multiplier     1.000                                           
                                                                                
loop_                                                                           
 _refln_index_h                                                                 
 _refln_index_k                                                                 
 _refln_index_l                                                                 
 _refln_F_squared_calc                                                          
 _refln_F_squared_meas                                                          
 _refln_F_squared_sigma                                                         
 _refln_observed_status                                                         
   9  -8  -5         10.77         99.34        92.55 o                         
   9  -7  -5         10.25         -2.78        67.87 o                         
   9  -6  -5         24.40        -34.86        66.02 o                         
  10  -5  -5          0.02        -13.97        57.04 o                         
  10  -4  -5          7.96        190.01        78.36 o                         
  10  -3  -5          8.93        -26.22        73.73 o                         
  10  -2  -5          0.44        -42.58        66.95 o                         
   3 -15  -4          2.01        -41.34        70.96 o                         
   4 -15  -4          0.77          2.78        71.88 o                         
   3 -14  -4         29.72         85.78        39.60 o                         
   4 -14  -4          5.01        -35.57        35.57 o                         
   5 -14  -4          5.22          9.22        38.26 o                         
   3 -13  -4         18.34         59.42        30.37 o                         
   4 -13  -4          2.07         -9.33        40.91 o                         
   5 -13  -4          8.80         29.95        38.64 o                         
   6 -13  -4          0.29        -39.26        39.26 o                         
   3 -12  -4         41.28         42.65        28.04 o                         
   4 -12  -4         28.74         76.67        40.49 o                         
   5 -12  -4         13.37         -0.44        43.84 o                         
   6 -12  -4          7.80         11.06        39.30 o                         
   7 -12  -4          2.40         79.95        52.37 o                         
   4 -11  -4        138.23        145.97        39.52 o                         
   5 -11  -4          4.28        -40.43        40.43 o                         
   6 -11  -4         12.28          8.72        43.30 o                         
   7 -11  -4          0.55         -6.42        50.80 o                         
   8 -11  -4          4.86         -7.40        92.25 o                         
   4 -10  -4          4.20         61.48        33.96 o                         
   5 -10  -4         37.19         -7.09        43.50 o                         
   6 -10  -4          2.71         38.29        43.40 o                         
   7 -10  -4         12.36          0.21        37.04 o                         
   8 -10  -4          0.56         23.19        52.93 o                         
   4  -9  -4         85.09         96.26        48.13 o                         
   5  -9  -4        105.42        113.10        31.75 o                         
   6  -9  -4         65.18        104.94        34.86 o                         
   7  -9  -4          2.53         39.32        39.13 o                         
   8  -9  -4          3.98         35.86        51.77 o                         
   9  -9  -4          0.59         78.98       169.04 o                         
   5  -8  -4          8.66         67.06        31.88 o                         
   6  -8  -4        111.78        122.41        38.28 o                         
   7  -8  -4          9.53        -14.98        40.42 o                         
   8  -8  -4          8.98         22.78        50.26 o                         
   9  -8  -4          1.13         -4.77        54.35 o                         
   5  -7  -4        144.80        178.23        22.88 o                         
   6  -7  -4        142.78        192.92        29.92 o                         
   7  -7  -4         56.43         67.56        64.17 o                         
   8  -7  -4          6.93        -56.77        56.77 o                         
   9  -7  -4          1.09        -50.77        50.77 o                         
   5  -6  -4        202.54        128.03        44.73 o                         
   6  -6  -4         81.02         99.03        27.70 o                         
   7  -6  -4          5.66         44.02        36.84 o                         
   8  -6  -4         12.54         21.60        58.31 o                         
   9  -6  -4          8.56         50.74        51.74 o                         
  10  -6  -4          1.13         61.09        94.41 o                         
   6  -5  -4         77.11         53.04        19.77 o                         
   7  -5  -4         14.67        -24.61        24.61 o                         
   8  -5  -4         33.44         43.81        58.00 o                         
   9  -5  -4          1.60         66.37        50.99 o                         
  10  -5  -4          0.79         28.07       115.38 o                         
   6  -4  -4         73.37         56.57        20.25 o                         
   7  -4  -4          0.19        -24.72        24.91 o                         
   8  -4  -4          9.48         11.11        56.77 o                         
   9  -4  -4          4.88         29.06        48.62 o                         
  10  -4  -4          0.31         35.09        89.62 o                         
   6  -3  -4         26.68          0.62        40.11 o                         
   7  -3  -4          1.94         12.82        24.92 o                         
   8  -3  -4          5.64         63.55        55.53 o                         
   9  -3  -4          6.30         78.05        61.09 o                         
  10  -3  -4          2.85        -47.36        50.87 o                         
   6  -2  -4          4.55        -37.02        37.02 o                         
   7  -2  -4          1.36         18.11        18.94 o                         
   8  -2  -4          1.95        -43.81        52.14 o                         
   9  -2  -4          3.56        -46.89        58.00 o                         
  10  -2  -4          0.99        -50.75        50.75 o                         
   7  -1  -4         17.11        -43.50        43.50 o                         
   8  -1  -4         10.88         69.72        52.45 o                         
   9  -1  -4          5.40         46.59        58.93 o                         
  10  -1  -4          1.90          2.37        50.93 o                         
   7   0  -4         11.84        -42.88        42.88 o                         
   8   0  -4         23.33         10.18        50.90 o                         
   9   0  -4          0.64        -24.99        56.15 o                         
  10   0  -4          0.41         72.07        50.03 o                         
   7   1  -4         19.01        -15.12        44.12 o                         
   8   1  -4          5.22        101.81       102.43 o                         
   9   1  -4         11.40         16.66        57.69 o                         
  10   1  -4          0.78        -25.38        52.76 o                         
   7   2  -4         16.53         14.19        44.12 o                         
   8   2  -4         10.64         18.51        51.21 o                         
   9   2  -4         18.74         24.37        56.77 o                         
  10   2  -4          1.49          6.33        47.99 o                         
   7   3  -4          2.50         -3.70        44.12 o                         
   8   3  -4          2.59         35.48        52.76 o                         
   9   3  -4          2.08        -38.56        55.84 o                         
  10   3  -4          5.82         22.57        67.72 o                         
   7   4  -4         30.39         24.07        23.82 o                         
   8   4  -4         44.40         32.58        24.17 o                         
   9   4  -4          4.83         14.72        45.62 o                         
  10   4  -4          5.51        -60.47        78.98 o                         
   7   5  -4         12.69         49.49        19.66 o                         
   8   5  -4         10.53         27.32        18.86 o                         
   9   5  -4          1.74        -12.35        43.71 o                         
  10   5  -4          2.07         26.84        79.29 o                         
   7   6  -4         55.93         73.25        21.63 o                         
   8   6  -4         23.80         37.75        32.15 o                         
   9   6  -4         17.39         69.61        54.22 o                         
  10   6  -4          1.63        -25.30        81.45 o                         
   7   7  -4         16.83         15.28        21.15 o                         
   8   7  -4         16.62         30.27        22.59 o                         
   9   7  -4          5.48         76.46        42.31 o                         
   7   8  -4          2.27        -17.65        22.14 o                         
   8   8  -4          5.53        -31.13        31.13 o                         
   9   8  -4          4.89          0.00        73.12 o                         
   7   9  -4         14.06        -17.41        37.73 o                         
   8   9  -4         12.83        -51.52        64.17 o                         
  -1 -16  -3          2.54        111.37        73.43 o                         
   0 -16  -3          2.33         35.79        66.95 o                         
   1 -16  -3          3.69         -6.48        64.48 o                         
   2 -16  -3          4.33         49.98        69.11 o                         
  -1 -15  -3          4.85         24.37        65.71 o                         
   0 -15  -3          2.30         61.39        66.02 o                         
   1 -15  -3          2.65        100.88        64.79 o                         
   2 -15  -3         10.41         18.22        57.69 o                         
   3 -15  -3          0.55        -12.36        44.54 o                         
   4 -15  -3          3.11        -60.78        66.95 o                         
  -1 -14  -3          1.03        -24.99        58.93 o                         
   0 -14  -3         29.55         -6.48        60.16 o                         
   1 -14  -3         86.91         72.50        64.17 o                         
   2 -14  -3          0.72         14.50        40.62 o                         
   3 -14  -3        107.01         37.92        44.39 o                         
   4 -14  -3          3.54          1.54        53.37 o                         
   5 -14  -3          0.47         67.26        75.28 o                         
   6 -14  -3          1.31         34.86        80.83 o                         
  -1 -13  -3          7.14        122.17        57.69 o                         
   0 -13  -3          9.41         -1.85        25.88 o                         
   1 -13  -3         46.41         35.68        31.29 o                         
   2 -13  -3          6.86         59.69        32.61 o                         
   3 -13  -3          2.70        -29.16        29.16 o                         
   4 -13  -3         14.59         72.87        45.02 o                         
   6 -13  -3          3.20          0.31        82.68 o                         
  -1 -12  -3         35.28         59.85        50.29 o                         
   0 -12  -3        117.09        118.09        41.33 o                         
   1 -12  -3         31.05        -18.32        40.11 o                         
   2 -12  -3        144.68         99.06        32.53 o                         
   3 -12  -3          3.86        -39.49        39.49 o                         
   4 -12  -3         41.28         31.26        31.91 o                         
   5 -12  -3          4.31        -44.77        44.77 o                         
   6 -12  -3          3.30         46.59        82.37 o                         
   7 -12  -3          3.53        -74.97        83.92 o                         
  -1 -11  -3        320.13        273.31        51.83 o                         
   0 -11  -3         38.55        -18.20        45.97 o                         
   1 -11  -3         59.28         38.78        26.11 o                         
   2 -11  -3        139.79        173.64        47.90 o                         
   3 -11  -3         54.16         41.52        24.92 o                         
   4 -11  -3          4.57          2.68        34.53 o                         
   5 -11  -3         18.72         46.38        32.64 o                         
   6 -11  -3          3.13         20.36        75.89 o                         
   7 -11  -3          0.80          9.87        84.22 o                         
   8 -11  -3          5.91         34.55        90.09 o                         
   0 -10  -3         28.11         39.80        41.03 o                         
   1 -10  -3         29.11         49.38        38.10 o                         
   2 -10  -3          0.68          1.05        20.74 o                         
   3 -10  -3        117.59         75.64        30.97 o                         
   4 -10  -3         16.53         -8.85        25.56 o                         
   5 -10  -3         35.56         44.26        34.87 o                         
   6 -10  -3          1.70         -8.19        49.05 o                         
   7 -10  -3          3.60        -24.06        78.36 o                         
   8 -10  -3          2.57        -75.59        83.92 o                         
   1  -9  -3         17.41         -4.47        23.83 o                         
   2  -9  -3         15.35         30.37        21.98 o                         
   3  -9  -3         23.43         13.14        19.21 o                         
   4  -9  -3         16.28          0.80        21.08 o                         
   5  -9  -3          0.19         10.73        56.30 o                         
   6  -9  -3          2.38         73.09        36.20 o                         
   7  -9  -3          4.01        -37.09        48.44 o                         
   8  -9  -3          1.76         24.37        87.00 o                         
   9  -9  -3          1.78         45.97        94.10 o                         
   1  -8  -3         15.93         36.55        26.04 o                         
   2  -8  -3          1.75         13.71        21.55 o                         
   3  -8  -3         13.32         12.97        19.59 o                         
   4  -8  -3         94.87         76.03        20.85 o                         
   5  -8  -3          6.20        -21.56        29.88 o                         
   6  -8  -3         67.13         58.27        48.44 o                         
   7  -8  -3          0.25         -8.16        43.66 o                         
   8  -8  -3          6.48        -45.60        45.60 o                         
   9  -8  -3          2.57         16.54        50.45 o                         
   2  -7  -3        229.55        258.22        27.54 o                         
   3  -7  -3        115.89         98.55        16.92 o                         
   4  -7  -3         79.66         62.17        18.44 o                         
   5  -7  -3         32.82         19.65        20.95 o                         
   6  -7  -3         10.99         17.17        29.87 o                         
   7  -7  -3          4.54         -5.50        32.09 o                         
   8  -7  -3          6.47        -13.67        43.42 o                         
   9  -7  -3          4.54         24.65        86.85 o                         
   3  -6  -3        261.39        252.88        22.08 o                         
   4  -6  -3         92.79         91.45        20.27 o                         
   5  -6  -3        230.58        240.17        26.85 o                         
   6  -6  -3         53.01         66.61        28.30 o                         
   7  -6  -3         99.49         42.78        34.42 o                         
   8  -6  -3         23.16         46.70        34.42 o                         
   9  -6  -3          2.77         23.90        49.20 o                         
  10  -6  -3          6.03         -2.23        90.13 o                         
   3  -5  -3         24.54          5.86        30.85 o                         
   4  -5  -3          4.38         10.31        15.43 o                         
   5  -5  -3         57.77         36.74        17.14 o                         
   6  -5  -3         42.06         45.90        26.07 o                         
   7  -5  -3          2.64         23.32        37.79 o                         
   8  -5  -3         43.18         34.78        34.01 o                         
   9  -5  -3          8.36          6.53        78.98 o                         
  10  -5  -3         18.08        -20.82        51.99 o                         
   4  -4  -3        606.05        631.36        35.31 o                         
   5  -4  -3         29.24         22.86        14.24 o                         
   6  -4  -3        145.44        181.97        20.27 o                         
   7  -4  -3         38.95         55.96        32.89 o                         
   8  -4  -3         66.56         96.53        41.89 o                         
   9  -4  -3         17.28         -5.20        71.11 o                         
  10  -4  -3          0.67        -29.28        71.42 o                         
   4  -3  -3        144.27        175.82        31.78 o                         
   5  -3  -3         75.44         73.04        14.65 o                         
   6  -3  -3         29.96         49.78        20.24 o                         
   7  -3  -3         74.39         68.76        32.05 o                         
   8  -3  -3         14.64         -4.05        31.55 o                         
   9  -3  -3         40.44         74.92        46.06 o                         
  10  -3  -3         14.63          7.05        51.93 o                         
   4  -2  -3         15.68         26.22        24.99 o                         
   5  -2  -3        155.81        193.05        17.22 o                         
   6  -2  -3         13.71          4.26        13.19 o                         
   7  -2  -3         25.06         66.64        31.63 o                         
   8  -2  -3          1.10         35.20        31.27 o                         
   9  -2  -3         31.10         -1.08        45.88 o                         
  10  -2  -3          6.59         67.69        52.59 o                         
   4  -1  -3        433.72        464.56        42.27 o                         
   5  -1  -3        329.24        336.37        26.27 o                         
   6  -1  -3         29.98         39.59        45.20 o                         
   7  -1  -3         17.39        -29.54        29.54 o                         
   8  -1  -3         18.63         29.96        67.87 o                         
   9  -1  -3         16.81        -48.21        49.43 o                         
  10  -1  -3          0.67          7.03        83.14 o                         
  11  -1  -3          9.29        -48.13       117.24 o                         
   5   0  -3          2.82          5.38        20.17 o                         
   6   0  -3         14.62         24.05        24.31 o                         
   7   0  -3          0.16         56.77        41.65 o                         
   8   0  -3         36.56          7.06        30.84 o                         
   9   0  -3          0.46         13.34        33.49 o                         
  10   0  -3          0.92         53.68        53.66 o                         
  11   0  -3          0.75        -74.97        87.93 o                         
   5   1  -3        348.95        362.89        48.59 o                         
   6   1  -3         18.37         18.16        23.66 o                         
   7   1  -3          8.20         37.64        42.27 o                         
   8   1  -3         25.71         38.09        38.14 o                         
   9   1  -3         11.82        -48.75        70.96 o                         
  10   1  -3          5.94          9.87        82.37 o                         
  11   1  -3          7.76        -17.28        87.31 o                         
   5   2  -3        218.01        233.21        23.56 o                         
   6   2  -3          6.89        -16.33        23.60 o                         
   7   2  -3         22.45         32.78        31.10 o                         
   8   2  -3          0.76         10.36        37.78 o                         
   9   2  -3         11.16         79.29        72.19 o                         
  10   2  -3          7.01        -18.20        78.36 o                         
   5   3  -3         22.86          5.40        20.16 o                         
   6   3  -3         26.16         29.62        24.68 o                         
   7   3  -3         60.62        119.88        30.26 o                         
   8   3  -3         32.71         58.99        39.02 o                         
   9   3  -3         36.76        -53.99        70.96 o                         
  10   3  -3          3.11          6.48        79.60 o                         
   5   4  -3         18.85         44.73        30.54 o                         
   6   4  -3        131.70        162.70        16.01 o                         
   7   4  -3         24.76         32.62        36.71 o                         
   8   4  -3         31.15         19.38        38.05 o                         
   9   4  -3          8.74        -24.68        77.44 o                         
  10   4  -3          1.46        -42.27        79.60 o                         
   5   5  -3        137.04        144.15        17.51 o                         
   6   5  -3         45.74         10.78        16.06 o                         
   7   5  -3         27.01         19.89        18.71 o                         
   8   5  -3         37.39        -18.00        51.68 o                         
   9   5  -3          4.08        -54.30        72.19 o                         
  10   5  -3         11.37        -76.82        76.82 o                         
   5   6  -3        338.93        358.20        26.41 o                         
   6   6  -3         74.65        100.19        17.60 o                         
   7   6  -3         86.58        122.81        21.69 o                         
   8   6  -3         30.77         58.00        65.71 o                         
   9   6  -3          6.60        -54.61        70.96 o                         
  10   6  -3          7.16          9.56        79.60 o                         
   4   7  -3        303.67        283.49        37.33 o                         
   5   7  -3         45.41         47.76        19.39 o                         
   6   7  -3         34.14         59.93        18.60 o                         
   7   7  -3         26.64         26.32        23.33 o                         
   8   7  -3          1.01         25.81        26.34 o                         
   9   7  -3          0.45        -70.96        70.96 o                         
  10   7  -3          0.06         29.93        79.29 o                         
   4   8  -3        130.00         73.43        38.26 o                         
   5   8  -3          4.85          5.72        20.51 o                         
   6   8  -3        186.96        207.88        31.34 o                         
   7   8  -3          1.14         -7.68        26.16 o                         
   8   8  -3         21.54        -12.22        28.84 o                         
   9   8  -3          0.25        -49.98        70.65 o                         
   4   9  -3         58.26          5.21        31.40 o                         
   5   9  -3         89.14         92.89        22.02 o                         
   6   9  -3         69.47         65.89        27.07 o                         
   7   9  -3          1.93        -27.14        27.14 o                         
   8   9  -3          2.80         29.74        37.33 o                         
   3  10  -3         42.69         76.51        53.99 o                         
   4  10  -3          7.56        -50.60        50.60 o                         
   5  10  -3         67.88         80.83        56.77 o                         
   6  10  -3          7.44        -27.85        37.06 o                         
   7  10  -3         26.07         74.66        47.82 o                         
   8  10  -3          0.58         64.76        39.37 o                         
   3  11  -3         24.41         52.45        60.16 o                         
   4  11  -3        145.43        139.76        59.54 o                         
   5  11  -3          8.42        -37.33        57.69 o                         
   6  11  -3          8.34         -8.89        39.43 o                         
   7  11  -3          1.63          4.01        49.36 o                         
   8  11  -3          8.50         68.18        53.06 o                         
   3  12  -3         46.38         16.04        61.09 o                         
   4  12  -3         51.32         78.05        64.17 o                         
   5  12  -3          5.87        -14.81        63.25 o                         
   6  12  -3          8.62        -10.78        74.04 o                         
   7  12  -3          7.30         35.79        52.45 o                         
   3  13  -3         10.99         34.25        69.42 o                         
   4  13  -3          6.13        -27.77        65.41 o                         
   5  13  -3          9.98        -16.19        44.29 o                         
   6  13  -3          0.77         37.60        44.61 o                         
   4  14  -3          6.19         30.54        70.96 o                         
   5  14  -3          1.44         -7.93        49.83 o                         
  -3 -16  -2          0.51         36.40        66.95 o                         
  -2 -16  -2          9.57        -32.39        63.86 o                         
  -1 -16  -2          6.37        -36.40        62.01 o                         
  -4 -15  -2          6.09        -63.25        63.25 o                         
  -3 -15  -2          5.30        -61.70        61.70 o                         
  -2 -15  -2         22.28        -19.44        61.09 o                         
  -1 -15  -2         21.57        103.04        61.70 o                         
   0 -15  -2          0.52         95.02        60.16 o                         
   1 -15  -2         36.83         90.39        62.01 o                         
  -5 -14  -2          0.21          3.70        64.48 o                         
  -4 -14  -2          6.41        -15.43        63.86 o                         
  -3 -14  -2          5.75         81.14        62.63 o                         
  -2 -14  -2          0.98        -29.00        57.69 o                         
  -1 -14  -2         27.06         57.38        56.46 o                         
   0 -14  -2         11.06        -15.12        55.22 o                         
   1 -14  -2         67.71        129.27        58.62 o                         
   2 -14  -2          4.26         -5.26        36.61 o                         
   3 -14  -2         11.96        -48.13        48.13 o                         
   4 -14  -2         15.97          7.40        52.76 o                         
  -5 -13  -2         15.81         40.11        63.86 o                         
  -4 -13  -2         12.40         39.80        62.63 o                         
  -3 -13  -2         18.95        -17.89        57.38 o                         
  -2 -13  -2         36.82         95.95        59.23 o                         
  -1 -13  -2          7.23        -54.61        54.61 o                         
   0 -13  -2         56.45         43.50        53.99 o                         
   1 -13  -2          8.99         36.40        53.68 o                         
   2 -13  -2         20.67         56.03        35.31 o                         
   3 -13  -2         25.18         37.80        35.43 o                         
   4 -13  -2          1.15         11.32        37.08 o                         
   5 -13  -2         26.10          9.26        71.88 o                         
   6 -13  -2          0.41          6.79        75.28 o                         
  -5 -12  -2          4.89          7.71        58.93 o                         
  -4 -12  -2         27.02         18.82        56.15 o                         
  -3 -12  -2         22.35         44.43        55.84 o                         
  -1 -12  -2          1.85        -42.88        55.22 o                         
   0 -12  -2         19.46        -16.35        50.60 o                         
   1 -12  -2         11.61         21.40        31.41 o                         
   2 -12  -2        143.63        154.53        55.22 o                         
   3 -12  -2          8.02         15.73        55.84 o                         
   4 -12  -2         65.52         80.22        38.09 o                         
   5 -12  -2          4.02          9.48        37.58 o                         
   6 -12  -2          1.74         89.16        76.82 o                         
   7 -12  -2          1.22        -20.99        48.01 o                         
  -5 -11  -2         21.34         -4.01        54.30 o                         
  -4 -11  -2         32.92         12.34        52.14 o                         
  -3 -11  -2         90.15         36.71        48.75 o                         
  -2 -11  -2         23.12         85.77        49.36 o                         
  -1 -11  -2         32.77         94.10        46.89 o                         
   0 -11  -2         11.29          5.54        19.59 o                         
   1 -11  -2         31.06         26.30        19.83 o                         
   2 -11  -2         91.45         93.72        20.16 o                         
   3 -11  -2         10.45          9.96        43.17 o                         
   4 -11  -2          4.96         20.84        31.99 o                         
   5 -11  -2          0.21          6.21        34.75 o                         
   6 -11  -2         17.36        -12.27        41.94 o                         
   7 -11  -2          3.36        -10.36        46.87 o                         
   8 -11  -2          3.41        -24.23        50.89 o                         
  -6 -10  -2         34.80        -16.66        34.86 o                         
  -5 -10  -2         17.84          2.60        25.12 o                         
  -4 -10  -2         56.63         46.89        20.70 o                         
  -3 -10  -2        151.21         23.76        44.43 o                         
  -2 -10  -2         12.25        -18.20        39.80 o                         
  -1 -10  -2        150.18         84.22        40.42 o                         
   0 -10  -2         11.00         35.16        17.72 o                         
   1 -10  -2          8.95          0.95        16.47 o                         
   2 -10  -2          0.73         -9.19        17.83 o                         
   3 -10  -2        354.28        362.82        24.54 o                         
   4 -10  -2          6.22         11.25        34.72 o                         
   5 -10  -2         54.61         21.76        28.84 o                         
   6 -10  -2         30.56        -29.31        88.85 o                         
   7 -10  -2         11.54         44.95        57.23 o                         
   8 -10  -2          2.84         -9.32        61.24 o                         
  -5  -9  -2         33.88         62.63        32.29 o                         
  -4  -9  -2         82.09         95.95        32.07 o                         
  -3  -9  -2          6.32        -10.58        27.48 o                         
  -2  -9  -2         48.19         59.47        27.78 o                         
  -1  -9  -2        293.37        327.16        39.95 o                         
   0  -9  -2        249.51        260.22        46.74 o                         
   1  -9  -2        172.04        197.86        22.50 o                         
   2  -9  -2         70.39         69.72        14.07 o                         
   3  -9  -2         75.61         68.93        17.95 o                         
   4  -9  -2         32.34         11.51        16.59 o                         
   5  -9  -2          9.59         17.03        23.59 o                         
   6  -9  -2          3.22         28.00        38.75 o                         
   7  -9  -2         21.58        -42.45        42.45 o                         
   8  -9  -2          5.47         73.84       115.37 o                         
   9  -9  -2          3.02         20.52        51.80 o                         
  -4  -8  -2         68.69         98.48        21.43 o                         
  -3  -8  -2         41.58          1.84        23.22 o                         
  -2  -8  -2        455.48        502.70        37.19 o                         
  -1  -8  -2         23.24         54.28        19.22 o                         
   0  -8  -2        212.54        196.53        22.10 o                         
   1  -8  -2         59.52        115.47        19.87 o                         
   2  -8  -2        260.90        273.55        14.75 o                         
   3  -8  -2         55.27         53.53        14.29 o                         
   4  -8  -2        441.09        393.64        21.11 o                         
   5  -8  -2          2.48        -11.70        24.12 o                         
   6  -8  -2         27.35         62.76        36.93 o                         
   7  -8  -2          2.00         31.59        54.45 o                         
   8  -8  -2          3.79          8.89        46.03 o                         
   9  -8  -2          6.76        -49.29        49.29 o                         
  -3  -7  -2         99.05         71.33        24.17 o                         
  -2  -7  -2        281.89        340.79        27.64 o                         
  -1  -7  -2        263.31        339.20        37.95 o                         
   0  -7  -2        379.60        394.57        21.63 o                         
   1  -7  -2         79.44         90.05        21.86 o                         
   2  -7  -2        200.20        181.30        14.35 o                         
   3  -7  -2        594.96        626.96        25.97 o                         
   4  -7  -2         14.76         23.98        18.40 o                         
   5  -7  -2        307.78        301.49        26.54 o                         
   6  -7  -2         16.56         -6.21        26.12 o                         
   7  -7  -2         30.20        -16.51        38.45 o                         
   8  -7  -2         34.24         23.37        56.30 o                         
   9  -7  -2          0.73         25.75        70.34 o                         
  -1  -6  -2        702.95        817.45        45.34 o                         
   0  -6  -2          7.50         -3.42        19.28 o                         
   1  -6  -2       1198.26       1166.50        46.13 o                         
   2  -6  -2         25.30         22.56        10.65 o                         
   3  -6  -2       1144.05       1334.05        40.16 o                         
   4  -6  -2        158.33        129.16        13.95 o                         
   5  -6  -2         96.23        111.65        19.82 o                         
   6  -6  -2         96.07         93.12        26.64 o                         
   7  -6  -2         94.70        118.16        58.62 o                         
   8  -6  -2         29.51         28.70        41.66 o                         
   9  -6  -2         14.67         24.85        45.83 o                         
  10  -6  -2          4.63         19.13       124.95 o                         
   0  -5  -2         28.62         33.03        13.31 o                         
   1  -5  -2         87.10         93.49        14.85 o                         
   2  -5  -2        512.83        490.15        19.25 o                         
   3  -5  -2        657.62        666.05        22.86 o                         
   4  -5  -2        706.43        742.96        23.93 o                         
   5  -5  -2         69.40         68.28        16.81 o                         
   6  -5  -2        185.52        183.42        25.88 o                         
   7  -5  -2          3.31         -5.59        36.20 o                         
   8  -5  -2        117.32         42.08        41.02 o                         
   9  -5  -2          2.94        -37.84        43.49 o                         
  10  -5  -2          3.47          2.38        48.28 o                         
   2  -4  -2        256.18        271.24        20.92 o                         
   3  -4  -2         13.47          9.34         8.88 o                         
   4  -4  -2        447.41        418.80        24.35 o                         
   5  -4  -2        184.31        192.78        14.92 o                         
   6  -4  -2        190.53        179.72        30.58 o                         
   7  -4  -2         94.40        147.59        64.81 o                         
   8  -4  -2        111.57        191.69        42.19 o                         
   9  -4  -2         18.02         35.14        42.54 o                         
  10  -4  -2         24.06         57.23        48.45 o                         
   2  -3  -2       1488.90       1336.67        57.69 o                         
   3  -3  -2       1106.31       1127.10        26.27 o                         
   4  -3  -2        251.63        261.57        22.70 o                         
   5  -3  -2         71.46         72.65        12.40 o                         
   6  -3  -2        112.29        125.90        25.82 o                         
   7  -3  -2        231.09        244.80        29.79 o                         
   9  -3  -2         60.08         31.49       128.65 o                         
  10  -3  -2          5.13        -58.46        58.46 o                         
   3  -2  -2       1938.44       1786.10        41.45 o                         
   4  -2  -2        112.72        115.24         8.96 o                         
   5  -2  -2        413.03        432.51        19.90 o                         
   6  -2  -2          8.45         28.06        30.54 o                         
   7  -2  -2        173.05        137.17        26.82 o                         
   8  -2  -2         37.82         89.36        50.93 o                         
   9  -2  -2          5.63        -36.64        42.18 o                         
  10  -2  -2         11.29          6.48        46.96 o                         
   3  -1  -2        283.72        274.24        26.84 o                         
   4  -1  -2          8.55         -0.22         6.90 o                         
   5  -1  -2        276.81        320.13        41.72 o                         
   6  -1  -2        111.83         83.64        23.19 o                         
   7  -1  -2        106.69        110.60        26.43 o                         
   8  -1  -2          6.91         -3.19        36.94 o                         
   9  -1  -2          5.35        -45.46        58.93 o                         
  10  -1  -2          8.59        -21.90        45.83 o                         
  11  -1  -2          7.14        -53.06       106.44 o                         
   3   0  -2         50.42         38.87        15.43 o                         
   4   0  -2       1059.52       1067.15        31.31 o                         
   5   0  -2        136.95        148.80        15.58 o                         
   6   0  -2         32.75         32.21        24.68 o                         
   7   0  -2        229.26        235.45        35.06 o                         
   8   0  -2         21.34         37.14        36.40 o                         
   9   0  -2         15.27        -40.86        40.86 o                         
  10   0  -2         42.01         71.29        54.76 o                         
  11   0  -2          0.15        -26.84        67.87 o                         
   3   1  -2        605.48        618.20        34.25 o                         
   4   1  -2         32.25         22.74        18.36 o                         
   5   1  -2         90.00         76.07        15.08 o                         
   6   1  -2         80.88         65.13        22.56 o                         
   7   1  -2        107.81        188.04        41.27 o                         
   8   1  -2         15.92          6.42        35.96 o                         
   9   1  -2         12.30          4.23        71.58 o                         
  10   1  -2          8.61         53.65        48.85 o                         
  11   1  -2          6.73         64.79        69.72 o                         
   3   2  -2       1120.99       1026.95        47.20 o                         
   4   2  -2        172.68        201.98        21.90 o                         
   5   2  -2        236.75        259.15        22.70 o                         
   6   2  -2         19.33          3.14        21.88 o                         
   7   2  -2        124.72        186.17        47.81 o                         
   8   2  -2         21.68         29.85        38.10 o                         
   9   2  -2          5.51          1.37        42.81 o                         
  10   2  -2         12.59         -6.70        80.06 o                         
   3   3  -2        894.39        911.88        43.81 o                         
   4   3  -2        699.22        780.66        32.69 o                         
   5   3  -2          4.48         16.21        10.19 o                         
   6   3  -2         37.06         25.85        22.10 o                         
   7   3  -2        234.34        256.60        26.82 o                         
   8   3  -2         87.92         94.79        85.13 o                         
   9   3  -2         69.45         71.63        44.54 o                         
  10   3  -2         19.03         13.70        48.73 o                         
   3   4  -2         67.33         75.59        17.28 o                         
   4   4  -2         83.42         92.99        17.41 o                         
   5   4  -2         66.56         57.56        12.02 o                         
   6   4  -2        151.89        200.13        34.37 o                         
   7   4  -2         72.44        117.41        34.54 o                         
   8   4  -2        121.82        160.75        45.03 o                         
   9   4  -2         34.47         15.43        62.32 o                         
  10   4  -2         12.39         10.56        48.83 o                         
   3   5  -2        124.78        104.65        13.86 o                         
   4   5  -2        301.92        303.05        18.57 o                         
   5   5  -2         92.60        125.44        14.19 o                         
   6   5  -2        188.01        148.77        22.70 o                         
   7   5  -2          1.93         90.39        56.77 o                         
   8   5  -2        135.58         91.01        63.25 o                         
   9   5  -2          2.35          3.72        46.84 o                         
   2   6  -2          7.71         18.62        14.35 o                         
   3   6  -2        101.24        113.67        16.12 o                         
   4   6  -2         98.41         74.94        11.66 o                         
   5   6  -2        107.50         89.53        17.45 o                         
   6   6  -2         63.13         88.52        17.39 o                         
   7   6  -2         82.50         81.49        27.06 o                         
   8   6  -2         32.89         44.43        63.25 o                         
   9   6  -2          8.02        -67.56        67.56 o                         
   0   7  -2        333.75        341.52        39.49 o                         
   1   7  -2         70.58         61.49        18.05 o                         
   2   7  -2        280.72        306.49        28.54 o                         
   3   7  -2        232.95        222.17        12.53 o                         
   4   7  -2         36.65         24.94        12.01 o                         
   5   7  -2        208.70        201.86        15.48 o                         
   6   7  -2         25.22          6.34        23.96 o                         
   7   7  -2         44.65          1.89        24.37 o                         
   8   7  -2         29.19          3.39        61.39 o                         
   0   8  -2        242.54        207.03        20.31 o                         
   1   8  -2         50.46        125.70        29.69 o                         
   2   8  -2          1.30         10.13        16.64 o                         
   3   8  -2         16.54          7.08        15.49 o                         
   4   8  -2         85.98         46.93        13.14 o                         
   5   8  -2         12.42          6.18        14.54 o                         
   6   8  -2         30.41         41.98        17.24 o                         
   7   8  -2          1.53         18.21        26.52 o                         
  -1   9  -2         29.61        -26.69        26.69 o                         
   0   9  -2          3.66          5.93        20.05 o                         
   1   9  -2         25.84         45.74        18.44 o                         
   2   9  -2         13.33         18.25        17.17 o                         
   3   9  -2          5.83         -6.85        17.59 o                         
   4   9  -2         21.09         27.12        18.46 o                         
   5   9  -2          0.95         21.73        17.70 o                         
   6   9  -2         25.05         52.57        20.66 o                         
   7   9  -2          3.72         24.43        36.40 o                         
   8   9  -2          5.41          3.21        67.26 o                         
  -1  10  -2        409.14        312.19        38.87 o                         
   0  10  -2         20.31         31.13        22.79 o                         
   1  10  -2        114.43        127.21        28.57 o                         
   2  10  -2          5.51         -9.44        40.72 o                         
   3  10  -2         89.38        111.12        30.10 o                         
   4  10  -2          4.98         48.28        29.87 o                         
   5  10  -2         22.79         56.91        23.18 o                         
   6  10  -2          0.35          8.31        22.69 o                         
   7  10  -2          1.77          4.78        23.32 o                         
   8  10  -2          1.13          7.63        37.95 o                         
  -1  11  -2        284.79        324.00        41.33 o                         
   0  11  -2         47.14         54.30        26.98 o                         
   1  11  -2         92.84         37.79        31.09 o                         
   2  11  -2        155.84        221.74        34.18 o                         
   3  11  -2         24.81         63.34        37.64 o                         
   4  11  -2          1.86        -19.89        32.10 o                         
   5  11  -2         17.59         -8.38        27.47 o                         
   6  11  -2          1.65         42.04        41.03 o                         
   7  11  -2          0.66          5.16        34.01 o                         
   8  11  -2         11.84         -3.70        51.83 o                         
  -1  12  -2         14.30         12.95        24.42 o                         
   0  12  -2         59.26         51.45        21.90 o                         
   1  12  -2         10.51         30.59        34.81 o                         
   2  12  -2         84.57         54.18        47.28 o                         
   3  12  -2          4.71         21.29        64.17 o                         
   4  12  -2         43.88         35.92        41.64 o                         
   5  12  -2         11.90         56.77        57.69 o                         
   6  12  -2          3.80         41.65        62.94 o                         
   7  12  -2          3.82          8.33        95.64 o                         
  -1  13  -2         12.22         42.88        44.73 o                         
   0  13  -2         69.19         59.16        28.92 o                         
   1  13  -2         24.07         34.53        36.34 o                         
   2  13  -2         14.38         31.82        36.07 o                         
   3  13  -2          5.44         -1.78        29.55 o                         
   4  13  -2         17.10         -6.76        42.24 o                         
   5  13  -2         37.42          7.04        36.96 o                         
   6  13  -2          2.10          3.45        38.17 o                         
   7  13  -2          0.97        -14.09        73.12 o                         
  -1  14  -2          4.59         -3.72        39.94 o                         
   0  14  -2         14.96         86.21        62.15 o                         
   1  14  -2         52.39         72.49        39.03 o                         
   2  14  -2          1.07         10.36        38.86 o                         
   3  14  -2        121.99         98.91        36.60 o                         
   4  14  -2          2.84        -12.47        33.48 o                         
   5  14  -2          4.74        -38.39        38.39 o                         
   6  14  -2          5.50        -20.69        40.39 o                         
   0  15  -2          1.78         57.10        41.06 o                         
   1  15  -2          2.91         51.37        42.02 o                         
   2  15  -2          8.03        -33.59        34.15 o                         
   3  15  -2          3.34         37.09        34.50 o                         
   4  15  -2          3.96        -38.07        38.07 o                         
   5  15  -2          2.11        -11.58        41.32 o                         
   0  16  -2          1.40        -35.51        43.87 o                         
   1  16  -2          2.02          4.26        49.63 o                         
   2  16  -2          7.87        -28.52        39.61 o                         
   3  16  -2          2.56         31.57        44.84 o                         
  -1 -17  -1         14.72          6.79        58.31 o                         
   0 -17  -1          2.17        -54.92        56.77 o                         
  -1 -16  -1          2.89          2.47        53.68 o                         
   0 -16  -1         15.27        -51.83        53.06 o                         
   1 -16  -1          5.59          0.00        53.99 o                         
   2 -16  -1         10.97        -22.52        54.61 o                         
   3 -16  -1         25.11        -51.83        53.68 o                         
  -2 -15  -1          5.34         30.54        52.76 o                         
  -1 -15  -1         21.71         34.55        51.52 o                         
   0 -15  -1          5.09         82.99        51.83 o                         
   1 -15  -1         17.30          4.32        49.67 o                         
   2 -15  -1         10.89         22.52        50.90 o                         
   3 -15  -1          5.37        -36.71        49.67 o                         
   4 -15  -1         39.52        127.42        55.22 o                         
   5 -15  -1          1.35        -55.22        55.22 o                         
  -4 -14  -1          2.29         74.97        63.55 o                         
  -3 -14  -1         13.81         36.40        60.16 o                         
  -2 -14  -1          7.16         63.76        40.72 o                         
  -1 -14  -1         82.28         22.83        47.51 o                         
   0 -14  -1          9.89        -45.04        45.04 o                         
   1 -14  -1        119.03        105.51        46.89 o                         
   2 -14  -1         22.56         -1.85        45.66 o                         
   3 -14  -1         16.20        -46.89        46.89 o                         
   4 -14  -1         22.00         91.94        50.90 o                         
   5 -14  -1          8.92         24.63        40.10 o                         
   6 -14  -1         14.16        -20.39        40.54 o                         
  -5 -13  -1          3.75         83.30        60.47 o                         
  -4 -13  -1          2.04        -10.18        54.92 o                         
  -3 -13  -1         13.47        -53.37        53.99 o                         
  -2 -13  -1         11.37        -33.87        33.87 o                         
  -1 -13  -1        104.55         -3.62        54.14 o                         
   0 -13  -1         45.84         34.55        32.46 o                         
   1 -13  -1         28.96         22.52        42.27 o                         
   2 -13  -1         40.22         58.62        43.50 o                         
   3 -13  -1          5.56         26.84        42.88 o                         
   4 -13  -1          4.32         40.35        32.06 o                         
   5 -13  -1         45.32         27.67        95.02 o                         
   6 -13  -1          4.05         23.45        67.72 o                         
  -6 -12  -1          9.45        129.58        58.62 o                         
  -4 -12  -1          3.84        -51.83        58.93 o                         
  -3 -12  -1          4.96        -49.05        49.05 o                         
  -2 -12  -1          1.75         -5.91        33.81 o                         
  -1 -12  -1         18.85        -29.54        29.54 o                         
   0 -12  -1         21.78         24.04        29.32 o                         
   1 -12  -1         16.66         10.80        39.18 o                         
   2 -12  -1         16.34         64.17        44.73 o                         
   4 -12  -1          5.03        -17.89        30.26 o                         
   5 -12  -1         10.51         66.89        36.71 o                         
   6 -12  -1         37.48         69.69        36.10 o                         
   7 -12  -1          5.69         -4.36        38.56 o                         
  -7 -11  -1          5.33          4.63        54.92 o                         
  -6 -11  -1         23.90         41.34        54.30 o                         
  -5 -11  -1          9.54         66.95        52.76 o                         
  -4 -11  -1          9.58          3.70        49.67 o                         
  -3 -11  -1          0.43        -41.03        48.13 o                         
  -2 -11  -1         20.71         51.80        30.37 o                         
  -1 -11  -1         49.70         11.60        27.72 o                         
   0 -11  -1         26.77         32.98        26.79 o                         
   1 -11  -1         81.66         64.23        41.96 o                         
   2 -11  -1         57.42         40.35        27.49 o                         
   3 -11  -1         30.99         11.28        22.11 o                         
   4 -11  -1         96.44         98.43        25.04 o                         
   5 -11  -1          4.79          3.17        29.80 o                         
   6 -11  -1         11.34         16.41        38.56 o                         
   7 -11  -1          8.72         38.90        35.56 o                         
   8 -11  -1          7.68        -36.99        36.99 o                         
  -8 -10  -1          4.57        -18.51        36.71 o                         
  -7 -10  -1         16.93         13.28        27.94 o                         
  -6 -10  -1          4.53         -9.58        26.53 o                         
  -5 -10  -1         24.59         62.94        50.60 o                         
  -4 -10  -1          8.42         47.03        35.27 o                         
  -3 -10  -1         29.17         14.08        42.58 o                         
  -2 -10  -1         15.64         34.88        22.69 o                         
  -1 -10  -1        163.64        178.89        56.05 o                         
   0 -10  -1         64.58         46.88        24.14 o                         
   1 -10  -1         45.01         47.45        19.19 o                         
   2 -10  -1         33.15         -0.05        20.63 o                         
   3 -10  -1        168.34        110.16        27.04 o                         
   4 -10  -1          1.68         37.09        41.54 o                         
   5 -10  -1         29.53         12.91        30.99 o                         
   6 -10  -1         58.47         77.72        33.73 o                         
   7 -10  -1         25.20         25.02        32.87 o                         
   8 -10  -1          3.32        -13.75        34.87 o                         
  -8  -9  -1          0.95          3.80        33.46 o                         
  -7  -9  -1          2.83         15.63        31.80 o                         
  -6  -9  -1          0.70         17.27        22.89 o                         
  -5  -9  -1         26.82         -2.54        21.40 o                         
  -4  -9  -1         15.42         32.51        29.66 o                         
  -3  -9  -1          4.17        -13.21        31.16 o                         
  -2  -9  -1          4.68          8.84        19.66 o                         
  -1  -9  -1        127.00        119.45        43.56 o                         
   0  -9  -1         74.21         62.52        18.38 o                         
   1  -9  -1        275.31        308.22        41.39 o                         
   2  -9  -1        150.53        130.09        21.79 o                         
   3  -9  -1         69.30         58.92        36.58 o                         
   4  -9  -1         34.55         11.32        20.72 o                         
   5  -9  -1         12.60         38.57        23.56 o                         
   6  -9  -1         15.53         -1.28        25.36 o                         
   7  -9  -1         59.28         25.21        29.21 o                         
   8  -9  -1         13.18          4.22        32.47 o                         
   9  -9  -1          2.01         45.66        64.48 o                         
  -8  -8  -1         42.02         97.42        49.21 o                         
  -7  -8  -1         47.81         42.69        30.38 o                         
  -6  -8  -1        114.90        183.29        24.89 o                         
  -5  -8  -1          1.37         18.22        19.32 o                         
  -4  -8  -1         75.87         61.49        29.50 o                         
  -3  -8  -1         25.85         27.92        38.72 o                         
  -2  -8  -1        362.91        432.07        25.70 o                         
  -1  -8  -1          3.48          2.82        15.84 o                         
   0  -8  -1        277.63        254.81        14.50 o                         
   1  -8  -1         33.02         28.17        10.64 o                         
   2  -8  -1        439.98        417.03        30.63 o                         
   3  -8  -1        196.30        145.41        21.34 o                         
   4  -8  -1        497.99        494.55        25.94 o                         
   5  -8  -1          3.86        -10.55        20.72 o                         
   6  -8  -1         58.87         45.41        24.30 o                         
   7  -8  -1          5.92         11.05        56.84 o                         
   8  -8  -1          6.77          0.18        29.75 o                         
   9  -8  -1         13.15         62.01        61.39 o                         
  -8  -7  -1         18.33         28.31        40.57 o                         
  -7  -7  -1         19.19         57.47        30.63 o                         
  -6  -7  -1          5.76         12.81        18.45 o                         
  -5  -7  -1         11.82         29.57        18.14 o                         
  -4  -7  -1         42.19         82.95        22.68 o                         
  -3  -7  -1        147.25        141.45        28.68 o                         
  -2  -7  -1         80.87        107.14        20.27 o                         
  -1  -7  -1        215.28        198.89        17.47 o                         
   0  -7  -1        286.05        289.42        22.63 o                         
   1  -7  -1        291.77        292.01        16.88 o                         
   2  -7  -1        624.31        600.12        19.29 o                         
   3  -7  -1        144.16        152.72        16.52 o                         
   4  -7  -1         63.47         43.22        17.14 o                         
   5  -7  -1          7.89        -15.75        17.40 o                         
   6  -7  -1         15.50         15.75        20.70 o                         
   7  -7  -1         25.83         46.22        27.34 o                         
   8  -7  -1         25.94         19.02        42.40 o                         
   9  -7  -1          1.38        -46.28        57.08 o                         
  -9  -6  -1         23.31        -65.71        75.28 o                         
  -8  -6  -1          1.06         55.06        39.80 o                         
  -7  -6  -1        165.54        189.33        24.07 o                         
  -6  -6  -1         17.77         31.21        18.26 o                         
  -5  -6  -1        107.96        122.63        17.74 o                         
  -4  -6  -1          5.47          2.03        11.53 o                         
  -3  -6  -1        158.52        197.24        20.83 o                         
  -2  -6  -1         38.10         13.05        18.67 o                         
  -1  -6  -1         53.68         53.22        11.74 o                         
   0  -6  -1        136.80        145.27         9.19 o                         
   1  -6  -1        202.19        181.95        10.79 o                         
   2  -6  -1        257.20        234.69        11.51 o                         
   3  -6  -1       4290.19       4518.00        74.56 o                         
   4  -6  -1         17.46         10.40        13.33 o                         
   5  -6  -1        243.15        251.27        18.70 o                         
   6  -6  -1        111.39        130.34        20.79 o                         
   7  -6  -1        111.07        150.11        38.43 o                         
   8  -6  -1         23.42        -12.40        43.86 o                         
   9  -6  -1         14.80        -26.53        53.68 o                         
  10  -6  -1          2.46         16.66        60.16 o                         
  -9  -5  -1         12.42         57.38        76.20 o                         
  -8  -5  -1         24.23         22.49        31.13 o                         
  -7  -5  -1         54.04         72.20        19.24 o                         
  -6  -5  -1          0.37         -5.00        17.99 o                         
  -5  -5  -1          0.53         36.69        18.08 o                         
  -4  -5  -1        343.50        369.04        19.92 o                         
  -3  -5  -1         54.35         32.02        16.20 o                         
  -2  -5  -1        290.25        310.55        16.12 o                         
  -1  -5  -1        195.97        202.29        10.71 o                         
   0  -5  -1         66.12         68.89         8.86 o                         
   1  -5  -1       2322.47       2402.43        40.47 o                         
   2  -5  -1       2381.99       2322.25        36.57 o                         
   3  -5  -1        865.87        914.16        39.72 o                         
   4  -5  -1        543.44        480.70        19.08 o                         
   5  -5  -1        336.83        304.95        25.25 o                         
   6  -5  -1        196.07        243.44        19.18 o                         
   7  -5  -1         57.03         32.86        30.78 o                         
   8  -5  -1         31.45        -27.99        34.36 o                         
   9  -5  -1          6.46        -13.27        52.14 o                         
  10  -5  -1          6.83        -25.92        59.85 o                         
  -9  -4  -1          3.70         -1.23        79.29 o                         
  -8  -4  -1         74.61        124.48        32.46 o                         
  -7  -4  -1          8.04        -11.68        17.58 o                         
  -6  -4  -1        231.57        212.65        23.83 o                         
  -5  -4  -1          6.94        -13.10        13.10 o                         
  -4  -4  -1        365.72        402.88        19.26 o                         
  -3  -4  -1          0.67        -10.84        10.84 o                         
  -2  -4  -1       1146.74       1230.28        58.31 o                         
  -1  -4  -1        115.58        128.39        12.97 o                         
   0  -4  -1       4671.72       4643.50        97.42 o                         
   1  -4  -1         32.49         39.41         6.24 o                         
   2  -4  -1       1794.05       1850.48        29.92 o                         
   3  -4  -1        866.75        844.95        19.36 o                         
   4  -4  -1       1839.75       2070.12        56.23 o                         
   5  -4  -1        385.67        367.49        24.49 o                         
   6  -4  -1        264.82        245.40        17.18 o                         
   7  -4  -1         39.96        109.08        41.33 o                         
   8  -4  -1         55.31         91.44        34.79 o                         
   9  -4  -1          4.41        -31.72        37.44 o                         
  10  -4  -1          5.42        -17.59        58.31 o                         
  -9  -3  -1          6.96         57.38        79.60 o                         
  -8  -3  -1          2.05         16.37        24.50 o                         
  -7  -3  -1         22.57         70.31        62.94 o                         
  -6  -3  -1         18.79         31.78        50.29 o                         
  -5  -3  -1         38.96         55.04        19.73 o                         
  -4  -3  -1        224.75        244.31        29.62 o                         
  -1  -3  -1       2186.62       2200.57        57.48 o                         
   0  -3  -1       1862.28       1852.91        49.85 o                         
   1  -3  -1       1113.16       1084.68        21.95 o                         
   2  -3  -1       1569.88       1495.77        24.33 o                         
   3  -3  -1        351.02        334.09        13.18 o                         
   4  -3  -1        616.01        629.31        32.64 o                         
   5  -3  -1        712.65        734.52        45.22 o                         
   6  -3  -1        128.12        148.19        33.18 o                         
   7  -3  -1         13.91         49.17        29.00 o                         
   8  -3  -1        107.06        123.52        34.68 o                         
   9  -3  -1          2.95        -15.83        37.49 o                         
  10  -3  -1         15.49          2.78        58.62 o                         
  -9  -2  -1         16.67         82.37        82.68 o                         
  -8  -2  -1          7.53        -65.71        65.71 o                         
  -6  -2  -1         16.75         25.61        30.54 o                         
  -5  -2  -1        105.74         97.08        19.99 o                         
  -4  -2  -1        104.71         87.00        25.61 o                         
  -3  -2  -1        310.40        230.43        23.45 o                         
   1  -2  -1       4161.83       3659.05        75.94 o                         
   2  -2  -1        362.57        358.25         8.96 o                         
   3  -2  -1       7760.22       7833.95       124.79 o                         
   4  -2  -1        295.95        299.11        19.24 o                         
   5  -2  -1        256.52        253.24        21.17 o                         
   6  -2  -1        157.22        166.51        22.79 o                         
   7  -2  -1        440.89        438.71        51.47 o                         
   8  -2  -1         78.18         76.72        35.28 o                         
   9  -2  -1          6.33        -36.90        36.90 o                         
  10  -2  -1          3.42         46.89        58.31 o                         
  -8  -1  -1         16.01         84.22       122.17 o                         
  -6  -1  -1         10.79         19.02        21.11 o                         
  -5  -1  -1         50.93         51.45        25.07 o                         
  -4  -1  -1        177.65        158.65        45.80 o                         
  -3  -1  -1        193.91        166.57        20.36 o                         
   1  -1  -1       2776.10       2427.15        89.47 o                         
   2  -1  -1       1099.73       1123.02        21.90 o                         
   3  -1  -1       3350.38       3570.48        64.94 o                         
   4  -1  -1       1193.09       1327.21        37.10 o                         
   5  -1  -1       3999.14       4459.22        96.99 o                         
   6  -1  -1        180.08        163.89        22.60 o                         
   7  -1  -1         39.04          5.35        26.91 o                         
   8  -1  -1         29.58         55.51        34.97 o                         
   9  -1  -1          3.47        -25.49        37.48 o                         
  10  -1  -1         15.21         -9.56        56.46 o                         
  -8   0  -1          9.30        -65.71        65.71 o                         
  -6   0  -1         13.99          5.22        25.30 o                         
  -5   0  -1          1.32        -16.08        16.08 o                         
  -4   0  -1         56.58        129.88        28.07 o                         
  -3   0  -1         79.03         56.93        18.97 o                         
   2   0  -1      13499.70      12780.97       249.71 o                         
   3   0  -1        696.75        668.31        19.47 o                         
   4   0  -1        355.25        390.85        25.38 o                         
   5   0  -1        201.27        214.62        17.10 o                         
   6   0  -1        464.85        524.02        37.75 o                         
   7   0  -1         15.45         39.86        26.47 o                         
   8   0  -1         14.70         -4.64        32.18 o                         
   9   0  -1          0.67        -21.30        41.57 o                         
  10   0  -1         11.20         67.87        59.54 o                         
  -8   1  -1         15.50        103.35        68.80 o                         
  -6   1  -1          9.51         21.07        21.91 o                         
  -5   1  -1         16.85         20.03        17.79 o                         
  -4   1  -1        167.70        202.54        22.03 o                         
  -3   1  -1        188.77        158.24        22.83 o                         
   2   1  -1        847.86        870.93        47.67 o                         
   3   1  -1       2972.93       3322.93        70.69 o                         
   4   1  -1       1100.46       1243.08        32.90 o                         
   5   1  -1       3783.53       4182.33       111.20 o                         
   6   1  -1        223.45        197.42        34.24 o                         
   7   1  -1         43.92         61.75        28.35 o                         
   8   1  -1         53.64         48.87        32.93 o                         
   9   1  -1          3.20         49.05        55.53 o                         
  10   1  -1         18.65          1.54        59.54 o                         
  -8   2  -1         11.18        -39.18        66.95 o                         
  -6   2  -1         16.04         37.33        33.63 o                         
  -5   2  -1         68.65         57.99        24.52 o                         
  -4   2  -1         36.03         75.68        21.13 o                         
  -3   2  -1        192.68        181.07        24.37 o                         
   2   2  -1        496.91        513.82        13.45 o                         
   3   2  -1       7328.03       7571.90       100.27 o                         
   4   2  -1        292.64        281.24        17.47 o                         
   5   2  -1        413.17        440.31        31.46 o                         
   6   2  -1        132.11        149.55        22.37 o                         
   7   2  -1        459.46        556.03        86.13 o                         
   8   2  -1        102.67         27.19        40.42 o                         
   9   2  -1         21.01          2.78        51.52 o                         
  10   2  -1          2.86         40.42        59.85 o                         
  -8   3  -1          5.01         88.54        71.88 o                         
  -7   3  -1          9.86        -29.31        55.84 o                         
  -5   3  -1         31.75         55.90        19.89 o                         
  -4   3  -1        168.96        178.31        23.43 o                         
  -3   3  -1        170.71        182.93        20.52 o                         
  -2   3  -1        452.29        385.30        26.53 o                         
   0   3  -1       1917.92       1857.99        48.86 o                         
   1   3  -1       2327.30       2176.78        57.48 o                         
   2   3  -1       2008.37       1861.85        34.66 o                         
   3   3  -1         51.91         52.21         4.92 o                         
   4   3  -1        300.71        363.21        13.57 o                         
   5   3  -1        824.29        807.84        28.00 o                         
   6   3  -1        219.20        202.13        43.95 o                         
   7   3  -1         97.86        106.17        32.55 o                         
   8   3  -1        134.38        185.58       116.91 o                         
   9   3  -1         25.96         43.19        53.37 o                         
  10   3  -1          8.58         35.17        60.78 o                         
  -5   4  -1         13.76         -6.08        20.30 o                         
  -4   4  -1        107.11        106.78        17.13 o                         
  -3   4  -1          6.83         25.30        24.68 o                         
  -2   4  -1        786.74        801.12        40.42 o                         
  -1   4  -1         78.56         72.28        25.61 o                         
   0   4  -1       2733.80       2735.53        69.59 o                         
   1   4  -1         54.68         41.07         8.23 o                         
   2   4  -1       1119.55       1091.29        23.60 o                         
   3   4  -1        551.21        557.00        13.75 o                         
   4   4  -1       2195.76       2344.66        34.09 o                         
   5   4  -1        517.71        513.82        21.66 o                         
   6   4  -1        237.70        205.75        15.27 o                         
   7   4  -1         68.88         87.64        31.62 o                         
   8   4  -1         66.03         50.60        45.97 o                         
   9   4  -1          6.09        -27.15       114.77 o                         
  10   4  -1          7.39         79.29        62.01 o                         
  -7   5  -1         68.25         -2.47        60.78 o                         
  -6   5  -1          0.59        -19.44        32.39 o                         
  -5   5  -1          9.45         15.57        25.27 o                         
  -4   5  -1        227.92        250.41        21.09 o                         
  -3   5  -1        102.97         98.94        35.02 o                         
  -2   5  -1        427.05        396.63        39.60 o                         
  -1   5  -1         21.34         16.53         8.51 o                         
   0   5  -1        156.69        154.07        11.22 o                         
   1   5  -1       1322.09       1284.93        31.60 o                         
   2   5  -1       1237.32       1226.12        27.08 o                         
   3   5  -1       1604.52       1708.01        30.93 o                         
   4   5  -1        699.96        676.92        16.15 o                         
   5   5  -1        274.65        283.09        13.61 o                         
   6   5  -1        334.50        375.12        19.57 o                         
   7   5  -1         61.51         96.21        19.53 o                         
   8   5  -1         92.45        137.91        47.82 o                         
   9   5  -1         10.90          3.09        53.37 o                         
  10   5  -1          7.91         23.45        62.01 o                         
  -7   6  -1        138.93        145.47        66.49 o                         
  -6   6  -1         20.80         39.80        32.47 o                         
  -5   6  -1        132.60         81.18        23.06 o                         
  -4   6  -1         11.12         16.59        17.92 o                         
  -3   6  -1         54.96         52.62        13.94 o                         
  -2   6  -1         14.71         11.14        10.65 o                         
  -1   6  -1        416.70        387.17        15.60 o                         
   0   6  -1          9.62         12.16         7.96 o                         
   1   6  -1       1211.81       1249.20        28.52 o                         
   2   6  -1        133.40        142.75        11.03 o                         
   3   6  -1       3978.06       3992.96        74.63 o                         
   4   6  -1         59.45         55.75        10.37 o                         
   5   6  -1        481.25        584.46        32.33 o                         
   6   6  -1        131.24        179.17        13.75 o                         
   7   6  -1        103.35        127.27        18.23 o                         
   8   6  -1         45.01         98.11        46.28 o                         
   9   6  -1         30.12         58.93        55.84 o                         
  10   6  -1          0.74        -48.75        62.01 o                         
  -7   7  -1          9.45          1.26        29.43 o                         
  -6   7  -1          0.39         29.75        30.44 o                         
  -5   7  -1         14.26         20.98        38.56 o                         
  -4   7  -1         63.92         78.42        20.70 o                         
  -3   7  -1        197.54        190.57        14.28 o                         
  -2   7  -1        344.86        302.53        20.54 o                         
  -1   7  -1         64.66         74.22        11.59 o                         
   0   7  -1        101.46        108.44        13.14 o                         
   1   7  -1        157.45        128.60        12.84 o                         
   2   7  -1        304.26        261.55        19.62 o                         
   3   7  -1        400.03        402.65        22.30 o                         
   4   7  -1        118.29         89.70        16.43 o                         
   5   7  -1        119.23        139.87        15.76 o                         
   6   7  -1         19.71         58.87        16.38 o                         
   7   7  -1         23.81         41.64        19.17 o                         
   8   7  -1         38.95         79.91        47.20 o                         
   9   7  -1          0.36        -27.15        55.22 o                         
  10   7  -1          1.30         35.79        64.79 o                         
  -7   8  -1         20.10        -32.09        78.98 o                         
  -6   8  -1        141.65         72.70        33.00 o                         
  -5   8  -1         30.84         60.27        28.62 o                         
  -4   8  -1         25.95         25.55        22.20 o                         
  -3   8  -1         45.97         12.08        31.62 o                         
  -2   8  -1        142.97        152.11        23.51 o                         
  -1   8  -1          0.05         -0.07        11.15 o                         
   0   8  -1        292.01        284.65        21.51 o                         
   1   8  -1         17.94         33.85        13.15 o                         
   2   8  -1        463.16        441.29        19.36 o                         
   3   8  -1         99.99         81.79        14.74 o                         
   4   8  -1        784.46        781.96        26.43 o                         
   5   8  -1         11.69         37.83        16.15 o                         
   6   8  -1         67.16         71.34        18.70 o                         
   7   8  -1          0.64          1.97        19.02 o                         
   8   8  -1          4.92        -29.15        48.90 o                         
  -6   9  -1         53.34         28.76        46.84 o                         
  -5   9  -1         52.90         26.98        58.00 o                         
  -4   9  -1         75.93         36.77        23.08 o                         
  -3   9  -1         13.40          7.70        16.09 o                         
  -2   9  -1         61.24         57.96        15.14 o                         
  -1   9  -1        378.38        367.29        22.79 o                         
   0   9  -1        144.33        139.81        12.71 o                         
   1   9  -1        163.93        134.42        16.46 o                         
   2   9  -1        138.85        137.73        16.94 o                         
   3   9  -1         11.11         25.90        15.27 o                         
   4   9  -1         46.35         30.92        16.46 o                         
   5   9  -1         87.63        104.91        18.78 o                         
   6   9  -1          2.74         24.14        19.93 o                         
   7   9  -1         24.47          6.04        26.14 o                         
   8   9  -1          0.35          9.56        42.27 o                         
  -5  10  -1          1.59        -13.26        45.60 o                         
  -4  10  -1         25.84         -1.16        28.38 o                         
  -3  10  -1         62.25         37.92        23.87 o                         
  -2  10  -1          0.64         -8.52        22.03 o                         
  -1  10  -1         87.82         84.17        18.73 o                         
   0  10  -1         15.71          0.45        13.62 o                         
   1  10  -1          6.28         -0.34        17.66 o                         
   2  10  -1          7.20         31.82        18.00 o                         
   3  10  -1        372.36        327.39        19.80 o                         
   4  10  -1         22.63         40.50        18.93 o                         
   5  10  -1         86.15         72.65        20.65 o                         
   6  10  -1         32.79         49.59        24.58 o                         
   7  10  -1         29.35         22.52        28.50 o                         
   8  10  -1          1.21         27.53        32.61 o                         
  -6  11  -1          1.05        -30.78        58.00 o                         
  -5  11  -1          9.80         32.39        71.58 o                         
  -4  11  -1         23.11         36.40        43.19 o                         
  -3  11  -1         57.53         25.99        22.99 o                         
  -2  11  -1         10.65         81.02        31.73 o                         
  -1  11  -1         27.10         25.79        19.79 o                         
   0  11  -1         14.06         34.26        27.26 o                         
   1  11  -1         23.22          2.37        27.28 o                         
   2  11  -1         49.96         57.89        24.84 o                         
   3  11  -1         31.09         19.36        24.50 o                         
   4  11  -1         40.14          2.90        27.90 o                         
   5  11  -1          6.35         28.52        44.73 o                         
   6  11  -1         33.23         -5.73        32.28 o                         
   7  11  -1          3.58         91.07        34.89 o                         
   8  11  -1          2.75         72.81        51.83 o                         
  -5  12  -1          5.84         13.88        70.65 o                         
  -4  12  -1         30.31         47.70        55.38 o                         
  -3  12  -1         45.66        -12.09        28.29 o                         
  -2  12  -1         76.30         86.11        26.14 o                         
  -1  12  -1          4.30        -12.78        24.74 o                         
   0  12  -1          4.65        -16.97        34.86 o                         
   1  12  -1          6.48         15.54        31.79 o                         
   2  12  -1        108.89         71.32        27.79 o                         
   3  12  -1          4.89        -16.44        35.43 o                         
   4  12  -1         52.51         10.95        50.13 o                         
   5  12  -1          3.83        -16.81        34.67 o                         
   6  12  -1          4.92        -23.50        42.27 o                         
   7  12  -1          3.64        -28.31        89.16 o                         
  -5  13  -1          4.10         18.16        54.50 o                         
  -4  13  -1          7.34         54.52        50.15 o                         
  -3  13  -1          5.87         10.65        25.57 o                         
  -2  13  -1         24.68         -1.75        26.66 o                         
  -1  13  -1          4.49        -20.94        22.71 o                         
   0  13  -1         59.35         25.66        33.36 o                         
   1  13  -1         13.14         47.87        28.17 o                         
   2  13  -1         34.02         22.50        30.97 o                         
   3  13  -1         46.42         13.00        30.96 o                         
   4  13  -1          6.10         -2.16        32.60 o                         
   5  13  -1         19.96         41.21        39.95 o                         
   6  13  -1          0.03        -45.51        45.51 o                         
   7  13  -1          1.84          4.66        39.25 o                         
  -5  14  -1          5.52        -18.66        49.00 o                         
  -4  14  -1          9.07        -20.39        53.54 o                         
  -3  14  -1          7.67         46.93        31.42 o                         
  -2  14  -1          7.53         21.86        28.18 o                         
  -1  14  -1          5.52          0.06        30.23 o                         
   0  14  -1          1.26        -10.58        36.53 o                         
   1  14  -1         99.78         24.78        29.18 o                         
   2  14  -1          0.47         56.18        30.80 o                         
   3  14  -1         48.06         56.46        34.73 o                         
   4  14  -1         13.68         -5.72        88.70 o                         
   5  14  -1          1.12          8.42        37.63 o                         
   6  14  -1          3.13         62.16        57.69 o                         
  -4  15  -1          1.03         17.07        52.40 o                         
  -3  15  -1          0.44        -28.32        34.88 o                         
  -2  15  -1         21.52        -31.53        42.63 o                         
  -1  15  -1          5.09         14.38        33.00 o                         
   0  15  -1          1.36          4.11        31.71 o                         
   1  15  -1         31.89         37.30        32.08 o                         
   2  15  -1          0.44         20.68        35.66 o                         
   3  15  -1          7.43         22.83        37.07 o                         
   4  15  -1          7.69         28.54        38.39 o                         
   5  15  -1          0.07          4.47        40.01 o                         
  -2  16  -1          7.48         18.20        53.37 o                         
  -1  16  -1          3.14         -7.73        36.57 o                         
   0  16  -1          9.49         -5.24        33.60 o                         
   1  16  -1          0.85          4.31        37.13 o                         
   2  16  -1          3.33         47.00        38.30 o                         
   3  16  -1          1.39        -10.25        39.38 o                         
  -1 -17   0          1.45         32.39        57.69 o                         
   0 -17   0          0.37        -20.98        54.30 o                         
  -3 -16   0          9.26         29.31        56.46 o                         
  -2 -16   0          2.08          8.64        54.61 o                         
  -1 -16   0         19.02         70.96        53.37 o                         
   0 -16   0         19.35        -23.14        51.52 o                         
   1 -16   0          2.68         -4.63        54.61 o                         
   2 -16   0         28.40         22.21        56.15 o                         
   3 -16   0         10.07         60.78        97.80 o                         
  -4 -15   0         15.76         31.78        53.06 o                         
  -3 -15   0          7.51        -12.96        51.52 o                         
  -2 -15   0         26.97         18.20        49.05 o                         
  -1 -15   0         11.56        -47.82        47.82 o                         
   0 -15   0          0.23        -45.35        48.13 o                         
   1 -15   0         10.16         59.54        51.21 o                         
   2 -15   0         14.11         64.17        52.45 o                         
   3 -15   0          0.09        -50.60        50.60 o                         
   4 -15   0         36.73         25.09        37.85 o                         
  -4 -14   0         23.18        134.82        52.76 o                         
  -3 -14   0         17.35        -20.98        47.51 o                         
  -2 -14   0          3.57        -37.33        44.43 o                         
  -1 -14   0        109.35        120.01        48.44 o                         
   0 -14   0         11.78         49.98        46.89 o                         
   1 -14   0         67.94         49.36        47.20 o                         
   2 -14   0          3.31          0.00        45.66 o                         
   3 -14   0         13.57         46.44        32.41 o                         
   4 -14   0         14.61        -33.82        34.25 o                         
   5 -14   0          7.63        -37.09        37.09 o                         
  -4 -13   0         15.45        -47.82        47.82 o                         
  -3 -13   0          0.82         90.39        45.97 o                         
  -2 -13   0         71.84         21.90        45.04 o                         
  -1 -13   0         31.30        -37.64        42.27 o                         
   0 -13   0         33.41          9.56        43.19 o                         
   1 -13   0         58.94         20.21        32.41 o                         
   2 -13   0          4.33          9.05        27.73 o                         
   3 -13   0         15.33         35.50        25.16 o                         
   4 -13   0          0.97         15.08        31.62 o                         
   5 -13   0          9.17         29.70       122.00 o                         
   6 -13   0          4.18         41.23        38.61 o                         
  -4 -12   0          0.59        -33.01        57.69 o                         
  -3 -12   0         13.88         29.62        42.58 o                         
  -1 -12   0         31.04        -13.88        39.18 o                         
   0 -12   0         35.57         32.50        30.04 o                         
   1 -12   0          6.96          6.66        32.11 o                         
   2 -12   0         12.62         21.60        30.54 o                         
   3 -12   0          0.47         -5.18        24.45 o                         
   4 -12   0          3.18        -11.94        25.12 o                         
   5 -12   0         11.90         40.69        28.61 o                         
   6 -12   0          3.21        -16.92        35.91 o                         
   7 -12   0          0.14        -12.25        37.20 o                         
  -4 -11   0        101.86        149.32        43.81 o                         
  -3 -11   0         54.22         62.01        39.49 o                         
  -1 -11   0         27.36         36.10        34.86 o                         
   0 -11   0         36.41         29.60        30.23 o                         
   1 -11   0          2.96         21.66        27.33 o                         
   2 -11   0          5.39         -8.92        19.57 o                         
   3 -11   0          6.50        -17.84        21.36 o                         
   4 -11   0         25.81         36.24        22.03 o                         
   5 -11   0          8.10          8.99        24.42 o                         
   6 -11   0         43.74         23.93        26.45 o                         
   7 -11   0          1.45          8.92        35.23 o                         
   8 -11   0          1.16         16.35        62.01 o                         
  -8 -10   0          1.01        -18.51        37.95 o                         
  -7 -10   0         18.70         24.06        32.09 o                         
  -4 -10   0          3.84        -20.84        29.02 o                         
  -3 -10   0        139.12        209.82        49.66 o                         
  -2 -10   0          8.51          6.78        24.44 o                         
  -1 -10   0         92.35         94.31        23.89 o                         
   0 -10   0         66.42         63.32        24.33 o                         
   1 -10   0        213.00        211.92        26.72 o                         
   2 -10   0          0.06         28.32        30.39 o                         
   3 -10   0         53.33         54.41        20.92 o                         
   4 -10   0          4.96         28.49        30.94 o                         
   5 -10   0         22.00         14.96        25.92 o                         
   6 -10   0          1.12         -7.36        23.12 o                         
   7 -10   0          8.07         23.54        31.23 o                         
   8 -10   0          3.51        -32.23        32.23 o                         
  -8  -9   0         19.31         95.64        40.11 o                         
  -7  -9   0         60.44         75.28        35.48 o                         
  -5  -9   0         16.66         50.14        19.57 o                         
  -4  -9   0        110.19         68.42        26.08 o                         
  -3  -9   0         49.20         55.26        23.45 o                         
  -2  -9   0        203.07        152.38        23.67 o                         
  -1  -9   0        340.26        348.73        22.07 o                         
   0  -9   0          0.74         12.31        20.59 o                         
   1  -9   0        235.85        245.02        18.83 o                         
   2  -9   0         42.28         30.79        27.92 o                         
   3  -9   0          9.47         -2.10        25.13 o                         
   4  -9   0         10.02         -2.75        43.81 o                         
   5  -9   0         38.14         34.67        47.20 o                         
   6  -9   0         47.15         60.63        27.73 o                         
   7  -9   0         24.92         50.98        30.81 o                         
   8  -9   0          4.80         49.66        31.21 o                         
  -8  -8   0          1.82        -11.72        38.56 o                         
  -7  -8   0          6.52         18.82        32.39 o                         
  -6  -8   0         15.50         27.71        22.70 o                         
  -5  -8   0          1.43         16.48        43.04 o                         
  -4  -8   0        318.12        309.28        27.08 o                         
  -3  -8   0        142.68         99.56        20.89 o                         
  -2  -8   0        115.45        143.41        20.03 o                         
  -1  -8   0         82.20         79.51        15.04 o                         
   0  -8   0        928.06        864.06        52.45 o                         
   1  -8   0         40.30         51.47        13.17 o                         
   2  -8   0        320.78        355.60        24.38 o                         
   3  -8   0         46.02         56.55        14.19 o                         
   4  -8   0         94.74         78.69        16.83 o                         
   5  -8   0          0.53         55.53        28.57 o                         
   6  -8   0         19.79         26.99        32.47 o                         
   7  -8   0         18.54         53.12        25.60 o                         
   8  -8   0         23.36         -4.14        40.72 o                         
   9  -8   0          2.70         15.47        50.52 o                         
  -8  -7   0         19.05         47.20        41.03 o                         
  -7  -7   0         72.61        103.97        38.87 o                         
  -6  -7   0          3.68          5.00        23.05 o                         
  -5  -7   0         38.14         53.52        20.22 o                         
  -4  -7   0        134.57        136.80        18.14 o                         
  -3  -7   0        158.67        205.66        21.11 o                         
  -2  -7   0        832.74        887.50        55.53 o                         
   0  -7   0        145.75        115.61        21.48 o                         
   1  -7   0        168.57        178.41        21.58 o                         
   2  -7   0        672.62        656.79        21.33 o                         
   3  -7   0        228.97        237.83        14.39 o                         
   4  -7   0         43.82         27.60        13.88 o                         
   5  -7   0         10.06          3.99        15.52 o                         
   6  -7   0         28.03         53.51        30.01 o                         
   7  -7   0         65.48        115.61        24.00 o                         
   8  -7   0         14.29          2.51        31.47 o                         
   9  -7   0          3.23         36.89        51.63 o                         
  -8  -6   0         27.13          4.01        57.38 o                         
  -7  -6   0         34.22         40.77        29.50 o                         
  -6  -6   0         57.53         70.14        16.73 o                         
  -5  -6   0        126.18        117.58        19.50 o                         
  -4  -6   0         14.45         39.94        15.52 o                         
  -3  -6   0       3742.79       4051.86        74.32 o                         
  -1  -6   0        470.85        492.96        20.06 o                         
   0  -6   0        327.73        316.85        15.71 o                         
   1  -6   0        358.53        385.96        15.45 o                         
   2  -6   0         47.07         28.18         8.51 o                         
   3  -6   0       1353.97       1462.49        36.28 o                         
   4  -6   0         20.12         12.87        11.48 o                         
   5  -6   0         70.06         73.30        13.78 o                         
   6  -6   0         21.90         19.73        27.92 o                         
   7  -6   0         34.76         20.03        28.62 o                         
   8  -6   0          8.57         44.72        28.71 o                         
   9  -6   0         10.23        -83.92        83.92 o                         
  -9  -5   0         27.94         63.86        90.09 o                         
  -8  -5   0         37.74         19.44        57.69 o                         
  -7  -5   0        135.48        170.18        39.06 o                         
  -6  -5   0         62.52         82.73        16.98 o                         
  -5  -5   0        164.03        144.80        12.83 o                         
  -4  -5   0         51.03         52.62        12.42 o                         
  -3  -5   0        144.55        145.31        14.81 o                         
  -2  -5   0       1365.13       1508.60        35.66 o                         
  -1  -5   0       2305.45       2311.14        49.31 o                         
   0  -5   0         22.49         20.81         7.72 o                         
   1  -5   0       1234.32       1155.68        21.91 o                         
   2  -5   0        476.99        470.91        13.91 o                         
   3  -5   0         60.19         56.28         9.00 o                         
   4  -5   0         15.67         32.46        10.30 o                         
   5  -5   0         11.96          3.07        12.04 o                         
   6  -5   0         29.76         44.17        16.84 o                         
   7  -5   0         70.68        139.31        44.56 o                         
   8  -5   0         21.03         13.60        77.44 o                         
   9  -5   0         13.92         57.08        85.46 o                         
  10  -5   0          1.33          8.33        56.06 o                         
 -10  -4   0          1.24        -84.84        84.84 o                         
  -9  -4   0          4.40        -22.52        71.58 o                         
  -8  -4   0         12.52         -2.47        59.54 o                         
  -7  -4   0          1.67         71.92        68.05 o                         
  -6  -4   0          4.12          6.74        15.30 o                         
  -5  -4   0         71.21         75.83        16.13 o                         
  -4  -4   0       1540.09       1694.18        31.95 o                         
  -3  -4   0        266.72        277.77        11.62 o                         
  -2  -4   0        389.78        397.90        11.70 o                         
  -1  -4   0         71.79         72.88         7.61 o                         
   0  -4   0       9307.34       8833.59       180.54 o                         
   1  -4   0        209.25        221.73         9.15 o                         
   2  -4   0         87.47         87.33         7.16 o                         
   3  -4   0        189.93        209.43        10.82 o                         
   4  -4   0       1043.57       1133.44        24.50 o                         
   5  -4   0         23.77         22.94        10.84 o                         
   6  -4   0         46.25         43.79        14.14 o                         
   7  -4   0         10.30         16.42        22.65 o                         
   8  -4   0         24.86         38.56        74.04 o                         
   9  -4   0          5.90         74.66        84.84 o                         
  10  -4   0          1.60          6.67        59.66 o                         
 -10  -3   0          1.32        116.93        87.62 o                         
  -9  -3   0          5.83        -16.35        70.34 o                         
  -8  -3   0         37.54         38.26        62.32 o                         
  -7  -3   0         80.94        144.54        29.91 o                         
  -6  -3   0          0.35         -7.24        15.72 o                         
  -5  -3   0        206.74        220.15        11.65 o                         
  -4  -3   0        500.65        566.45        16.26 o                         
  -3  -3   0        893.64        893.31        18.16 o                         
  -2  -3   0       3658.74       4093.34        71.53 o                         
  -1  -3   0       1006.15       1018.08        19.91 o                         
   0  -3   0         80.64         84.81         6.41 o                         
   1  -3   0       2319.50       2095.38        34.85 o                         
   2  -3   0       4793.31       4882.35        78.87 o                         
   3  -3   0        277.86        282.89        10.48 o                         
   4  -3   0        390.93        400.08        14.75 o                         
   5  -3   0         46.32         52.48        12.34 o                         
   6  -3   0          0.33         -3.25        10.85 o                         
   7  -3   0         79.78        152.41        61.70 o                         
   8  -3   0         23.16        -16.97        70.65 o                         
   9  -3   0          7.35        143.77        84.53 o                         
  10  -3   0          2.08         65.41        88.54 o                         
 -10  -2   0          1.26         68.49        86.08 o                         
  -9  -2   0          2.14         64.79        75.59 o                         
  -8  -2   0          1.72         12.34        62.63 o                         
  -7  -2   0          4.72          7.27        25.89 o                         
  -6  -2   0         80.37         93.92        23.87 o                         
  -5  -2   0        157.51        163.63        10.55 o                         
  -4  -2   0        419.51        388.04        11.57 o                         
  -3  -2   0       4900.39       5267.02        83.23 o                         
  -2  -2   0        120.05        120.18         5.12 o                         
  -1  -2   0      14557.51      14240.30       217.42 o                         
   0  -2   0        145.52        168.49        12.99 o                         
   1  -2   0      14270.22      12384.60       197.29 o                         
   2  -2   0        250.43        235.94         9.84 o                         
   3  -2   0       3417.61       3695.30        60.19 o                         
   4  -2   0        582.38        571.11        19.39 o                         
   5  -2   0         91.69        100.79        17.85 o                         
   6  -2   0         25.11         34.28        21.83 o                         
   7  -2   0          1.80        -36.40        67.56 o                         
   8  -2   0          1.28        101.50        71.58 o                         
   9  -2   0          2.03         83.61        81.76 o                         
  10  -2   0          0.82         47.51        88.24 o                         
 -10  -1   0          3.85        -51.21        83.61 o                         
  -9  -1   0          0.86         96.26        76.51 o                         
  -8  -1   0         19.10         84.53        63.25 o                         
  -7  -1   0         27.42         26.22        50.60 o                         
  -6  -1   0         25.45         11.59        19.84 o                         
  -5  -1   0       1048.85       1143.90        37.27 o                         
  -4  -1   0        553.06        572.07        23.03 o                         
  -3  -1   0        631.95        658.86        35.79 o                         
  -2  -1   0       5979.11       5492.71        86.68 o                         
  -1  -1   0       1469.82       1338.67        19.54 o                         
   1  -1   0       2157.78       1854.69        38.71 o                         
   2  -1   0       6066.67       5648.28        88.55 o                         
   3  -1   0        494.50        501.34        11.57 o                         
   4  -1   0        302.56        326.24        32.68 o                         
   5  -1   0        930.73       1058.20        58.19 o                         
   6  -1   0          3.74         21.58        21.14 o                         
   7  -1   0         11.90         10.80        66.95 o                         
   8  -1   0          8.73         58.31        79.91 o                         
   9  -1   0          1.05          6.48        80.21 o                         
  10  -1   0          5.46         69.42        88.54 o                         
 -10   0   0          2.44        -26.53        84.53 o                         
  -9   0   0          4.42        108.29        78.05 o                         
  -8   0   0          3.46        -70.03        70.03 o                         
  -7   0   0        102.61        110.76        53.37 o                         
  -6   0   0         53.33         12.74        19.96 o                         
  -5   0   0        381.76        348.71        20.17 o                         
  -4   0   0        607.79        625.63        29.41 o                         
  -3   0   0        133.37        129.84        11.69 o                         
  -2   0   0      32748.28      29970.97       606.57 o                         
  -1   0   0          4.06          8.21         2.78 o                         
   1   0   0          4.06          1.36         2.42 o                         
   2   0   0      32748.97      30687.39       606.45 o                         
   3   0   0        133.33        138.24        21.36 o                         
   4   0   0        607.56        637.10        23.89 o                         
   5   0   0        381.80        388.68        31.42 o                         
   6   0   0         53.34         46.51        20.76 o                         
   7   0   0        102.67        159.78        67.26 o                         
   8   0   0          3.46         18.20        70.65 o                         
   9   0   0          4.42         65.71        81.45 o                         
  10   0   0          2.43        -91.63        98.72 o                         
 -10   1   0          5.46         -4.32        84.53 o                         
  -9   1   0          1.05        -57.38        76.20 o                         
  -8   1   0          8.70          0.62        68.80 o                         
  -7   1   0         11.90         -8.33        51.52 o                         
  -6   1   0          3.72          4.29        20.51 o                         
  -5   1   0        930.31       1041.21        36.96 o                         
  -4   1   0        302.76        310.54        21.92 o                         
  -3   1   0        494.25        508.89        22.59 o                         
  -2   1   0       6066.11       5618.96       115.17 o                         
  -1   1   0       2158.43       1864.13        29.77 o                         
   1   1   0       1469.78       1319.00        21.33 o                         
   2   1   0       5978.49       5574.08        97.00 o                         
   3   1   0        631.79        679.98        37.21 o                         
   4   1   0        553.17        588.99        22.91 o                         
   5   1   0       1048.36       1184.92        36.85 o                         
   6   1   0         25.44         13.99        25.00 o                         
   7   1   0         27.49         47.51        53.06 o                         
   8   1   0         19.09          0.93        66.95 o                         
   9   1   0          0.85         73.73        80.83 o                         
  10   1   0          3.85         23.55        59.01 o                         
 -10   2   0          0.83         55.22        85.15 o                         
  -9   2   0          2.03          6.48        78.98 o                         
  -8   2   0          1.28        -65.41        65.41 o                         
  -7   2   0          1.79        -16.97        55.22 o                         
  -6   2   0         25.09         26.08        26.45 o                         
  -5   2   0         91.42         89.88        21.51 o                         
  -4   2   0        582.13        559.51        44.20 o                         
  -3   2   0       3414.77       3776.42        97.27 o                         
  -2   2   0        250.28        256.99         8.55 o                         
  -1   2   0      14287.76      13063.61       197.42 o                         
   0   2   0        145.40        175.46         8.17 o                         
   1   2   0      14576.02      13841.87       299.24 o                         
   2   2   0        119.95        120.22         4.49 o                         
   3   2   0       4896.31       5247.82        83.17 o                         
   4   2   0        419.38        424.55        17.83 o                         
   5   2   0        157.35        189.11        21.35 o                         
   6   2   0         80.27         78.01        23.92 o                         
   7   2   0          4.76         30.36        55.07 o                         
   8   2   0          1.71         58.31        67.26 o                         
   9   2   0          2.14         -3.09        78.05 o                         
  10   2   0          1.26          2.51        53.44 o                         
 -10   3   0          2.09        -67.56        84.53 o                         
  -9   3   0          7.35         55.84        80.21 o                         
  -8   3   0         23.19        -62.01        66.95 o                         
  -7   3   0         79.78         82.41        17.25 o                         
  -6   3   0          0.33          0.90        13.53 o                         
  -5   3   0         46.30         42.67        15.01 o                         
  -4   3   0        392.37        397.59        23.06 o                         
  -3   3   0        278.31        274.17        10.51 o                         
  -2   3   0       4791.19       5067.20        87.95 o                         
  -1   3   0       2317.74       2182.39        32.13 o                         
   0   3   0         80.57         79.35         4.07 o                         
   1   3   0       1005.08        960.01        17.85 o                         
   2   3   0       3656.66       3968.95        63.90 o                         
   3   3   0        894.19        893.22        17.41 o                         
   4   3   0        502.38        528.75        15.98 o                         
   5   3   0        207.15        208.61        20.08 o                         
   6   3   0          0.34         16.85        22.61 o                         
   7   3   0         80.90        144.75        36.85 o                         
   8   3   0         37.61         89.16        69.11 o                         
   9   3   0          5.84         56.46        76.20 o                         
  10   3   0          1.32         13.45        55.52 o                         
 -10   4   0          1.60        -54.92        99.34 o                         
  -9   4   0          5.91         53.68        82.99 o                         
  -8   4   0         24.83         41.34        24.00 o                         
  -7   4   0         10.30         17.40        35.37 o                         
  -6   4   0         46.06         63.20        26.99 o                         
  -5   4   0         23.77         25.39        13.03 o                         
  -4   4   0       1043.62       1069.06        26.32 o                         
  -3   4   0        190.37        212.97        11.90 o                         
  -2   4   0         87.99         87.84         5.74 o                         
  -1   4   0        209.16        220.41        10.23 o                         
   0   4   0       9320.96       8944.05       139.55 o                         
   1   4   0         71.72         77.63         5.97 o                         
   2   4   0        388.58        365.34        12.72 o                         
   3   4   0        267.22        275.32        10.02 o                         
   4   4   0       1540.41       1713.32        28.58 o                         
   5   4   0         71.24         73.21        10.38 o                         
   6   4   0          4.13         25.23        13.67 o                         
   7   4   0          1.67         37.64        52.45 o                         
   8   4   0         12.49         35.79        65.10 o                         
   9   4   0          4.41          9.72        70.65 o                         
  10   4   0          1.24        -22.34        55.91 o                         
 -10   5   0          1.33         13.27        98.72 o                         
  -9   5   0         13.93         57.08        86.38 o                         
  -8   5   0         21.07         44.85        20.87 o                         
  -7   5   0         70.75        121.33        23.65 o                         
  -6   5   0         29.71         55.77        20.59 o                         
  -5   5   0         12.05        -14.28        14.28 o                         
  -4   5   0         15.79         22.37         9.38 o                         
  -3   5   0         60.23         68.81        10.99 o                         
  -2   5   0        477.40        505.04        16.32 o                         
  -1   5   0       1235.45       1227.36        19.26 o                         
   0   5   0         22.50         17.31         4.55 o                         
   1   5   0       2307.41       2182.91        38.62 o                         
   2   5   0       1366.48       1403.73        30.29 o                         
   3   5   0        144.52        162.01        16.34 o                         
   4   5   0         50.78         39.28         8.77 o                         
   5   5   0        164.51        133.83        12.01 o                         
   6   5   0         62.39         99.12        15.02 o                         
   7   5   0        135.46        171.24        22.96 o                         
   8   5   0         37.74         45.94        42.32 o                         
  10   5   0          0.61         30.54        70.96 o                         
  -9   6   0         10.22        -63.25        85.46 o                         
  -8   6   0          8.56         -5.06        24.26 o                         
  -7   6   0         34.71         35.23        26.96 o                         
  -6   6   0         21.94         16.62        22.88 o                         
  -5   6   0         69.94         45.90        17.47 o                         
  -4   6   0         20.16         36.12        20.24 o                         
  -3   6   0       1354.98       1428.76        28.61 o                         
  -2   6   0         47.09         60.61         7.71 o                         
  -1   6   0        358.07        368.98        11.60 o                         
   0   6   0        328.04        316.18        10.40 o                         
   1   6   0        469.95        487.60        16.15 o                         
   2   6   0         81.16         84.75        10.29 o                         
   3   6   0       3745.77       4003.17        77.43 o                         
   4   6   0         14.39          1.24        12.60 o                         
   5   6   0        126.21         97.30        17.77 o                         
   6   6   0         57.59         61.22        14.20 o                         
   7   6   0         34.31         47.37        17.20 o                         
   8   6   0         27.08         15.58        18.25 o                         
   9   6   0          2.85         77.13        63.55 o                         
  10   6   0          2.17        -48.75        62.63 o                         
  -9   7   0          3.24         62.32        86.69 o                         
  -8   7   0         14.32         53.43        26.06 o                         
  -7   7   0         65.53         90.88        26.72 o                         
  -6   7   0         27.99         32.02        25.63 o                         
  -5   7   0         10.06         19.63        18.13 o                         
  -4   7   0         43.96         45.70        12.15 o                         
  -3   7   0        229.12        205.95        17.97 o                         
  -2   7   0        672.79        672.07        18.12 o                         
  -1   7   0        168.62        221.63        35.35 o                         
   0   7   0        145.69        159.47        12.79 o                         
   1   7   0         29.81         17.95        13.09 o                         
   2   7   0        833.17        814.20        34.27 o                         
   3   7   0        158.47        165.51        20.02 o                         
   4   7   0        134.58        135.95        31.02 o                         
   5   7   0         38.18         16.22        15.13 o                         
   6   7   0          3.68         -8.13        27.61 o                         
   7   7   0         72.59         84.51        22.47 o                         
   8   7   0         19.06         22.89        21.57 o                         
   9   7   0         11.49         30.23        57.08 o                         
  -9   8   0          2.70        -49.98        90.70 o                         
  -8   8   0         23.40         78.92        28.67 o                         
  -7   8   0         18.55          2.60        23.49 o                         
  -6   8   0         19.77         44.27        28.53 o                         
  -5   8   0          0.52          0.92        16.94 o                         
  -4   8   0         94.60        103.73        18.54 o                         
  -3   8   0         46.03         37.16        12.71 o                         
  -2   8   0        320.33        350.56        18.89 o                         
  -1   8   0         40.29         24.17        11.46 o                         
   0   8   0        927.52        867.83        20.07 o                         
   1   8   0         82.09         72.26        10.81 o                         
   2   8   0        115.90        116.20        11.90 o                         
   3   8   0        142.68        133.36        12.99 o                         
   4   8   0        318.38        293.54        15.86 o                         
   5   8   0          1.42          5.67        13.83 o                         
   6   8   0         15.54          5.60        17.49 o                         
   7   8   0          6.56         -9.35        20.96 o                         
   8   8   0          1.82        -11.19        22.93 o                         
   9   8   0         11.14        -38.26        54.61 o                         
  -8   9   0          4.81         39.12        37.11 o                         
  -7   9   0         24.87         26.38        29.98 o                         
  -6   9   0         47.19         33.77        25.92 o                         
  -5   9   0         38.21         16.70        19.12 o                         
  -4   9   0         10.09         -0.80        14.70 o                         
  -3   9   0          9.50          9.73        13.14 o                         
  -2   9   0         42.37         27.38        12.09 o                         
  -1   9   0        235.68        219.06        19.22 o                         
   0   9   0          0.73         15.73        13.20 o                         
   1   9   0        340.31        358.20        15.20 o                         
   2   9   0        203.06        175.19        14.38 o                         
   3   9   0         49.16         55.04        14.04 o                         
   4   9   0        110.18         73.60        14.89 o                         
   5   9   0         16.72         25.38        15.64 o                         
   6   9   0         13.82         64.05        24.39 o                         
   7   9   0         60.37         97.90        23.42 o                         
   8   9   0         19.34         36.39        24.94 o                         
   9   9   0          2.33         75.59        55.53 o                         
  -8  10   0          3.52        -39.82        39.82 o                         
  -7  10   0          8.09         12.13        32.71 o                         
  -6  10   0          1.12         24.10        32.45 o                         
  -5  10   0         22.03          7.20        23.43 o                         
  -4  10   0          4.95         26.54        19.61 o                         
  -3  10   0         53.28         34.68        16.50 o                         
  -2  10   0          0.07         -1.45        15.17 o                         
  -1  10   0        213.08        213.25        18.37 o                         
   0  10   0         66.38         70.96        16.16 o                         
   1  10   0         92.53        105.74        18.44 o                         
   2  10   0          8.52        -13.85        13.85 o                         
   3  10   0        139.10        105.09        15.70 o                         
   4  10   0          3.83         -4.78        18.90 o                         
   5  10   0         12.66        -20.57        20.57 o                         
   6  10   0         44.48         60.04        24.59 o                         
   7  10   0         18.65        -16.63        42.42 o                         
   8  10   0          1.01          4.52        63.55 o                         
  -7  11   0          1.44         23.27        69.26 o                         
  -6  11   0         43.80         59.85        41.81 o                         
  -5  11   0          8.13         20.20        25.51 o                         
  -4  11   0         25.81          3.11        21.32 o                         
  -3  11   0          6.55        -14.33        18.79 o                         
  -2  11   0          5.43         15.65        21.73 o                         
  -1  11   0          2.95        -14.10        16.25 o                         
   0  11   0         36.45         -1.17        21.12 o                         
   1  11   0         27.36          7.94        21.71 o                         
   2  11   0         79.70         81.19        26.84 o                         
   3  11   0         54.16         80.37        28.68 o                         
   4  11   0        101.79         57.27        32.70 o                         
   5  11   0          2.17         10.42        30.38 o                         
   6  11   0          3.36        -15.98        33.04 o                         
   7  11   0         19.39         21.29        48.75 o                         
   8  11   0          8.75        -42.57        50.60 o                         
  -7  12   0          0.14        -13.88        51.83 o                         
  -6  12   0          3.20          2.85        41.89 o                         
  -5  12   0         11.87         28.63        29.98 o                         
  -4  12   0          3.18         28.01        24.92 o                         
  -3  12   0          0.48         31.19        25.86 o                         
  -2  12   0         12.55         24.53        24.43 o                         
  -1  12   0          6.97        -17.30        17.30 o                         
   0  12   0         35.55         18.36        23.79 o                         
   1  12   0         31.05         28.17        26.90 o                         
   3  12   0         13.88         89.54        30.59 o                         
   4  12   0          0.60          7.50        30.11 o                         
   5  12   0         10.79         20.60        39.33 o                         
   6  12   0         40.01         -5.55        92.86 o                         
   7  12   0          5.03         54.92        63.25 o                         
  -6  13   0          4.18        -32.09        53.99 o                         
  -5  13   0          9.20         64.41        32.77 o                         
  -4  13   0          0.97         39.88        30.84 o                         
  -3  13   0         15.32          1.18        23.28 o                         
  -2  13   0          4.35         -5.22        21.96 o                         
  -1  13   0         59.03         30.00        26.30 o                         
   0  13   0         33.39         -8.62        27.30 o                         
   1  13   0         31.22         43.16        28.91 o                         
   2  13   0         71.77         28.98        30.01 o                         
   3  13   0          0.81          6.66        30.61 o                         
   4  13   0         15.43         -7.13        31.99 o                         
   5  13   0         42.16         14.27        36.40 o                         
   6  13   0          4.46         -2.48        38.06 o                         
   7  13   0          0.27        -17.89        54.61 o                         
  -5  14   0          7.64         -1.38        37.33 o                         
  -4  14   0         14.62         -3.40        36.06 o                         
  -3  14   0         13.56         28.95        26.29 o                         
  -2  14   0          3.28        -17.30        22.93 o                         
  -1  14   0         67.84         73.17        32.09 o                         
   0  14   0         11.78         11.37        30.09 o                         
   1  14   0        109.36         32.48        31.87 o                         
   2  14   0          3.56         -2.94        31.17 o                         
   3  14   0         17.32        -14.93        32.68 o                         
   4  14   0         23.15         17.81        35.43 o                         
   5  14   0         11.96         15.07        45.04 o                         
   6  14   0          8.03          2.24        40.14 o                         
  -4  15   0         36.68         22.64        39.72 o                         
  -3  15   0          0.09        -28.17        28.17 o                         
  -2  15   0         14.14          6.06        35.06 o                         
  -1  15   0         10.16         18.06        35.17 o                         
   0  15   0          0.24        -12.07        32.32 o                         
   1  15   0         11.59         -0.92        55.38 o                         
   2  15   0         26.92         47.55        34.39 o                         
   3  15   0          7.50         29.65        35.10 o                         
   4  15   0         15.78         46.54        43.81 o                         
   5  15   0          1.38         46.54        40.20 o                         
  -3  16   0         10.04          6.48        49.98 o                         
  -2  16   0         28.40         30.60        37.83 o                         
  -1  16   0          2.67        -16.24        35.61 o                         
   0  16   0         19.40         14.72        35.63 o                         
   1  16   0         18.99          6.45        36.10 o                         
   2  16   0          2.09         -3.76        61.70 o                         
   3  16   0          9.26         17.38        39.18 o                         
   4  16   0          3.88         -5.24        53.99 o                         
   0  17   0          0.37         23.89        41.80 o                         
   1  17   0          1.45         10.49        49.98 o                         
  -3 -16   1          1.39         26.53        55.84 o                         
  -2 -16   1          3.32        -45.04        53.37 o                         
  -1 -16   1          0.85        -52.45        52.45 o                         
   0 -16   1          9.50        -51.21        51.21 o                         
   1 -16   1          3.15         27.51        41.72 o                         
   3 -16   1          6.13          4.94        70.03 o                         
  -5 -15   1          0.06         16.35        56.46 o                         
  -4 -15   1          7.67         -5.55        50.90 o                         
  -3 -15   1          7.41        -50.29        50.29 o                         
  -2 -15   1          0.44         -7.40        49.98 o                         
  -1 -15   1         31.84         -8.35        39.18 o                         
   0 -15   1          1.36        -19.25        37.67 o                         
   1 -15   1          5.07        -16.45        38.59 o                         
   2 -15   1         21.52        -39.21        39.21 o                         
   3 -15   1          0.43        -40.05        40.05 o                         
   4 -15   1          1.02          0.05        42.31 o                         
  -5 -14   1          1.13        -12.96        51.83 o                         
  -4 -14   1         13.70          9.87        48.44 o                         
  -3 -14   1         48.01        -35.79        46.28 o                         
  -2 -14   1          0.47         13.88        45.97 o                         
  -1 -14   1         99.83         81.63        36.12 o                         
   0 -14   1          1.26        -18.23        35.31 o                         
   1 -14   1          5.54         34.32        37.07 o                         
   2 -14   1          7.50        -25.89        25.89 o                         
   3 -14   1          7.66        -16.29        28.98 o                         
   4 -14   1          9.06         -3.11        30.73 o                         
   5 -14   1          5.51          1.70        40.58 o                         
  -6 -13   1          0.03        -13.88        51.52 o                         
  -5 -13   1         19.92        -30.54        49.36 o                         
  -4 -13   1          6.11         51.83        46.59 o                         
  -3 -13   1         46.44         36.40        44.73 o                         
  -2 -13   1         34.05          4.83        33.73 o                         
  -1 -13   1         13.13        -17.32        32.05 o                         
   0 -13   1         59.38         60.89        34.32 o                         
   1 -13   1          4.54        -16.66        51.21 o                         
   2 -13   1         24.66        -28.11        28.11 o                         
   3 -13   1          5.88         45.75        40.43 o                         
   4 -13   1          7.35         62.83        42.61 o                         
   5 -13   1          4.09         22.66        82.22 o                         
  -4 -12   1         52.51         35.79        77.13 o                         
  -3 -12   1          4.90         40.72        45.04 o                         
  -2 -12   1        109.00        105.76        35.95 o                         
  -1 -12   1          6.49         -8.95        59.23 o                         
   1 -12   1          4.28          9.26        52.45 o                         
   2 -12   1         76.26         11.11        49.36 o                         
   3 -12   1         45.61         61.02        38.03 o                         
   4 -12   1         30.28         61.52        40.50 o                         
   5 -12   1          5.82        -50.60        50.60 o                         
   6 -12   1          2.76        -29.62        52.45 o                         
  -6 -11   1         33.25         69.42        47.20 o                         
  -5 -11   1          6.39         -0.62        41.65 o                         
  -4 -11   1         40.15         37.64        40.72 o                         
  -3 -11   1         31.07         49.03        29.53 o                         
  -2 -11   1         49.88         -3.24        27.37 o                         
  -1 -11   1         23.16         -8.33        40.11 o                         
   0 -11   1         14.00         12.34        41.65 o                         
   1 -11   1         27.23         21.29        42.88 o                         
   2 -11   1         10.73         39.70        39.03 o                         
   3 -11   1         57.45         11.93        23.60 o                         
   4 -11   1         23.06         46.95        49.05 o                         
   5 -11   1          9.76         24.85        55.48 o                         
   6 -11   1          1.05         -4.01        43.46 o                         
  -6 -10   1         32.78         42.88        44.43 o                         
  -5 -10   1         86.14         59.85        39.18 o                         
  -4 -10   1         22.63         70.96        37.33 o                         
  -3 -10   1        372.40        340.94        29.17 o                         
  -2 -10   1          7.17          6.48        35.48 o                         
  -1 -10   1          6.29         16.27        55.38 o                         
   0 -10   1         15.71         43.81        37.02 o                         
   1 -10   1         87.97         71.52        30.23 o                         
   2 -10   1          0.65         -4.64        19.22 o                         
   3 -10   1         62.31         36.38        22.41 o                         
   4 -10   1         25.88         10.82        24.44 o                         
   5 -10   1          1.59         52.40        38.26 o                         
  -8  -9   1          0.35        -19.13        39.49 o                         
  -7  -9   1         24.50        -31.47        31.47 o                         
  -6  -9   1          2.76         20.67        40.42 o                         
  -5  -9   1         87.56         97.80        37.02 o                         
  -4  -9   1         46.40         33.63        33.01 o                         
  -3  -9   1         11.04         -8.18        22.25 o                         
  -2  -9   1        138.74        147.42        23.43 o                         
  -1  -9   1        163.74        193.94        49.50 o                         
   0  -9   1        144.08        131.20        21.87 o                         
   1  -9   1        378.00        389.20        22.22 o                         
   2  -9   1         61.21         64.97        19.99 o                         
   3  -9   1         13.40         25.16        20.48 o                         
   4  -9   1         75.89         47.19        18.91 o                         
   5  -9   1         52.84         59.23        35.74 o                         
   6  -9   1         53.35         62.71        57.69 o                         
  -8  -8   1          4.89         10.80        38.56 o                         
  -7  -8   1          0.65         -9.87        33.32 o                         
  -6  -8   1         67.42         69.42        29.62 o                         
  -5  -8   1         11.69         45.04        32.70 o                         
  -4  -8   1        783.76        761.97        54.61 o                         
  -3  -8   1         99.98         66.95        29.00 o                         
  -2  -8   1        463.16        508.31        29.15 o                         
  -1  -8   1         17.87         32.39        17.35 o                         
   0  -8   1        291.57        305.20        37.18 o                         
   1  -8   1          0.05          5.53        12.51 o                         
   2  -8   1        143.02        158.77        16.89 o                         
   3  -8   1         45.89         38.51        15.25 o                         
   4  -8   1         25.91         22.85        34.91 o                         
   5  -8   1         30.84         53.46        25.91 o                         
   6  -8   1        141.48        134.50        31.14 o                         
   7  -8   1         20.11         12.24        41.79 o                         
  -8  -7   1         39.06         72.36        33.49 o                         
  -7  -7   1         23.83         60.12        37.48 o                         
  -6  -7   1         19.65         48.44        29.00 o                         
  -5  -7   1        119.04         89.16        25.92 o                         
  -4  -7   1        118.29        109.52        32.39 o                         
  -3  -7   1        399.75        504.05        45.97 o                         
  -2  -7   1        303.31        276.55        29.00 o                         
  -1  -7   1        157.55        166.15        16.47 o                         
   0  -7   1        101.38        107.18        15.81 o                         
   1  -7   1         64.64         89.62        13.61 o                         
   2  -7   1        344.92        320.38        13.46 o                         
   3  -7   1        197.72        203.07        13.56 o                         
   4  -7   1         63.80         60.34        15.37 o                         
   5  -7   1         14.37         48.67        26.45 o                         
   6  -7   1          0.39        -34.28        34.28 o                         
   7  -7   1          9.46          2.75        30.83 o                         
  -8  -6   1         45.04         31.47        40.11 o                         
  -7  -6   1        103.29        120.32        36.40 o                         
  -6  -6   1        131.27        130.43        25.78 o                         
  -5  -6   1        481.18        538.30        44.12 o                         
  -4  -6   1         59.47         70.40        22.67 o                         
  -3  -6   1       3978.91       4096.67       148.40 o                         
  -2  -6   1        133.48        159.33        14.58 o                         
  -1  -6   1       1211.07       1221.67        73.12 o                         
   0  -6   1          9.60          7.55         8.78 o                         
   1  -6   1        416.32        412.30        16.52 o                         
   2  -6   1         14.69         17.88        10.29 o                         
   3  -6   1         54.82         58.78        10.61 o                         
   4  -6   1         11.11          3.36        10.86 o                         
   5  -6   1        132.70        133.67        13.63 o                         
   6  -6   1         20.81         45.32        20.64 o                         
   7  -6   1        138.86        181.96        41.29 o                         
  -7  -5   1         61.78         66.89        28.88 o                         
  -6  -5   1        334.98        364.61        28.68 o                         
  -5  -5   1        274.38        254.02        17.57 o                         
  -4  -5   1        700.58        636.40        39.80 o                         
  -3  -5   1       1604.08       1740.45        38.74 o                         
  -2  -5   1       1237.53       1299.48        63.25 o                         
  -1  -5   1       1322.35       1315.30        30.74 o                         
   0  -5   1        156.95        158.69        10.78 o                         
   1  -5   1         21.36         16.65         8.61 o                         
   2  -5   1        426.83        377.06        21.66 o                         
   3  -5   1        102.88         77.42        12.52 o                         
   4  -5   1        227.95        234.99        31.79 o                         
   5  -5   1          9.52        -11.22        22.83 o                         
   6  -5   1          0.59        -13.96        13.96 o                         
   7  -5   1         68.27         94.86        20.54 o                         
  -7  -4   1         68.91         43.13        28.71 o                         
  -6  -4   1        237.76        254.97        26.52 o                         
  -5  -4   1        517.71        494.57        35.16 o                         
  -4  -4   1       2195.91       2332.74        44.90 o                         
  -3  -4   1        550.97        565.97        14.87 o                         
  -2  -4   1       1120.49       1131.51        46.28 o                         
  -1  -4   1         54.62         56.69         6.40 o                         
   0  -4   1       2734.39       2624.64        69.59 o                         
   1  -4   1         78.50         79.15        11.89 o                         
   2  -4   1        787.34        786.94        27.99 o                         
   3  -4   1          6.84         29.00        26.84 o                         
   4  -4   1        107.42         72.64        18.68 o                         
   5  -4   1         13.75         19.47        21.56 o                         
   6  -4   1        123.76        231.66        63.86 o                         
  -7  -3   1         98.18        124.65        41.33 o                         
  -6  -3   1        218.90        284.18        36.87 o                         
  -5  -3   1        822.99        820.85        78.81 o                         
  -4  -3   1        299.87        284.38        17.73 o                         
  -3  -3   1         51.75         53.19         5.33 o                         
  -2  -3   1       2007.97       1879.30        34.24 o                         
  -1  -3   1       2328.56       2283.50        57.48 o                         
   0  -3   1       1919.58       1846.02        48.65 o                         
   3  -3   1        170.85         91.94        28.38 o                         
   5  -3   1         31.78         19.48        20.18 o                         
   6  -3   1          6.35         45.66        59.54 o                         
   7  -3   1          9.84         63.55        72.50 o                         
   8  -3   1          5.02         11.11        86.38 o                         
  -7  -2   1        459.15        503.63        40.03 o                         
  -6  -2   1        132.17        130.79        20.92 o                         
  -5  -2   1        413.32        441.29        24.05 o                         
  -4  -2   1        292.73        296.01        17.17 o                         
  -3  -2   1       7327.91       7585.56       118.75 o                         
  -2  -2   1        496.83        496.02        11.48 o                         
  -1  -2   1       3399.79       3006.46        75.48 o                         
   3  -2   1        193.52        144.38        26.84 o                         
   4  -2   1         36.00         35.48        38.26 o                         
   5  -2   1         68.75        125.26        44.73 o                         
   6  -2   1         16.04          6.23        30.85 o                         
   7  -2   1         46.14        126.18        73.12 o                         
   8  -2   1         11.17         10.18        87.00 o                         
  -8  -1   1         53.79         78.36        61.39 o                         
  -7  -1   1         43.94         14.32        29.27 o                         
  -6  -1   1        223.13        181.63        25.61 o                         
  -5  -1   1       3782.07       4137.50        90.28 o                         
  -4  -1   1       1099.32       1191.46        27.66 o                         
  -3  -1   1       2971.38       3315.56        85.29 o                         
  -2  -1   1        847.62        839.46        23.96 o                         
   4  -1   1        167.76        100.27        33.32 o                         
   5  -1   1         16.87         -0.98        24.84 o                         
   6  -1   1          9.50         11.13        30.23 o                         
   7  -1   1          0.10        -67.26        71.58 o                         
   8  -1   1         15.48          0.93        89.16 o                         
  -9   0   1          0.68          7.40        73.12 o                         
  -8   0   1         14.69         12.96        61.39 o                         
  -7   0   1         15.47        -46.28        46.28 o                         
  -6   0   1        464.80        457.24        29.07 o                         
  -5   0   1        201.33        194.08        14.41 o                         
  -4   0   1        355.27        362.78        15.51 o                         
  -3   0   1        696.72        636.39        19.17 o                         
  -2   0   1      13499.99      12071.13       409.39 o                         
   3   0   1         79.05         66.02        23.45 o                         
   4   0   1         56.42        165.02        34.25 o                         
   5   0   1          1.32        -15.34        23.14 o                         
   6   0   1         14.03        -11.42        24.66 o                         
   7   0   1          4.25        -72.19        72.19 o                         
   8   0   1          9.30         76.51        92.25 o                         
  -9   1   1          3.48        -72.19        72.19 o                         
  -8   1   1         29.49         29.62        73.73 o                         
  -7   1   1         39.13         68.18        49.05 o                         
  -6   1   1        180.36        164.53        21.61 o                         
  -5   1   1       4000.15       4381.42        83.11 o                         
  -4   1   1       1194.22       1268.73        29.52 o                         
  -3   1   1       3351.74       3509.59        64.78 o                         
  -2   1   1       1099.68       1089.87        40.06 o                         
  -1   1   1       2776.88       2537.28        89.16 o                         
   3   1   1        193.61        189.40        25.92 o                         
   4   1   1        177.51        173.35        35.48 o                         
   5   1   1         50.86         54.31        19.81 o                         
   6   1   1         10.80         10.24        25.14 o                         
   7   1   1          4.03        -29.31        74.04 o                         
   8   1   1         16.02         58.31       128.03 o                         
  -9   2   1          6.28        -73.12        73.12 o                         
  -8   2   1         78.20         42.88        69.72 o                         
  -7   2   1        441.03        477.52        59.85 o                         
  -6   2   1        157.20        163.09        21.75 o                         
  -5   2   1        256.35        243.04        16.11 o                         
  -4   2   1        295.74        302.40        11.62 o                         
  -3   2   1       7759.20       7940.56        98.11 o                         
  -2   2   1        362.77        361.44         9.11 o                         
  -1   2   1       4167.98       3721.56        58.64 o                         
   3   2   1        309.60        350.13        39.49 o                         
   4   2   1        104.78         80.21        35.48 o                         
   5   2   1        105.60         92.34        52.29 o                         
   6   2   1         16.74         46.94        25.49 o                         
   7   2   1         64.94        111.99        75.89 o                         
   8   2   1          7.55        -39.18        92.55 o                         
   9   2   1         16.65         33.01        87.62 o                         
  -9   3   1          2.95        -55.22        76.20 o                         
  -8   3   1        107.07        167.18        69.42 o                         
  -7   3   1         13.80        103.35        56.15 o                         
  -6   3   1        128.35        143.57        14.26 o                         
  -5   3   1        713.84        691.27        21.41 o                         
  -4   3   1        617.53        632.05        14.67 o                         
  -3   3   1        351.31        322.88         9.03 o                         
  -2   3   1       1570.05       1535.71        22.42 o                         
  -1   3   1       1112.91       1089.14        20.50 o                         
   0   3   1       1860.97       1854.99        40.23 o                         
   1   3   1       2185.50       2134.55        46.52 o                         
   3   3   1        183.19        146.85        27.15 o                         
   4   3   1        224.92        158.24        37.64 o                         
   5   3   1         38.91         61.49        21.24 o                         
   6   3   1         18.76         -9.53        43.96 o                         
   7   3   1         22.61         93.24        35.06 o                         
  -9   4   1          4.44          4.94        78.05 o                         
  -8   4   1         55.36         52.76        69.72 o                         
  -7   4   1         39.91         51.00        19.03 o                         
  -6   4   1        264.85        238.10        22.08 o                         
  -5   4   1        385.59        350.28        13.97 o                         
  -4   4   1       1839.85       2040.93        29.64 o                         
  -3   4   1        867.35        842.99        15.01 o                         
  -2   4   1       1792.03       1931.73        30.17 o                         
  -1   4   1         32.51         28.09         4.18 o                         
   0   4   1       4674.48       4559.94       117.89 o                         
   1   4   1        115.61         99.66        16.51 o                         
   2   4   1       1146.92       1227.88        48.33 o                         
   3   4   1          0.67        -11.71        14.81 o                         
   4   4   1        365.27        320.09        22.89 o                         
   5   4   1          6.96         12.38        27.57 o                         
   6   4   1        231.34        270.47        19.46 o                         
   7   4   1          8.05         -9.60        19.55 o                         
   8   4   1         74.62         86.65        23.19 o                         
   9   4   1          3.69         60.78        84.22 o                         
  -9   5   1          6.47          6.17        80.21 o                         
  -8   5   1         31.42        -28.07        70.34 o                         
  -7   5   1         56.83         53.28        31.22 o                         
  -6   5   1        195.73        247.14        41.87 o                         
  -5   5   1        337.46        307.51        12.61 o                         
  -4   5   1        542.79        471.96        14.11 o                         
  -3   5   1        866.25        947.06        15.84 o                         
  -2   5   1       2382.74       2320.62        33.74 o                         
  -1   5   1       2323.23       2383.85        37.02 o                         
   0   5   1         65.99         74.98        10.02 o                         
   1   5   1        196.27        178.13         9.68 o                         
   2   5   1        290.50        290.26        18.61 o                         
   3   5   1         54.55         55.53        16.35 o                         
   4   5   1        343.79        326.19        25.02 o                         
   5   5   1          0.53          8.55        12.39 o                         
   6   5   1          0.38          8.50        24.17 o                         
   7   5   1         54.07         56.47        16.52 o                         
   8   5   1         24.26         25.28        18.82 o                         
   9   5   1         12.45         12.03        82.37 o                         
  -8   6   1         23.39         -1.39        28.98 o                         
  -7   6   1        111.23        132.08        32.07 o                         
  -6   6   1        111.41        116.66        14.56 o                         
  -5   6   1        243.10        216.13        14.53 o                         
  -4   6   1         17.46         34.87        10.17 o                         
  -3   6   1       4291.49       4485.14        58.57 o                         
  -2   6   1        256.98        274.62         9.42 o                         
  -1   6   1        202.35        199.72         7.78 o                         
   0   6   1        136.97        147.40        10.31 o                         
   1   6   1         53.92         46.97        12.49 o                         
   2   6   1         38.12         12.01         9.97 o                         
   3   6   1        158.36        158.77        12.93 o                         
   4   6   1          5.46          9.32        17.59 o                         
   5   6   1        107.81         85.44        17.32 o                         
   6   6   1         17.80          4.88        15.56 o                         
   7   6   1        165.55        193.74        18.95 o                         
   8   6   1          1.06         22.90        20.83 o                         
   9   6   1         23.32         62.32        82.99 o                         
  -8   7   1         25.86         37.00        25.56 o                         
  -7   7   1         25.77         28.27        23.73 o                         
  -6   7   1         15.53         36.04        15.74 o                         
  -5   7   1          7.95        -12.25        12.25 o                         
  -4   7   1         63.38         47.29        12.84 o                         
  -3   7   1        144.33        186.06        15.29 o                         
  -2   7   1        625.42        612.91        18.03 o                         
  -1   7   1        291.68        272.29        12.61 o                         
   0   7   1        285.91        307.61        17.85 o                         
   1   7   1        215.23        216.18        15.12 o                         
   2   7   1         80.98         62.39        12.74 o                         
   3   7   1        147.30        169.99        15.35 o                         
   4   7   1         42.24          6.34        17.44 o                         
   5   7   1         11.78         32.05        15.77 o                         
   6   7   1          5.75          5.20        17.42 o                         
   7   7   1         19.21         25.98        17.99 o                         
   8   7   1         18.36         26.95        35.39 o                         
  -8   8   1          6.77        -35.48        35.48 o                         
  -7   8   1          5.91         42.71        32.72 o                         
  -6   8   1         58.85         15.67        19.95 o                         
  -5   8   1          3.87         -8.86        14.82 o                         
  -4   8   1        498.61        426.90        28.53 o                         
  -3   8   1        196.17        162.34        13.03 o                         
  -2   8   1        440.74        459.88        20.37 o                         
  -1   8   1         33.07         27.28        11.24 o                         
   0   8   1        277.61        269.62        15.46 o                         
   1   8   1          3.47        -11.37        12.49 o                         
   2   8   1        362.64        372.36        18.21 o                         
   3   8   1         25.87         20.80        14.89 o                         
   4   8   1         75.92         62.02        16.02 o                         
   5   8   1          1.38         47.43        16.23 o                         
   6   8   1        115.00        129.09        23.14 o                         
   7   8   1         47.83        -29.00        33.01 o                         
   8   8   1         42.09         48.44        66.33 o                         
   9   8   1          5.24         15.53        52.18 o                         
  -8   9   1         13.21        -31.10        31.10 o                         
  -7   9   1         59.20          7.70        30.02 o                         
  -6   9   1         15.54         26.95        19.52 o                         
  -5   9   1         12.65         27.68        18.22 o                         
  -4   9   1         34.50         63.72        14.51 o                         
  -3   9   1         69.35         65.33        14.09 o                         
  -2   9   1        150.40        136.95        11.78 o                         
  -1   9   1        275.52        311.24        16.88 o                         
   0   9   1         74.14         54.07        14.74 o                         
   1   9   1        126.97        131.32        17.10 o                         
   2   9   1          4.67         11.86        15.93 o                         
   3   9   1          4.15         11.71        15.66 o                         
   4   9   1         15.43          9.26        17.36 o                         
   5   9   1         26.87         -3.99        23.89 o                         
   6   9   1          0.70        -16.20        25.70 o                         
   7   9   1          2.81         64.98        28.24 o                         
   8   9   1          0.96        -21.47        21.47 o                         
  -8  10   1          3.33         41.34        43.50 o                         
  -7  10   1         25.16        -12.65        41.65 o                         
  -6  10   1         58.35         47.56        29.04 o                         
  -5  10   1         29.57         25.94        25.93 o                         
  -4  10   1          1.66          2.51        17.02 o                         
  -3  10   1        168.40        151.39        26.15 o                         
  -2  10   1         33.16         -6.40        23.44 o                         
  -1  10   1         45.17         41.23        13.98 o                         
   0  10   1         64.55         53.52        17.00 o                         
   1  10   1        163.81        180.18        21.77 o                         
   2  10   1         15.71         50.32        17.72 o                         
   3  10   1         29.20         19.48        19.16 o                         
   4  10   1          8.42         27.01        25.20 o                         
   5  10   1         24.64         16.04        35.17 o                         
   6  10   1          4.56          6.48        37.64 o                         
   7  10   1         16.98         17.53        29.34 o                         
   8  10   1          4.58         -1.80        25.65 o                         
  -8  11   1          7.71         77.13        46.89 o                         
  -7  11   1          8.71         12.34        45.66 o                         
  -6  11   1         11.31          1.03        30.48 o                         
  -5  11   1          4.80         26.64        46.89 o                         
  -4  11   1         96.31         93.63        21.66 o                         
  -3  11   1         30.91         18.61        20.71 o                         
  -2  11   1         57.31         51.23        18.97 o                         
  -1  11   1         81.62         74.18        18.44 o                         
   0  11   1         26.84         26.26        17.88 o                         
   1  11   1         49.73         49.03        23.94 o                         
   2  11   1         20.76         14.61        24.68 o                         
   3  11   1          0.44         43.08        26.89 o                         
   4  11   1          9.60         36.18        41.50 o                         
   5  11   1          9.59         41.72        29.32 o                         
   6  11   1         23.92         26.28        29.42 o                         
   7  11   1          5.32         47.97        31.50 o                         
  -7  12   1          5.68         -8.02        49.36 o                         
  -6  12   1         37.48        123.00        47.34 o                         
  -5  12   1         10.49        -42.55        53.22 o                         
  -4  12   1          5.08         33.12        25.84 o                         
  -3  12   1         41.37         26.10        24.03 o                         
  -2  12   1         16.37         54.42        21.78 o                         
  -1  12   1         16.67         16.91        19.60 o                         
   0  12   1         21.80          8.35        22.17 o                         
   1  12   1         18.86        -14.41        19.36 o                         
   2  12   1          1.74         25.34        21.81 o                         
   3  12   1          4.97         23.77        43.42 o                         
   4  12   1          3.83         49.80        65.41 o                         
   5  12   1          5.74          9.69        27.26 o                         
   6  12   1          9.42         15.88        31.44 o                         
   7  12   1          0.39        -30.85        53.99 o                         
  -6  13   1          4.06        -13.74        35.30 o                         
  -5  13   1         45.19         74.78        34.51 o                         
  -4  13   1          4.30        -22.41        31.57 o                         
  -3  13   1          5.57          7.55        37.77 o                         
  -2  13   1         40.14         17.81        20.26 o                         
  -1  13   1         28.87         43.00        27.62 o                         
   0  13   1         45.76         39.84        21.68 o                         
   1  13   1        104.71         56.43        33.75 o                         
   2  13   1         11.38        -16.96        22.05 o                         
   3  13   1         13.49         15.65        23.65 o                         
   4  13   1          2.05         59.10        25.49 o                         
   5  13   1          3.76         37.96        27.10 o                         
   6  13   1          8.20        -38.10        38.10 o                         
  -6  14   1         14.16          6.83        38.84 o                         
  -5  14   1          8.94         23.98        51.52 o                         
  -4  14   1         21.95         88.21        35.72 o                         
  -3  14   1         16.15         22.89        26.07 o                         
  -2  14   1         22.52         23.37        30.67 o                         
  -1  14   1        119.08         99.12        31.10 o                         
   0  14   1          9.89         -2.78        28.52 o                         
   1  14   1         82.24         49.45        30.54 o                         
   2  14   1          7.13         -4.16        23.84 o                         
   3  14   1         13.78         -3.92        41.98 o                         
   4  14   1          2.30        -35.79        35.79 o                         
   5  14   1         22.07         15.12        38.38 o                         
   6  14   1          6.44        -15.12        56.46 o                         
  -5  15   1          1.35         -1.85        39.60 o                         
  -4  15   1         39.50        -36.92        36.92 o                         
  -3  15   1          5.36         -0.06        35.65 o                         
  -2  15   1         10.84         -9.15        74.66 o                         
  -1  15   1         17.31         18.09        31.67 o                         
   0  15   1          5.09          3.17        30.96 o                         
   1  15   1         21.72         51.77        32.23 o                         
   2  15   1          5.36        -12.69        32.62 o                         
   3  15   1          1.23         11.69        35.08 o                         
   4  15   1         34.68         76.42        38.56 o                         
   5  15   1          3.47         19.20        40.56 o                         
  -3  16   1         25.10         69.09        48.75 o                         
  -2  16   1         10.96         -6.10        35.92 o                         
  -1  16   1          5.58         37.94        34.15 o                         
   0  16   1         15.31         -5.89        32.87 o                         
   1  16   1          2.87         45.46        35.16 o                         
   2  16   1         20.92        -31.89        35.16 o                         
   3  16   1         21.33          1.95        38.39 o                         
   0  17   1          2.17        -27.36        38.72 o                         
   1  17   1         14.72          5.86        45.04 o                         
  -3 -16   2          2.56         -5.55        73.43 o                         
  -2 -16   2          7.85         13.86        59.12 o                         
  -1 -16   2          2.01        -34.25       106.75 o                         
  -5 -15   2          2.11        124.64        55.53 o                         
  -4 -15   2          3.97         39.49        53.68 o                         
  -3 -15   2          3.34         18.56        40.62 o                         
  -2 -15   2          8.03        -11.80        39.71 o                         
  -1 -15   2          2.91        -54.61        54.61 o                         
   0 -15   2          1.78        -18.51        57.69 o                         
   1 -15   2          5.19         33.01        60.47 o                         
  -6 -14   2          5.52        -35.79        50.60 o                         
  -5 -14   2          4.72         11.11        52.45 o                         
  -4 -14   2          2.84        -13.93        36.27 o                         
  -3 -14   2        121.91         58.81        37.61 o                         
  -2 -14   2          1.06          5.24        54.61 o                         
  -1 -14   2         52.33         -5.24        53.99 o                         
   0 -14   2         14.96        -27.77        53.99 o                         
   1 -14   2          4.60          0.62        57.38 o                         
  -7 -13   2          0.98          5.55        55.53 o                         
  -6 -13   2          2.10        130.81        50.60 o                         
  -5 -13   2         37.43        140.37        50.90 o                         
  -4 -13   2         17.13         23.22        47.05 o                         
  -3 -13   2          5.41         20.25        34.33 o                         
  -2 -13   2         14.38         39.49        51.21 o                         
  -1 -13   2         24.10         14.50        51.21 o                         
   0 -13   2         69.13         31.16        53.06 o                         
   1 -13   2         12.22          1.21        26.93 o                         
  -7 -12   2          3.83         49.05        54.92 o                         
  -6 -12   2          3.81         53.99        51.83 o                         
  -5 -12   2         11.92          6.48        48.44 o                         
  -4 -12   2         43.87         95.57        37.47 o                         
  -3 -12   2          4.72        -44.43        44.43 o                         
  -2 -12   2         84.70         75.89        47.82 o                         
  -1 -12   2         10.47        -14.50        45.97 o                         
   0 -12   2         59.35         -9.56        47.82 o                         
   1 -12   2         14.31         23.00        25.35 o                         
  -7 -11   2          0.66          4.63        50.29 o                         
  -6 -11   2          1.65        -20.67        45.04 o                         
  -5 -11   2         17.60         65.89        31.71 o                         
  -4 -11   2          1.86        -22.41        44.73 o                         
  -3 -11   2         24.77         -3.09        42.27 o                         
  -2 -11   2        155.81        174.28        45.97 o                         
  -1 -11   2         92.99         57.38        44.12 o                         
   0 -11   2         47.26          2.78        42.88 o                         
   1 -11   2        285.15        192.86        26.52 o                         
  -7 -10   2          1.77         33.32        47.51 o                         
  -6 -10   2          0.36         48.13        43.19 o                         
  -5 -10   2         22.77          7.63        29.76 o                         
  -4 -10   2          4.98         51.83        41.96 o                         
  -3 -10   2         89.18        102.74        41.03 o                         
  -2 -10   2          5.53        -16.04        37.95 o                         
  -1 -10   2        114.21        157.93        41.96 o                         
   0 -10   2         20.29         17.28        37.33 o                         
   1 -10   2        408.95        398.26        48.13 o                         
  -7  -9   2          3.73        -15.73        43.19 o                         
  -6  -9   2         25.09         11.11        39.80 o                         
  -5  -9   2          0.94          7.68        26.83 o                         
  -4  -9   2         21.11         -8.02        32.70 o                         
  -3  -9   2          5.84        -21.94        21.94 o                         
  -2  -9   2         13.34         -7.39        25.92 o                         
  -1  -9   2         25.86         52.34        21.88 o                         
   0  -9   2          3.67          5.36        17.13 o                         
   1  -9   2         29.53         29.27        24.95 o                         
  -8  -8   2          4.30          9.26        31.47 o                         
  -7  -8   2          1.53         28.07        40.72 o                         
  -6  -8   2         30.49         -5.24        36.10 o                         
  -5  -8   2         12.44         42.77        24.52 o                         
  -4  -8   2         86.00         60.72        21.39 o                         
  -3  -8   2         16.49         21.36        19.94 o                         
  -2  -8   2          1.29         61.09        29.31 o                         
  -1  -8   2         50.44         48.39        18.09 o                         
   0  -8   2        242.67        242.52        16.78 o                         
  -8  -7   2         29.18         28.01        48.44 o                         
  -7  -7   2         44.69         56.49        22.10 o                         
  -6  -7   2         25.17         74.66        57.69 o                         
  -5  -7   2        208.47        167.02        20.37 o                         
  -4  -7   2         36.56         23.62        18.23 o                         
  -3  -7   2        232.74        214.81        22.21 o                         
  -2  -7   2        281.03        344.12        18.22 o                         
  -1  -7   2         70.65         70.97        12.77 o                         
   0  -7   2        333.59        310.26        20.68 o                         
  -8  -6   2         32.89         77.75        42.58 o                         
  -7  -6   2         82.35         84.53        37.64 o                         
  -6  -6   2         63.14         56.16        18.77 o                         
  -5  -6   2        107.30         64.79        27.77 o                         
  -4  -6   2         98.40         97.33        18.00 o                         
  -3  -6   2        101.15        147.81        28.37 o                         
  -2  -6   2          7.72         13.59        12.94 o                         
  -7  -5   2          1.94         13.20        28.81 o                         
  -6  -5   2        188.10        206.81        17.46 o                         
  -5  -5   2         92.47        106.25        14.43 o                         
  -4  -5   2        302.12        305.61        18.14 o                         
  -3  -5   2        124.87        108.55         8.26 o                         
  -2  -5   2         48.56         39.14        11.41 o                         
  -7  -4   2         72.46         79.07        37.18 o                         
  -6  -4   2        151.94        192.19        16.57 o                         
  -5  -4   2         66.51         71.06        11.88 o                         
  -4  -4   2         83.50         98.85        10.98 o                         
  -3  -4   2         67.24         57.73         8.02 o                         
  -7  -3   2        234.47        244.02        33.63 o                         
  -6  -3   2         37.13         31.96        17.76 o                         
  -5  -3   2          4.52         -5.34         9.18 o                         
  -4  -3   2        698.83        735.78        16.68 o                         
  -3  -3   2        894.32        936.60        41.19 o                         
  -7  -2   2        124.88        137.03        23.54 o                         
  -6  -2   2         19.31         41.67        17.89 o                         
  -5  -2   2        236.39        194.38        26.74 o                         
  -4  -2   2        172.71        218.89        20.39 o                         
  -3  -2   2       1121.52       1073.23        45.66 o                         
  -7  -1   2        107.92        166.64        27.38 o                         
  -6  -1   2         80.94         95.75        31.01 o                         
  -5  -1   2         90.07         99.12        15.46 o                         
  -4  -1   2         32.15         40.58        14.76 o                         
  -3  -1   2        605.68        582.44        22.89 o                         
  -7   0   2        229.23        198.34        40.11 o                         
  -6   0   2         32.77         37.76        18.18 o                         
  -5   0   2        137.00        148.92        16.21 o                         
  -4   0   2       1059.46       1071.48        38.16 o                         
  -3   0   2         50.42         38.07         9.33 o                         
  -7   1   2        106.60        124.95        40.11 o                         
  -6   1   2        111.83         96.55        19.54 o                         
  -5   1   2        276.77        293.51        18.49 o                         
  -4   1   2          8.56        -14.63        14.63 o                         
  -3   1   2        283.59        278.50        18.51 o                         
  -7   2   2        172.98        167.80        41.96 o                         
  -6   2   2          8.47         32.08        18.87 o                         
  -5   2   2        413.50        418.25        33.31 o                         
  -4   2   2        112.66        119.76        14.21 o                         
  -3   2   2       1938.27       1900.36        52.24 o                         
  -7   3   2        230.98        170.58        43.50 o                         
  -6   3   2        112.24         89.25        20.59 o                         
  -5   3   2         71.48         73.54         9.13 o                         
  -4   3   2        251.58        272.95        16.03 o                         
  -3   3   2       1106.20       1133.54        25.39 o                         
  -2   3   2       1487.67       1379.98        39.27 o                         
  -7   4   2         94.36        104.28        42.88 o                         
  -6   4   2        190.48        199.70        13.41 o                         
  -5   4   2        184.23        201.49        13.48 o                         
  -4   4   2        447.53        443.95        14.01 o                         
  -3   4   2         13.48         16.32         6.21 o                         
  -2   4   2        255.44        257.32        10.58 o                         
  -7   5   2          3.29         24.37        23.14 o                         
  -6   5   2        185.31        168.33        12.44 o                         
  -5   5   2         69.32         89.73         8.92 o                         
  -4   5   2        705.93        753.52        17.89 o                         
  -3   5   2        657.67        636.97        21.99 o                         
  -2   5   2        512.31        495.50        15.13 o                         
  -1   5   2         86.87         80.41        13.50 o                         
   0   5   2         28.57         28.98         8.82 o                         
  -7   6   2         94.79         85.92        23.33 o                         
  -6   6   2         96.00        109.34        15.75 o                         
  -5   6   2         96.44        128.58        14.98 o                         
  -4   6   2        158.38        167.79        11.06 o                         
  -3   6   2       1143.34       1355.88        24.24 o                         
  -2   6   2         25.27         25.90         7.50 o                         
  -1   6   2       1198.49       1239.22        28.11 o                         
   0   6   2          7.51         -9.41        10.92 o                         
   1   6   2        702.77        815.97       116.76 o                         
  -7   7   2         30.19         43.05        22.58 o                         
  -6   7   2         16.60         65.37        17.09 o                         
  -5   7   2        307.95        293.31        15.67 o                         
  -4   7   2         14.76         17.84        11.18 o                         
  -3   7   2        595.55        632.58        18.76 o                         
  -2   7   2        200.38        206.82        12.09 o                         
  -1   7   2         79.44         84.89         9.49 o                         
   0   7   2        379.81        389.44        17.69 o                         
   1   7   2        263.57        311.11        18.73 o                         
   2   7   2        281.81        279.79        27.15 o                         
  -8   8   2          3.84        -18.36        27.72 o                         
  -7   8   2          1.99         19.21        20.82 o                         
  -6   8   2         27.15         72.51        21.55 o                         
  -5   8   2          2.47          5.48        13.73 o                         
  -4   8   2        441.15        400.75        23.11 o                         
  -3   8   2         55.23         51.76        11.17 o                         
  -2   8   2        260.69        266.84        12.97 o                         
  -1   8   2         59.59         79.49        13.71 o                         
   0   8   2        212.61        230.27        15.62 o                         
   1   8   2         23.28         -1.22        16.07 o                         
   2   8   2        455.31        482.82        36.46 o                         
   3   8   2         41.61         30.93        21.44 o                         
   4   8   2         68.61         60.51        29.46 o                         
  -8   9   2          5.48         86.21        31.57 o                         
  -7   9   2         21.57         -4.36        19.58 o                         
  -6   9   2          3.23        -18.31        18.31 o                         
  -5   9   2          9.57         39.21        17.64 o                         
  -4   9   2         32.30         30.58        11.70 o                         
  -3   9   2         75.74         80.24        16.18 o                         
  -2   9   2         70.44         65.38        12.56 o                         
  -1   9   2        172.13        159.02        20.61 o                         
   0   9   2        249.96        252.86        18.13 o                         
   1   9   2        293.71        368.95        24.85 o                         
   2   9   2         48.30         71.30        22.21 o                         
   3   9   2          6.35         54.30        32.70 o                         
   4   9   2         82.24        102.12        36.40 o                         
   5   9   2         33.91         17.28        37.33 o                         
  -8  10   2          2.85        -28.76        28.76 o                         
  -7  10   2         11.52         12.31        27.86 o                         
  -6  10   2         30.57         58.76        27.06 o                         
  -5  10   2         54.54         52.31        25.50 o                         
  -4  10   2          6.21         39.57        15.03 o                         
  -3  10   2        354.11        326.54        23.16 o                         
  -2  10   2          0.74          2.37        13.89 o                         
  -1  10   2          8.93         -0.10        13.72 o                         
   0  10   2         10.95          2.25        17.63 o                         
   1  10   2        150.03        152.81        24.09 o                         
   2  10   2         12.24        -19.90        22.16 o                         
   3  10   2        151.23         73.85        25.35 o                         
   4  10   2         56.55         29.00        33.94 o                         
   5  10   2         17.81         -7.40        35.79 o                         
  -8  11   2          3.44          4.99        31.71 o                         
  -7  11   2          3.37        -29.92        29.92 o                         
  -6  11   2         17.33          6.78        29.18 o                         
  -5  11   2          0.22         -1.45        27.06 o                         
  -4  11   2          4.95         28.73        17.15 o                         
  -3  11   2         10.44         -8.06        15.26 o                         
  -2  11   2         91.53         77.18        35.98 o                         
  -1  11   2         31.23         34.55        16.87 o                         
   0  11   2         11.32          4.12        23.33 o                         
   1  11   2         32.62         39.93        41.03 o                         
   2  11   2         23.00          8.59        26.38 o                         
   3  11   2         90.07         55.17        36.71 o                         
   4  11   2         32.98         -3.39        36.10 o                         
   5  11   2         21.39        -35.17        38.56 o                         
  -7  12   2          1.22         -4.40        43.81 o                         
  -6  12   2          1.73         79.87        43.96 o                         
  -5  12   2          4.02        -43.95        79.13 o                         
  -4  12   2         65.49         33.42        40.72 o                         
  -3  12   2          8.00         -0.77        16.90 o                         
  -2  12   2        143.53        104.10        22.70 o                         
  -1  12   2         11.58         41.34        33.63 o                         
   0  12   2         19.48         29.00        33.01 o                         
   1  12   2          1.84        -29.88        29.88 o                         
   2  12   2         43.17        -12.34        43.81 o                         
   3  12   2         22.42         10.78        29.06 o                         
   4  12   2         27.05         -1.23        37.02 o                         
   5  12   2          4.90        -28.69        40.72 o                         
  -7  13   2          2.83        -46.28        46.28 o                         
  -6  13   2          0.42         41.74        34.83 o                         
  -5  13   2         26.08         82.36        60.16 o                         
  -4  13   2          1.16         14.26        30.52 o                         
  -3  13   2         25.13         11.80        21.05 o                         
  -2  13   2         20.63         11.57        25.92 o                         
  -1  13   2          8.99          4.39        20.80 o                         
   0  13   2         56.37         36.14        41.34 o                         
   1  13   2          7.19         28.22        42.11 o                         
   2  13   2         36.85         76.08        30.31 o                         
   3  13   2         18.94         29.74        31.61 o                         
   4  13   2         12.41        -32.39        41.65 o                         
   5  13   2         15.85        -20.67        44.43 o                         
  -6  14   2          2.65        -38.59        38.59 o                         
  -5  14   2          2.78         48.16        39.95 o                         
  -4  14   2         15.95        -33.84        41.03 o                         
  -3  14   2         12.00         10.77        31.93 o                         
  -2  14   2          4.27         -8.21        23.22 o                         
  -1  14   2         67.70         32.18        22.65 o                         
   0  14   2         11.06        -21.93        21.93 o                         
   1  14   2         27.05          9.59        30.98 o                         
   2  14   2          0.98         45.84        31.79 o                         
   3  14   2          5.74         74.08        34.45 o                         
   4  14   2          6.42         -7.10        44.12 o                         
   5  14   2          0.21        -46.28        46.28 o                         
  -5  15   2          0.41        -23.47        38.97 o                         
  -4  15   2          5.11        -37.79        37.79 o                         
  -3  15   2          2.90         -3.48        58.31 o                         
  -2  15   2          4.01         74.54        33.10 o                         
  -1  15   2         36.86         53.01        24.97 o                         
   0  15   2          0.52         54.85        24.55 o                         
   1  15   2         21.60         33.54        24.78 o                         
   2  15   2         22.31          3.24        25.81 o                         
   3  15   2          5.32         35.14        27.57 o                         
   4  15   2          6.10        -12.65        32.94 o                         
  -3  16   2          5.45        -35.53        35.53 o                         
  -2  16   2          0.88          5.08        34.32 o                         
  -1  16   2          0.17         74.32        34.41 o                         
   0  16   2          6.75          8.17        33.92 o                         
   1  16   2          6.37         12.84        26.68 o                         
   2  16   2          9.57         12.42        27.62 o                         
   3  16   2          0.50        -28.26        33.34 o                         
  -4 -15   3          0.19         67.16        41.78 o                         
  -6 -14   3          0.71        -24.99        53.06 o                         
  -5 -14   3          1.44         52.22        39.79 o                         
  -4 -14   3          6.18         16.04        55.84 o                         
  -3 -14   3         23.02          0.93        56.46 o                         
  -7 -13   3          2.86        -52.45        52.45 o                         
  -6 -13   3          0.78        -48.75        48.75 o                         
  -5 -13   3          9.98         38.67        44.43 o                         
  -4 -13   3          6.17         26.84        53.68 o                         
  -3 -13   3         11.01         -5.55        51.21 o                         
  -7 -12   3          7.32        -25.61        51.21 o                         
  -6 -12   3          8.62         14.94        36.94 o                         
  -5 -12   3          5.88        -36.40        50.90 o                         
  -4 -12   3         51.31        123.41        53.37 o                         
  -3 -12   3         46.35         12.65        49.36 o                         
  -8 -11   3          8.52         12.34        54.61 o                         
  -7 -11   3          1.63        -46.89        46.89 o                         
  -6 -11   3          8.36         39.48        34.90 o                         
  -5 -11   3          8.38         15.73        48.44 o                         
  -4 -11   3        145.29        195.57        50.90 o                         
  -3 -11   3         24.30          4.94        45.35 o                         
  -8 -10   3          0.57        -51.21        51.21 o                         
  -7 -10   3         26.09        -28.07        45.97 o                         
  -6 -10   3          7.43        -18.85        32.06 o                         
  -5 -10   3         67.84         81.76        49.67 o                         
  -4 -10   3          7.52         30.54        44.12 o                         
  -3 -10   3         42.81         36.71        41.34 o                         
  -8  -9   3          2.82         93.48        49.98 o                         
  -7  -9   3          1.93        -41.34        41.34 o                         
  -6  -9   3         69.41         23.14        41.65 o                         
  -5  -9   3         89.17        117.64        30.23 o                         
  -4  -9   3         58.12         53.49        25.74 o                         
  -3  -9   3         71.52         77.46        24.91 o                         
  -8  -8   3         21.57         -2.87        35.42 o                         
  -7  -8   3          1.15         52.76        40.11 o                         
  -6  -8   3        186.99        113.94        25.16 o                         
  -5  -8   3          4.82         15.13        17.32 o                         
  -4  -8   3        129.83         52.83        33.47 o                         
  -8  -7   3          0.99         35.49        33.53 o                         
  -7  -7   3         26.66         39.95        26.40 o                         
  -6  -7   3         34.22         22.33        18.11 o                         
  -5  -7   3         45.40         44.18        21.55 o                         
  -4  -7   3        303.78        293.61        18.14 o                         
  -7  -6   3         86.65         85.08        21.87 o                         
  -6  -6   3         74.61        107.12        15.68 o                         
  -5  -6   3        339.05        387.08        30.82 o                         
  -4  -6   3        103.46        130.12        25.14 o                         
  -8  -5   3         37.30         -0.31        43.50 o                         
  -7  -5   3         26.96         11.46        20.07 o                         
  -6  -5   3         45.81         28.91        13.97 o                         
  -5  -5   3        137.08        139.48        11.06 o                         
  -8  -4   3         31.15         50.60        41.34 o                         
  -7  -4   3         24.75         44.78        17.00 o                         
  -6  -4   3        131.73        139.05        13.57 o                         
  -5  -4   3         18.85         21.60        10.81 o                         
  -8  -3   3         32.74         62.01        40.11 o                         
  -7  -3   3         60.66         45.16        22.49 o                         
  -6  -3   3         26.10         34.52        13.26 o                         
  -5  -3   3         22.93         25.80        16.91 o                         
  -8  -2   3          0.76         -3.09        39.80 o                         
  -7  -2   3         22.48         23.22        22.73 o                         
  -6  -2   3          6.87        -13.76        22.61 o                         
  -5  -2   3        217.87        214.63        19.80 o                         
  -8  -1   3         25.73         17.28        40.11 o                         
  -7  -1   3          8.22         88.54        37.33 o                         
  -6  -1   3         18.36         10.29        18.87 o                         
  -5  -1   3        348.62        306.65        18.49 o                         
  -8   0   3         36.56         14.50        41.96 o                         
  -7   0   3          0.17         10.80        37.02 o                         
  -6   0   3         14.61          5.92        19.13 o                         
  -5   0   3          2.82         25.81        14.15 o                         
  -8   1   3         18.63         44.43        54.92 o                         
  -7   1   3         17.37         51.52        38.26 o                         
  -6   1   3         29.97         50.79        20.14 o                         
  -5   1   3        329.62        284.55        19.37 o                         
  -4   1   3        433.94        465.92        26.40 o                         
  -8   2   3          1.10         24.37        43.19 o                         
  -7   2   3         25.01         79.29        39.18 o                         
  -6   2   3         13.74        -19.53        19.53 o                         
  -5   2   3        155.85        127.73        33.01 o                         
  -4   2   3         15.69         20.68        13.48 o                         
  -8   3   3         14.66         12.96        44.43 o                         
  -7   3   3         74.37         70.65        40.42 o                         
  -6   3   3         30.00         15.72        11.01 o                         
  -5   3   3         75.63         93.13        27.91 o                         
  -4   3   3        144.52        162.27        17.41 o                         
  -8   4   3         66.53         58.31        46.28 o                         
  -7   4   3         38.98         71.27        40.42 o                         
  -6   4   3        145.36        161.01        15.21 o                         
  -5   4   3         29.25         35.82        11.53 o                         
  -4   4   3        606.08        634.53        22.95 o                         
  -8   5   3         43.34         88.85        47.51 o                         
  -7   5   3          2.63         31.72        49.72 o                         
  -6   5   3         42.10         38.49        15.39 o                         
  -5   5   3         57.79         93.19        15.36 o                         
  -4   5   3          4.41         32.89        12.16 o                         
  -3   5   3         24.56         20.05        16.66 o                         
  -8   6   3         23.15         40.11        49.98 o                         
  -7   6   3         99.50         80.52        28.36 o                         
  -6   6   3         53.04         64.07        17.25 o                         
  -5   6   3        230.68        256.00        15.44 o                         
  -4   6   3         92.77        126.87        30.11 o                         
  -3   6   3        261.45        267.80        19.59 o                         
  -8   7   3          6.49         40.71        24.99 o                         
  -7   7   3          4.49          6.15        18.84 o                         
  -6   7   3         11.01         10.73        25.94 o                         
  -5   7   3         32.86         42.43        14.79 o                         
  -4   7   3         79.68         86.07        17.77 o                         
  -3   7   3        116.05        102.54        12.93 o                         
  -2   7   3        229.51        243.39        26.53 o                         
  -8   8   3          6.51          2.74        24.60 o                         
  -7   8   3          0.25         23.76        20.98 o                         
  -6   8   3         67.05         68.79        20.48 o                         
  -5   8   3          6.19         10.06        15.35 o                         
  -4   8   3         95.02         56.98        13.91 o                         
  -3   8   3         13.33          6.39        21.36 o                         
  -2   8   3          1.74          9.95        13.84 o                         
  -1   8   3         15.96         19.74        30.23 o                         
  -8   9   3          1.75         12.79        27.76 o                         
  -7   9   3          3.99         26.04        23.15 o                         
  -6   9   3          2.36          9.18        15.21 o                         
  -5   9   3          0.20         26.66        16.61 o                         
  -4   9   3         16.35         21.71        13.39 o                         
  -3   9   3         23.47         -2.37        12.93 o                         
  -2   9   3         15.42         10.39        13.59 o                         
  -1   9   3         17.40        -15.45        15.45 o                         
  -8  10   3          2.58        -30.85        37.95 o                         
  -7  10   3          3.60         -7.71        34.55 o                         
  -6  10   3          1.71         36.58        22.90 o                         
  -5  10   3         35.53         39.25        22.14 o                         
  -4  10   3         16.53         32.78        18.57 o                         
  -3  10   3        117.78        141.89        47.47 o                         
  -2  10   3          0.67          1.81        18.97 o                         
  -1  10   3         29.26         48.97        19.25 o                         
   0  10   3         28.14        -11.11        35.17 o                         
  -8  11   3          5.90         54.30        42.88 o                         
  -7  11   3          0.80        -28.63        28.63 o                         
  -6  11   3          3.12         -3.38        28.17 o                         
  -5  11   3         18.66         19.12        19.04 o                         
  -4  11   3          4.57         -6.72        25.73 o                         
  -3  11   3         54.15         51.38        18.60 o                         
  -2  11   3        139.92        162.57        25.16 o                         
  -1  11   3         59.27         71.58        33.32 o                         
   0  11   3         38.47         81.76        60.31 o                         
  -7  12   3          3.53         27.80        32.20 o                         
  -6  12   3          3.30         36.95        31.13 o                         
  -5  12   3          4.31         -9.32        22.62 o                         
  -4  12   3         41.29         25.18        23.90 o                         
  -3  12   3          3.85          7.60        19.98 o                         
  -2  12   3        144.59        106.20        22.32 o                         
  -1  12   3         31.09         17.97        19.00 o                         
   0  12   3        116.90        102.54        27.19 o                         
   1  12   3         35.24         53.17        27.50 o                         
  -6  13   3          3.19         26.45        32.91 o                         
  -5  13   3         23.61         11.78        31.46 o                         
  -4  13   3         14.57          1.28        23.61 o                         
  -3  13   3          2.69        -17.53        21.05 o                         
  -2  13   3          6.87         -9.39        21.88 o                         
  -1  13   3         46.38         37.89        25.37 o                         
   0  13   3          9.44         12.63        28.68 o                         
   1  13   3          7.16        -27.68        28.54 o                         
  -6  14   3          1.30         21.98        34.76 o                         
  -5  14   3          0.47         22.31        33.70 o                         
  -4  14   3          3.54         16.87        30.71 o                         
  -3  14   3        107.11         71.57        29.88 o                         
  -2  14   3          0.72          1.83        32.17 o                         
  -1  14   3         87.06         40.96        35.32 o                         
   0  14   3         29.54         51.43        30.83 o                         
   1  14   3          1.03         10.80        30.29 o                         
  -4  15   3          3.11        -33.16        33.16 o                         
  -3  15   3          0.56          3.67        25.41 o                         
  -2  15   3         10.40         -8.47        24.58 o                         
  -1  15   3          2.64        -15.69        33.21 o                         
   0  15   3          2.32          7.11        33.06 o                         
   1  15   3          4.85          8.11        49.52 o                         
  -3  16   3          2.42         -8.64        42.27 o                         
  -2  16   3          4.35          8.04        29.77 o                         
  -1  16   3          3.71        -14.99        27.37 o                         
   0  16   3          2.31        -28.69        42.88 o                         
   1  16   3          2.55        -17.89        46.89 o                         
  -7 -10   4          5.61         -9.87        45.66 o                         
  -8  -9   4         12.84        -16.66        47.51 o                         
  -7  -9   4         14.09        -41.65        41.65 o                         
  -8  -8   4          5.57         47.76        28.08 o                         
  -7  -8   4          2.26        -21.07        21.07 o                         
  -8  -7   4         16.60         23.13        22.98 o                         
  -7  -7   4         16.82         -2.65        18.27 o                         
  -8  -6   4         23.82         54.24        22.56 o                         
  -7  -6   4         55.93         85.11        20.57 o                         
  -9  -5   4          1.73         -3.09        49.67 o                         
  -8  -5   4         10.55         54.91        24.25 o                         
  -7  -5   4         12.66         36.48        16.37 o                         
  -9  -4   4          4.83        -18.51        48.75 o                         
  -8  -4   4         44.39         45.04        46.59 o                         
  -7  -4   4         30.41         48.22        15.07 o                         
  -9  -3   4          2.08         50.29        50.60 o                         
  -8  -3   4          2.58        -42.88        46.28 o                         
  -7  -3   4          2.51         26.94        13.21 o                         
 -10  -2   4          1.50         43.50        56.15 o                         
  -9  -2   4         18.77         28.69        48.75 o                         
  -8  -2   4         10.64         29.31        44.73 o                         
  -7  -2   4         16.60         54.61        37.33 o                         
 -10  -1   4          0.78         48.75        57.38 o                         
  -9  -1   4         11.41         47.82        48.75 o                         
  -8  -1   4          5.21         -2.16        45.97 o                         
  -7  -1   4         18.98        -18.20        37.02 o                         
 -10   0   4          0.41        -16.97        55.53 o                         
  -9   0   4          0.64        -21.29        48.44 o                         
  -8   0   4         23.33        -23.76        45.04 o                         
  -7   0   4         11.83         23.76        38.26 o                         
 -10   1   4          1.90         18.51        57.08 o                         
  -9   1   4          5.39        -48.75        48.75 o                         
  -8   1   4         10.88         -6.48        44.73 o                         
  -7   1   4         17.16         39.18        39.80 o                         
 -10   2   4          0.99         -1.23        58.31 o                         
  -9   2   4          3.56         56.77        49.67 o                         
  -8   2   4          1.95         66.95        45.35 o                         
  -7   2   4          1.35         -3.09        39.80 o                         
 -10   3   4          2.85         56.15        58.31 o                         
  -9   3   4          6.30         89.78        50.60 o                         
  -8   3   4          5.63         12.34        46.89 o                         
  -7   3   4          1.93         15.78        41.96 o                         
 -10   4   4          0.32        -33.63        58.00 o                         
  -9   4   4          4.89        -22.52        49.05 o                         
  -8   4   4          9.46         29.62        45.97 o                         
  -7   4   4          0.19          0.64        33.45 o                         
  -9   5   4          1.60          5.55        50.29 o                         
  -8   5   4         33.38         54.02        17.20 o                         
  -7   5   4         14.71         -3.21        17.53 o                         
  -6   5   4         76.95         64.15        17.85 o                         
  -9   6   4          8.50         18.82        53.06 o                         
  -8   6   4         12.53         -1.29        20.59 o                         
  -7   6   4          5.64         12.14        25.40 o                         
  -6   6   4         81.05         77.39        24.46 o                         
  -9   7   4          1.10         26.53        56.77 o                         
  -8   7   4          6.94          7.76        20.60 o                         
  -7   7   4         56.45         66.31        21.16 o                         
  -6   7   4        142.65        162.49        20.67 o                         
  -5   7   4        144.82        154.14        23.53 o                         
  -9   8   4          1.13         53.68        57.38 o                         
  -8   8   4          8.93         -3.04        22.40 o                         
  -7   8   4          9.53         -9.10        27.74 o                         
  -6   8   4        111.81        201.18        58.55 o                         
  -5   8   4          8.63         37.66        36.87 o                         
  -8   9   4          3.95        -23.70        23.70 o                         
  -7   9   4          2.53        -12.30        18.59 o                         
  -6   9   4         65.18         35.27        23.77 o                         
  -5   9   4        105.47        119.81        32.74 o                         
  -4   9   4         85.24        129.27        36.40 o                         
  -8  10   4          0.56        -17.79        30.60 o                         
  -7  10   4         12.33        -22.20        22.20 o                         
  -6  10   4          2.72         -2.47        28.98 o                         
  -5  10   4         37.25         56.91        27.79 o                         
  -4  10   4          4.20        -22.97        22.97 o                         
  -8  11   4          4.85        -23.14        37.95 o                         
  -7  11   4          0.55        -16.53        44.12 o                         
  -6  11   4         12.25          3.97        30.68 o                         
  -5  11   4          4.30         -6.23        28.44 o                         
  -4  11   4        138.39        192.14        31.31 o                         
  -7  12   4          2.39          1.16        42.73 o                         
  -6  12   4          7.79         20.64        23.88 o                         
  -5  12   4         13.33          3.50        29.87 o                         
  -4  12   4         28.75         20.60        28.54 o                         
  -3  12   4         41.28         15.43        36.71 o                         
  -6  13   4          0.29        -24.81        24.97 o                         
  -5  13   4          8.80         -1.99        30.77 o                         
  -4  13   4          2.07         -3.60        64.33 o                         
  -3  13   4         18.30         45.15        28.44 o                         
  -5  14   4          5.20        -23.28        24.82 o                         
  -4  14   4          5.02         16.35        30.11 o                         
  -3  14   4         29.75         17.64        28.51 o                         
  -4  15   4          0.77          5.90        33.32 o                         
 -10   2   5          0.44         58.31        56.46 o                         
 -10   3   5          8.92         34.25        56.77 o                         
 -10   4   5          7.94         -9.87        78.05 o                         
 -10   5   5          0.02        -54.30        54.30 o                         
  -9   6   5         24.40        -40.72        51.83 o                         
  -9   7   5         10.24         49.05        54.61 o                         
  -9   8   5         10.80         45.04        82.37 o                         
                                                                                
