# Supplementary material for: Form (III) of artemisinin: discovery and crystallographic characterization of a new high-pressure polymorph
Source: Acta Crystallogr B Struct Sci Cryst Eng Mater. 2026 May 11;82(Pt 3):316–29. doi: 10.1107/S205252062600291X (PMC13238485; doi:10.1107/S205252062600291X)
Supplement: Supplementary file 3 [file b-82-00316-FormII_2sup3.hkl]

data_FormII_2                                                                   
_shelx_title ' art_3alpha_dac_03_0m_a.res in P1'                                
_shelx_refln_list_code          4                                               
_shelx_F_calc_maximum      181.23                                               
_exptl_crystal_F_000       608.00                                               
_reflns_d_resolution_high  0.8964                                               
                                                                                
loop_                                                                           
 _space_group_symop_operation_xyz                                               
 'x, y, z'                                                                      
                                                                                
_cell_length_a     9.9003                                                       
_cell_length_b    15.3421                                                       
_cell_length_c     9.9299                                                       
_cell_angle_alpha  86.753                                                       
_cell_angle_beta  102.564                                                       
_cell_angle_gamma  89.144                                                       
                                                                                
_shelx_F_squared_multiplier     1.000                                           
                                                                                
loop_                                                                           
 _refln_index_h                                                                 
 _refln_index_k                                                                 
 _refln_index_l                                                                 
 _refln_F_squared_calc                                                          
 _refln_F_squared_meas                                                          
 _refln_F_squared_sigma                                                         
 _refln_observed_status                                                         
  10  -5  -5          0.05         29.55        49.02 o                         
  10  -4  -5          8.20        -41.79        73.53 o                         
  10  -3  -5          8.00        -67.70        67.70 o                         
  10  -2  -5          0.05        -23.00        65.43 o                         
  10  -1  -5          3.42         21.70        65.11 o                         
   4 -15  -4          0.90        -66.41        75.48 o                         
   4 -14  -4          5.82        -13.82        42.90 o                         
   5 -14  -4          4.35         21.36        36.04 o                         
   4 -13  -4          1.42         12.35        42.38 o                         
   5 -13  -4          8.88         -7.17        46.07 o                         
   6 -13  -4          0.31         20.14        43.28 o                         
   4 -12  -4         28.01         49.14        74.67 o                         
   5 -12  -4          9.24        -37.37        43.83 o                         
   6 -12  -4          5.93         52.64        48.10 o                         
   7 -12  -4          3.75        -32.33        45.69 o                         
   4 -11  -4        142.33        135.17        57.00 o                         
   5 -11  -4          3.75          9.12        49.51 o                         
   6 -11  -4          4.93          6.48        45.19 o                         
   7 -11  -4          1.14        -46.14        46.14 o                         
   8 -11  -4          8.25         74.18        68.67 o                         
   4 -10  -4          2.02         63.81        53.12 o                         
   5 -10  -4         36.06         -8.28        57.82 o                         
   6 -10  -4          6.38         99.65        45.35 o                         
   7 -10  -4          7.04         58.25        45.16 o                         
   8 -10  -4          1.20         33.30        56.36 o                         
   5  -9  -4         96.18        112.72        33.64 o                         
   6  -9  -4         75.61        111.66        39.38 o                         
   7  -9  -4          3.13         38.71        41.21 o                         
   8  -9  -4          4.70        -17.32        46.36 o                         
   9  -9  -4          0.06         32.72        70.29 o                         
   5  -8  -4          5.44         46.42        30.15 o                         
   6  -8  -4        106.95         90.25        36.93 o                         
   7  -8  -4          4.99         26.39        38.23 o                         
   8  -8  -4          4.02        -13.28        63.49 o                         
   9  -8  -4          0.39        -43.51        47.76 o                         
   5  -7  -4        120.07        127.99        23.28 o                         
   6  -7  -4        113.84        154.38        39.11 o                         
   7  -7  -4         52.64         57.60        36.63 o                         
   8  -7  -4          5.06         19.76        59.60 o                         
   9  -7  -4          2.05         84.84        47.64 o                         
   6  -6  -4         91.49        108.20        30.44 o                         
   7  -6  -4          3.26         33.21        29.77 o                         
   8  -6  -4         10.91         13.28        60.25 o                         
   9  -6  -4          7.80         18.01        45.01 o                         
  10  -6  -4          1.56        -47.62        66.73 o                         
   6  -5  -4         82.03         63.52        22.77 o                         
   7  -5  -4         17.33        -27.06        27.08 o                         
   8  -5  -4         45.50         38.22        59.93 o                         
   9  -5  -4          8.47          7.26        44.89 o                         
  10  -5  -4          0.28        -55.72        74.18 o                         
   6  -4  -4         75.34         30.13        43.08 o                         
   7  -4  -4          1.82          9.15        27.54 o                         
   8  -4  -4         11.60          5.18        57.01 o                         
   9  -4  -4          6.11         15.87        59.28 o                         
  10  -4  -4          0.03         30.77        65.76 o                         
   6  -3  -4         18.64         -7.45        37.90 o                         
   7  -3  -4          3.52          3.39        34.34 o                         
   8  -3  -4          5.90         -7.77        51.18 o                         
   9  -3  -4          8.20         15.55        60.58 o                         
  10  -3  -4          6.20        -17.12        44.78 o                         
   6  -2  -4          3.18         27.21        40.49 o                         
   7  -2  -4          2.02         21.57        21.00 o                         
   8  -2  -4          4.91        -19.11        52.48 o                         
   9  -2  -4          3.05          8.75        57.66 o                         
  10  -2  -4          0.28         21.50        42.60 o                         
   7  -1  -4         17.44        -42.43        42.43 o                         
   8  -1  -4         10.52         16.84        50.86 o                         
   9  -1  -4          8.76        -55.07        55.07 o                         
  10  -1  -4          1.84         40.02        53.29 o                         
   7   0  -4          6.41        -43.08        43.08 o                         
   8   0  -4         21.11         38.87        56.04 o                         
   9   0  -4          1.18          2.92        54.42 o                         
  10   0  -4          1.02        -40.89        40.89 o                         
   7   1  -4         15.19        -40.17        40.17 o                         
   8   1  -4          5.75        179.10        57.34 o                         
   9   1  -4          7.91        110.46        58.31 o                         
  10   1  -4          0.18         -2.11        42.37 o                         
   7   2  -4          8.60         62.52        42.43 o                         
   8   2  -4          7.53          1.62        51.18 o                         
   9   2  -4         20.56         55.39        56.69 o                         
  10   2  -4          0.59         18.79        59.60 o                         
   7   3  -4          0.93         43.41        42.76 o                         
   8   3  -4          1.79         54.10        50.53 o                         
   9   3  -4          1.45         22.03        55.72 o                         
  10   3  -4          3.11        -15.87        58.63 o                         
   7   4  -4         28.81         42.49        20.61 o                         
   8   4  -4         44.10         89.13        24.47 o                         
   9   4  -4          3.54        -35.48        39.84 o                         
  10   4  -4          5.12         26.56        59.60 o                         
   7   5  -4         10.11         18.00        19.83 o                         
   8   5  -4         11.39         42.80        26.87 o                         
   9   5  -4          1.45         32.72        69.16 o                         
  10   5  -4          1.63        -55.39        55.72 o                         
   7   6  -4         49.47         82.96        22.74 o                         
   8   6  -4         29.58         56.26        22.96 o                         
   9   6  -4         15.80         76.12        65.76 o                         
  10   6  -4          2.26         27.53        60.58 o                         
   7   7  -4         12.25         -4.38        21.47 o                         
   8   7  -4         14.19         47.15        28.22 o                         
   9   7  -4          5.42         66.73        64.46 o                         
   6   8  -4        114.01         61.87        64.14 o                         
   7   8  -4          1.92         -7.13        27.63 o                         
   8   8  -4         10.45         19.49        34.16 o                         
   9   8  -4          3.11         -8.10        66.73 o                         
   6   9  -4         43.36        -27.86        66.73 o                         
   7   9  -4         17.40          0.64        56.19 o                         
   8   9  -4         15.56          6.81        34.46 o                         
   7  10  -4          3.36        -23.65        71.91 o                         
   0 -16  -3          2.29         34.98        66.73 o                         
   1 -16  -3          3.71        -69.32        69.32 o                         
   2 -16  -3          5.37         22.03        74.50 o                         
   3 -16  -3          3.66         36.11        37.52 o                         
  -1 -15  -3          4.66        -12.96        61.22 o                         
   0 -15  -3          1.62        -57.01        60.25 o                         
   1 -15  -3          2.36        -62.19        62.19 o                         
   2 -15  -3          7.50         15.55        67.38 o                         
   3 -15  -3          0.18         17.65        35.36 o                         
   4 -15  -3          3.47         -2.27        46.65 o                         
  -1 -14  -3          0.29          1.94        58.63 o                         
   0 -14  -3         28.76         -6.80        60.25 o                         
   1 -14  -3         88.60        157.43        64.46 o                         
   2 -14  -3          0.24        -32.00        32.00 o                         
   3 -14  -3         97.76         65.98        36.59 o                         
   4 -14  -3          2.58        -27.68        39.92 o                         
   5 -14  -3          0.21         20.08        49.56 o                         
   6 -14  -3          2.75         90.05        57.98 o                         
   0 -13  -3         21.70         17.00        23.08 o                         
   1 -13  -3         39.93         43.08        62.84 o                         
   2 -13  -3          1.06         71.83        33.26 o                         
   3 -13  -3          3.06         42.58        36.37 o                         
   4 -13  -3         16.55        -14.52        39.21 o                         
   5 -13  -3         14.45        -52.48        52.48 o                         
   6 -13  -3          2.51        -53.12        53.12 o                         
   0 -12  -3        109.84         84.22        38.87 o                         
   1 -12  -3         26.50         56.57        25.05 o                         
   2 -12  -3        128.51         85.50        22.75 o                         
   3 -12  -3          4.02         30.53        34.69 o                         
   4 -12  -3         35.34          5.70        38.19 o                         
   5 -12  -3          5.24        -23.90        33.27 o                         
   6 -12  -3          2.82         61.22        58.31 o                         
   7 -12  -3          2.50         35.63        57.66 o                         
   0 -11  -3         34.45        113.05        47.29 o                         
   1 -11  -3         69.35         58.52        20.03 o                         
   2 -11  -3        128.91        166.21        37.95 o                         
   3 -11  -3         43.17         28.99        24.85 o                         
   4 -11  -3          3.64         22.59        44.54 o                         
   5 -11  -3         22.05        -13.74        30.98 o                         
   6 -11  -3          4.36         61.87        55.39 o                         
   7 -11  -3          0.71         31.10        55.72 o                         
   8 -11  -3          7.59         32.72        64.14 o                         
   1 -10  -3         38.92         24.62        40.82 o                         
   2 -10  -3          2.32          5.46        19.84 o                         
   3 -10  -3        103.06         89.61        23.22 o                         
   4 -10  -3         13.00         21.27        24.45 o                         
   5 -10  -3         28.27         -6.01        35.75 o                         
   6 -10  -3          2.52          1.61        37.10 o                         
   7 -10  -3          2.36        -55.07        55.07 o                         
   8 -10  -3          1.63        -49.56        58.96 o                         
   1  -9  -3         11.93         -6.78        20.63 o                         
   2  -9  -3         17.92         12.44        14.02 o                         
   3  -9  -3         21.08         24.28        18.87 o                         
   4  -9  -3          8.75          8.01        28.96 o                         
   5  -9  -3          1.77         48.85        33.97 o                         
   6  -9  -3          2.05         47.82        43.88 o                         
   7  -9  -3          4.86        -38.01        38.01 o                         
   8  -9  -3          1.61         -8.42        55.72 o                         
   2  -8  -3          1.07        -26.67        27.70 o                         
   3  -8  -3         26.14          4.40        18.83 o                         
   4  -8  -3         89.99         68.65        27.57 o                         
   5  -8  -3          5.45        -16.98        27.95 o                         
   6  -8  -3         54.71         50.71        34.11 o                         
   7  -8  -3          0.26         17.94        38.02 o                         
   8  -8  -3          7.30         23.69        51.83 o                         
   9  -8  -3          2.92        -45.28        46.12 o                         
   2  -7  -3        197.27        204.04        29.80 o                         
   3  -7  -3        110.32        104.08        13.54 o                         
   4  -7  -3         65.42         48.73        18.07 o                         
   5  -7  -3         32.19         43.62        27.36 o                         
   6  -7  -3         22.83         24.11        31.19 o                         
   7  -7  -3          2.94         -6.13        30.18 o                         
   8  -7  -3         12.41        -19.78        40.06 o                         
   9  -7  -3          6.28         43.48        42.97 o                         
   3  -6  -3        253.87        261.21        17.95 o                         
   4  -6  -3         89.48        100.30        16.93 o                         
   5  -6  -3        236.38        269.66        23.80 o                         
   6  -6  -3         52.59         34.71        28.32 o                         
   7  -6  -3         99.46         60.91        40.39 o                         
   8  -6  -3         22.24         42.32        32.77 o                         
   9  -6  -3          4.39         43.64        41.97 o                         
  10  -6  -3          6.33        -22.55        60.41 o                         
   4  -5  -3         15.07         14.43        12.20 o                         
   5  -5  -3         65.84         49.54        17.38 o                         
   6  -5  -3         38.84         33.50        59.77 o                         
   7  -5  -3          5.00          9.19        36.11 o                         
   8  -5  -3         56.21         16.53        31.85 o                         
   9  -5  -3         10.68         19.75        46.00 o                         
  10  -5  -3         22.47         29.80        65.43 o                         
   4  -4  -3        635.89        641.35        34.11 o                         
   5  -4  -3         13.29          8.71        12.88 o                         
   6  -4  -3        152.29        162.92        36.33 o                         
   7  -4  -3         43.01         73.20        34.00 o                         
   8  -4  -3         78.52         95.54        30.67 o                         
   9  -4  -3         18.52         71.15        41.57 o                         
  10  -4  -3          0.66        -25.17        44.03 o                         
   4  -3  -3        138.79        135.91        21.50 o                         
   5  -3  -3         75.88         64.89        12.89 o                         
   6  -3  -3         32.58         37.10        16.44 o                         
   7  -3  -3         94.95         75.49        32.85 o                         
   8  -3  -3          9.88         -9.82        35.71 o                         
   9  -3  -3         48.09         10.59        39.84 o                         
  10  -3  -3         11.11         -5.39        48.43 o                         
   4  -2  -3         22.36         29.85        17.98 o                         
   5  -2  -3        122.63        106.90        31.10 o                         
   6  -2  -3         17.42        -29.64        29.64 o                         
   7  -2  -3         23.82          8.01        30.55 o                         
   8  -2  -3          1.28        -28.17        28.17 o                         
   9  -2  -3         28.17         14.02        39.15 o                         
  10  -2  -3          5.38         31.77        47.62 o                         
   4  -1  -3        501.85        530.54        34.66 o                         
   5  -1  -3        315.94        325.20        22.07 o                         
   6  -1  -3         27.86         -5.60        21.86 o                         
   7  -1  -3         13.89         12.08        50.70 o                         
   8  -1  -3         19.14          3.23        33.48 o                         
   9  -1  -3         14.15         12.83        39.06 o                         
  10  -1  -3          1.05         33.46        48.75 o                         
   5   0  -3          0.70         19.26        14.65 o                         
   6   0  -3         11.54         49.80        21.90 o                         
   7   0  -3          3.83        -40.17        40.17 o                         
   8   0  -3         31.20          1.94        28.20 o                         
   9   0  -3          0.94        -24.45        38.99 o                         
  10   0  -3          0.64         79.09        59.77 o                         
   5   1  -3        313.33        333.72        20.06 o                         
   6   1  -3         29.34         16.18        30.29 o                         
   7   1  -3         10.62         10.37        39.52 o                         
   8   1  -3         26.11         65.11        33.44 o                         
   9   1  -3          6.74        -16.20        51.18 o                         
  10   1  -3          5.85         24.62        55.72 o                         
   5   2  -3        196.41        222.48        17.34 o                         
   6   2  -3         10.45        -10.56        25.10 o                         
   7   2  -3         17.00         14.06        26.33 o                         
   8   2  -3          3.42         94.89        34.46 o                         
   9   2  -3         15.43         74.18        54.42 o                         
  10   2  -3          8.62        -54.74        54.74 o                         
   5   3  -3         34.34         48.23        17.03 o                         
   6   3  -3         16.45         -3.62        15.33 o                         
   7   3  -3         54.07         76.21        27.02 o                         
   8   3  -3         30.64         75.95        34.58 o                         
   9   3  -3         48.73         75.48        54.42 o                         
  10   3  -3          6.21         85.19        59.28 o                         
   5   4  -3         11.74         28.97        14.90 o                         
   6   4  -3        115.39        143.63        16.46 o                         
   7   4  -3         19.57         54.92        21.68 o                         
   8   4  -3         25.65         35.07        33.82 o                         
   9   4  -3          7.82        -52.48        54.74 o                         
  10   4  -3          1.86         94.59        58.31 o                         
   5   5  -3        136.57        136.94        22.27 o                         
   6   5  -3         30.15         21.62        16.69 o                         
   7   5  -3         18.95         15.01        18.66 o                         
   8   5  -3         30.88         44.38        51.18 o                         
   9   5  -3          5.58        -50.53        52.48 o                         
  10   5  -3          8.11        -25.27        58.63 o                         
   4   6  -3        100.45         98.80        29.80 o                         
   5   6  -3        331.13        381.80        27.58 o                         
   6   6  -3         71.36        118.43        18.02 o                         
   7   6  -3         90.97         92.65        21.13 o                         
   8   6  -3         35.18          1.94        53.45 o                         
   9   6  -3          8.20         26.24        58.63 o                         
  10   6  -3          9.03        -59.60        59.60 o                         
   4   7  -3        263.01        295.72        37.58 o                         
   5   7  -3         35.90         21.75        15.52 o                         
   6   7  -3         32.88         30.10        24.77 o                         
   7   7  -3         26.02         86.04        20.56 o                         
   8   7  -3          0.99        -13.57        25.20 o                         
   9   7  -3          0.09         13.28        60.58 o                         
   3   8  -3         41.91         24.94        33.69 o                         
   4   8  -3        114.87         47.19        21.24 o                         
   5   8  -3          0.87         13.45        28.52 o                         
   6   8  -3        188.90        194.20        26.16 o                         
   7   8  -3          2.98         10.70        25.96 o                         
   8   8  -3         22.23          7.35        28.30 o                         
   9   8  -3          1.09         -7.45        65.43 o                         
   3   9  -3         79.87        100.09        42.43 o                         
   4   9  -3         79.00         20.24        21.65 o                         
   5   9  -3         98.48        103.69        36.23 o                         
   6   9  -3         68.56         19.11        73.37 o                         
   7   9  -3          0.73         13.50        32.82 o                         
   8   9  -3          4.28          6.50        30.86 o                         
   3  10  -3         31.71        -35.31        60.58 o                         
   4  10  -3         11.50        -13.93        59.93 o                         
   5  10  -3         65.25         22.35        62.52 o                         
   6  10  -3          8.46         36.65        40.43 o                         
   7  10  -3         27.85        102.69        51.83 o                         
   8  10  -3          0.85          9.07        49.89 o                         
   2  11  -3         19.23         54.42        68.35 o                         
   3  11  -3         24.70         54.42        64.46 o                         
   4  11  -3        155.99        295.72        73.21 o                         
   5  11  -3          1.76        -23.32        69.00 o                         
   6  11  -3         13.59        -28.74        42.96 o                         
   7  11  -3          0.97         46.00        54.42 o                         
   8  11  -3          5.19         27.53        55.07 o                         
   2  12  -3        186.13        109.16        73.86 o                         
   3  12  -3         33.65        -31.75        69.97 o                         
   4  12  -3         40.99         16.84        71.59 o                         
   5  12  -3          4.75         23.05        45.11 o                         
   6  12  -3         11.29        -30.44        56.53 o                         
   7  12  -3          8.30         -3.89        57.01 o                         
   2  13  -3         11.82         34.66        76.12 o                         
   3  13  -3         15.04         66.41        76.77 o                         
   4  13  -3          8.09         42.43        75.48 o                         
   5  13  -3         18.81         61.01        69.00 o                         
   6  13  -3          2.09          4.86        60.90 o                         
   3  14  -3         28.48        -34.34        79.04 o                         
   4  14  -3          5.84        -48.74        48.74 o                         
   5  14  -3          1.84        -35.18        50.04 o                         
   3  15  -3          5.00         13.28        87.14 o                         
   4  15  -3          0.11        203.37        95.06 o                         
  -3 -16  -2          0.27         33.69        70.62 o                         
  -2 -16  -2         13.18        -37.90        68.03 o                         
  -1 -16  -2          3.48        -45.03        67.05 o                         
   0 -16  -2          9.56         83.25        70.29 o                         
  -4 -15  -2          7.25         19.76        66.08 o                         
  -3 -15  -2          3.22        -49.24        63.81 o                         
  -2 -15  -2         19.58         16.52        63.17 o                         
  -1 -15  -2         17.40        117.59        64.79 o                         
   0 -15  -2          0.28         34.01        63.81 o                         
   1 -15  -2         37.77         -0.65        65.76 o                         
  -5 -14  -2          1.01        -57.34        62.19 o                         
  -4 -14  -2          7.21        -28.51        62.84 o                         
  -3 -14  -2          4.08         -3.56        59.93 o                         
  -2 -14  -2          2.93        -57.01        57.01 o                         
  -1 -14  -2         26.74          3.89        57.34 o                         
   0 -14  -2          6.52         51.51        59.60 o                         
   1 -14  -2         77.00         57.01        61.55 o                         
   2 -14  -2          3.12         12.63        64.46 o                         
   3 -14  -2         13.59        -22.35        38.87 o                         
   4 -14  -2         17.88         19.11        44.05 o                         
   5 -14  -2          0.85         37.90        47.62 o                         
  -5 -13  -2          9.32        -41.79        57.98 o                         
  -4 -13  -2         16.86         40.49        57.01 o                         
  -3 -13  -2         14.32        -25.27        54.42 o                         
  -2 -13  -2         40.61         60.25        54.42 o                         
  -1 -13  -2          8.12          5.51        52.48 o                         
   0 -13  -2         65.92         37.25        52.15 o                         
   1 -13  -2          6.03         17.17        55.39 o                         
   2 -13  -2         22.45         -2.39        28.13 o                         
   3 -13  -2         17.52         25.65        32.87 o                         
   4 -13  -2          1.73         27.53        43.73 o                         
   6 -13  -2          1.45         -9.07        51.83 o                         
  -5 -12  -2          5.77        -22.35        56.69 o                         
  -4 -12  -2         29.25         38.22        53.77 o                         
  -3 -12  -2         32.85         76.77        53.12 o                         
  -2 -12  -2         42.21         19.11        72.56 o                         
  -1 -12  -2          3.21        -79.69        79.69 o                         
   0 -12  -2         17.14         24.29        48.27 o                         
   1 -12  -2         10.69        -47.94        47.94 o                         
   2 -12  -2        153.31        103.78        28.69 o                         
   3 -12  -2         11.60        -14.20        30.68 o                         
   4 -12  -2         70.85        145.77        43.08 o                         
   5 -12  -2          4.78         69.00        48.91 o                         
   6 -12  -2          3.87         56.36        52.80 o                         
   7 -12  -2          1.36        -22.21        42.34 o                         
  -5 -11  -2         24.50          8.42        53.12 o                         
  -4 -11  -2         24.37        -30.45        49.56 o                         
  -3 -11  -2         77.29         66.73        48.59 o                         
  -2 -11  -2         14.01        146.42        48.91 o                         
  -1 -11  -2         37.41        -43.73        43.73 o                         
   0 -11  -2         17.14         42.55        26.27 o                         
   1 -11  -2         21.44         65.43        45.35 o                         
   2 -11  -2         91.26         58.74        30.58 o                         
   3 -11  -2          8.31          4.71        25.95 o                         
   4 -11  -2          5.09         11.97        32.25 o                         
   5 -11  -2          1.05         -3.89        42.76 o                         
   6 -11  -2         12.26         25.93        67.05 o                         
   7 -11  -2          5.53        -38.89        40.59 o                         
   8 -11  -2          5.06         13.19        57.98 o                         
  -4 -10  -2         74.06         57.98        46.32 o                         
  -3 -10  -2        182.24         72.24        44.05 o                         
  -2 -10  -2         26.91         99.77        42.43 o                         
  -1 -10  -2        139.45        108.84        41.46 o                         
   0 -10  -2         12.67         27.86        39.52 o                         
   1 -10  -2          9.56        -10.86        14.50 o                         
   2 -10  -2          1.53        -13.54        21.84 o                         
   3 -10  -2        339.34        381.07        28.74 o                         
   4 -10  -2          9.48        -19.39        29.69 o                         
   5 -10  -2         56.89         24.62        31.42 o                         
   6 -10  -2         30.13         12.32        60.58 o                         
   7 -10  -2         17.86         32.57        58.31 o                         
   8 -10  -2          2.76        -18.01        42.77 o                         
  -4  -9  -2         89.76         61.46        55.39 o                         
  -3  -9  -2          4.03         -0.78        24.69 o                         
  -2  -9  -2         53.12         62.96        21.23 o                         
  -1  -9  -2        297.79        337.44        31.96 o                         
   0  -9  -2        207.26        234.17        22.77 o                         
   1  -9  -2        173.77        183.82        15.34 o                         
   2  -9  -2         68.68         85.30        17.63 o                         
   3  -9  -2         67.03         40.95        39.90 o                         
   4  -9  -2         39.29         39.57        28.18 o                         
   5  -9  -2         13.44         48.77        29.66 o                         
   6  -9  -2          4.16          8.57        44.22 o                         
   7  -9  -2         22.88         11.10        75.64 o                         
   8  -9  -2          3.16        134.32        57.32 o                         
   9  -9  -2          3.61        -28.51        63.81 o                         
  -3  -8  -2         37.59         19.80        28.56 o                         
  -2  -8  -2        413.81        404.56        42.43 o                         
  -1  -8  -2         20.83         33.37        17.18 o                         
   0  -8  -2        191.34        200.93        16.17 o                         
   1  -8  -2         60.14         59.37        11.22 o                         
   2  -8  -2        256.82        281.06        16.54 o                         
   3  -8  -2         56.87         47.59        19.40 o                         
   4  -8  -2        437.69        345.10        39.13 o                         
   5  -8  -2          4.07        -28.24        28.24 o                         
   6  -8  -2         25.87         37.97        31.72 o                         
   7  -8  -2          1.80          8.01        35.47 o                         
   8  -8  -2          6.31        -20.46        39.26 o                         
   9  -8  -2          5.98        -44.61        72.72 o                         
  -2  -7  -2        277.93        248.44        35.63 o                         
  -1  -7  -2        221.78        323.02        41.63 o                         
   0  -7  -2        395.28        412.10        21.42 o                         
   1  -7  -2         76.72         76.81        11.04 o                         
   2  -7  -2        204.83        207.03        14.29 o                         
   3  -7  -2        559.20        598.66        30.02 o                         
   4  -7  -2         17.71         17.08        15.65 o                         
   5  -7  -2        287.80        271.09        23.75 o                         
   6  -7  -2         23.19         10.85        26.91 o                         
   7  -7  -2         31.04        -32.61        32.61 o                         
   8  -7  -2         36.20        -12.15        38.94 o                         
   9  -7  -2          1.41         24.75        41.78 o                         
  -1  -6  -2        645.92        692.42        59.44 o                         
   0  -6  -2          7.79          8.82        17.17 o                         
   1  -6  -2       1251.78       1149.85        43.61 o                         
   2  -6  -2         20.05         27.43         8.77 o                         
   3  -6  -2       1173.56       1318.37        34.53 o                         
   4  -6  -2        159.16        143.53        14.03 o                         
   5  -6  -2         94.34        134.43        25.11 o                         
   6  -6  -2         97.48        119.46        24.41 o                         
   7  -6  -2         94.81        126.27        43.30 o                         
   8  -6  -2         25.61         26.55        36.26 o                         
   9  -6  -2         16.32         43.06        39.51 o                         
  10  -6  -2          4.44         10.61        53.26 o                         
   1  -5  -2         84.41         86.90        12.21 o                         
   2  -5  -2        503.42        462.08        19.71 o                         
   3  -5  -2        667.41        671.85        26.30 o                         
   4  -5  -2        744.45        762.87        25.07 o                         
   5  -5  -2         70.97        103.13        20.48 o                         
   6  -5  -2        202.38        211.12        24.79 o                         
   7  -5  -2          1.03        -14.10        63.17 o                         
   9  -5  -2          2.49        -36.88        36.88 o                         
  10  -5  -2          5.05         58.96        61.22 o                         
   2  -4  -2        270.13        259.55        15.10 o                         
   3  -4  -2         11.42         14.92         7.50 o                         
   4  -4  -2        457.05        448.95        19.59 o                         
   5  -4  -2        175.23        161.64        19.35 o                         
   6  -4  -2        174.21        138.23        22.40 o                         
   7  -4  -2        106.64        176.94        65.42 o                         
   8  -4  -2        102.61        128.91        35.71 o                         
   9  -4  -2         28.50         65.73        38.45 o                         
  10  -4  -2         26.14         20.89        42.60 o                         
   2  -3  -2       1597.52       1447.19        66.08 o                         
   3  -3  -2       1146.67       1154.83        24.26 o                         
   4  -3  -2        232.46        285.70        24.78 o                         
   5  -3  -2         64.27         49.02        11.80 o                         
   6  -3  -2        140.42        122.41        55.70 o                         
   7  -3  -2        249.31        267.55        27.74 o                         
   8  -3  -2        139.72        209.23        52.15 o                         
   9  -3  -2         64.58        123.49        49.71 o                         
  10  -3  -2          5.65          6.31        40.53 o                         
   3  -2  -2       1969.70       1935.59        58.18 o                         
   4  -2  -2        104.16        100.75        10.56 o                         
   5  -2  -2        415.00        376.68        19.25 o                         
   6  -2  -2         13.97         35.96        22.78 o                         
   7  -2  -2        175.29        199.55        25.24 o                         
   8  -2  -2         42.02         -4.93        42.76 o                         
   9  -2  -2          6.36        -12.62        47.29 o                         
  10  -2  -2          9.27         21.61        40.70 o                         
   3  -1  -2        269.25        300.74        20.95 o                         
   4  -1  -2         19.14         -1.10         9.63 o                         
   5  -1  -2        288.65        316.77        19.39 o                         
   6  -1  -2        105.97         98.26        23.74 o                         
   7  -1  -2        111.83        125.21        23.18 o                         
   8  -1  -2          9.24        -20.73        46.00 o                         
   9  -1  -2          4.89        -21.06        52.15 o                         
  10  -1  -2         13.89         24.26        68.84 o                         
   3   0  -2         50.16         38.52        11.09 o                         
   4   0  -2       1024.30       1071.24        36.17 o                         
   5   0  -2        149.43        151.32        18.63 o                         
   6   0  -2         32.13        -17.34        24.62 o                         
   7   0  -2        209.38        232.11        27.08 o                         
   8   0  -2         19.39         77.02        32.11 o                         
   9   0  -2          8.97        -37.13        37.13 o                         
  10   0  -2         45.30        126.53        42.01 o                         
  11   0  -2          0.35          3.24        68.03 o                         
   3   1  -2        622.23        618.53        32.07 o                         
   4   1  -2         22.45         22.15        12.08 o                         
   5   1  -2         88.76         88.97        28.76 o                         
   6   1  -2         87.56         82.62        31.75 o                         
   7   1  -2        103.11        153.29        43.68 o                         
   8   1  -2         28.96         16.57        30.50 o                         
   9   1  -2         14.71         -5.75        36.80 o                         
  10   1  -2         12.57         30.93        51.34 o                         
  11   1  -2         13.08        -54.74        69.65 o                         
   3   2  -2       1102.34       1121.16        36.88 o                         
   4   2  -2        166.06        181.05        20.08 o                         
   5   2  -2        215.44        207.15        16.20 o                         
   6   2  -2         28.20         47.35        22.21 o                         
   7   2  -2        142.45        161.01        29.09 o                         
   8   2  -2         25.55         47.27        31.49 o                         
   9   2  -2          5.20        -20.63        36.97 o                         
  10   2  -2         12.60        -16.51        40.91 o                         
   3   3  -2        903.85        890.39        44.38 o                         
   4   3  -2        705.40        750.30        42.09 o                         
   5   3  -2          1.29         20.31        12.90 o                         
   6   3  -2         39.02         37.17        40.33 o                         
   7   3  -2        254.69        255.87        35.63 o                         
   8   3  -2        101.84         91.44        33.56 o                         
   9   3  -2         92.41         75.77        48.10 o                         
  10   3  -2         23.84        -11.30        41.79 o                         
   3   4  -2         58.12         63.71        11.79 o                         
   4   4  -2         77.11         79.29        11.01 o                         
   5   4  -2         87.10         75.86        33.99 o                         
   6   4  -2        164.70        170.78        14.66 o                         
   7   4  -2         76.35        115.26        30.99 o                         
   8   4  -2        129.12        175.65        37.63 o                         
   9   4  -2         39.01        182.02        66.73 o                         
  10   4  -2         15.73         29.15        75.15 o                         
   2   5  -2         52.36         42.97        18.93 o                         
   3   5  -2        133.10        118.40        11.92 o                         
   4   5  -2        296.21        302.82        13.13 o                         
   5   5  -2         75.97        102.72        18.85 o                         
   6   5  -2        200.38        200.77        16.60 o                         
   7   5  -2          2.86          0.33        18.68 o                         
   8   5  -2        154.26        225.25        39.16 o                         
   9   5  -2          1.02        -31.34        42.43 o                         
  10   5  -2          7.84         21.70        77.74 o                         
   1   6  -2        108.16         91.51        22.99 o                         
   2   6  -2          7.17          1.39        27.16 o                         
   3   6  -2         98.47         97.51        24.66 o                         
   4   6  -2         67.65         67.97        15.68 o                         
   5   6  -2        106.72        119.57        15.40 o                         
   6   6  -2         51.89         42.35        33.46 o                         
   7   6  -2         79.74         95.31        22.76 o                         
   8   6  -2         36.71        136.70        52.15 o                         
   0   7  -2        229.62        256.86        64.61 o                         
   1   7  -2         60.79         62.43        18.28 o                         
   2   7  -2        272.55        287.53        69.81 o                         
   3   7  -2        231.74        206.62        43.10 o                         
   4   7  -2         30.79         29.74        12.69 o                         
   5   7  -2        205.06        193.80        18.56 o                         
   6   7  -2         18.06         32.59        20.35 o                         
   7   7  -2         43.87         22.28        37.51 o                         
  -1   8  -2          5.47          0.05        21.07 o                         
   0   8  -2        220.20        157.91        30.43 o                         
   1   8  -2         59.16        102.79        36.28 o                         
   2   8  -2          3.22         -4.97        29.44 o                         
   3   8  -2         21.06         17.65        20.59 o                         
   4   8  -2        105.68         39.48        21.93 o                         
   5   8  -2         16.48         26.55        19.46 o                         
   6   8  -2         38.08         14.32        23.12 o                         
   7   8  -2          0.70        -30.27        30.27 o                         
  -1   9  -2         43.74         14.40        25.14 o                         
   0   9  -2          0.32         23.57        24.48 o                         
   1   9  -2         23.11         21.42        24.28 o                         
   2   9  -2          5.02         -1.82        21.79 o                         
   3   9  -2         11.07         23.35        23.21 o                         
   4   9  -2         19.88         26.09        23.22 o                         
   5   9  -2          1.60         31.98        21.42 o                         
   6   9  -2         26.47         61.05        25.81 o                         
   7   9  -2          6.07        -37.97        39.79 o                         
   8   9  -2          7.62         66.60        35.32 o                         
  -1  10  -2        487.42        485.85        68.17 o                         
   0  10  -2         16.35         20.92        36.73 o                         
   1  10  -2        118.79        117.23        44.20 o                         
   2  10  -2         13.67         36.42        86.33 o                         
   3  10  -2         88.21        125.91        39.89 o                         
   4  10  -2         11.98         44.98        40.43 o                         
   5  10  -2         22.74         25.10        30.70 o                         
   6  10  -2          0.83        -20.74        38.59 o                         
   7  10  -2          1.97         -1.99        38.25 o                         
   8  10  -2          3.53        -39.75        39.84 o                         
  -2  11  -2         81.17         23.29        32.21 o                         
  -1  11  -2        301.82        239.72        44.73 o                         
   0  11  -2         34.66        -20.38        39.77 o                         
   1  11  -2         91.97         60.79        41.78 o                         
   2  11  -2        161.74        219.25        45.10 o                         
   3  11  -2         23.05         20.49        42.70 o                         
   4  11  -2          3.69         -5.25        43.69 o                         
   5  11  -2         22.85        -36.16        39.04 o                         
   6  11  -2          0.60         16.27        42.19 o                         
   7  11  -2          0.14         44.38       115.47 o                         
   8  11  -2          9.14         -3.89        53.45 o                         
  -2  12  -2         54.80         18.80        47.11 o                         
  -1  12  -2         10.18         -6.17        25.24 o                         
   0  12  -2         74.17         93.87        22.47 o                         
   1  12  -2         10.45         -1.03        48.76 o                         
   2  12  -2         95.09        108.52        69.65 o                         
   3  12  -2          4.65        -66.41        66.41 o                         
   4  12  -2         43.39         44.63        41.40 o                         
   5  12  -2         12.85         27.98        50.21 o                         
   6  12  -2          2.59          7.72        47.73 o                         
   7  12  -2          4.34        -26.36        48.33 o                         
  -1  13  -2          6.93         50.02        70.78 o                         
   0  13  -2         78.04         58.13        55.09 o                         
   1  13  -2         33.88         80.62        49.24 o                         
   2  13  -2         13.44         41.91        74.50 o                         
   3  13  -2          6.95         97.49        51.45 o                         
   4  13  -2         12.96         23.11        37.79 o                         
   5  13  -2         42.05         35.35        56.36 o                         
   6  13  -2          4.76         44.67        49.56 o                         
   7  13  -2          1.06        -28.20        49.35 o                         
  -2  14  -2          1.01        -81.63        81.63 o                         
  -1  14  -2          5.71        -29.86        29.86 o                         
   0  14  -2         20.79         30.66        51.84 o                         
   1  14  -2         52.03         26.70        74.34 o                         
   2  14  -2          0.37        -13.44        38.96 o                         
   3  14  -2        121.92        103.96        40.90 o                         
   4  14  -2          1.46        -16.23        68.67 o                         
   5  14  -2          3.99         11.09        50.56 o                         
   6  14  -2          5.08       -114.33       114.33 o                         
  -1  15  -2          5.96        -47.17        56.28 o                         
   0  15  -2          2.23        -42.19        54.60 o                         
   1  15  -2          6.80         11.29        59.54 o                         
   2  15  -2         11.04        -41.20        41.20 o                         
   3  15  -2          2.00         39.75        43.73 o                         
   4  15  -2          5.60        -12.90        52.02 o                         
   5  15  -2          4.30         69.17       108.52 o                         
  -1  16  -2          3.48         -6.95        58.31 o                         
   0  16  -2          0.75        -26.84        54.00 o                         
   1  16  -2          2.66          3.89        78.72 o                         
   2  16  -2          5.96          9.72        80.98 o                         
   3  16  -2          4.09        -57.34        85.19 o                         
   0 -16  -1         16.13        270.13       102.36 o                         
   1 -16  -1         11.65         49.56       104.63 o                         
   2 -16  -1         10.29        -33.36       118.56 o                         
   3 -16  -1         22.21        -38.55       150.63 o                         
  -1 -15  -1         19.19        142.21        81.31 o                         
   0 -15  -1          3.07          8.75        83.57 o                         
   1 -15  -1         14.84         95.24        92.32 o                         
   2 -15  -1         15.25        -33.69        88.11 o                         
   3 -15  -1          4.81        -41.46        91.02 o                         
  -5 -14  -1         19.50         71.26        69.97 o                         
  -4 -14  -1          2.06          2.92        65.76 o                         
  -3 -14  -1         13.93        -61.87        61.87 o                         
  -2 -14  -1          8.21        -56.69        58.63 o                         
  -1 -14  -1         81.98        118.57        46.92 o                         
   0 -14  -1          8.39        -11.99        77.10 o                         
   1 -14  -1        112.40         32.39        69.65 o                         
   2 -14  -1         23.63         46.00        73.86 o                         
   3 -14  -1         15.89        -79.69        79.69 o                         
   4 -14  -1         25.18        -16.52        89.40 o                         
   5 -14  -1         15.37        -86.17        86.17 o                         
   6 -14  -1         13.28          2.27        65.76 o                         
  -6 -13  -1          9.54         74.83        66.08 o                         
  -5 -13  -1          3.10         -3.89        61.87 o                         
  -4 -13  -1          1.68        -56.04        56.04 o                         
  -3 -13  -1         15.70        -56.36        56.36 o                         
  -2 -13  -1          5.34         -2.27        56.04 o                         
  -1 -13  -1        106.63          6.51        42.10 o                         
   0 -13  -1         45.99         47.48        39.79 o                         
   1 -13  -1         28.38         30.45        62.84 o                         
   2 -13  -1         41.98         32.39        65.43 o                         
   3 -13  -1          4.07          6.80        71.26 o                         
   4 -13  -1          5.09        -34.34        74.50 o                         
   5 -13  -1         45.65         50.75        46.74 o                         
   6 -13  -1          3.96         33.25        49.57 o                         
  -7 -12  -1          0.77        -62.19        62.19 o                         
  -6 -12  -1          8.85        -16.84        60.25 o                         
  -5 -12  -1          4.60         83.90        58.63 o                         
  -3 -12  -1          6.23        -42.43        51.18 o                         
  -2 -12  -1          0.90        -18.14        49.56 o                         
  -1 -12  -1         17.47          2.66        39.13 o                         
   0 -12  -1         19.17         45.58        38.25 o                         
   1 -12  -1         15.24        -17.76        37.94 o                         
   2 -12  -1         17.16        103.33        82.93 o                         
   4 -12  -1          5.84         -0.73        37.82 o                         
   5 -12  -1         10.99         18.32        41.75 o                         
   6 -12  -1         45.50          5.57        63.00 o                         
   7 -12  -1          3.67        -25.17        60.58 o                         
  -7 -11  -1          4.28          2.59        58.63 o                         
  -6 -11  -1         21.56         78.07        56.69 o                         
  -5 -11  -1          7.73        -22.68        51.18 o                         
  -4 -11  -1          5.55         18.14        48.59 o                         
  -3 -11  -1          0.91        -47.29        47.29 o                         
  -2 -11  -1         13.82         -9.71        57.66 o                         
  -1 -11  -1         47.98         46.36        70.62 o                         
   0 -11  -1         26.95         -3.60        31.35 o                         
   1 -11  -1         94.24         52.42        33.03 o                         
   2 -11  -1         59.73         66.32        24.34 o                         
   3 -11  -1         31.27         33.14        23.42 o                         
   4 -11  -1         97.87         87.15        25.49 o                         
   5 -11  -1          5.84         59.35        28.38 o                         
   6 -11  -1         14.61         -1.99        69.65 o                         
   7 -11  -1         13.39        -16.08        55.07 o                         
   8 -11  -1          8.45         23.65        64.14 o                         
  -8 -10  -1          6.90         44.05        57.01 o                         
  -7 -10  -1         15.08         27.10        40.05 o                         
  -6 -10  -1          6.07        -14.93        25.29 o                         
  -5 -10  -1         19.00         57.98        48.59 o                         
  -4 -10  -1         12.83          2.27        44.70 o                         
  -3 -10  -1         27.36         75.29        33.86 o                         
  -2 -10  -1         19.22        -21.13        24.87 o                         
  -1 -10  -1        147.19        137.09        25.59 o                         
   0 -10  -1         62.83         55.38        27.48 o                         
   1 -10  -1         50.43         31.25        28.96 o                         
   2 -10  -1         34.17         27.55        19.38 o                         
   3 -10  -1        154.28        126.96        21.49 o                         
   4 -10  -1          6.15         22.64        34.75 o                         
   5 -10  -1         38.69         30.21        26.61 o                         
   6 -10  -1         55.59         59.53        30.99 o                         
   7 -10  -1         26.93         39.53        43.89 o                         
   8 -10  -1          3.24        -45.35        58.63 o                         
  -8  -9  -1          1.25          0.07        24.97 o                         
  -7  -9  -1          6.33          3.06        24.22 o                         
  -6  -9  -1          2.86         11.96        23.33 o                         
  -5  -9  -1         24.98         -7.98        21.02 o                         
  -4  -9  -1         17.29         26.12        41.46 o                         
  -3  -9  -1          8.87        -28.07        28.07 o                         
  -2  -9  -1          4.47         16.39        22.47 o                         
  -1  -9  -1        121.29        115.50        29.88 o                         
   0  -9  -1         76.06         44.05        20.69 o                         
   1  -9  -1        249.91        252.23        19.76 o                         
   2  -9  -1        136.58        101.69        18.53 o                         
   3  -9  -1         46.51         47.87        17.63 o                         
   4  -9  -1         32.89         81.65        21.48 o                         
   5  -9  -1         10.41         -3.31        25.75 o                         
   6  -9  -1         14.04        -10.77        32.05 o                         
   7  -9  -1         75.13         92.27        32.17 o                         
   8  -9  -1          8.84         44.05        59.60 o                         
   9  -9  -1          1.75        -11.66        65.43 o                         
  -8  -8  -1         46.82         35.58        27.05 o                         
  -7  -8  -1         47.67         79.53        24.75 o                         
  -6  -8  -1        105.92        142.37        21.19 o                         
  -5  -8  -1          1.18         14.14        19.01 o                         
  -4  -8  -1         79.56        104.54        28.85 o                         
  -3  -8  -1         31.11        -14.78        25.20 o                         
  -2  -8  -1        326.85        336.82        29.23 o                         
  -1  -8  -1          2.89         26.22        18.38 o                         
   0  -8  -1        273.36        276.70        20.75 o                         
   1  -8  -1         38.48         51.56        13.13 o                         
   2  -8  -1        439.70        443.68        21.38 o                         
   3  -8  -1        173.77        156.59        17.10 o                         
   4  -8  -1        494.30        455.17        29.98 o                         
   5  -8  -1          3.78         51.39        22.38 o                         
   6  -8  -1         62.81         62.58        26.04 o                         
   7  -8  -1          8.05          3.75        30.27 o                         
   8  -8  -1          7.31         -3.56        52.80 o                         
   9  -8  -1         14.61         -5.83        57.98 o                         
  -8  -7  -1         12.65        -25.80        30.92 o                         
  -7  -7  -1         32.11         19.02        20.97 o                         
  -6  -7  -1         13.87         26.65        18.26 o                         
  -5  -7  -1          4.77         34.61        19.14 o                         
  -4  -7  -1         37.52         42.67        24.34 o                         
  -3  -7  -1        154.66        138.05        69.14 o                         
  -2  -7  -1         92.37         61.42        20.31 o                         
  -1  -7  -1        219.59        230.94        20.12 o                         
   0  -7  -1        269.66        253.29        15.63 o                         
   1  -7  -1        323.37        317.97        27.17 o                         
   2  -7  -1        623.01        547.63        34.44 o                         
   3  -7  -1        159.16        161.17        14.15 o                         
   4  -7  -1         56.76         44.35        17.93 o                         
   5  -7  -1          8.21         -5.70        17.20 o                         
   6  -7  -1         15.54         36.11        24.50 o                         
   7  -7  -1         45.53         78.23        44.60 o                         
   8  -7  -1         26.05        -25.75        35.27 o                         
   9  -7  -1          2.14        -54.10        54.10 o                         
  -8  -6  -1          0.87         34.04        25.44 o                         
  -7  -6  -1        162.17        194.42        26.22 o                         
  -6  -6  -1         17.97         24.23        17.53 o                         
  -5  -6  -1        101.87         67.09        18.62 o                         
  -4  -6  -1          0.75          0.18        12.04 o                         
  -3  -6  -1        163.15        206.12        16.81 o                         
  -2  -6  -1         44.15         17.04        12.65 o                         
  -1  -6  -1         43.13         17.67        12.63 o                         
   0  -6  -1        133.12        147.25        10.57 o                         
   1  -6  -1        200.41        199.13         9.35 o                         
   2  -6  -1        245.57        254.46        18.04 o                         
   3  -6  -1       4436.50       4548.31        79.83 o                         
   4  -6  -1         20.89          4.20        13.05 o                         
   5  -6  -1        258.90        236.40        18.06 o                         
   6  -6  -1        100.68        101.36        20.70 o                         
   7  -6  -1        120.70        178.17        36.24 o                         
   8  -6  -1         28.44         -2.53        34.45 o                         
   9  -6  -1         15.41        101.07        57.01 o                         
  10  -6  -1          2.10         12.63        60.90 o                         
  -8  -5  -1         24.33         64.04        24.02 o                         
  -7  -5  -1         44.07         46.98        19.65 o                         
  -6  -5  -1          4.52        -12.16        15.94 o                         
  -5  -5  -1          3.34         18.52        12.59 o                         
  -4  -5  -1        364.63        374.89        18.29 o                         
  -3  -5  -1         64.18         64.40        11.09 o                         
  -2  -5  -1        300.58        326.92        17.83 o                         
  -1  -5  -1        185.73        188.41        12.33 o                         
   0  -5  -1         69.61         77.62         7.59 o                         
   1  -5  -1       2257.96       2329.94        42.23 o                         
   2  -5  -1       2338.10       2356.42        38.95 o                         
   3  -5  -1        855.55        902.12        41.29 o                         
   4  -5  -1        547.15        521.02        20.93 o                         
   5  -5  -1        327.51        274.43        16.88 o                         
   6  -5  -1        205.89        257.54        34.19 o                         
   7  -5  -1         63.49         73.89        30.30 o                         
   8  -5  -1         35.20         32.65        27.84 o                         
   9  -5  -1          3.72         -2.82        41.14 o                         
  10  -5  -1          6.52        -57.66        57.66 o                         
  -8  -4  -1         64.91        108.03        28.83 o                         
  -7  -4  -1          1.72         -4.29        15.30 o                         
  -6  -4  -1        211.71        236.54        30.11 o                         
  -5  -4  -1          5.98        -10.27        11.16 o                         
  -4  -4  -1        433.84        424.83        18.54 o                         
  -3  -4  -1          2.88         -7.86         7.86 o                         
  -2  -4  -1       1137.06       1221.34        37.42 o                         
  -1  -4  -1        100.54        104.93        10.88 o                         
   0  -4  -1       4692.45       4803.58       128.59 o                         
   1  -4  -1         28.43         30.65         4.50 o                         
   2  -4  -1       1901.74       1904.87        31.33 o                         
   3  -4  -1        845.00        838.06        18.02 o                         
   4  -4  -1       1970.93       2025.94        39.96 o                         
   5  -4  -1        401.28        375.40        17.55 o                         
   6  -4  -1        232.95        218.04        21.18 o                         
   7  -4  -1         45.56         63.66        24.86 o                         
   8  -4  -1         47.27         26.70        53.48 o                         
   9  -4  -1          3.30         69.34        38.11 o                         
  10  -4  -1          4.76         14.25        58.31 o                         
  -8  -3  -1          2.37         39.84        43.41 o                         
  -7  -3  -1         22.18         25.19        28.45 o                         
  -6  -3  -1         16.89         36.28        56.04 o                         
  -5  -3  -1         37.73         46.97        22.03 o                         
  -4  -3  -1        249.25        269.80        23.32 o                         
  -1  -3  -1       2189.41       2141.96        57.60 o                         
   0  -3  -1       1964.68       1896.24        52.68 o                         
   1  -3  -1       1137.84       1124.36        21.32 o                         
   2  -3  -1       1569.57       1489.36        25.64 o                         
   3  -3  -1        362.74        356.89        12.72 o                         
   4  -3  -1        615.20        654.51        36.54 o                         
   5  -3  -1        717.20        762.11        38.82 o                         
   6  -3  -1        146.92        182.33        19.53 o                         
   7  -3  -1         23.36         44.74        23.59 o                         
   8  -3  -1         92.91        128.11        27.35 o                         
   9  -3  -1          5.00         49.73        37.79 o                         
  10  -3  -1         17.49         -3.24        56.69 o                         
  -8  -2  -1         12.02         94.91        44.70 o                         
  -6  -2  -1         16.37         20.86        21.42 o                         
  -5  -2  -1        120.87        115.97        23.32 o                         
  -4  -2  -1        115.86        100.42        19.11 o                         
   1  -2  -1       4043.98       3716.94        70.25 o                         
   2  -2  -1        373.93        369.24         8.85 o                         
   3  -2  -1       7837.53       7878.38       131.58 o                         
   4  -2  -1        313.89        303.20        22.76 o                         
   5  -2  -1        232.60        224.27        31.26 o                         
   6  -2  -1        166.06        142.85        23.58 o                         
   7  -2  -1        450.92        464.67        27.31 o                         
   8  -2  -1         70.63         72.90        27.49 o                         
   9  -2  -1          5.31        -21.23        36.64 o                         
  10  -2  -1          2.53        -57.01        57.01 o                         
  -8  -1  -1         16.19         45.67        68.35 o                         
  -6  -1  -1          6.84         -5.95        22.03 o                         
  -5  -1  -1         52.11         82.60        22.35 o                         
  -4  -1  -1        233.29        232.87        22.35 o                         
   1  -1  -1       2675.61       2370.18        66.08 o                         
   2  -1  -1       1056.84       1115.94        18.64 o                         
   3  -1  -1       3350.58       3605.20        67.74 o                         
   4  -1  -1       1223.97       1299.20        34.97 o                         
   5  -1  -1       4122.15       4610.74       102.16 o                         
   6  -1  -1        183.97        154.95        54.24 o                         
   7  -1  -1         42.36         22.88        21.44 o                         
   8  -1  -1         27.84         79.56        33.09 o                         
   9  -1  -1          3.74         21.72        37.79 o                         
  10  -1  -1         23.29         57.34        57.66 o                         
  -8   0  -1          7.27         72.88        43.08 o                         
  -6   0  -1         12.15          9.92        17.55 o                         
  -5   0  -1          0.29         -8.41        16.13 o                         
  -4   0  -1         35.07         70.64        13.65 o                         
  -3   0  -1         89.20         83.90        13.28 o                         
   2   0  -1      13467.32      12788.26       231.19 o                         
   3   0  -1        672.83        660.17        17.02 o                         
   4   0  -1        357.31        387.47        19.88 o                         
   5   0  -1        206.72        215.47        30.29 o                         
   6   0  -1        480.25        481.78        29.65 o                         
   7   0  -1         14.48         -5.07        20.75 o                         
   8   0  -1         15.18         -8.07        25.10 o                         
   9   0  -1          2.14         12.30        37.55 o                         
  10   0  -1         15.40        -22.35        60.25 o                         
  -8   1  -1         19.63         16.52        42.11 o                         
  -7   1  -1          2.81         16.33        36.28 o                         
  -6   1  -1         14.45         15.55        17.64 o                         
  -5   1  -1         20.33         15.07        14.06 o                         
  -4   1  -1        146.82        177.71        17.32 o                         
  -3   1  -1        171.48        149.88        11.76 o                         
   2   1  -1        840.53        849.67        18.34 o                         
   3   1  -1       2881.00       3192.94       125.53 o                         
   4   1  -1       1171.21       1298.16        33.79 o                         
   5   1  -1       3800.68       4125.30        95.73 o                         
   6   1  -1        231.84        211.66        27.06 o                         
   7   1  -1         56.85         68.22        21.50 o                         
   8   1  -1         46.66         25.30        25.49 o                         
   9   1  -1          0.68          3.56        36.65 o                         
  10   1  -1         17.05         77.10        61.22 o                         
  -8   2  -1          7.97         -3.24        41.14 o                         
  -7   2  -1         43.37        115.79        52.46 o                         
  -6   2  -1         11.64        -21.92        26.34 o                         
  -5   2  -1         86.51        111.01        24.96 o                         
  -4   2  -1         40.16         26.11        14.29 o                         
  -3   2  -1        216.20        196.08        14.00 o                         
   1   2  -1       3144.85       2817.92        76.85 o                         
   2   2  -1        493.23        522.69        17.91 o                         
   3   2  -1       7341.51       7533.13       105.68 o                         
   4   2  -1        305.64        296.91        11.63 o                         
   5   2  -1        416.38        446.20        30.18 o                         
   6   2  -1        152.78        175.39        21.56 o                         
   7   2  -1        463.42        477.65        27.30 o                         
   8   2  -1        112.79        122.67        26.74 o                         
   9   2  -1         19.19         69.97        53.77 o                         
  10   2  -1          4.11         43.41        61.55 o                         
  -8   3  -1         10.06        -28.83        42.11 o                         
  -7   3  -1         12.57         -1.00        32.66 o                         
  -6   3  -1          1.34         27.53        54.42 o                         
  -5   3  -1         29.80         32.19        15.89 o                         
  -4   3  -1        165.74        154.57        21.23 o                         
  -3   3  -1        183.88        160.34        13.98 o                         
  -2   3  -1        495.48        534.10        30.45 o                         
   0   3  -1       1926.62       1796.90        59.59 o                         
   1   3  -1       2246.96       2262.06        63.90 o                         
   2   3  -1       2018.83       1952.45        34.43 o                         
   3   3  -1         52.13         47.86         4.97 o                         
   4   3  -1        319.18        348.94        13.88 o                         
   5   3  -1        810.21        769.92        57.98 o                         
   6   3  -1        240.58        230.52        23.04 o                         
   7   3  -1        103.31        132.40        25.63 o                         
   8   3  -1        139.98        167.44        48.91 o                         
   9   3  -1         22.44          2.59        54.74 o                         
  10   3  -1          7.09         38.87        63.17 o                         
  -7   4  -1          0.27        -45.42        48.93 o                         
  -6   4  -1        123.29        128.28        59.28 o                         
  -5   4  -1         10.83         46.86        16.89 o                         
  -4   4  -1        112.18         89.72        14.29 o                         
  -3   4  -1          9.55         45.70        15.79 o                         
  -2   4  -1        832.51        822.36        42.76 o                         
  -1   4  -1         61.49         61.70        22.51 o                         
   0   4  -1       2792.46       2628.37       132.00 o                         
   1   4  -1         57.05         48.96        16.68 o                         
   2   4  -1       1141.57       1157.35        49.90 o                         
   3   4  -1        566.03        559.37        21.54 o                         
   4   4  -1       2124.89       2363.73        39.51 o                         
   5   4  -1        543.04        556.55        20.89 o                         
   6   4  -1        263.18        283.25        32.56 o                         
   7   4  -1         75.03        120.88        29.20 o                         
   8   4  -1         60.58         53.12        46.97 o                         
   9   4  -1          7.51         60.25        57.66 o                         
  10   4  -1          7.96         33.04        65.11 o                         
  -7   5  -1         61.84         65.28        24.66 o                         
  -6   5  -1          2.26          6.86        21.59 o                         
  -5   5  -1          6.50        -21.15        21.15 o                         
  -4   5  -1        214.56        253.91        17.54 o                         
  -3   5  -1        105.06         77.74        16.11 o                         
  -2   5  -1        411.15        409.04        21.38 o                         
  -1   5  -1         17.42         -1.65        10.01 o                         
   0   5  -1        143.08        123.68        11.96 o                         
   1   5  -1       1270.41       1306.45        35.78 o                         
   2   5  -1       1273.41       1228.63        30.02 o                         
   3   5  -1       1605.61       1696.36        38.27 o                         
   4   5  -1        706.19        667.81        19.15 o                         
   5   5  -1        284.93        294.56        13.10 o                         
   6   5  -1        337.18        407.89        18.40 o                         
   7   5  -1         46.20         80.98        39.84 o                         
   8   5  -1         96.76         43.08        47.94 o                         
   9   5  -1          6.53         57.34        57.01 o                         
  10   5  -1         11.75        -65.43        65.43 o                         
  -7   6  -1        131.99        108.03        27.21 o                         
  -6   6  -1         10.27          0.95        54.60 o                         
  -5   6  -1        127.52         97.93        20.98 o                         
  -4   6  -1         14.62          7.68        16.32 o                         
  -3   6  -1         59.25         68.39        14.72 o                         
  -2   6  -1         20.50          7.88        12.42 o                         
  -1   6  -1        448.38        382.60        44.50 o                         
   0   6  -1          9.24          5.45        12.15 o                         
   1   6  -1       1217.15       1186.40        31.47 o                         
   2   6  -1        133.23        137.51        13.79 o                         
   3   6  -1       4023.83       3957.26        79.52 o                         
   4   6  -1         69.86         61.83        13.89 o                         
   5   6  -1        473.17        491.72        41.67 o                         
   6   6  -1        136.90        162.64        18.32 o                         
   7   6  -1        110.98        138.07        26.16 o                         
   8   6  -1         37.43         19.76        48.27 o                         
   9   6  -1         19.45        -30.77        58.63 o                         
  10   6  -1          0.79         -8.10        68.03 o                         
  -7   7  -1         16.53         13.38        26.16 o                         
  -6   7  -1          0.23         10.06        24.57 o                         
  -5   7  -1         24.51        -20.50        26.67 o                         
  -4   7  -1         52.16         54.97        18.76 o                         
  -3   7  -1        177.90        148.79        14.79 o                         
  -2   7  -1        353.70        338.46        28.52 o                         
  -1   7  -1         53.20         39.96        13.58 o                         
   0   7  -1         70.70         77.02        19.31 o                         
   1   7  -1        154.61        121.28        15.65 o                         
   2   7  -1        288.13        261.88        20.87 o                         
   3   7  -1        416.01        407.35        41.72 o                         
   4   7  -1        104.29        117.18        19.15 o                         
   5   7  -1        130.40        102.16        22.12 o                         
   6   7  -1         24.06          8.60        21.49 o                         
   7   7  -1         38.62         60.71        33.41 o                         
   8   7  -1         49.08         67.04        36.53 o                         
   9   7  -1          1.59        133.14        61.87 o                         
  10   7  -1          0.81         43.41        79.69 o                         
  -7   8  -1         30.86          6.29        29.48 o                         
  -6   8  -1        143.89        142.99        32.91 o                         
  -5   8  -1         33.86         18.05        22.84 o                         
  -4   8  -1         32.73         26.49        16.31 o                         
  -3   8  -1         47.83         51.17        29.04 o                         
  -2   8  -1        113.70         82.69        20.25 o                         
  -1   8  -1          1.25         18.98        13.22 o                         
   0   8  -1        279.02        253.95        31.89 o                         
   1   8  -1         25.64         54.49        19.00 o                         
   2   8  -1        455.68        422.02        21.87 o                         
   3   8  -1        110.82         99.75        16.03 o                         
   4   8  -1        758.88        703.48        37.37 o                         
   5   8  -1         15.34         -1.34        20.16 o                         
   6   8  -1         59.36         72.28        23.95 o                         
   7   8  -1          0.18         -1.22        24.18 o                         
   8   8  -1          6.65         28.00        35.09 o                         
   9   8  -1          7.63        -25.91        71.26 o                         
  -7   9  -1          3.80         10.70        40.63 o                         
  -6   9  -1         59.92         42.94        39.79 o                         
  -5   9  -1         44.15         22.46        33.99 o                         
  -4   9  -1         82.58         51.14        20.83 o                         
  -3   9  -1         20.12         21.20        16.25 o                         
  -2   9  -1         80.86         58.49        14.99 o                         
  -1   9  -1        368.73        346.16        17.87 o                         
   0   9  -1        136.42        140.43        14.98 o                         
   1   9  -1        180.06        149.84        22.67 o                         
   2   9  -1        127.64        107.33        20.45 o                         
   3   9  -1         20.04         -2.19        20.22 o                         
   4   9  -1         37.84         25.59        21.27 o                         
   5   9  -1         72.46         71.92        22.97 o                         
   6   9  -1          6.95          3.66        25.38 o                         
   7   9  -1         26.50         31.36        27.32 o                         
   8   9  -1          1.58         -8.48        49.11 o                         
  -7  10  -1          0.71        -43.08        70.29 o                         
  -5  10  -1          1.44         18.90        40.17 o                         
  -4  10  -1         25.92        -21.58        24.95 o                         
  -3  10  -1         71.85         62.84        27.73 o                         
  -2  10  -1          4.91         10.54        17.76 o                         
  -1  10  -1         87.26         86.92        25.02 o                         
   0  10  -1         11.79         -1.72        15.86 o                         
   1  10  -1         10.45          0.66        27.74 o                         
   2  10  -1          5.22        -20.03        22.07 o                         
   3  10  -1        377.45        316.45        25.14 o                         
   4  10  -1         26.62         45.97        30.17 o                         
   5  10  -1         86.32         73.62        32.48 o                         
   6  10  -1         31.52         64.34        37.31 o                         
   7  10  -1         29.47         24.52        40.29 o                         
   8  10  -1          1.92         -6.51        54.65 o                         
  -6  11  -1          0.63         66.29        56.36 o                         
  -5  11  -1          7.01          4.54        45.67 o                         
  -4  11  -1         15.55         62.25        30.70 o                         
  -3  11  -1         65.53         28.38        22.58 o                         
  -2  11  -1          8.55         47.64        19.83 o                         
  -1  11  -1         24.03          8.72        21.76 o                         
   0  11  -1         17.55         24.63        37.28 o                         
   1  11  -1         22.93         56.84        38.14 o                         
   2  11  -1         42.63         59.69        30.80 o                         
   3  11  -1         20.14         84.30        38.35 o                         
   4  11  -1         44.52         87.95        39.52 o                         
   5  11  -1          3.86        -16.08        38.13 o                         
   6  11  -1         26.34         38.94        76.45 o                         
   7  11  -1          3.86         45.22        44.10 o                         
   8  11  -1          5.50         66.08        79.04 o                         
  -6  12  -1          2.17        -22.24        81.31 o                         
  -5  12  -1          7.53        -19.54        46.60 o                         
  -4  12  -1         28.63         21.78        32.89 o                         
  -3  12  -1         46.63         27.87        23.64 o                         
  -2  12  -1         68.50         32.54        27.83 o                         
  -1  12  -1          4.66         -4.78        28.61 o                         
   0  12  -1          8.32        -53.12        53.12 o                         
   1  12  -1         13.94        -52.80        52.80 o                         
   2  12  -1        124.42        159.09        77.08 o                         
   3  12  -1          6.11         -8.82        74.50 o                         
   4  12  -1         54.93         46.00        65.76 o                         
   5  12  -1          5.26         33.10        51.10 o                         
   6  12  -1          5.25        -85.18        85.18 o                         
   7  12  -1          4.66        -29.93        53.50 o                         
  -6  13  -1          0.17         10.37        82.28 o                         
  -5  13  -1          3.45         32.82        33.84 o                         
  -4  13  -1          6.54         22.05        31.21 o                         
  -3  13  -1          3.37          6.16        23.65 o                         
  -2  13  -1         24.13         30.05        27.07 o                         
  -1  13  -1          4.76        -10.48        31.94 o                         
   0  13  -1         72.98         20.70        34.04 o                         
   1  13  -1         18.26        -34.18        34.18 o                         
   2  13  -1         48.56        -10.03        35.13 o                         
   3  13  -1         53.48          6.16        41.21 o                         
   4  13  -1          4.78         22.25        43.08 o                         
   5  13  -1         18.86         -0.16        45.73 o                         
   6  13  -1          0.74         41.81        49.22 o                         
   7  13  -1          1.83         46.21        50.63 o                         
  -5  14  -1          7.05         10.36        42.31 o                         
  -4  14  -1         15.72         -9.03        29.63 o                         
  -3  14  -1          8.34         52.44        27.31 o                         
  -2  14  -1          8.49          9.40        30.20 o                         
  -1  14  -1          7.47         -0.72        37.61 o                         
   0  14  -1          4.57        -36.15        36.15 o                         
   1  14  -1         92.36         66.02        37.44 o                         
   2  14  -1          1.28         40.34        57.34 o                         
   3  14  -1         43.48         49.04        62.52 o                         
   4  14  -1         14.09         50.65        45.91 o                         
   5  14  -1          1.62        -41.68        48.54 o                         
   6  14  -1          2.72         -2.14        51.57 o                         
  -4  15  -1          0.82          7.65        54.85 o                         
  -3  15  -1          0.73         29.49        28.57 o                         
  -2  15  -1         22.50         19.21        42.22 o                         
  -1  15  -1          7.68         89.98        41.23 o                         
   0  15  -1          1.15        -38.63        38.63 o                         
   1  15  -1         42.01         -3.27        44.78 o                         
   2  15  -1          0.75        -14.90        69.32 o                         
   3  15  -1          7.56        -47.28        47.28 o                         
   4  15  -1          8.76         77.64        49.97 o                         
   5  15  -1          0.45        -43.74        51.10 o                         
  -3  16  -1          5.36        -66.08        93.94 o                         
  -2  16  -1          9.27         62.19        77.42 o                         
  -1  16  -1          6.03        -44.49        44.49 o                         
   0  16  -1          9.36         55.76        48.58 o                         
   1  16  -1          1.30         26.11        49.12 o                         
   2  16  -1          3.77         17.42        50.04 o                         
   3  16  -1          1.72        -21.78        65.27 o                         
  -3 -16   0         10.32          1.94        83.90 o                         
  -2 -16   0          1.25        115.00        89.40 o                         
  -1 -16   0         17.71         23.97        79.04 o                         
   0 -16   0         16.54          1.94        81.95 o                         
   1 -16   0          3.46        -82.60        91.35 o                         
   2 -16   0         35.68        -37.90       120.83 o                         
  -3 -15   0         11.59        -77.10        77.10 o                         
  -2 -15   0         21.51        173.27        73.21 o                         
  -1 -15   0         16.60        -13.93        67.70 o                         
   0 -15   0          0.18          3.89        73.86 o                         
   1 -15   0         15.05        130.87        82.60 o                         
   2 -15   0         10.21        -85.84        85.84 o                         
   3 -15   0          0.25         -7.45        95.88 o                         
   4 -15   0         38.21        101.91        66.55 o                         
  -3 -14   0         14.81         -4.86        71.59 o                         
  -2 -14   0          5.83          6.48        62.52 o                         
  -1 -14   0        100.44         56.04        64.14 o                         
   0 -14   0          9.55         16.52        66.08 o                         
   1 -14   0         74.60         52.15        73.21 o                         
   2 -14   0          5.72        -14.90        75.80 o                         
   3 -14   0         19.26         17.12        70.45 o                         
   4 -14   0         19.90         68.64        69.65 o                         
   5 -14   0          8.05         32.57        47.06 o                         
  -4 -13   0         18.36         35.96        65.11 o                         
  -3 -13   0          1.67         66.41        60.58 o                         
  -2 -13   0         80.30        -17.49        59.93 o                         
  -1 -13   0         36.61        -57.66        57.66 o                         
   0 -13   0         36.05        132.16        61.22 o                         
   1 -13   0         61.14         -0.32        63.17 o                         
   2 -13   0          4.50        -73.21        73.21 o                         
   3 -13   0         16.02        -20.62        34.83 o                         
   4 -13   0          0.55        -29.38        50.53 o                         
   5 -13   0          8.45          3.17        58.98 o                         
   6 -13   0          5.49         67.23        50.21 o                         
  -3 -12   0         17.72        -55.07        59.60 o                         
  -2 -12   0         11.75        317.42        73.86 o                         
  -1 -12   0         33.70        -39.52        54.74 o                         
   0 -12   0         31.61         64.79        56.69 o                         
   1 -12   0         15.34         72.04        50.95 o                         
   2 -12   0         10.51         58.63       103.98 o                         
   3 -12   0          1.21        -26.16        30.65 o                         
   4 -12   0          2.85        -20.33        32.39 o                         
   5 -12   0         13.38         40.87        42.63 o                         
   6 -12   0          3.43        -32.66        45.16 o                         
   7 -12   0          0.87        -45.89        47.94 o                         
  -4 -11   0        102.50        153.62        40.17 o                         
  -3 -11   0         53.98        198.23        38.30 o                         
  -1 -11   0         23.94         11.34        45.35 o                         
   0 -11   0         25.92         15.13        38.10 o                         
   1 -11   0          1.28        -34.85        38.99 o                         
   2 -11   0          4.69         31.99        33.73 o                         
   3 -11   0          6.68         -0.42        26.47 o                         
   4 -11   0         20.34         13.81        24.38 o                         
   5 -11   0          7.19        -13.45        27.19 o                         
   6 -11   0         43.97         49.63        36.21 o                         
   7 -11   0          1.09          9.99        41.96 o                         
   8 -11   0          0.98         70.29        63.49 o                         
  -8 -10   0          1.75         79.04        69.32 o                         
  -5 -10   0         10.40         31.75        47.94 o                         
  -4 -10   0          0.98        -17.22        34.90 o                         
  -3 -10   0        146.45        107.11        31.83 o                         
  -2 -10   0         20.76         11.87        30.16 o                         
  -1 -10   0        104.86        100.46        28.86 o                         
   0 -10   0         62.90         97.37        33.44 o                         
   1 -10   0        198.41        274.85        37.46 o                         
   2 -10   0          1.49        -20.89        20.89 o                         
   3 -10   0         52.28         18.07        19.57 o                         
   4 -10   0          8.75        -11.64        21.74 o                         
   5 -10   0         24.62         17.45        25.95 o                         
   6 -10   0          1.14        -13.38        31.31 o                         
   7 -10   0          8.61         35.90        33.49 o                         
   8 -10   0          5.30          0.26        35.78 o                         
  -9  -9   0          1.77         79.36        80.01 o                         
  -8  -9   0         21.71         43.97        70.45 o                         
  -7  -9   0         63.71        123.09        61.55 o                         
  -5  -9   0         15.30         51.51        44.38 o                         
  -4  -9   0        101.99         45.48        30.87 o                         
  -3  -9   0         34.50         42.88        54.58 o                         
  -2  -9   0        201.45        174.78        48.25 o                         
  -1  -9   0        335.68        354.40        25.54 o                         
   0  -9   0          2.07         -1.62        27.72 o                         
   1  -9   0        225.81        206.93        34.01 o                         
   2  -9   0         40.62         17.22        16.20 o                         
   3  -9   0          7.72          0.16        25.31 o                         
   4  -9   0          9.50         -9.01        29.42 o                         
   5  -9   0         37.90         47.36        44.70 o                         
   6  -9   0         40.04         27.45        34.86 o                         
   7  -9   0         27.09         51.08        42.57 o                         
   8  -9   0          5.12        -10.18        33.24 o                         
  -9  -8   0          8.05          3.24        79.36 o                         
  -8  -8   0          1.06         -4.37        37.01 o                         
  -7  -8   0          5.44         -6.85        30.80 o                         
  -6  -8   0         21.96         24.93        29.96 o                         
  -5  -8   0          0.82          1.62        37.25 o                         
  -4  -8   0        332.70        321.87        31.36 o                         
  -3  -8   0        177.24        120.57        27.21 o                         
  -2  -8   0        114.31        148.06        23.13 o                         
  -1  -8   0         71.46         72.40        21.65 o                         
   0  -8   0        951.98        962.52        36.64 o                         
   1  -8   0         38.32         42.93        14.77 o                         
   2  -8   0        328.74        314.57        28.51 o                         
   3  -8   0         48.04         64.78        19.01 o                         
   4  -8   0        118.44        119.15        33.69 o                         
   5  -8   0          1.08        -29.31        29.31 o                         
   6  -8   0         20.44         -5.20        33.58 o                         
   7  -8   0         20.53         22.01        31.26 o                         
   8  -8   0         18.63         -2.85        44.38 o                         
   9  -8   0          3.40         -2.65        40.32 o                         
  -9  -7   0         11.62        -46.32        76.45 o                         
  -8  -7   0         31.60        -36.37        36.37 o                         
  -7  -7   0         95.60         80.64        27.48 o                         
  -6  -7   0         10.83         -6.84        17.18 o                         
  -5  -7   0         34.47         29.78        18.02 o                         
  -3  -7   0        134.61        182.05        39.02 o                         
  -2  -7   0        834.76        847.31        57.98 o                         
  -1  -7   0         32.61        -11.01        24.29 o                         
   0  -7   0        171.90        156.33        37.72 o                         
   1  -7   0        162.81        169.45        13.81 o                         
   2  -7   0        671.39        648.44        24.45 o                         
   3  -7   0        206.02        199.46        15.03 o                         
   4  -7   0         50.40         32.48        13.39 o                         
   5  -7   0          7.51          3.24        16.82 o                         
   6  -7   0         23.09         52.81        31.65 o                         
   7  -7   0         75.82         67.12        29.04 o                         
   8  -7   0         15.80         43.39        43.41 o                         
   9  -7   0          3.77         -3.77        38.55 o                         
 -10  -6   0          2.85         92.00        89.73 o                         
  -9  -6   0          0.51         30.05        53.61 o                         
  -8  -6   0         23.46          7.94        35.93 o                         
  -7  -6   0         44.76         42.12        31.80 o                         
  -6  -6   0         48.18         48.28        19.20 o                         
  -5  -6   0        125.21         90.03        15.72 o                         
  -4  -6   0          8.63          4.74        12.58 o                         
  -3  -6   0       3842.40       4182.74        80.33 o                         
  -1  -6   0        443.87        475.35        22.99 o                         
   0  -6   0        327.81        356.14        41.63 o                         
   1  -6   0        353.00        350.40        14.81 o                         
   2  -6   0         55.60         61.75         8.72 o                         
   3  -6   0       1358.02       1484.02        33.55 o                         
   4  -6   0         17.68         27.74        12.37 o                         
   5  -6   0         53.57         40.34        14.46 o                         
   6  -6   0         28.98         29.37        28.96 o                         
   7  -6   0         26.85         24.01        32.29 o                         
   8  -6   0          7.82        -30.95        32.82 o                         
   9  -6   0          9.31         83.25        54.74 o                         
 -10  -5   0          0.31        -49.68        49.68 o                         
  -9  -5   0         27.56        -35.31       122.77 o                         
  -8  -5   0         37.81        -20.41        43.08 o                         
  -7  -5   0        122.56        133.40        20.20 o                         
  -6  -5   0         65.72         64.21        18.89 o                         
  -5  -5   0        166.78        133.90        12.15 o                         
  -4  -5   0         41.77         33.64         9.19 o                         
  -3  -5   0        176.57        237.08        19.47 o                         
  -2  -5   0       1414.24       1495.28        39.89 o                         
  -1  -5   0       2329.57       2197.89        44.94 o                         
   0  -5   0         24.97         14.33         8.72 o                         
   1  -5   0       1253.45       1205.69        21.67 o                         
   2  -5   0        501.42        499.08        14.97 o                         
   3  -5   0         55.22         49.78         9.31 o                         
   4  -5   0         17.38         18.26        12.56 o                         
   5  -5   0         16.73          7.33        12.97 o                         
   6  -5   0         29.77         70.57        20.30 o                         
   7  -5   0         80.32        107.57        47.13 o                         
   8  -5   0         18.61         70.94        47.62 o                         
   9  -5   0         19.62         18.14        52.48 o                         
  10  -5   0          1.29         40.49        42.59 o                         
 -10  -4   0          2.26        -49.65        49.65 o                         
  -9  -4   0          4.76        -18.30        42.66 o                         
  -8  -4   0          8.48         27.63        35.96 o                         
  -7  -4   0          1.04         19.27        35.35 o                         
  -6  -4   0          4.65         31.59        14.37 o                         
  -5  -4   0         62.04         52.46        12.89 o                         
  -4  -4   0       1572.97       1674.23        31.05 o                         
  -3  -4   0        255.12        277.11        12.55 o                         
  -2  -4   0        389.87        363.58        12.23 o                         
  -1  -4   0         73.76         83.17         7.76 o                         
   0  -4   0       9380.34       9309.27       198.10 o                         
   1  -4   0        198.39        199.30         9.18 o                         
   2  -4   0         76.10         74.93         6.83 o                         
   3  -4   0        177.47        179.80         9.48 o                         
   4  -4   0       1081.06       1113.56        29.44 o                         
   5  -4   0         24.23         13.81        17.29 o                         
   6  -4   0         32.87         37.24        28.41 o                         
   7  -4   0          4.27         28.51        40.17 o                         
   8  -4   0         17.42         22.68        44.70 o                         
   9  -4   0          2.59        -49.24        49.24 o                         
  10  -4   0          0.71         79.11        41.37 o                         
 -10  -3   0          1.64         19.84        49.89 o                         
  -9  -3   0          7.63         12.86        60.09 o                         
  -8  -3   0         35.36         57.20        36.49 o                         
  -7  -3   0         95.08        140.43        31.70 o                         
  -6  -3   0          2.77        -16.79        16.79 o                         
  -5  -3   0        214.86        217.04        17.56 o                         
  -4  -3   0        507.65        545.39        18.70 o                         
  -3  -3   0        876.50        911.97        17.40 o                         
  -2  -3   0       3703.27       3889.66       105.66 o                         
  -1  -3   0        974.54       1015.87        21.21 o                         
   0  -3   0         83.04         77.66         6.43 o                         
   1  -3   0       2370.51       2168.36        37.98 o                         
   2  -3   0       4793.42       5050.55        84.73 o                         
   3  -3   0        312.59        292.25        11.32 o                         
   4  -3   0        385.60        396.06        18.39 o                         
   5  -3   0         52.55         58.05        12.40 o                         
   6  -3   0          0.56         10.75        20.15 o                         
   7  -3   0         81.72         89.73        45.03 o                         
   8  -3   0         23.81        -20.41        43.73 o                         
   9  -3   0          6.44        -20.73        48.59 o                         
  10  -3   0          1.53        -46.65        57.34 o                         
 -10  -2   0          0.72         17.47        48.95 o                         
  -9  -2   0          3.94        -28.85        42.42 o                         
  -8  -2   0          3.27        -34.90        35.71 o                         
  -7  -2   0          6.85        -19.03        20.80 o                         
  -6  -2   0         76.83         38.63        17.79 o                         
  -5  -2   0        142.82        158.12        15.64 o                         
  -4  -2   0        438.01        417.11        12.27 o                         
  -3  -2   0       4930.66       5394.48        90.43 o                         
  -2  -2   0        123.57        126.43         5.64 o                         
  -1  -2   0      14849.71      14586.96       300.32 o                         
   0  -2   0        141.71        174.88        12.21 o                         
   1  -2   0      13913.15      12916.44       218.40 o                         
   2  -2   0        246.15        234.69         7.56 o                         
   3  -2   0       3521.63       3828.94        64.98 o                         
   4  -2   0        548.25        542.50        16.22 o                         
   5  -2   0         80.49         81.71        14.49 o                         
   6  -2   0         19.59         25.62        17.75 o                         
   7  -2   0          0.97        -41.14        41.14 o                         
   8  -2   0          2.49         39.20        44.38 o                         
   9  -2   0          1.69         39.52        51.18 o                         
  10  -2   0          2.24        -17.82        55.39 o                         
 -10  -1   0          5.33         19.10        45.13 o                         
  -9  -1   0          2.35         -6.24        41.24 o                         
  -8  -1   0         21.04         73.86        53.29 o                         
  -7  -1   0         27.18         40.73        30.83 o                         
  -6  -1   0         26.16         51.94        17.44 o                         
  -5  -1   0       1143.83       1158.83        32.84 o                         
  -4  -1   0        542.52        558.14        28.05 o                         
  -3  -1   0        698.35        720.93        18.10 o                         
  -2  -1   0       5928.22       5682.72        86.93 o                         
  -1  -1   0       1406.05       1308.58        22.48 o                         
   1  -1   0       2017.37       1909.02        43.66 o                         
   2  -1   0       6070.50       5929.34        89.25 o                         
   3  -1   0        513.62        493.24        17.62 o                         
   4  -1   0        288.04        272.27        14.11 o                         
   5  -1   0        960.84       1019.94        38.78 o                         
   6  -1   0          6.36         17.43        20.55 o                         
   7  -1   0         20.48         59.93        40.17 o                         
   8  -1   0         15.46         69.00        48.59 o                         
   9  -1   0          0.01         27.53        50.21 o                         
  10  -1   0          3.92          1.62        55.07 o                         
 -10   0   0          1.37         -8.97        48.60 o                         
  -9   0   0          6.26        105.77        48.10 o                         
  -8   0   0          1.44        -39.58        39.58 o                         
  -7   0   0        100.20        112.90        31.84 o                         
  -6   0   0         56.70         35.29        21.98 o                         
  -5   0   0        366.55        374.13        25.15 o                         
  -4   0   0        631.72        634.48        21.18 o                         
  -3   0   0        108.12        108.51         9.44 o                         
  -2   0   0      32844.86      31285.99       580.18 o                         
  -1   0   0          0.69          1.57         2.15 o                         
   1   0   0          0.69         -1.51         1.73 o                         
   2   0   0      32845.50      32070.75       580.06 o                         
   3   0   0        108.08        105.97         8.33 o                         
   4   0   0        631.48        668.62        44.92 o                         
   5   0   0        366.57        340.21        31.64 o                         
   6   0   0         56.76          6.23        20.07 o                         
   7   0   0        100.24        137.35        40.82 o                         
   8   0   0          1.43          0.32        43.41 o                         
   9   0   0          6.27        -50.21        50.21 o                         
  10   0   0          1.37        -37.58        57.34 o                         
 -10   1   0          3.92        150.54        49.97 o                         
  -9   1   0          0.01        -25.74        44.70 o                         
  -8   1   0         15.42         16.95        37.75 o                         
  -7   1   0         20.48          3.35        30.63 o                         
  -6   1   0          6.33         31.12        17.36 o                         
  -5   1   0        960.53       1025.90        31.14 o                         
  -4   1   0        288.16        325.59        15.43 o                         
  -3   1   0        513.46        519.90        19.12 o                         
  -2   1   0       6070.01       5828.75       126.78 o                         
  -1   1   0       2017.91       1928.57        29.58 o                         
   1   1   0       1406.01       1345.53        22.40 o                         
   2   1   0       5927.48       5854.67       106.64 o                         
   3   1   0        698.19        760.06        28.50 o                         
   4   1   0        542.60        612.75        21.83 o                         
   5   1   0       1143.31       1177.01        35.28 o                         
   6   1   0         26.16         36.31        23.15 o                         
   7   1   0         27.26        -11.75        27.44 o                         
   8   1   0         21.03          9.39        43.73 o                         
   9   1   0          2.34         -9.39        50.53 o                         
  10   1   0          5.32          6.15        57.66 o                         
 -10   2   0          2.25        -20.26        47.48 o                         
  -9   2   0          1.69         16.59        42.82 o                         
  -8   2   0          2.50         17.93        60.58 o                         
  -7   2   0          0.96        -31.05        31.05 o                         
  -6   2   0         19.57         18.00        21.27 o                         
  -5   2   0         80.24         76.42        10.96 o                         
  -4   2   0        548.06        560.93        20.97 o                         
  -3   2   0       3518.80       3791.19        85.34 o                         
  -2   2   0        246.03        245.99         7.97 o                         
  -1   2   0      13930.63      13634.11       199.51 o                         
   0   2   0        141.56        164.41        10.80 o                         
   1   2   0      14868.52      13931.68       232.60 o                         
   2   2   0        123.50        117.26         6.44 o                         
   3   2   0       4926.42       5411.66       100.80 o                         
   4   2   0        437.91        450.32        19.75 o                         
   5   2   0        142.64        155.97        19.26 o                         
   6   2   0         76.77        100.38        20.89 o                         
   7   2   0          6.88         18.11        24.34 o                         
   8   2   0          3.26        -37.90        42.76 o                         
   9   2   0          3.94        -47.62        49.56 o                         
  10   2   0          0.72         82.64        70.62 o                         
 -10   3   0          1.53          6.79        43.00 o                         
  -9   3   0          6.44         -2.23        41.28 o                         
  -8   3   0         23.84         62.89        37.88 o                         
  -7   3   0         81.73         85.57        34.12 o                         
  -6   3   0          0.55         20.41        12.94 o                         
  -5   3   0         52.53         41.54        12.48 o                         
  -4   3   0        387.04        375.58        25.34 o                         
  -3   3   0        313.07        308.22        10.39 o                         
  -2   3   0       4791.36       5057.85        71.97 o                         
  -1   3   0       2368.77       2239.01        28.52 o                         
   0   3   0         82.97         85.30         4.54 o                         
   1   3   0        973.50        963.78        18.73 o                         
   2   3   0       3701.01       3967.23        60.10 o                         
   3   3   0        877.03        882.94        18.24 o                         
   4   3   0        509.42        562.15        20.40 o                         
   5   3   0        215.26        211.51        18.27 o                         
   6   3   0          2.78         13.13        13.18 o                         
   7   3   0         95.04        103.11        25.04 o                         
   8   3   0         35.43         94.26        45.03 o                         
   9   3   0          7.64         94.91        52.80 o                         
  10   3   0          1.64         18.79        43.93 o                         
 -10   4   0          0.71         -4.72        74.54 o                         
  -9   4   0          2.59        -22.18        41.71 o                         
  -8   4   0         17.38         70.09        48.75 o                         
  -7   4   0          4.27          8.71        18.35 o                         
  -6   4   0         32.71         42.83        17.36 o                         
  -5   4   0         24.23         23.15        12.10 o                         
  -4   4   0       1081.21       1104.66        24.86 o                         
  -3   4   0        177.88        195.80         8.58 o                         
  -2   4   0         76.59         80.95         7.01 o                         
  -1   4   0        198.29        198.85         6.27 o                         
   0   4   0       9394.21       9149.01       171.58 o                         
   1   4   0         73.70         73.43         6.20 o                         
   2   4   0        388.64        383.97        13.69 o                         
   3   4   0        255.60        281.20         9.99 o                         
   4   4   0       1573.25       1748.17        30.88 o                         
   5   4   0         62.04         57.69        15.81 o                         
   6   4   0          4.63         13.30        13.27 o                         
   7   4   0          1.04         29.60        24.39 o                         
   8   4   0          8.46         11.99        42.76 o                         
   9   4   0          4.78        -40.82        51.83 o                         
  10   4   0          2.25         57.46        45.48 o                         
 -10   5   0          1.29         76.00        42.59 o                         
  -9   5   0         19.62         66.81        43.41 o                         
  -8   5   0         18.63         32.47        18.96 o                         
  -7   5   0         80.41         72.93        22.06 o                         
  -6   5   0         29.72         30.14        18.83 o                         
  -5   5   0         16.84         21.21        13.30 o                         
  -4   5   0         17.50         29.51         9.71 o                         
  -3   5   0         55.27         55.74         8.17 o                         
  -2   5   0        501.88        478.94        12.56 o                         
  -1   5   0       1254.63       1218.19        18.07 o                         
   0   5   0         24.97         11.70         7.77 o                         
   1   5   0       2331.60       2177.66        39.95 o                         
   2   5   0       1415.57       1386.32        31.49 o                         
   3   5   0        176.54        203.43        18.78 o                         
   4   5   0         41.56         30.18         9.75 o                         
   5   5   0        167.26        183.00        18.28 o                         
   6   5   0         65.58         91.55        14.58 o                         
   7   5   0        122.53        116.35        16.91 o                         
   8   5   0         37.81         38.55        43.73 o                         
   9   5   0         27.56        -21.05        46.23 o                         
  10   5   0          0.31         -9.87        82.93 o                         
  -9   6   0          9.31          8.55        46.65 o                         
  -8   6   0          7.81         -0.50        20.95 o                         
  -7   6   0         26.80         29.31        22.62 o                         
  -6   6   0         29.03          8.28        20.04 o                         
  -5   6   0         53.47         43.18        14.83 o                         
  -4   6   0         17.70         23.24        10.93 o                         
  -3   6   0       1358.98       1439.29        25.81 o                         
  -2   6   0         55.61         44.24         9.10 o                         
  -1   6   0        352.55        364.35        10.10 o                         
   0   6   0        328.12        353.06        14.81 o                         
   1   6   0        442.97        466.73        18.30 o                         
   2   6   0         77.52         73.90        10.70 o                         
   3   6   0       3845.39       4086.39        81.30 o                         
   4   6   0          8.57          2.75        15.37 o                         
   5   6   0        125.26        114.33        12.98 o                         
   6   6   0         48.25         75.17        23.12 o                         
   7   6   0         44.85         26.56        18.06 o                         
   8   6   0         23.43         13.76        23.80 o                         
   9   6   0          0.51         28.07        40.47 o                         
  10   6   0          2.85          6.48        67.05 o                         
  -9   7   0          3.77        -21.08        41.27 o                         
  -8   7   0         15.83         26.35        22.83 o                         
  -7   7   0         75.85         68.97        20.82 o                         
  -6   7   0         23.04         32.75        27.16 o                         
  -5   7   0          7.52          8.17        14.36 o                         
  -4   7   0         50.53         64.31        14.33 o                         
  -3   7   0        206.19        200.48        12.12 o                         
  -2   7   0        671.55        674.13        18.66 o                         
  -1   7   0        162.85        177.01         9.22 o                         
   0   7   0        171.84        166.47        20.56 o                         
   1   7   0         32.57         41.36        14.74 o                         
   2   7   0        835.15        822.09        27.90 o                         
   3   7   0        134.42        184.29        19.54 o                         
   4   7   0        106.45         83.92        19.16 o                         
   5   7   0         34.50         23.62        17.05 o                         
   6   7   0         10.81        -11.23        19.85 o                         
   7   7   0         95.53        110.40        23.36 o                         
   8   7   0         31.61         32.24        34.13 o                         
   9   7   0         11.64         48.91        59.28 o                         
  -9   8   0          3.40         -2.04        44.28 o                         
  -8   8   0         18.66        104.38        32.42 o                         
  -7   8   0         20.55         -3.34        21.98 o                         
  -6   8   0         20.42         43.87        23.94 o                         
  -5   8   0          1.06          0.24        20.26 o                         
  -4   8   0        118.30        108.29        14.51 o                         
  -3   8   0         48.06         21.19        13.54 o                         
  -2   8   0        328.32        325.04        12.58 o                         
  -1   8   0         38.31         20.54        10.38 o                         
   0   8   0        951.48        884.77        24.52 o                         
   1   8   0         71.40         65.97        11.96 o                         
   2   8   0        114.74        115.24        15.42 o                         
   3   8   0        177.19        167.55        20.66 o                         
   4   8   0        332.95        329.78        20.71 o                         
   5   8   0          0.81          3.72        18.67 o                         
   6   8   0         22.02         47.23        24.63 o                         
   7   8   0          5.47          5.10        51.18 o                         
   8   8   0          1.06        -10.40        32.45 o                         
   9   8   0          8.04        -13.61        59.93 o                         
  -8   9   0          5.14        -21.26        25.17 o                         
  -7   9   0         27.03         26.13        22.36 o                         
  -6   9   0         40.07         29.50        29.31 o                         
  -5   9   0         37.96          4.22        19.90 o                         
  -4   9   0          9.57        -14.42        14.84 o                         
  -3   9   0          7.75         11.34        13.33 o                         
  -2   9   0         40.70         64.43        11.05 o                         
  -1   9   0        225.68        221.61        12.69 o                         
   0   9   0          2.06         -2.13        13.24 o                         
   1   9   0        335.74        308.83        16.57 o                         
   2   9   0        201.42        154.06        16.19 o                         
   3   9   0         34.49         61.22        16.11 o                         
   4   9   0        101.98         73.57        17.90 o                         
   5   9   0         15.31         12.41        19.23 o                         
   6   9   0         19.69         12.07        20.52 o                         
   7   9   0         63.67        113.80        46.01 o                         
   8   9   0         21.76         59.82        35.56 o                         
   9   9   0          1.76         -2.92        59.93 o                         
  -8  10   0          5.31         15.72        32.42 o                         
  -7  10   0          8.63         23.72        30.59 o                         
  -6  10   0          1.13         22.26        26.54 o                         
  -5  10   0         24.66        -14.36        22.33 o                         
  -4  10   0          8.75         10.63        16.75 o                         
  -3  10   0         52.26         32.63        15.98 o                         
  -2  10   0          1.51         -3.58        13.62 o                         
  -1  10   0        198.50        208.07        15.72 o                         
   0  10   0         62.83         43.86        18.29 o                         
   1  10   0        105.07         80.32        17.43 o                         
   2  10   0         20.78         15.53        17.54 o                         
   3  10   0        146.45        120.66        19.18 o                         
   4  10   0          0.96          8.20        21.08 o                         
   5  10   0         10.41         15.40        24.53 o                         
   6  10   0         44.92          7.79        37.74 o                         
   7  10   0         14.54        108.52        70.94 o                         
   8  10   0          1.75        128.60        74.50 o                         
  -7  11   0          1.08          0.97        32.79 o                         
  -6  11   0         44.03         60.13        28.84 o                         
  -5  11   0          7.22        -14.44        24.09 o                         
  -4  11   0         20.31        -14.90        24.46 o                         
  -3  11   0          6.74         10.37        18.07 o                         
  -2  11   0          4.72         14.15        15.94 o                         
  -1  11   0          1.27         13.46        21.86 o                         
   0  11   0         25.96         21.57        27.43 o                         
   1  11   0         23.92         65.37        38.71 o                         
   2  11   0         72.30         47.92        26.87 o                         
   3  11   0         53.90        113.72        35.42 o                         
   4  11   0        102.44        110.04        28.44 o                         
   5  11   0          2.00        -26.79        39.68 o                         
   6  11   0          7.69          4.95        57.17 o                         
   7  11   0         20.36         46.32        74.83 o                         
   8  11   0         11.14         60.90        80.33 o                         
  -7  12   0          0.87        -39.84        39.84 o                         
  -6  12   0          3.42         63.61        39.37 o                         
  -5  12   0         13.34          9.15        29.53 o                         
  -4  12   0          2.85         27.25        42.03 o                         
  -3  12   0          1.23          6.89        21.37 o                         
  -2  12   0         10.44         -3.94        63.31 o                         
  -1  12   0         15.37         -3.03        28.75 o                         
   0  12   0         31.59         44.62        36.44 o                         
   1  12   0         33.71          9.63        35.61 o                         
   3  12   0         17.71         12.46        40.08 o                         
   4  12   0          0.21        -17.49        61.22 o                         
   5  12   0         10.79         32.10        55.30 o                         
   6  12   0         36.98         80.67        52.12 o                         
   7  12   0          5.97        -82.28        82.28 o                         
  -6  13   0          5.49         45.46        47.94 o                         
  -5  13   0          8.47        109.31        47.02 o                         
  -4  13   0          0.55        -31.57        31.57 o                         
  -3  13   0         16.01          7.33        24.92 o                         
  -2  13   0          4.52          0.64        29.14 o                         
  -1  13   0         61.25          6.11        37.65 o                         
   0  13   0         36.02        -35.82        35.82 o                         
   1  13   0         36.53         -5.92        38.25 o                         
   2  13   0         80.21         73.13        41.64 o                         
   3  13   0          1.66        -40.36        40.36 o                         
   4  13   0         18.33         86.56        43.10 o                         
   5  13   0         39.92        -45.20        45.20 o                         
   6  13   0          7.04          8.59        63.49 o                         
   7  13   0          0.74         29.48        86.81 o                         
  -5  14   0          8.05         40.58        42.59 o                         
  -4  14   0         19.90         70.29        40.52 o                         
  -3  14   0         19.24        -12.88        36.73 o                         
  -2  14   0          5.68        -34.75        47.51 o                         
  -1  14   0         74.50        -10.20        59.93 o                         
   0  14   0          9.56        -13.99        54.10 o                         
   1  14   0        100.45        114.54        42.13 o                         
   2  14   0          5.82          8.78        40.72 o                         
   3  14   0         14.77         10.78        43.35 o                         
   4  14   0         22.38          1.22        50.53 o                         
   5  14   0          8.39        -47.19        47.19 o                         
   6  14   0         11.71        -49.30        49.30 o                         
  -4  15   0         38.16         58.17        43.72 o                         
  -3  15   0          0.25        -16.23        60.54 o                         
  -2  15   0         10.23         47.19        46.23 o                         
  -1  15   0         15.03        -10.97        60.58 o                         
   0  15   0          0.17         -2.33        42.68 o                         
   1  15   0         16.63          2.79        42.36 o                         
   2  15   0         21.46         99.59        45.01 o                         
   3  15   0         11.57        -17.71        46.07 o                         
   4  15   0         16.38         16.30        49.51 o                         
   5  15   0          3.48        -27.27        50.48 o                         
  -3  16   0         11.81         69.87        58.91 o                         
  -2  16   0         35.69         66.32        76.29 o                         
  -1  16   0          3.45          5.01        48.08 o                         
   0  16   0         16.59        -44.71        44.71 o                         
   1  16   0         17.68        -45.39        45.39 o                         
   2  16   0          1.25        -41.05        47.77 o                         
   3  16   0         10.32         23.77        49.90 o                         
   4  16   0          4.25        -59.93        80.98 o                         
   0  17   0          1.28         37.90        72.88 o                         
   1  17   0          0.97        -19.11        71.59 o                         
  -3 -16   1          1.71         92.32        79.36 o                         
  -2 -16   1          3.76          7.77        78.39 o                         
  -1 -16   1          1.29         55.07        82.28 o                         
   0 -16   1          9.36         34.98        92.64 o                         
   2 -16   1          9.26         10.69       149.01 o                         
  -5 -15   1          0.45        -24.29        80.33 o                         
  -4 -15   1          8.75         10.04        68.67 o                         
  -3 -15   1          7.54         -8.10        69.00 o                         
  -2 -15   1          0.75         23.65        69.65 o                         
  -1 -15   1         41.95         26.56        69.97 o                         
   0 -15   1          1.14        -32.33        56.78 o                         
   1 -15   1          7.66         84.50        60.51 o                         
   2 -15   1         22.49        -42.32        61.73 o                         
   3 -15   1          0.72        -10.85        36.34 o                         
   4 -15   1          0.81        -13.59        75.64 o                         
  -5 -14   1          1.62        -53.45        75.80 o                         
  -4 -14   1         14.11         53.12        63.81 o                         
  -3 -14   1         43.42          3.89        64.79 o                         
  -2 -14   1          1.27         -7.13        62.19 o                         
  -1 -14   1         92.39         -5.68        50.39 o                         
   0 -14   1          4.57         -6.71        56.20 o                         
   1 -14   1          7.50         27.58        54.88 o                         
   2 -14   1          8.44        -16.60        30.07 o                         
   3 -14   1          8.33        -13.20        34.91 o                         
   4 -14   1         15.71          7.30        39.25 o                         
   5 -14   1          7.05          1.07        40.93 o                         
  -5 -13   1         18.82        -64.14        71.59 o                         
  -4 -13   1          4.78        -55.07        59.60 o                         
  -3 -13   1         53.52         35.31        58.96 o                         
  -2 -13   1         48.61         53.12        64.46 o                         
  -1 -13   1         18.25         56.96        46.67 o                         
   0 -13   1         73.04         68.53        48.43 o                         
   1 -13   1          4.81        -11.68        62.36 o                         
   2 -13   1         24.11        -20.61        30.67 o                         
   3 -13   1          3.38         -1.24        27.46 o                         
   4 -13   1          6.54         -6.20        30.62 o                         
   5 -13   1          3.44         22.59        31.56 o                         
   6 -13   1          0.17        -78.07        78.07 o                         
  -2 -12   1        124.51         -0.32        69.32 o                         
  -1 -12   1         13.96        -41.14        69.97 o                         
   1 -12   1          4.64         48.91        83.90 o                         
   2 -12   1         68.45         63.91        32.01 o                         
   3 -12   1         46.58         41.19        37.74 o                         
   4 -12   1         28.61        -23.38        39.38 o                         
   5 -12   1          7.52         32.13        48.24 o                         
   6 -12   1          2.18         40.21        47.45 o                         
  -5 -11   1          3.89          9.07        53.77 o                         
  -4 -11   1         44.53         57.34        53.77 o                         
  -3 -11   1         20.13         92.97        54.74 o                         
  -2 -11   1         42.55         43.41        47.78 o                         
  -1 -11   1         22.90        -33.36        53.77 o                         
   0 -11   1         17.52          0.00        56.69 o                         
   1 -11   1         24.15          0.99        52.31 o                         
   2 -11   1          8.61         12.25        38.39 o                         
   3 -11   1         65.45         71.62        27.87 o                         
   4 -11   1         15.51         -6.17        56.20 o                         
   5 -11   1          6.97          6.32        42.75 o                         
   6 -11   1          0.63        -39.22        56.85 o                         
  -5 -10   1         86.31         97.18        49.89 o                         
  -4 -10   1         26.61         57.98        47.62 o                         
  -3 -10   1        377.47        401.61        48.59 o                         
  -2 -10   1          5.20         -5.93        32.83 o                         
  -1 -10   1         10.46         29.15        50.21 o                         
   0 -10   1         11.80        -28.18        48.91 o                         
   1 -10   1         87.41         74.03        17.16 o                         
   2 -10   1          4.92        -10.89        30.72 o                         
   3 -10   1         71.92         55.56        24.30 o                         
   4 -10   1         25.97         33.66        27.28 o                         
   5 -10   1          1.45        -27.38        46.07 o                         
   6 -10   1         55.16         52.95        43.68 o                         
   7 -10   1          0.70         25.27        57.01 o                         
  -9  -9   1          7.92        105.93        84.22 o                         
  -8  -9   1          1.56         10.82        43.50 o                         
  -7  -9   1         26.53         34.34        60.90 o                         
  -5  -9   1         72.41         98.80        48.27 o                         
  -4  -9   1         37.90         38.55        41.46 o                         
  -3  -9   1         19.96         60.53        31.03 o                         
  -2  -9   1        127.54         91.02        45.03 o                         
  -1  -9   1        179.88        193.29        28.22 o                         
   0  -9   1        136.15        148.00        27.93 o                         
   1  -9   1        368.39        396.43        38.42 o                         
   2  -9   1         80.80        108.81        17.70 o                         
   3  -9   1         20.14        -18.39        18.39 o                         
   4  -9   1         82.55         24.51        21.58 o                         
   5  -9   1         44.10         -8.07        31.31 o                         
   6  -9   1         59.92         34.20       143.16 o                         
   7  -9   1          3.80         74.83        57.01 o                         
  -9  -8   1          7.62        -81.63        81.63 o                         
  -8  -8   1          6.60         70.84        38.06 o                         
  -7  -8   1          0.18         26.32        45.03 o                         
  -6  -8   1         59.59         36.60        50.21 o                         
  -5  -8   1         15.34         29.48        41.79 o                         
  -4  -8   1        758.17        714.53        64.46 o                         
  -3  -8   1        110.85        104.63        27.64 o                         
  -2  -8   1        455.62        476.80        34.64 o                         
  -1  -8   1         25.55         69.95        22.89 o                         
   0  -8   1        278.56        301.17        27.42 o                         
   1  -8   1          1.26         -3.69        12.28 o                         
   2  -8   1        113.72        129.94        21.64 o                         
   3  -8   1         47.74         25.97        16.93 o                         
   4  -8   1         32.69         26.94        28.54 o                         
   5  -8   1         33.85         28.60        27.15 o                         
   6  -8   1        143.72         99.12        62.52 o                         
   7  -8   1         30.88         33.02        34.29 o                         
 -10  -7   1          0.81        -21.06        98.48 o                         
  -9  -7   1          1.58         30.77        85.84 o                         
  -8  -7   1         49.21         85.85        28.87 o                         
  -7  -7   1         38.66         77.02        24.93 o                         
  -6  -7   1         23.99          6.26        34.60 o                         
  -5  -7   1        130.21        115.00        19.92 o                         
  -4  -7   1        104.30        106.57        35.63 o                         
  -3  -7   1        415.73        512.07        45.67 o                         
  -2  -7   1        287.18        244.91        22.80 o                         
  -1  -7   1        154.73        148.97        20.43 o                         
   0  -7   1         70.65         88.43        19.89 o                         
   1  -7   1         53.18         66.36        10.06 o                         
   2  -7   1        353.83        341.66        14.91 o                         
   3  -7   1        178.10        199.66        20.29 o                         
   4  -7   1         52.05         74.51        17.81 o                         
   5  -7   1         24.64         71.44        24.86 o                         
   6  -7   1          0.23          0.68        25.77 o                         
   7  -7   1         16.55         -0.68        39.59 o                         
 -10  -6   1          0.80         23.00        99.45 o                         
  -9  -6   1         19.48         61.70        62.84 o                         
  -8  -6   1         37.47         53.66        28.86 o                         
  -7  -6   1        110.97        128.03        25.41 o                         
  -6  -6   1        136.95        175.83        23.59 o                         
  -5  -6   1        473.11        612.71        31.83 o                         
  -4  -6   1         69.88        101.51        31.48 o                         
  -3  -6   1       4024.66       4113.18       157.75 o                         
  -2  -6   1        133.29        165.39        22.01 o                         
  -1  -6   1       1216.40       1274.66        44.22 o                         
   0  -6   1          9.23         13.06        10.45 o                         
   1  -6   1        447.97        431.75        16.07 o                         
   2  -6   1         20.45         32.04        10.58 o                         
   3  -6   1         59.10         51.54        13.44 o                         
   4  -6   1         14.64         24.42        13.36 o                         
   5  -6   1        127.59        104.27        20.25 o                         
   6  -6   1         10.27        -18.08        24.06 o                         
   7  -6   1        131.92        126.19        34.00 o                         
 -10  -5   1         11.76         33.40        65.26 o                         
  -9  -5   1          6.57         57.53        55.59 o                         
  -8  -5   1         96.85         68.70        47.18 o                         
  -7  -5   1         46.43         86.49        26.29 o                         
  -6  -5   1        337.69        384.53        23.27 o                         
  -5  -5   1        284.72        279.91        25.08 o                         
  -4  -5   1        706.82        691.44        23.19 o                         
  -3  -5   1       1605.06       1764.94        75.15 o                         
  -2  -5   1       1273.59       1291.69        41.41 o                         
  -1  -5   1       1270.70       1381.12        55.23 o                         
   0  -5   1        143.32        167.64        10.25 o                         
   1  -5   1         17.44          1.17         8.68 o                         
   2  -5   1        410.95        398.24        20.68 o                         
   3  -5   1        104.99         83.16        13.54 o                         
   4  -5   1        214.61        211.28        15.36 o                         
   5  -5   1          6.57          4.69        16.37 o                         
   6  -5   1          2.28          1.29        17.91 o                         
   7  -5   1         61.86         49.65        23.46 o                         
 -10  -4   1          7.95        -52.99        62.41 o                         
  -9  -4   1          7.47         51.58        74.84 o                         
  -8  -4   1         60.51         35.92        63.17 o                         
  -7  -4   1         75.06         86.47        23.76 o                         
  -6  -4   1        263.20        238.27        30.17 o                         
  -5  -4   1        543.07        493.49        23.80 o                         
  -4  -4   1       2125.10       2386.29        43.64 o                         
  -3  -4   1        565.78        569.88        14.89 o                         
  -2  -4   1       1142.56       1115.11        37.76 o                         
  -1  -4   1         56.99         45.42         8.64 o                         
   0  -4   1       2792.96       2649.27        91.67 o                         
   1  -4   1         61.44         55.96         7.86 o                         
   2  -4   1        833.13        818.01        24.77 o                         
   3  -4   1          9.55          6.48        11.34 o                         
   4  -4   1        112.47        101.50        15.06 o                         
   5  -4   1         10.82         13.94        25.27 o                         
   6  -4   1        123.33        119.21        41.79 o                         
   8  -4   1         42.44         56.04        52.15 o                         
 -10  -3   1          7.11         17.16        61.23 o                         
  -9  -3   1         22.46         32.39        89.73 o                         
  -8  -3   1        140.11        184.54        80.32 o                         
  -7  -3   1        103.66        103.53        27.42 o                         
  -6  -3   1        240.29        272.06        20.08 o                         
  -5  -3   1        808.93        819.02        24.30 o                         
  -4  -3   1        318.30        348.85        20.67 o                         
  -3  -3   1         51.97         59.72         7.22 o                         
  -2  -3   1       2018.54       1948.56        43.93 o                         
  -1  -3   1       2248.15       2323.94        63.67 o                         
   0  -3   1       1928.25       1794.76        51.41 o                         
   2  -3   1        495.04        485.49        23.24 o                         
   3  -3   1        184.01        163.87        16.38 o                         
   4  -3   1        165.88        174.72        31.73 o                         
   5  -3   1         29.84         28.60        16.10 o                         
   6  -3   1          1.35        -11.34        36.28 o                         
   7  -3   1         12.55         -7.45        42.76 o                         
   8  -3   1         10.08        -48.59        48.59 o                         
 -10  -2   1          4.12        -53.44        59.03 o                         
  -9  -2   1         19.27         33.04        52.48 o                         
  -8  -2   1        112.77         98.56        31.99 o                         
  -7  -2   1        463.11        490.12        24.94 o                         
  -6  -2   1        152.85        167.94        16.49 o                         
  -5  -2   1        416.53        436.89        19.38 o                         
  -4  -2   1        305.76        300.52        12.72 o                         
  -3  -2   1       7341.66       7568.60       114.31 o                         
  -2  -2   1        493.15        507.77        11.80 o                         
  -1  -2   1       3140.79       2873.53        76.50 o                         
   3  -2   1        217.07        231.06        30.29 o                         
   4  -2   1         40.13         61.69        17.29 o                         
   5  -2   1         86.61        144.15        32.39 o                         
   6  -2   1         11.66         -0.48        22.54 o                         
   7  -2   1         43.39         75.15        42.76 o                         
   8  -2   1          7.96         70.94        47.94 o                         
 -10  -1   1         17.03         -8.22       112.73 o                         
  -9  -1   1          0.69         25.34        36.60 o                         
  -8  -1   1         46.80         53.93        32.18 o                         
  -7  -1   1         56.89         58.14        19.15 o                         
  -6  -1   1        231.53        212.62        18.31 o                         
  -5  -1   1       3799.31       4076.97        89.01 o                         
  -4  -1   1       1170.05       1216.41        26.18 o                         
  -3  -1   1       2879.47       3229.18        71.31 o                         
  -2  -1   1        840.33        844.02        16.21 o                         
   3  -1   1        171.63        193.13        15.00 o                         
   4  -1   1        146.90        124.44        18.10 o                         
   5  -1   1         20.35         27.49        25.97 o                         
   6  -1   1         14.43          2.18        18.05 o                         
   7  -1   1          2.81          8.10        39.84 o                         
   8  -1   1         19.61         34.34        46.97 o                         
 -10   0   1         15.42        -36.91        58.57 o                         
  -9   0   1          2.15        -35.96        35.96 o                         
  -8   0   1         15.17         16.10        30.78 o                         
  -7   0   1         14.49        -11.55        25.19 o                         
  -6   0   1        480.19        453.86        43.31 o                         
  -5   0   1        206.77        198.04        11.59 o                         
  -4   0   1        357.33        381.77        15.18 o                         
  -3   0   1        672.80        649.86        15.49 o                         
  -2   0   1      13467.33      12327.78       236.19 o                         
   3   0   1         89.24         85.27        17.17 o                         
   4   0   1         34.90         81.37        19.27 o                         
   5   0   1          0.30         17.35        19.58 o                         
   6   0   1         12.17         -1.66        18.18 o                         
   7   0   1          1.24        -19.44        39.84 o                         
   8   0   1          7.26         27.53        46.65 o                         
 -10   1   1         23.29         91.88        59.15 o                         
  -9   1   1          3.74        -15.86        36.54 o                         
  -8   1   1         27.75         42.94        36.26 o                         
  -7   1   1         42.41         39.21        30.09 o                         
  -6   1   1        184.25        160.01        20.50 o                         
  -5   1   1       4123.33       4449.76        98.79 o                         
  -4   1   1       1225.09       1261.90        27.10 o                         
  -3   1   1       3351.99       3469.77        60.75 o                         
  -2   1   1       1056.81       1118.10        39.55 o                         
  -1   1   1       2676.26       2509.70        65.97 o                         
   4   1   1        233.14        244.82        22.68 o                         
   5   1   1         52.06         49.54        20.04 o                         
   6   1   1          6.86          8.34        17.68 o                         
   7   1   1          0.76        -38.55        38.55 o                         
 -10   2   1          2.53         -9.93        67.22 o                         
  -9   2   1          5.26        -29.61        36.11 o                         
  -8   2   1         70.65        131.01        33.13 o                         
  -7   2   1        451.10        445.77        45.33 o                         
  -6   2   1        166.01        177.84        17.10 o                         
  -5   2   1        232.44        184.80        13.24 o                         
  -4   2   1        313.68        314.23        13.47 o                         
  -3   2   1       7836.48       7916.70        97.86 o                         
  -2   2   1        374.13        368.42         8.17 o                         
  -1   2   1       4050.08       3763.81        57.26 o                         
   4   2   1        115.92        113.74        17.64 o                         
   5   2   1        120.73        130.80        21.18 o                         
   6   2   1         16.36         -6.53        18.10 o                         
   7   2   1         59.30         20.41        39.20 o                         
   8   2   1         12.03         24.29        47.94 o                         
 -10   3   1         17.46         76.39        58.22 o                         
  -9   3   1          5.00        -33.21        36.22 o                         
  -8   3   1         92.92        168.15        34.10 o                         
  -7   3   1         23.19         45.23        28.16 o                         
  -6   3   1        147.17        141.85        12.50 o                         
  -5   3   1        718.43        710.83        18.43 o                         
  -4   3   1        616.79        604.63        15.48 o                         
  -3   3   1        363.08        334.28         8.96 o                         
  -2   3   1       1569.70       1552.71        23.71 o                         
  -1   3   1       1137.61       1146.07        19.40 o                         
   0   3   1       1963.35       1902.52        42.95 o                         
   1   3   1       2188.25       2012.84        57.49 o                         
   4   3   1        249.43        234.36        19.81 o                         
   5   3   1         37.69         55.46        26.72 o                         
   6   3   1         16.86         -4.86        33.36 o                         
   7   3   1         22.22         48.76        29.32 o                         
   8   3   1          2.36        -28.51        47.62 o                         
 -10   4   1          4.75        -42.13        71.26 o                         
  -9   4   1          3.33          0.74        37.24 o                         
  -8   4   1         47.32         48.52        33.89 o                         
  -7   4   1         45.50         99.10        18.92 o                         
  -6   4   1        232.93        217.59        13.92 o                         
  -5   4   1        401.19        370.77        12.54 o                         
  -4   4   1       1971.09       2090.14        28.49 o                         
  -3   4   1        845.62        836.11        15.67 o                         
  -2   4   1       1899.69       1868.85        28.90 o                         
  -1   4   1         28.45         24.44         4.48 o                         
   0   4   1       4695.33       4810.54       128.47 o                         
   1   4   1        100.58         99.28         9.58 o                         
   2   4   1       1137.26       1197.13        30.72 o                         
   3   4   1          2.87        -10.37        16.20 o                         
   4   4   1        433.40        438.29        39.48 o                         
   5   4   1          6.00         -2.24        12.65 o                         
   6   4   1        211.51        234.17        19.29 o                         
   7   4   1          1.72        -16.87        16.87 o                         
   8   4   1         64.90         86.17        48.27 o                         
 -10   5   1          6.51        -11.94        74.66 o                         
  -9   5   1          3.73         18.54        38.39 o                         
  -8   5   1         35.14        -13.41        34.01 o                         
  -7   5   1         63.26         19.46        19.37 o                         
  -6   5   1        205.51        235.91        16.90 o                         
  -5   5   1        328.18        301.88        13.73 o                         
  -4   5   1        546.50        501.66        13.76 o                         
  -3   5   1        855.89        955.14        20.43 o                         
  -2   5   1       2338.86       2368.21        33.72 o                         
  -1   5   1       2258.79       2401.21        35.81 o                         
   0   5   1         69.46         69.14         8.18 o                         
   1   5   1        186.02        191.52        10.40 o                         
   2   5   1        300.85        284.30        14.39 o                         
   3   5   1         64.39         61.75        11.77 o                         
   4   5   1        364.98        350.38        18.41 o                         
   5   5   1          3.36          2.83        13.28 o                         
   6   5   1          4.52         -6.17        15.71 o                         
   7   5   1         44.10         48.86        28.95 o                         
   8   5   1         24.35         19.22        22.15 o                         
 -10   6   1          2.09        -91.82        91.82 o                         
  -9   6   1         15.39         -2.29        39.60 o                         
  -8   6   1         28.40          7.69        19.63 o                         
  -7   6   1        120.84        149.56        25.55 o                         
  -6   6   1        100.72        122.66        15.22 o                         
  -5   6   1        258.87        197.33        14.00 o                         
  -4   6   1         20.86         11.41        10.27 o                         
  -3   6   1       4438.07       4609.21        56.50 o                         
  -2   6   1        245.35        256.78         9.13 o                         
  -1   6   1        200.48        184.74         7.13 o                         
   0   6   1        133.26        124.48        10.60 o                         
   1   6   1         43.35         36.43         9.95 o                         
   2   6   1         44.16         38.04        10.92 o                         
   3   6   1        162.99        156.56        11.67 o                         
   4   6   1          0.75         14.08        12.48 o                         
   5   6   1        101.70        102.60        24.79 o                         
   6   6   1         18.00         30.03        19.22 o                         
   7   6   1        162.17        194.17        27.48 o                         
   8   6   1          0.87         -3.74        24.11 o                         
  -9   7   1          2.15         75.41        57.98 o                         
  -8   7   1         25.98         47.63        27.67 o                         
  -7   7   1         45.46         49.48        27.74 o                         
  -6   7   1         15.56         35.26        17.79 o                         
  -5   7   1          8.27         16.22        13.40 o                         
  -4   7   1         56.68          9.17        12.25 o                         
  -3   7   1        159.31        164.62        11.00 o                         
  -2   7   1        624.04        619.03        17.74 o                         
  -1   7   1        323.26        308.06        10.19 o                         
   0   7   1        269.54        265.60        34.13 o                         
   1   7   1        219.55        209.65        14.58 o                         
   2   7   1         92.46         77.62        15.99 o                         
   3   7   1        154.78        166.20        22.60 o                         
   4   7   1         37.62          8.26        17.83 o                         
   5   7   1          4.76        -16.25        16.25 o                         
   6   7   1         13.85          9.02        17.05 o                         
   7   7   1         32.15         56.72        19.79 o                         
   8   7   1         12.67        -18.37        25.55 o                         
  -9   8   1         14.60        -57.30        57.30 o                         
  -8   8   1          7.31        -20.87        26.12 o                         
  -7   8   1          8.04         14.11        24.32 o                         
  -6   8   1         62.80         85.38        18.21 o                         
  -5   8   1          3.79         15.67        16.01 o                         
  -4   8   1        494.98        442.10        21.38 o                         
  -3   8   1        173.67        135.04        11.34 o                         
  -2   8   1        440.49        446.72        18.37 o                         
  -1   8   1         38.50         27.49         8.56 o                         
   0   8   1        273.30        264.81        16.60 o                         
   1   8   1          2.88          3.50        13.51 o                         
   2   8   1        326.64        357.72        19.02 o                         
   3   8   1         31.12          4.74        15.86 o                         
   4   8   1         79.61        100.18        19.42 o                         
   5   8   1          1.19         -1.77        19.94 o                         
   6   8   1        106.02        142.89        21.83 o                         
   7   8   1         47.70         34.50        20.30 o                         
   8   8   1         46.89         56.22        27.74 o                         
  -9   9   1          1.74        -29.04        70.61 o                         
  -8   9   1          8.86        -40.11        40.11 o                         
  -7   9   1         75.05         82.90        26.91 o                         
  -6   9   1         14.05          0.61        21.01 o                         
  -5   9   1         10.44         16.11        23.07 o                         
  -4   9   1         32.84         37.91        14.83 o                         
  -3   9   1         46.54         52.97        13.04 o                         
  -2   9   1        136.45        134.99        14.32 o                         
  -1   9   1        250.10        276.00        18.60 o                         
   0   9   1         75.98         65.45        16.07 o                         
   1   9   1        121.26        135.37        26.59 o                         
   2   9   1          4.46          5.90        17.03 o                         
   3   9   1          8.84         -0.31        20.62 o                         
   4   9   1         17.28         -5.58        20.13 o                         
   5   9   1         25.04         13.22        31.05 o                         
   6   9   1          2.86        -15.25        22.16 o                         
   7   9   1          6.31          2.24        25.62 o                         
   8   9   1          1.25        -19.80        27.57 o                         
  -8  10   1          3.24         85.64        37.69 o                         
  -7  10   1         26.87         33.26        35.84 o                         
  -6  10   1         55.49         43.98        29.26 o                         
  -5  10   1         38.73         -0.05        26.32 o                         
  -4  10   1          6.11          6.42        18.59 o                         
  -3  10   1        154.35        149.72        16.76 o                         
  -2  10   1         34.17          4.50        12.13 o                         
  -1  10   1         50.60         55.88        13.62 o                         
   0  10   1         62.79         29.87        18.12 o                         
   1  10   1        147.36        165.24        20.23 o                         
   2  10   1         19.29         10.09        21.40 o                         
   3  10   1         27.41         65.59        25.49 o                         
   4  10   1         12.83         67.70        30.57 o                         
   5  10   1         19.05          6.48        43.08 o                         
   6  10   1          6.10        -42.43        47.94 o                         
   7  10   1         15.12         21.70        46.97 o                         
   8  10   1          6.91         39.52        74.50 o                         
  -8  11   1          8.49        -17.45        39.67 o                         
  -7  11   1         13.39        -32.29        32.29 o                         
  -6  11   1         14.59          2.60        30.39 o                         
  -5  11   1          5.85         43.07        29.73 o                         
  -4  11   1         97.75         97.71        21.49 o                         
  -3  11   1         31.19         16.47        22.60 o                         
  -2  11   1         59.59         42.42        15.55 o                         
  -1  11   1         94.17         95.29        20.10 o                         
   0  11   1         27.02         22.67        27.08 o                         
   1  11   1         48.00         59.05        29.45 o                         
   2  11   1         13.85        -14.77        48.27 o                         
   3  11   1          0.93          7.48        31.98 o                         
   4  11   1          5.55         20.96        32.92 o                         
   5  11   1          7.78         31.75        48.27 o                         
   6  11   1         21.59         81.95        52.15 o                         
   7  11   1          4.26         12.89        40.65 o                         
  -7  12   1          3.67        -38.04        47.78 o                         
  -6  12   1         45.50         75.13        35.42 o                         
  -5  12   1         10.97        -31.95        37.39 o                         
  -4  12   1          5.89         86.63        26.27 o                         
  -3  12   1         37.54         36.55        22.99 o                         
  -2  12   1         17.20         17.35        18.78 o                         
  -1  12   1         15.24        -25.17        25.17 o                         
   0  12   1         19.13         11.11        25.35 o                         
   1  12   1         17.47         10.52        25.78 o                         
   2  12   1          0.88         22.17        36.79 o                         
   3  12   1          6.24        -38.79        38.79 o                         
   4  12   1          4.64         27.21        52.80 o                         
   5  12   1          4.58         63.86        35.59 o                         
   6  12   1          8.83         31.77        41.89 o                         
   7  12   1          0.77        -11.65        44.58 o                         
  -6  13   1          3.96        -20.73        36.45 o                         
  -5  13   1         45.52         84.86        63.67 o                         
  -4  13   1          5.08        -21.55        31.58 o                         
  -3  13   1          4.07        -22.00        22.00 o                         
  -2  13   1         41.91        -17.78        25.62 o                         
  -1  13   1         28.28         50.24        36.37 o                         
   0  13   1         45.94         30.97        37.38 o                         
   1  13   1        106.77         14.24        28.10 o                         
   2  13   1          5.34         17.54        34.52 o                         
   3  13   1         15.71         12.05        29.93 o                         
   4  13   1          1.66         37.39        32.23 o                         
   5  13   1          3.11          8.16        33.63 o                         
   6  13   1          9.54         36.44        45.78 o                         
  -6  14   1         13.28         16.89        39.25 o                         
  -5  14   1         15.40          3.80        37.41 o                         
  -4  14   1         25.13        -38.97        60.12 o                         
  -3  14   1         15.84          5.69        22.57 o                         
  -2  14   1         23.60        -15.26        27.16 o                         
  -1  14   1        112.44         98.83        41.00 o                         
   0  14   1          8.38         38.04        56.04 o                         
   1  14   1         81.93         25.81        31.03 o                         
   2  14   1          8.18         -2.57        31.42 o                         
   3  14   1         13.91         33.74        32.85 o                         
   4  14   1          2.06          3.41        33.88 o                         
   5  14   1         19.48         25.14        36.87 o                         
   6  14   1          6.56        -10.37        84.87 o                         
  -5  15   1          1.36        -44.14        44.14 o                         
  -3  15   1          4.79        -28.89        31.62 o                         
  -2  15   1         15.19        107.52        65.42 o                         
  -1  15   1         14.85        -19.92        43.17 o                         
   0  15   1          3.08        -33.15        94.10 o                         
   1  15   1         19.20        -46.16        46.16 o                         
   2  15   1          3.53         -0.80        33.83 o                         
   3  15   1          2.78          0.56        39.49 o                         
   4  15   1         37.06         35.99        37.76 o                         
   5  15   1          2.65         10.69        49.78 o                         
  -3  16   1         22.20         16.72        50.04 o                         
  -2  16   1         10.29         16.74        47.87 o                         
  -1  16   1         11.64         26.62        46.38 o                         
   0  16   1         16.17          4.06        45.20 o                         
   1  16   1          4.94         28.07        45.75 o                         
   2  16   1         17.88        -30.22        88.92 o                         
   3  16   1         22.73        -48.29        48.29 o                         
   0  17   1          1.64         64.30        48.94 o                         
   1  17   1         16.52         -4.54        69.97 o                         
  -2 -16   2          5.93         80.33        99.77 o                         
  -1 -16   2          2.64        -22.37        97.85 o                         
   0 -16   2          0.75         96.21       103.98 o                         
   1 -16   2          3.47         26.60        69.12 o                         
  -5 -15   2          4.31         16.84        70.62 o                         
  -4 -15   2          5.61         25.91        70.94 o                         
  -3 -15   2          2.00         50.86        78.07 o                         
  -2 -15   2         11.04         42.64        56.24 o                         
  -1 -15   2          6.79        -16.54        56.44 o                         
   0 -15   2          2.23        -40.17        80.01 o                         
   1 -15   2          5.95        -18.79        79.36 o                         
   2 -15   2          7.61        -11.66        83.57 o                         
  -6 -14   2          5.09        -61.87        68.35 o                         
  -5 -14   2          3.97         34.34        68.03 o                         
  -4 -14   2          1.46        -46.00        62.84 o                         
  -3 -14   2        121.82        103.90        52.58 o                         
  -2 -14   2          0.36         32.04        51.35 o                         
  -1 -14   2         51.96        -70.29        70.29 o                         
   0 -14   2         20.79         15.87        76.45 o                         
   1 -14   2          5.71         23.97        78.39 o                         
   2 -14   2          1.00        128.28        81.95 o                         
  -6 -13   2          4.77         30.13        65.11 o                         
  -5 -13   2         42.06        199.19        66.41 o                         
  -4 -13   2         12.99         44.55        49.49 o                         
  -3 -13   2          6.93        -16.16        47.18 o                         
  -2 -13   2         13.44         18.79        68.03 o                         
  -1 -13   2         33.91        -66.41        68.03 o                         
   0 -13   2         78.00        -34.66        71.26 o                         
   1 -13   2          6.92         38.55        81.31 o                         
  -7 -12   2          4.34         59.60        74.50 o                         
  -6 -12   2          2.59        128.60        63.49 o                         
  -5 -12   2         12.87         55.72        59.28 o                         
  -4 -12   2         43.40         74.51        46.30 o                         
  -3 -12   2          4.66        -34.34        64.46 o                         
  -2 -12   2         95.25        141.23        67.38 o                         
  -1 -12   2         10.42        158.73        67.05 o                         
   0 -12   2         74.26         44.05        70.62 o                         
   1 -12   2         10.19         17.15        23.29 o                         
   2 -12   2         54.76         34.10        26.64 o                         
  -7 -11   2          0.14        127.30        72.56 o                         
  -6 -11   2          0.60         59.93        59.28 o                         
  -5 -11   2         22.88         39.20        52.80 o                         
  -4 -11   2          3.69         17.07        42.57 o                         
  -3 -11   2         23.02         54.10        60.58 o                         
  -2 -11   2        161.73        120.50        59.93 o                         
  -1 -11   2         92.13        139.29        64.79 o                         
   0 -11   2         34.76        -11.66        63.81 o                         
   1 -11   2        302.20        192.90        48.97 o                         
   2 -11   2         81.29         72.30        57.17 o                         
  -7 -10   2          1.97         13.61        66.08 o                         
  -6 -10   2          0.83         16.52        53.77 o                         
  -5 -10   2         22.73         46.32        56.69 o                         
  -4 -10   2         11.98        -38.87        55.39 o                         
  -3 -10   2         88.01         92.97        55.39 o                         
  -2 -10   2         13.69        -48.59        54.74 o                         
  -1 -10   2        118.57         82.60        58.31 o                         
   0 -10   2         16.34        -36.28        56.04 o                         
   1 -10   2        487.20        445.68        43.43 o                         
   2 -10   2         95.90         31.75        66.08 o                         
  -7  -9   2          6.09        -21.04        33.37 o                         
  -6  -9   2         26.50         -4.86        51.18 o                         
  -5  -9   2          1.59        -36.28        36.28 o                         
  -4  -9   2         19.89        -21.70        50.21 o                         
  -3  -9   2         11.10          4.70        41.95 o                         
  -2  -9   2          5.02         26.79        28.46 o                         
  -1  -9   2         23.14         33.72        29.80 o                         
   0  -9   2          0.33         -2.27        28.38 o                         
   1  -9   2         43.67         45.35        21.99 o                         
   2  -9   2         84.45         39.20        40.17 o                         
  -9  -8   2          2.12         -7.33        54.88 o                         
  -8  -8   2          4.35         52.96        27.54 o                         
  -7  -8   2          0.70        -38.25        38.25 o                         
  -6  -8   2         38.18         -4.38        72.07 o                         
  -5  -8   2         16.51         18.95        33.67 o                         
  -4  -8   2        105.69        141.54        32.38 o                         
  -3  -8   2         21.03         16.11        27.39 o                         
  -2  -8   2          3.22         -8.42        41.14 o                         
  -1  -8   2         59.10         96.82        22.76 o                         
   0  -8   2        220.34        207.82        34.34 o                         
   1  -8   2          5.46         48.45        38.71 o                         
 -10  -7   2          0.03         -5.83        87.79 o                         
  -9  -7   2          7.61         74.80        59.39 o                         
  -8  -7   2         25.81         22.74        28.81 o                         
  -7  -7   2         43.90         -4.49        24.24 o                         
  -6  -7   2         18.02        -14.87        23.80 o                         
  -5  -7   2        204.80        208.20        18.76 o                         
  -4  -7   2         30.70         18.54        29.80 o                         
  -3  -7   2        231.54        220.06        25.25 o                         
  -2  -7   2        272.83        322.65        30.61 o                         
  -1  -7   2         60.87         38.34        27.59 o                         
   0  -7   2        229.52         31.10        41.14 o                         
 -10  -6   2          7.56        -48.77        67.84 o                         
  -9  -6   2          4.34        315.01       271.26 o                         
  -8  -6   2         36.71         63.29        29.13 o                         
  -7  -6   2         79.61        117.12        38.67 o                         
  -6  -6   2         51.91         49.33        17.88 o                         
  -5  -6   2        106.51        103.27        16.95 o                         
  -4  -6   2         67.63         61.10        13.90 o                         
  -3  -6   2         98.38        105.72        30.61 o                         
  -2  -6   2          7.19         17.58        15.33 o                         
  -1  -6   2        108.45        119.21        68.67 o                         
 -10  -5   2          7.80         37.29        67.60 o                         
  -9  -5   2          1.03         -2.96        56.21 o                         
  -8  -5   2        154.14        200.63        42.65 o                         
  -7  -5   2          2.86         31.17        24.26 o                         
  -6  -5   2        200.49        173.71        19.85 o                         
  -5  -5   2         75.84         82.16        12.81 o                         
  -4  -5   2        296.39        290.73        13.18 o                         
  -3  -5   2        133.17        123.95         9.47 o                         
  -2  -5   2         52.49         31.68        30.45 o                         
 -10  -4   2         15.73        122.85       129.39 o                         
  -9  -4   2         39.02         57.85        66.46 o                         
  -8  -4   2        129.13        192.10        49.25 o                         
  -7  -4   2         76.36         69.23        22.33 o                         
  -6  -4   2        164.77        157.87        16.65 o                         
  -5  -4   2         87.03         89.41        18.76 o                         
  -4  -4   2         77.18        114.75        12.01 o                         
  -3  -4   2         58.05         45.67         9.07 o                         
  -2  -4   2        492.70        457.70        24.86 o                         
 -10  -3   2         23.82         22.83        80.50 o                         
  -9  -3   2         92.40        151.33        60.38 o                         
  -8  -3   2        101.92        156.07        47.20 o                         
  -7  -3   2        254.83        287.21        26.16 o                         
  -6  -3   2         39.07         60.07        17.74 o                         
  -5  -3   2          1.31          8.82        12.50 o                         
  -4  -3   2        705.02        755.93        17.98 o                         
  -3  -3   2        903.82        868.51        25.50 o                         
 -10  -2   2         12.60        -53.92        62.24 o                         
  -9  -2   2          5.23         30.99        53.30 o                         
  -8  -2   2         25.50         20.14        72.24 o                         
  -7  -2   2        142.66        179.88        33.65 o                         
  -6  -2   2         28.17         46.10        16.19 o                         
  -5  -2   2        215.05        216.82        25.90 o                         
  -4  -2   2        166.08        158.32        17.46 o                         
  -3  -2   2       1102.68       1107.10        49.24 o                         
 -10  -1   2         12.58        -60.83        60.83 o                         
  -9  -1   2         14.77         56.47        53.45 o                         
  -8  -1   2         29.06         42.69        67.70 o                         
  -7  -1   2        103.20        121.61        19.68 o                         
  -6  -1   2         87.61         77.76        31.23 o                         
  -5  -1   2         88.84         89.03        13.08 o                         
  -4  -1   2         22.38          9.40        12.29 o                         
  -3  -1   2        622.40        609.65        21.28 o                         
 -10   0   2         45.30         71.93        74.02 o                         
  -9   0   2          8.97        -11.31        52.99 o                         
  -8   0   2         19.41         43.04        43.50 o                         
  -7   0   2        209.35        234.19        30.09 o                         
  -6   0   2         32.16         21.98        15.98 o                         
  -5   0   2        149.49        134.19        16.08 o                         
  -4   0   2       1024.19       1021.24        32.52 o                         
  -3   0   2         50.15         46.35        10.77 o                         
 -10   1   2         13.86        -43.00        60.41 o                         
  -9   1   2          4.86        -52.71        52.71 o                         
  -8   1   2          9.18         23.18        44.65 o                         
  -7   1   2        111.71        111.68        27.79 o                         
  -6   1   2        105.97         86.96        17.33 o                         
  -5   1   2        288.62        276.59        15.80 o                         
  -4   1   2         19.16         -2.03        17.24 o                         
  -3   1   2        269.06        255.40        14.54 o                         
 -10   2   2          9.27        -36.94        60.76 o                         
  -9   2   2          6.31        -53.61        53.61 o                         
  -8   2   2         42.04        -25.64        50.84 o                         
  -7   2   2        175.26        162.63        29.49 o                         
  -6   2   2         13.99         20.01        16.64 o                         
  -5   2   2        415.42        410.05        39.13 o                         
  -4   2   2        104.09        110.11        11.07 o                         
  -3   2   2       1969.72       1908.80        47.30 o                         
 -10   3   2          5.65          8.43       124.71 o                         
  -9   3   2         64.53         91.75        51.52 o                         
  -8   3   2        139.57        271.45        92.00 o                         
  -7   3   2        249.19        223.32        31.12 o                         
  -6   3   2        140.35        136.83        24.63 o                         
  -5   3   2         64.31         72.00        11.08 o                         
  -4   3   2        232.38        232.39        13.95 o                         
  -3   3   2       1146.58       1166.74        25.05 o                         
  -2   3   2       1596.26       1492.51        61.87 o                         
 -10   4   2         26.13         30.36        62.39 o                         
  -9   4   2         28.53         10.21        55.47 o                         
  -8   4   2        102.65        168.18        74.00 o                         
  -7   4   2        106.61        163.46        46.69 o                         
  -6   4   2        174.19        153.94        14.46 o                         
  -5   4   2        175.14        169.13        16.78 o                         
  -4   4   2        457.15        489.92        22.19 o                         
  -3   4   2         11.43          9.99         6.47 o                         
  -2   4   2        269.36        261.02        15.09 o                         
 -10   5   2          5.07        -16.81        68.81 o                         
  -9   5   2          2.46         45.87        75.96 o                         
  -8   5   2        127.33        141.56        64.79 o                         
  -7   5   2          1.01         60.93        87.62 o                         
  -6   5   2        202.15        213.04        19.91 o                         
  -5   5   2         70.88         92.67         9.58 o                         
  -4   5   2        743.94        770.81        18.07 o                         
  -3   5   2        667.42        645.02        18.45 o                         
  -2   5   2        502.94        524.24        15.05 o                         
  -1   5   2         84.17         72.69        10.10 o                         
 -10   6   2          4.45         -9.38        73.12 o                         
  -9   6   2         16.32         53.13        69.65 o                         
  -8   6   2         25.62          3.10        49.09 o                         
  -7   6   2         94.90         77.87        46.84 o                         
  -6   6   2         97.41        121.53        19.94 o                         
  -5   6   2         94.51        127.51        16.67 o                         
  -4   6   2        159.20        153.31        10.78 o                         
  -3   6   2       1172.85       1319.24        23.95 o                         
  -2   6   2         20.03         24.88         7.09 o                         
  -1   6   2       1252.02       1276.39        37.80 o                         
   0   6   2          7.79          5.73        11.33 o                         
  -9   7   2          1.42         71.50        61.64 o                         
  -8   7   2         36.11         46.68        53.58 o                         
  -7   7   2         31.03         27.10        22.25 o                         
  -6   7   2         23.25         64.75        17.86 o                         
  -5   7   2        288.00        284.51        14.90 o                         
  -4   7   2         17.70         24.65        11.52 o                         
  -3   7   2        559.85        591.05        18.86 o                         
  -2   7   2        205.03        207.62        10.81 o                         
  -1   7   2         76.69         82.43        10.09 o                         
   0   7   2        395.47        408.85        35.82 o                         
   1   7   2        222.01        246.50        17.56 o                         
   2   7   2        277.88        278.22        31.10 o                         
  -9   8   2          5.99         -3.67        62.64 o                         
  -8   8   2          6.38        -35.89        35.89 o                         
  -7   8   2          1.78         21.94        20.11 o                         
  -6   8   2         25.68         27.10        19.06 o                         
  -5   8   2          4.06          8.17        14.54 o                         
  -4   8   2        437.80        396.73        15.61 o                         
  -3   8   2         56.83         42.66        11.25 o                         
  -2   8   2        256.64        269.68        18.02 o                         
  -1   8   2         60.20         92.97        10.85 o                         
   0   8   2        191.44        202.26        16.15 o                         
   1   8   2         20.86         12.61        15.78 o                         
   2   8   2        413.61        434.35        29.22 o                         
   3   8   2         37.62          4.59        22.96 o                         
  -9   9   2          3.61        159.11        83.48 o                         
  -8   9   2          3.16         38.78        37.43 o                         
  -7   9   2         22.87          9.63        21.84 o                         
  -6   9   2          4.16          7.38        20.75 o                         
  -5   9   2         13.42         46.38        17.83 o                         
  -4   9   2         39.25         60.27        12.81 o                         
  -3   9   2         67.14         81.78        12.74 o                         
  -2   9   2         68.73         44.09        13.32 o                         
  -1   9   2        173.84        169.81        14.38 o                         
   0   9   2        207.66        195.93        21.81 o                         
   1   9   2        298.16        321.70        45.64 o                         
   2   9   2         53.25         50.66        18.06 o                         
   3   9   2          4.05        -24.04        38.71 o                         
   4   9   2         89.91         17.49        46.65 o                         
  -8  10   2          2.76         72.41        30.00 o                         
  -7  10   2         17.82         33.63        40.69 o                         
  -6  10   2         30.15         86.78        31.90 o                         
  -5  10   2         56.83         60.17        24.69 o                         
  -4  10   2          9.46         26.85        14.85 o                         
  -3  10   2        339.19        331.19        16.88 o                         
  -2  10   2          1.54          2.83        17.22 o                         
  -1  10   2          9.53         -1.28        12.77 o                         
   0  10   2         12.63        -21.94        21.94 o                         
   1  10   2        139.31        104.71        27.38 o                         
   2  10   2         26.91         -9.34        27.08 o                         
   4  10   2         73.98         59.93        42.76 o                         
  -8  11   2          5.10         59.75        34.78 o                         
  -7  11   2          5.54         -1.04        32.67 o                         
  -6  11   2         12.22          3.39        30.83 o                         
  -5  11   2          1.07         32.18        28.55 o                         
  -4  11   2          5.08         -9.88        18.09 o                         
  -3  11   2          8.32        -16.42        16.42 o                         
  -2  11   2         91.31         73.00        18.07 o                         
  -1  11   2         21.56         18.92        14.98 o                         
   0  11   2         17.18         40.30        27.97 o                         
   1  11   2         37.25         52.42        28.78 o                         
   2  11   2         13.91         24.76        30.53 o                         
   3  11   2         77.23         68.25        31.27 o                         
   4  11   2         24.42         46.65        46.00 o                         
  -7  12   2          1.36          0.28        35.52 o                         
  -6  12   2          3.86         -9.28        40.11 o                         
  -5  12   2          4.79        -24.55        37.36 o                         
  -4  12   2         70.85         83.03        25.76 o                         
  -3  12   2         11.58         -3.16        21.68 o                         
  -2  12   2        153.21        113.23        43.33 o                         
  -1  12   2         10.67         15.65        26.85 o                         
   0  12   2         17.16        -32.26        37.52 o                         
   1  12   2          3.21          8.33        36.88 o                         
   2  12   2         42.26         43.82        40.62 o                         
   3  12   2         32.94        -16.38        40.49 o                         
   4  12   2         29.30         19.11        48.27 o                         
  -7  13   2          2.32         51.90        61.38 o                         
  -6  13   2          1.46        -20.12        35.73 o                         
  -5  13   2         24.37         99.64        58.45 o                         
  -4  13   2          1.74        -29.61        29.61 o                         
  -3  13   2         17.48         -5.53        22.69 o                         
  -2  13   2         22.40          3.20        20.32 o                         
  -1  13   2          6.02        -49.56        66.73 o                         
   0  13   2         65.85         70.75        35.36 o                         
   1  13   2          8.07        -13.32        34.84 o                         
   2  13   2         40.64         15.93        36.24 o                         
   3  13   2         14.31         72.18        37.33 o                         
   4  13   2         16.86        -53.12        53.12 o                         
  -6  14   2          2.82         11.68        38.65 o                         
  -5  14   2          0.84        -29.25        34.73 o                         
  -4  14   2         17.86        -15.93        37.66 o                         
  -3  14   2         13.64          6.98        28.91 o                         
  -2  14   2          3.12         -6.26        22.88 o                         
  -1  14   2         76.98         53.89        30.89 o                         
   0  14   2          6.52         -6.32        54.26 o                         
   1  14   2         26.73         23.83        37.13 o                         
   2  14   2          2.96          1.57        38.61 o                         
   3  14   2          4.07          2.64        39.28 o                         
   4  14   2          7.23          5.51        57.66 o                         
  -5  15   2          1.07        -23.04        37.18 o                         
  -4  15   2          4.93         91.81        41.23 o                         
  -3  15   2          2.51        -16.22        31.25 o                         
  -2  15   2          5.21          0.87        29.28 o                         
  -1  15   2         37.80        -10.82        38.67 o                         
   0  15   2          0.28         49.93        32.02 o                         
   1  15   2         17.43         46.82        33.20 o                         
   2  15   2         19.60         14.94        40.19 o                         
   3  15   2          3.23         -1.87        40.78 o                         
   4  15   2          7.26         44.70        59.93 o                         
  -3  16   2          4.33         26.05        41.19 o                         
  -2  16   2          1.41         40.80        47.63 o                         
  -1  16   2          0.24         33.86        35.48 o                         
   0  16   2          9.56         57.26        35.04 o                         
   1  16   2          3.48         22.32        34.98 o                         
   2  16   2         13.17         40.25        36.95 o                         
   3  16   2          0.27        -49.72        49.72 o                         
  -4 -15   3          0.11         13.69        78.23 o                         
  -3 -15   3          5.01         76.30        57.56 o                         
  -5 -14   3          1.85        -19.76        54.15 o                         
  -4 -14   3          5.83        -52.21        52.21 o                         
  -3 -14   3         28.44         71.91        78.39 o                         
  -2 -14   3          6.87         92.64        78.72 o                         
  -6 -13   3          2.10        -44.38        64.14 o                         
  -5 -13   3         18.81        -35.23        51.52 o                         
  -4 -13   3          8.14        103.98        74.83 o                         
  -3 -13   3         15.07         -6.80        72.56 o                         
  -2 -13   3         11.88        -36.28        67.70 o                         
  -7 -12   3          8.32        -48.59        64.14 o                         
  -6 -12   3         11.28         13.61        69.65 o                         
  -5 -12   3          4.76         21.56        48.79 o                         
  -4 -12   3         41.00        -68.67        68.67 o                         
  -3 -12   3         33.63         44.38        65.43 o                         
  -2 -12   3        186.37         47.29        70.62 o                         
  -8 -11   3          5.21        -33.36        79.36 o                         
  -7 -11   3          0.97         12.31        61.87 o                         
  -6 -11   3         13.61         -1.94        49.89 o                         
  -5 -11   3          1.74        -58.63        66.08 o                         
  -4 -11   3        155.87         88.76        65.76 o                         
  -3 -11   3         24.60         24.94        65.76 o                         
  -2 -11   3         19.14          7.13        63.49 o                         
  -8 -10   3          0.85        -62.84        75.80 o                         
  -7 -10   3         27.87         66.41        60.25 o                         
  -6 -10   3          8.45         15.52        44.04 o                         
  -5 -10   3         65.20         78.39        64.46 o                         
  -4 -10   3         11.46        101.39        63.49 o                         
  -3 -10   3         31.82        114.35        60.90 o                         
  -2 -10   3          4.12        -56.04        56.04 o                         
  -8  -9   3          4.30          1.13        37.78 o                         
  -7  -9   3          0.72         32.26        38.51 o                         
  -6  -9   3         68.50         42.76        58.31 o                         
  -5  -9   3         98.53         94.28        34.28 o                         
  -4  -9   3         78.83         62.60        42.60 o                         
  -3  -9   3         79.69         87.46        32.65 o                         
  -9  -8   3          1.08         84.55        74.50 o                         
  -8  -8   3         22.26          8.58        61.04 o                         
  -7  -8   3          2.99         47.12        28.67 o                         
  -6  -8   3        188.94        160.66        23.51 o                         
  -5  -8   3          0.86         52.42        49.40 o                         
  -4  -8   3        114.66         89.08        68.51 o                         
  -3  -8   3         41.92         42.56        20.53 o                         
 -10  -7   3          0.02         37.58        86.17 o                         
  -9  -7   3          0.09         19.44        73.53 o                         
  -8  -7   3          0.98         -2.72        38.14 o                         
  -7  -7   3         26.03         46.71        26.75 o                         
  -6  -7   3         32.95         24.43        26.77 o                         
  -5  -7   3         35.88         48.94        24.97 o                         
  -4  -7   3        263.11        254.73        24.24 o                         
 -10  -6   3          9.04        -61.99        61.99 o                         
  -9  -6   3          8.20          8.91        52.45 o                         
  -8  -6   3         35.18         58.61        42.33 o                         
  -7  -6   3         91.04        112.97        22.17 o                         
  -6  -6   3         71.33         95.29        17.12 o                         
  -5  -6   3        331.23        340.58        28.14 o                         
  -4  -6   3        100.42        105.45        45.46 o                         
 -10  -5   3          8.08        -62.27        62.72 o                         
  -9  -5   3          5.60        131.69        67.36 o                         
  -8  -5   3         30.81          2.13        45.36 o                         
  -7  -5   3         18.92         41.62        27.08 o                         
  -6  -5   3         30.22         28.53        18.89 o                         
  -5  -5   3        136.63        130.29        20.94 o                         
  -4  -5   3          2.51        -17.17        22.03 o                         
 -10  -4   3          1.86        -46.71        87.62 o                         
  -9  -4   3          7.84        137.02       133.78 o                         
  -8  -4   3         25.65         73.81        32.94 o                         
  -7  -4   3         19.55         21.84        20.75 o                         
  -6  -4   3        115.43        140.47        17.11 o                         
  -5  -4   3         11.74         24.60        14.13 o                         
 -10  -3   3          6.19        -61.28        62.42 o                         
  -9  -3   3         48.69         86.05        52.85 o                         
  -8  -3   3         30.65         78.10        35.58 o                         
  -7  -3   3         54.11         50.82        22.01 o                         
  -6  -3   3         16.40         -3.04        14.19 o                         
  -5  -3   3         34.38         33.26        12.03 o                         
 -10  -2   3          8.62         55.65        61.87 o                         
  -9  -2   3         15.41         16.18        50.77 o                         
  -8  -2   3          3.42         15.62        30.31 o                         
  -7  -2   3         17.03         27.75        20.65 o                         
  -6  -2   3         10.43          0.93        17.31 o                         
  -5  -2   3        196.27        179.92        17.80 o                         
 -10  -1   3          5.85         19.12        62.84 o                         
  -9  -1   3          6.73         80.87        50.84 o                         
  -8  -1   3         26.13         76.90        31.03 o                         
  -7  -1   3         10.63         58.95        25.96 o                         
  -6  -1   3         29.31         32.63        16.61 o                         
  -5  -1   3        312.97        303.91        20.67 o                         
 -10   0   3          0.65         55.33        58.99 o                         
  -9   0   3          0.94        -31.77        49.32 o                         
  -8   0   3         31.19         59.55        45.94 o                         
  -7   0   3          3.83         10.48        33.01 o                         
  -6   0   3         11.53         -0.15        16.59 o                         
  -5   0   3          0.69        -12.05        12.05 o                         
 -10   1   3          1.05          7.38        58.35 o                         
  -9   1   3         14.16        -49.79        49.79 o                         
  -8   1   3         19.13        -42.33        56.19 o                         
  -7   1   3         13.87         -5.76        32.96 o                         
  -6   1   3         27.87         22.46        17.22 o                         
  -5   1   3        316.28        282.63        17.42 o                         
  -4   1   3        502.11        516.93        27.71 o                         
 -10   2   3          5.38        -44.73        57.82 o                         
  -9   2   3         28.16         50.70        51.28 o                         
  -8   2   3          1.28        -32.58        32.58 o                         
  -7   2   3         23.76         70.52        34.24 o                         
  -6   2   3         17.46          1.93        17.28 o                         
  -5   2   3        122.65        121.40        20.33 o                         
  -4   2   3         22.37         35.46        12.99 o                         
 -10   3   3         11.15        -57.50        57.50 o                         
  -9   3   3         48.09         77.74        82.12 o                         
  -8   3   3          9.89         19.30        34.06 o                         
  -7   3   3         94.93        134.80        36.00 o                         
  -6   3   3         32.62         17.04        13.68 o                         
  -5   3   3         76.05         50.51        15.77 o                         
  -4   3   3        139.06        131.11        15.88 o                         
 -10   4   3          0.66         19.67        59.76 o                         
  -9   4   3         18.50         64.24        53.23 o                         
  -8   4   3         78.49        110.22        39.98 o                         
  -7   4   3         43.03         81.63        36.94 o                         
  -6   4   3        152.22        206.30        20.89 o                         
  -5   4   3         13.30         10.46        14.05 o                         
  -4   4   3        635.86        682.12        24.29 o                         
 -10   5   3         22.51        -56.15        72.72 o                         
  -9   5   3         10.65        -16.74        53.70 o                         
  -8   5   3         56.40         10.87        35.73 o                         
  -7   5   3          4.99         -2.47        20.29 o                         
  -6   5   3         38.88         65.99        24.97 o                         
  -5   5   3         65.83         92.82        15.63 o                         
  -4   5   3         15.10         44.80        12.04 o                         
 -10   6   3          6.33          8.01        71.50 o                         
  -9   6   3          4.40         68.59        55.87 o                         
  -8   6   3         22.25        -13.26        36.21 o                         
  -7   6   3         99.50         77.99        22.67 o                         
  -6   6   3         52.62         38.19        20.07 o                         
  -5   6   3        236.50        249.55        21.46 o                         
  -4   6   3         89.48         69.82        17.46 o                         
  -3   6   3        253.95        273.61        20.31 o                         
  -9   7   3          6.31        -56.00        56.00 o                         
  -8   7   3         12.43          6.43        30.19 o                         
  -7   7   3          2.90          1.29        27.12 o                         
  -6   7   3         22.85         58.30        21.75 o                         
  -5   7   3         32.24         52.98        16.85 o                         
  -4   7   3         65.42         50.16        17.23 o                         
  -3   7   3        110.50         84.97        14.20 o                         
  -9   8   3          2.93        -59.46        59.46 o                         
  -8   8   3          7.33          9.79        29.31 o                         
  -7   8   3          0.26         22.61        23.89 o                         
  -6   8   3         54.65         42.36        20.68 o                         
  -5   8   3          5.45         18.58        21.68 o                         
  -4   8   3         90.13         73.74        12.80 o                         
  -3   8   3         26.14         -5.90        16.18 o                         
  -9   9   3          1.08         50.76        78.26 o                         
  -8   9   3          1.60        -16.40        32.17 o                         
  -7   9   3          4.85        -11.64        26.00 o                         
  -6   9   3          2.03         -0.06        24.27 o                         
  -5   9   3          1.78         -4.75        18.79 o                         
  -4   9   3          8.79          0.04        13.41 o                         
  -3   9   3         21.11         -0.95        20.54 o                         
  -2   9   3         17.98          5.35        12.65 o                         
  -1   9   3         11.91        -14.13        20.01 o                         
  -8  10   3          1.64        -15.22        35.03 o                         
  -7  10   3          2.36          6.45        37.69 o                         
  -6  10   3          2.53         13.04        21.41 o                         
  -5  10   3         28.24         20.29        23.88 o                         
  -4  10   3         12.99          7.50        20.04 o                         
  -3  10   3        103.22        124.25        18.93 o                         
  -2  10   3          2.32         15.68        25.47 o                         
  -1  10   3         39.09         32.07        38.22 o                         
  -8  11   3          7.59         73.30        60.06 o                         
  -7  11   3          0.71         30.04        39.98 o                         
  -6  11   3          4.36        -12.76        26.06 o                         
  -5  11   3         21.98         -2.65        20.95 o                         
  -4  11   3          3.64        -25.82        25.82 o                         
  -3  11   3         43.17          2.11        20.20 o                         
  -2  11   3        129.03        157.83        35.57 o                         
  -1  11   3         69.33        175.67        55.83 o                         
   0  11   3         34.39        210.85        46.65 o                         
  -7  12   3          2.50         80.99        47.18 o                         
  -6  12   3          2.82          6.71        32.50 o                         
  -5  12   3          5.25         18.33        22.84 o                         
  -4  12   3         35.35         40.79        29.40 o                         
  -3  12   3          4.01         34.94        21.61 o                         
  -2  12   3        128.41         76.84        19.90 o                         
  -1  12   3         26.54         32.67        27.17 o                         
   0  12   3        109.66         89.06        31.82 o                         
  -6  13   3          2.50         11.39        32.57 o                         
  -5  13   3         14.45         16.01        29.48 o                         
  -4  13   3         16.54        -12.82        27.58 o                         
  -3  13   3          3.07        -12.92        22.25 o                         
  -2  13   3          1.06        -19.64        20.74 o                         
  -1  13   3         39.90         99.75        24.93 o                         
   0  13   3         21.74        -10.18        35.65 o                         
  -6  14   3          2.75        -38.39        38.39 o                         
  -5  14   3          0.21        -35.74        35.74 o                         
  -4  14   3          2.58        -24.06        29.58 o                         
  -3  14   3         97.85         87.12        26.15 o                         
  -2  14   3          0.24         19.71        22.30 o                         
  -1  14   3         88.75         45.25        39.24 o                         
   0  14   3         28.73        118.79        40.12 o                         
  -4  15   3          3.46         25.38        31.89 o                         
  -3  15   3          0.18         12.57        29.46 o                         
  -2  15   3          7.49          2.44        25.93 o                         
  -1  15   3          2.36        -15.83        40.97 o                         
   0  15   3          1.63         11.05        88.76 o                         
  -3  16   3          3.65        -12.84        36.50 o                         
  -2  16   3          5.39         -5.12        39.30 o                         
  -1  16   3          3.74        -20.61        45.12 o                         
   0  16   3          2.27        120.83        61.22 o                         
  -8 -10   4          2.78        -65.43        66.08 o                         
  -7 -10   4          3.34         44.38        64.46 o                         
  -8  -9   4         15.58        -64.79        64.79 o                         
  -7  -9   4         17.43        -26.19        26.19 o                         
  -6  -9   4         43.34        103.66        64.46 o                         
  -9  -8   4          3.11         -3.24        62.52 o                         
  -8  -8   4         10.50        -25.78        26.91 o                         
  -7  -8   4          1.91         62.94        33.34 o                         
  -6  -8   4        113.88        128.45        34.98 o                         
  -9  -7   4          5.41          7.77        64.46 o                         
  -8  -7   4         14.16         10.61        37.20 o                         
  -7  -7   4         12.24         -3.58        19.85 o                         
  -6  -7   4        213.18        264.70        36.43 o                         
 -10  -6   4          2.26         -8.10        74.18 o                         
  -9  -6   4         15.84         84.55        65.43 o                         
  -8  -6   4         29.60        -26.89        47.94 o                         
  -7  -6   4         49.47         81.58        20.44 o                         
 -10  -5   4          1.63         25.59        73.86 o                         
  -9  -5   4          1.44         39.60        50.88 o                         
  -8  -5   4         11.41         38.87        47.29 o                         
  -7  -5   4         10.08         18.69        18.05 o                         
 -10  -4   4          5.12        -48.27        73.86 o                         
  -9  -4   4          3.53         -8.64        42.36 o                         
  -8  -4   4         44.07         29.15        47.29 o                         
  -7  -4   4         28.84         47.29        19.25 o                         
 -10  -3   4          3.12         58.81        57.19 o                         
  -9  -3   4          1.45         -6.50        52.15 o                         
  -8  -3   4          1.78         18.14        47.94 o                         
  -7  -3   4          0.93         18.62        20.51 o                         
 -10  -2   4          0.60        -56.32        56.32 o                         
  -9  -2   4         20.60         73.92        60.90 o                         
  -8  -2   4          7.53         18.63        38.16 o                         
  -7  -2   4          8.67        -36.28        36.28 o                         
 -10  -1   4          0.18        -38.82        41.38 o                         
  -9  -1   4          7.91          2.04        45.13 o                         
  -8  -1   4          5.75        -38.21        38.21 o                         
  -7  -1   4         15.18          1.62        36.93 o                         
 -10   0   4          1.02         21.39        42.34 o                         
  -9   0   4          1.18         -8.43        44.76 o                         
  -8   0   4         21.12         26.02        67.54 o                         
  -7   0   4          6.40          2.62        32.84 o                         
 -10   1   4          1.84         -2.59        42.40 o                         
  -9   1   4          8.75        -43.11        70.62 o                         
  -8   1   4         10.51         -0.54        62.19 o                         
  -7   1   4         17.47         30.00        34.12 o                         
  -6   1   4          3.64         16.84        30.77 o                         
 -10   2   4          0.28        -41.80        41.80 o                         
  -9   2   4          3.04         41.08        46.31 o                         
  -8   2   4          4.92         26.58        98.15 o                         
  -7   2   4          2.00        -34.02        34.02 o                         
  -6   2   4          3.19         -7.51        30.34 o                         
 -10   3   4          6.19        -42.32        42.32 o                         
  -9   3   4          8.20        -22.66        45.72 o                         
  -8   3   4          5.88        -38.96        40.22 o                         
  -7   3   4          3.50         91.13        86.96 o                         
  -6   3   4         18.69          4.54        56.04 o                         
 -10   4   4          0.04         51.48        44.25 o                         
  -9   4   4          6.12         -3.83        37.34 o                         
  -8   4   4         11.57         22.82        41.84 o                         
  -7   4   4          1.82         -7.00        23.49 o                         
  -6   4   4         75.28         37.90        60.90 o                         
 -10   5   4          0.28         53.85       102.04 o                         
  -9   5   4          8.48        -37.54        37.54 o                         
  -8   5   4         45.44         88.47        64.28 o                         
  -7   5   4         17.36         21.55        26.70 o                         
  -6   5   4         81.90        105.77        33.78 o                         
 -10   6   4          1.56        -38.01       129.88 o                         
  -9   6   4          7.76         63.52        48.71 o                         
  -8   6   4         10.91        -13.65        23.42 o                         
  -7   6   4          3.25          5.76        30.62 o                         
  -6   6   4         91.53        145.88        60.79 o                         
  -9   7   4          2.06        -39.25        41.37 o                         
  -8   7   4          5.07        -10.80        29.25 o                         
  -7   7   4         52.65         40.77        24.35 o                         
  -6   7   4        113.73        118.83        22.64 o                         
  -5   7   4        120.07        108.49        43.41 o                         
  -9   8   4          0.39         51.02        48.44 o                         
  -8   8   4          3.99          3.19        25.27 o                         
  -7   8   4          4.99          3.25        33.83 o                         
  -6   8   4        106.99        106.35        32.30 o                         
  -5   8   4          5.41         42.43        46.00 o                         
  -9   9   4          0.06        -54.43        63.25 o                         
  -8   9   4          4.68         40.86        36.76 o                         
  -7   9   4          3.12        -14.59        25.23 o                         
  -6   9   4         75.63        122.05        32.50 o                         
  -5   9   4         96.22        114.64        26.15 o                         
  -8  10   4          1.21        -26.42        34.55 o                         
  -7  10   4          7.02         -8.53        27.95 o                         
  -6  10   4          6.40        -34.84        34.84 o                         
  -5  10   4         36.13         77.36        35.63 o                         
  -8  11   4          8.24          4.43        40.98 o                         
  -7  11   4          1.15         26.85        32.02 o                         
  -6  11   4          4.91        -36.82        36.82 o                         
  -5  11   4          3.77        -33.17        38.68 o                         
  -4  11   4        142.47        162.72        31.90 o                         
  -7  12   4          3.74         -1.76        37.43 o                         
  -6  12   4          5.92        -31.62        31.62 o                         
  -5  12   4          9.21        -18.07        43.89 o                         
  -4  12   4         28.03         22.22        33.16 o                         
  -6  13   4          0.31        -17.89        30.43 o                         
  -5  13   4          8.87          1.54        37.79 o                         
  -4  13   4          1.40         22.57        34.81 o                         
  -5  14   4          4.33         -2.55        33.15 o                         
  -4  14   4          5.82         27.90        36.65 o                         
 -10   1   5          3.42         90.05        60.58 o                         
 -10   2   5          0.05        -54.10        58.96 o                         
 -10   3   5          7.99        -24.15        48.78 o                         
 -10   4   5          8.17        -24.48        61.32 o                         
 -10   5   5          0.05         14.05        42.46 o                         
                                                                                
