# Supplementary material for: Form (III) of artemisinin: discovery and crystallographic characterization of a new high-pressure polymorph
Source: Acta Crystallogr B Struct Sci Cryst Eng Mater. 2026 May 11;82(Pt 3):316–29. doi: 10.1107/S205252062600291X (PMC13238485; doi:10.1107/S205252062600291X)
Supplement: Supplementary file 4 [file b-82-00316-FormII_3sup4.hkl]

data_FormII_3                                                                   
_shelx_title ' ART_3alpha_DAC_04_0m in P1'                                      
_shelx_refln_list_code          4                                               
_shelx_F_calc_maximum      181.01                                               
_exptl_crystal_F_000       608.00                                               
_reflns_d_resolution_high  0.8996                                               
                                                                                
loop_                                                                           
 _space_group_symop_operation_xyz                                               
 'x, y, z'                                                                      
                                                                                
_cell_length_a     9.7831                                                       
_cell_length_b    15.1499                                                       
_cell_length_c     9.8315                                                       
_cell_angle_alpha  86.565                                                       
_cell_angle_beta  103.385                                                       
_cell_angle_gamma  89.287                                                       
                                                                                
_shelx_F_squared_multiplier     1.000                                           
                                                                                
loop_                                                                           
 _refln_index_h                                                                 
 _refln_index_k                                                                 
 _refln_index_l                                                                 
 _refln_F_squared_calc                                                          
 _refln_F_squared_meas                                                          
 _refln_F_squared_sigma                                                         
 _refln_observed_status                                                         
  10  -5  -5          0.83        -15.10        50.79 o                         
   9  -4  -5          2.52        -31.07        60.26 o                         
  10  -4  -5          6.32        178.18        51.23 o                         
   9  -3  -5         46.79        -34.53        59.32 o                         
  10  -3  -5         15.34        -15.07       133.71 o                         
   9  -2  -5         75.00        176.36        61.52 o                         
  10  -2  -5          0.89         48.86        47.35 o                         
   9  -1  -5        119.55        170.08        60.58 o                         
  10  -1  -5          3.84         29.12        49.43 o                         
   9   0  -5         18.70        -54.61        54.61 o                         
  10   0  -5         24.42         73.84        45.70 o                         
   8   1  -5         62.65        250.75        56.81 o                         
   9   1  -5        105.43        145.32        59.01 o                         
  10   1  -5          1.89        -44.05        44.05 o                         
   8   2  -5          8.06         18.20        52.73 o                         
   9   2  -5         79.43        109.23        57.12 o                         
  10   2  -5          2.21          0.17        43.94 o                         
   8   3  -5        159.97         52.10        91.96 o                         
   9   3  -5         33.48        137.16        59.32 o                         
  10   3  -5         23.12         42.42        43.61 o                         
   8   4  -5         70.69        119.27        51.47 o                         
   9   4  -5          7.38         -3.14        54.93 o                         
  10   4  -5          2.83        -59.32        59.32 o                         
   8   5  -5         34.87         25.26        42.22 o                         
   9   5  -5         42.27         22.07        39.13 o                         
   7   6  -5         54.98         58.48        34.06 o                         
   8   6  -5         64.71         74.50        31.07 o                         
   9   6  -5         17.74         -6.28        52.10 o                         
   7   7  -5         57.29         37.82        28.71 o                         
   8   7  -5          1.41         40.60        34.39 o                         
   9   7  -5          8.77         46.77        54.93 o                         
   7   8  -5          3.33         38.25        29.77 o                         
   8   8  -5          7.42         -6.91        48.02 o                         
   7   9  -5          2.01         21.38        35.57 o                         
   7  10  -5          2.18         25.74        48.34 o                         
   7 -12  -4          5.40          0.00        70.62 o                         
   7 -11  -4          2.28        -34.84        61.52 o                         
   7 -10  -4          7.23         16.82        60.73 o                         
   8 -10  -4          1.57         59.92        78.31 o                         
   6  -9  -4        127.58        134.94        39.57 o                         
   7  -9  -4         14.63         30.15        47.71 o                         
   8  -9  -4          9.03        -15.69        65.28 o                         
   6  -8  -4        105.41         74.56        34.59 o                         
   7  -8  -4          4.70        -42.89        42.89 o                         
   8  -8  -4          6.12         12.87        63.40 o                         
   9  -8  -4          3.13         38.16        57.57 o                         
   6  -7  -4        209.17        307.09        43.98 o                         
   7  -7  -4         91.02        114.86        34.31 o                         
   8  -7  -4          5.92         66.85        60.89 o                         
   9  -7  -4          4.57         31.09        49.82 o                         
   6  -6  -4        132.83        124.86        36.63 o                         
   7  -6  -4          0.07         15.68        32.37 o                         
   8  -6  -4         25.59         40.49        58.07 o                         
   9  -6  -4         15.93         57.06        46.61 o                         
  10  -6  -4          1.47        -60.26        71.25 o                         
   6  -5  -4         78.84         63.02        25.23 o                         
   7  -5  -4         20.85         47.08        53.36 o                         
   8  -5  -4         50.50         48.96        56.81 o                         
   9  -5  -4          2.57         17.72        44.57 o                         
  10  -5  -4          0.43        -60.26        68.42 o                         
   6  -4  -4         94.83         66.23        42.06 o                         
   7  -4  -4          3.85         43.31        66.54 o                         
   8  -4  -4         21.27         -4.08        52.73 o                         
   9  -4  -4          6.65        -12.16        53.83 o                         
  10  -4  -4          0.01         44.57        86.31 o                         
   6  -3  -4         43.64         55.24        40.17 o                         
   7  -3  -4          5.75         15.38        47.39 o                         
   8  -3  -4         10.55        -27.31        50.53 o                         
   9  -3  -4          7.23         -2.65        58.85 o                         
  10  -3  -4          5.02         44.88        67.80 o                         
   6  -2  -4         12.59        -14.12        36.72 o                         
   7  -2  -4          2.23        -12.55        44.26 o                         
   8  -2  -4          0.04        -10.04        49.28 o                         
   9  -2  -4         10.20         18.80        55.40 o                         
  10  -2  -4          0.46         77.21        65.60 o                         
   6  -1  -4          3.71         40.87        29.18 o                         
   7  -1  -4         20.89         47.39        45.20 o                         
   8  -1  -4         10.03        -11.93        48.96 o                         
   9  -1  -4          8.53          8.88        39.59 o                         
  10  -1  -4          3.89        -52.73        62.15 o                         
   6   0  -4         77.86        111.03        32.80 o                         
   7   0  -4          7.62         73.76        43.63 o                         
   8   0  -4         37.55         41.12        48.02 o                         
   9   0  -4          0.46         37.92        39.84 o                         
  10   0  -4          0.33        -60.58        60.58 o                         
   6   1  -4          9.73        -24.81        25.70 o                         
   7   1  -4         22.26         78.15        43.63 o                         
   9   1  -4         10.52         45.32        39.71 o                         
  10   1  -4          0.82        -38.29        60.26 o                         
   6   2  -4         50.00         87.65        40.17 o                         
   7   2  -4         13.19         22.60        43.63 o                         
   8   2  -4         16.05         89.14        48.02 o                         
   9   2  -4         23.77         33.56        39.27 o                         
  10   2  -4          1.63         -4.08        62.15 o                         
   6   3  -4         64.06         58.52        26.37 o                         
   7   3  -4          2.85        -30.13        41.74 o                         
   8   3  -4          6.55          0.31        48.02 o                         
   9   3  -4          3.33          2.82        54.30 o                         
  10   3  -4          4.23        -59.95        59.95 o                         
   5   4  -4        114.57        140.93        25.42 o                         
   6   4  -4        173.49        203.16        22.63 o                         
   7   4  -4         30.45         60.89        41.74 o                         
   8   4  -4         75.71        144.34        36.50 o                         
   9   4  -4          8.47        -27.93        54.93 o                         
  10   4  -4          8.94        -44.26        61.83 o                         
   5   5  -4        105.22        106.24        17.42 o                         
   6   5  -4         50.87         70.58        21.83 o                         
   7   5  -4         15.49         15.28        23.16 o                         
   8   5  -4         15.16         55.47        34.94 o                         
   9   5  -4          2.47         75.96        55.55 o                         
  10   5  -4          0.01        -56.18        61.20 o                         
   5   6  -4         94.39        107.88        25.22 o                         
   6   6  -4        257.41        252.61        28.54 o                         
   7   6  -4         28.78         27.71        22.30 o                         
   8   6  -4         41.33        115.82        47.71 o                         
   9   6  -4         34.35         57.75        60.26 o                         
  10   6  -4          1.56        -49.90        58.07 o                         
   5   7  -4         65.52         78.20        22.41 o                         
   6   7  -4        391.65        560.41        49.36 o                         
   7   7  -4         24.80         20.41        20.74 o                         
   8   7  -4         19.06         39.86        46.45 o                         
   9   7  -4         22.29        113.62        54.93 o                         
   4   8  -4        192.91        197.88        37.70 o                         
   5   8  -4         98.18        160.35        36.90 o                         
   6   8  -4        121.78        130.84        27.02 o                         
   7   8  -4         11.96         14.53        26.15 o                         
   8   8  -4          7.29         37.00        30.16 o                         
   9   8  -4         16.69         91.96        51.16 o                         
   4   9  -4         37.20         43.31        49.90 o                         
   5   9  -4        154.90        109.41        75.78 o                         
   6   9  -4         34.12         61.07        41.83 o                         
   7   9  -4         29.96        -14.69        26.96 o                         
   8   9  -4         14.03         -0.92        27.66 o                         
   3  10  -4        277.58        227.84        57.75 o                         
   4  10  -4        221.04        219.99        57.75 o                         
   5  10  -4        190.82        251.69        64.97 o                         
   6  10  -4         25.49        -13.95        37.62 o                         
   7  10  -4          8.46        -11.61        46.14 o                         
   8  10  -4          5.99         -7.85        44.88 o                         
   3  11  -4         16.56         22.91        58.69 o                         
   4  11  -4         10.32         71.88        71.56 o                         
   5  11  -4         24.40        -16.02        61.99 o                         
   6  11  -4         36.79         17.58        49.90 o                         
   7  11  -4          4.55        -13.81        49.59 o                         
   2  12  -4          5.77        -25.11        60.89 o                         
   3  12  -4         67.13        -63.09        63.09 o                         
   4  12  -4         51.70        -49.90        65.91 o                         
   5  12  -4         23.87        -41.62        42.49 o                         
   6  12  -4          8.60         28.56        53.99 o                         
   7  12  -4          6.72        -22.28        54.30 o                         
   2  13  -4         51.61         24.17        69.99 o                         
   3  13  -4         84.13         53.67        71.56 o                         
   4  13  -4          5.37         20.17        41.03 o                         
   5  13  -4          0.58        -46.45        54.93 o                         
   6  13  -4          3.18         34.21        57.44 o                         
   2  14  -4          0.68         22.28        75.64 o                         
   3  14  -4          3.93         -4.65        45.98 o                         
   4  14  -4         10.06         10.53        47.23 o                         
   5  14  -4          7.39         -4.39        58.07 o                         
   2  15  -4          3.72        -28.88       130.57 o                         
   3  15  -4          4.43        -30.29       113.60 o                         
   4 -15  -3          7.06         75.96       115.19 o                         
   4 -14  -3         13.40         49.69        46.03 o                         
   5 -14  -3          0.59        -17.14        38.44 o                         
   3 -13  -3          1.10        -17.85        41.94 o                         
   4 -13  -3         45.51         19.81        45.31 o                         
   5 -13  -3         21.68         41.74        38.84 o                         
   6 -13  -3          5.45        -15.69        64.34 o                         
   3 -12  -3         38.96        -19.93        48.49 o                         
   4 -12  -3         52.65         61.13        43.58 o                         
   5 -12  -3          2.24        -12.13        50.12 o                         
   6 -12  -3          2.27        -40.25        40.25 o                         
   7 -12  -3          4.90         -0.63        66.54 o                         
   3 -11  -3         76.46         98.70        37.44 o                         
   4 -11  -3         14.50        -22.80        41.55 o                         
   5 -11  -3         35.79        -10.77        44.17 o                         
   6 -11  -3          3.91        -37.47        37.47 o                         
   7 -11  -3          3.68        -62.46        62.46 o                         
   8 -11  -3         13.73         89.45        72.19 o                         
   3 -10  -3         67.77        101.07        34.51 o                         
   4 -10  -3         29.49         54.23        30.25 o                         
   5 -10  -3         28.33          5.28        42.47 o                         
   6 -10  -3          5.16         -6.67        44.93 o                         
   7 -10  -3          3.36        -14.78        43.83 o                         
   8 -10  -3          2.16        -67.17        67.17 o                         
   3  -9  -3         30.13         62.08        26.00 o                         
   4  -9  -3         35.25         14.22        24.69 o                         
   5  -9  -3          0.91        -22.91        31.68 o                         
   6  -9  -3          9.16         18.34        53.19 o                         
   7  -9  -3          4.05         21.98        41.34 o                         
   8  -9  -3          3.05         11.61        65.91 o                         
   9  -9  -3          1.63        -68.74       120.52 o                         
   4  -8  -3         98.04         68.78        22.98 o                         
   5  -8  -3          4.24         12.55        29.04 o                         
   6  -8  -3         73.34        -14.29        38.61 o                         
   7  -8  -3          2.83        -25.05        44.57 o                         
   8  -8  -3          5.34         86.00        63.71 o                         
   9  -8  -3          1.18          6.28        69.99 o                         
   4  -7  -3        113.23         82.91        16.16 o                         
   5  -7  -3         58.28         50.24        26.77 o                         
   6  -7  -3         20.62         35.20        36.72 o                         
   7  -7  -3         18.44        -13.18        53.36 o                         
   8  -7  -3         17.16         10.50        42.24 o                         
   9  -7  -3          8.93        -66.23        66.23 o                         
   4  -6  -3        134.11        147.46        18.90 o                         
   5  -6  -3        234.69        264.25        24.60 o                         
   6  -6  -3         59.16         93.36        34.25 o                         
   7  -6  -3        114.59         34.84        52.73 o                         
   8  -6  -3         16.09         33.98        41.63 o                         
   9  -6  -3          9.05          1.90        41.44 o                         
  10  -6  -3          3.36          0.62        46.30 o                         
   4  -5  -3          8.72         25.16        14.65 o                         
   5  -5  -3        102.79        100.33        19.37 o                         
   6  -5  -3         60.39         74.53        24.35 o                         
   7  -5  -3         13.71         71.25        42.37 o                         
   8  -5  -3         59.89         43.49        30.95 o                         
   9  -5  -3          4.15         30.15        39.82 o                         
  10  -5  -3         41.78         44.54        51.56 o                         
   4  -4  -3        648.88        744.99        42.53 o                         
   5  -4  -3         52.70         44.21        15.16 o                         
   6  -4  -3        188.43        224.70        46.14 o                         
   7  -4  -3         41.70         80.29        33.43 o                         
   8  -4  -3         83.75        113.58        29.96 o                         
   9  -4  -3         25.11        -13.68        38.57 o                         
  10  -4  -3          3.63        -31.17        42.90 o                         
   4  -3  -3        124.92        121.09        18.52 o                         
   5  -3  -3         39.95         42.23        18.21 o                         
   6  -3  -3         35.40         88.20        40.17 o                         
   7  -3  -3        140.83        130.11        30.51 o                         
   8  -3  -3         23.44        122.21        44.12 o                         
   9  -3  -3         67.20        111.32        84.26 o                         
  10  -3  -3         13.09         94.01        44.18 o                         
   4  -2  -3         40.53         62.44        15.38 o                         
   5  -2  -3        217.39        219.05        20.81 o                         
   6  -2  -3         22.22         -1.88        20.12 o                         
   7  -2  -3         18.66         26.25        27.81 o                         
   8  -2  -3          3.72         25.86        48.63 o                         
   9  -2  -3         35.45         79.24        63.40 o                         
  10  -2  -3         14.18        -32.76        41.83 o                         
   4  -1  -3        543.98        550.97        29.04 o                         
   5  -1  -3        380.45        350.52        26.68 o                         
   6  -1  -3         21.69         19.71        19.52 o                         
   7  -1  -3         29.08         51.73        26.97 o                         
   8  -1  -3         31.36         47.41        31.84 o                         
   9  -1  -3         37.98         72.99        37.76 o                         
  10  -1  -3          3.28        -40.84        40.84 o                         
   4   0  -3         28.82         49.40        13.65 o                         
   5   0  -3          3.99         12.25        19.93 o                         
   6   0  -3         25.09         35.57        19.29 o                         
   7   0  -3          0.29         -1.39        25.91 o                         
   8   0  -3         21.39         -4.70        51.00 o                         
   9   0  -3          3.08         34.12        38.61 o                         
  10   0  -3          2.54        -17.17        41.41 o                         
   4   1  -3        452.79        442.19        43.77 o                         
   5   1  -3        376.08        350.33        25.35 o                         
   6   1  -3         22.40          6.06        25.64 o                         
   7   1  -3         26.11        109.42        47.86 o                         
   8   1  -3         35.14        130.17        27.09 o                         
   9   1  -3         30.44         38.24        36.06 o                         
  10   1  -3          9.15         40.63        42.18 o                         
   4   2  -3        225.57        193.42        37.49 o                         
   5   2  -3        244.05        261.68        23.35 o                         
   6   2  -3         24.98        -11.24        25.89 o                         
   7   2  -3         12.10        -17.99        25.83 o                         
   8   2  -3         10.51         16.19        31.33 o                         
   9   2  -3         15.39         59.76        37.18 o                         
  10   2  -3         23.54         16.85        49.59 o                         
   4   3  -3         87.27         74.19        13.65 o                         
   5   3  -3          2.14         17.73        19.53 o                         
   6   3  -3         32.45         11.61        32.96 o                         
   7   3  -3         91.90        154.02        30.93 o                         
   8   3  -3         54.41         46.30        31.85 o                         
   9   3  -3         69.38        129.30        37.93 o                         
  10   3  -3          5.98        -27.14        40.50 o                         
   4   4  -3        228.73        204.72        15.95 o                         
   5   4  -3         74.46         66.61        16.23 o                         
   6   4  -3         96.02         79.81        18.58 o                         
   7   4  -3         22.60         47.01        29.29 o                         
   8   4  -3         18.34         28.88        48.96 o                         
   9   4  -3          5.06        -12.43        36.62 o                         
  10   4  -3          4.50         46.28        40.72 o                         
   4   5  -3         23.11         19.76        12.64 o                         
   5   5  -3        167.64        195.86        19.29 o                         
   6   5  -3         46.45         34.84        21.60 o                         
   7   5  -3         56.88         20.22        20.67 o                         
   8   5  -3         45.89        153.17        50.53 o                         
   9   5  -3          6.71         26.99        56.18 o                         
   3   6  -3        216.00        235.68        37.04 o                         
   4   6  -3        185.16        200.39        18.11 o                         
   5   6  -3        262.67        301.64        25.02 o                         
   6   6  -3        131.87        127.67        18.02 o                         
   7   6  -3         74.32         74.89        36.57 o                         
   8   6  -3         39.17        122.41        49.59 o                         
   2   7  -3        211.78        268.13        33.76 o                         
   3   7  -3         55.35         70.27        11.51 o                         
   4   7  -3        446.74        497.56        19.96 o                         
   5   7  -3         50.72         63.37        21.13 o                         
   6   7  -3         77.15         80.43        28.28 o                         
   7   7  -3         88.45         70.00        23.80 o                         
   8   7  -3          4.20        -43.00        43.00 o                         
   1   8  -3         43.64         33.39        17.28 o                         
   2   8  -3         20.83         61.15        17.71 o                         
   3   8  -3         75.80        121.87        23.40 o                         
   4   8  -3        141.24        132.17        20.82 o                         
   5   8  -3         15.55          7.55        16.24 o                         
   6   8  -3        156.04        129.80        22.24 o                         
   7   8  -3         14.44          6.14        31.04 o                         
   0   9  -3         71.94         43.94        26.36 o                         
   1   9  -3        160.79        171.70        41.89 o                         
   2   9  -3         61.16         57.10        18.22 o                         
   3   9  -3        103.55         92.95        19.23 o                         
   4   9  -3         43.36         35.85        19.38 o                         
   5   9  -3        190.70        193.73        19.53 o                         
   6   9  -3         83.06         47.06        20.35 o                         
   7   9  -3         10.19          9.59        34.11 o                         
   0  10  -3         40.54        -16.01        24.80 o                         
   1  10  -3          7.25         -8.30        24.66 o                         
   2  10  -3         27.37         -0.07        24.69 o                         
   3  10  -3         68.83         84.03        26.73 o                         
   4  10  -3         14.27        -17.37        26.09 o                         
   5  10  -3         67.08         71.91        26.07 o                         
   6  10  -3         20.27         -1.92        26.30 o                         
   7  10  -3         18.47         14.04        21.94 o                         
  -1  11  -3         41.98         72.21        29.08 o                         
   0  11  -3         76.62         17.37        35.92 o                         
   1  11  -3         68.91         63.40        31.70 o                         
   2  11  -3         35.39         58.24        28.14 o                         
   3  11  -3          2.42        -34.44       107.17 o                         
   4  11  -3        225.45        230.67        26.76 o                         
   5  11  -3          5.10        -17.61        50.38 o                         
   6  11  -3         25.25         32.42        28.92 o                         
   7  11  -3          4.95         -9.93        27.96 o                         
  -1  12  -3         33.58         48.34        38.29 o                         
   0  12  -3        130.68        152.53        31.76 o                         
   1  12  -3          5.10          9.92        27.95 o                         
   2  12  -3        194.31        217.06        32.92 o                         
   3  12  -3        142.73        143.48        26.29 o                         
   4  12  -3         53.18         65.38        99.02 o                         
   5  12  -3         19.14        -18.20        29.37 o                         
   6  12  -3          4.41          6.12        30.06 o                         
   7  12  -3          9.93         -4.91        38.76 o                         
  -1  13  -3         24.17          3.15        34.14 o                         
   0  13  -3          9.01         18.43        30.05 o                         
   1  13  -3         77.61         72.67        31.68 o                         
   2  13  -3          0.84        -25.43        25.43 o                         
   3  13  -3         40.09         26.61        27.16 o                         
   4  13  -3         10.62        -15.11        30.23 o                         
   5  13  -3         19.12         44.05        32.46 o                         
   6  13  -3          4.77         -9.64        32.09 o                         
  -1  14  -3          9.01         14.47        35.58 o                         
   0  14  -3         33.42        -28.09        67.17 o                         
   1  14  -3         23.27         18.07        28.00 o                         
   2  14  -3          1.75          5.69        28.37 o                         
   3  14  -3         20.66        -27.57        30.98 o                         
   4  14  -3         17.71          5.31        32.69 o                         
   5  14  -3          1.22         19.02        34.19 o                         
  -1  15  -3         13.12        -53.67        53.67 o                         
   0  15  -3          1.90        -29.03        29.03 o                         
   1  15  -3          0.95         15.59        30.51 o                         
   2  15  -3         22.17         10.32        33.44 o                         
   3  15  -3          1.94        -20.31        34.20 o                         
   4  15  -3          0.32         20.90        35.18 o                         
   1 -16  -2          0.21         24.17       106.71 o                         
   2 -16  -2          1.00       -111.11       111.11 o                         
   3 -16  -2          6.13          8.47       126.80 o                         
   0 -15  -2          6.32         -9.10       100.44 o                         
   1 -15  -2         43.31         71.56        99.50 o                         
   2 -15  -2         11.64          4.18        40.58 o                         
   3 -15  -2          1.19        -35.28        55.40 o                         
   4 -15  -2          7.84         31.07        56.18 o                         
   0 -14  -2          7.04         53.67        95.73 o                         
   2 -14  -2          1.77         27.39        38.68 o                         
   3 -14  -2         33.23         21.65        43.34 o                         
   4 -14  -2         15.14         28.67        48.82 o                         
   5 -14  -2          1.50         14.44        59.95 o                         
   0 -13  -2         69.07         -9.10        86.94 o                         
   2 -13  -2         25.48         60.03        83.16 o                         
   3 -13  -2         38.94         56.26        29.78 o                         
   4 -13  -2          1.67         17.06        46.03 o                         
   5 -13  -2         33.84        100.75        62.15 o                         
   6 -13  -2          0.28          7.53        64.34 o                         
   0 -12  -2         31.95       -140.93       155.36 o                         
   1 -12  -2          5.42        -23.85        28.98 o                         
   2 -12  -2        222.17        161.50        36.71 o                         
   3 -12  -2          8.16         -9.49        36.11 o                         
   4 -12  -2         86.60        107.19        32.43 o                         
   5 -12  -2          1.25        -23.85        55.24 o                         
   6 -12  -2          1.20         18.20        63.71 o                         
   7 -12  -2          3.32         86.31        68.74 o                         
   0 -11  -2          2.46        -37.98        68.74 o                         
   1 -11  -2         46.32         63.14        34.53 o                         
   2 -11  -2         93.30        130.00        31.56 o                         
   3 -11  -2         15.39        -33.13        33.13 o                         
   4 -11  -2         19.79        -22.96        28.80 o                         
   5 -11  -2          7.85          6.74        42.11 o                         
   6 -11  -2         35.04         18.52        57.44 o                         
   7 -11  -2          1.93         66.23        65.91 o                         
   8 -11  -2          6.26         25.11        71.56 o                         
   0 -10  -2         24.03         88.20        62.15 o                         
   1 -10  -2         24.25         34.51        16.98 o                         
   2 -10  -2          0.27        -22.54        29.05 o                         
   3 -10  -2        433.79        503.17        39.23 o                         
   4 -10  -2         14.18         -9.69        34.60 o                         
   5 -10  -2         75.30         41.82        30.68 o                         
   6 -10  -2         38.28         15.07        55.24 o                         
   7 -10  -2          9.55        -14.60        37.69 o                         
   8 -10  -2          1.81        -10.90        41.63 o                         
   0  -9  -2        211.24        205.81        70.70 o                         
   1  -9  -2        269.87        279.33        16.25 o                         
   2  -9  -2        100.61        105.37        22.09 o                         
   3  -9  -2         97.33         87.58        25.35 o                         
   4  -9  -2         95.08         94.09        27.68 o                         
   5  -9  -2         37.73         37.58        28.42 o                         
   6  -9  -2         12.69         27.07        31.28 o                         
   7  -9  -2         24.81          0.06        35.11 o                         
   8  -9  -2         19.17         20.28        63.87 o                         
   9  -9  -2         10.36        -51.96        51.96 o                         
   0  -8  -2        220.66        217.65        31.49 o                         
   1  -8  -2        102.00         94.29        23.69 o                         
   2  -8  -2        273.45        303.28        17.60 o                         
   3  -8  -2         78.76         56.44        18.68 o                         
   4  -8  -2        514.72        460.85        26.06 o                         
   5  -8  -2          4.37        -16.15        46.45 o                         
   6  -8  -2         41.43         81.64        46.98 o                         
   7  -8  -2          1.62          2.72        33.76 o                         
   8  -8  -2          1.60         -2.69        39.33 o                         
   9  -8  -2         10.73         29.73        46.77 o                         
   1  -7  -2         15.17         34.72        23.68 o                         
   2  -7  -2        300.52        285.34        18.09 o                         
   3  -7  -2        500.68        562.19        27.42 o                         
   4  -7  -2        113.30         87.04        25.32 o                         
   5  -7  -2        359.91        370.37        26.06 o                         
   6  -7  -2          2.65         -0.49        24.31 o                         
   7  -7  -2         35.47         48.09        89.77 o                         
   8  -7  -2         58.17         90.40        38.08 o                         
   9  -7  -2          0.74        -49.00        52.42 o                         
   1  -6  -2       1231.72       1187.18        56.81 o                         
   2  -6  -2          2.09          4.75        10.44 o                         
   3  -6  -2       1431.06       1609.48        35.75 o                         
   4  -6  -2         75.26         67.47        17.46 o                         
   5  -6  -2        185.78        180.55        26.87 o                         
   6  -6  -2        101.88         77.04        23.69 o                         
   7  -6  -2        113.23         78.15        52.73 o                         
   8  -6  -2         44.19         91.57        36.48 o                         
   9  -6  -2         23.49         96.22        41.45 o                         
  10  -6  -2          4.08          1.89        49.43 o                         
   2  -5  -2        469.18        444.65        18.20 o                         
   3  -5  -2        933.40        975.24        22.95 o                         
   4  -5  -2        872.06        870.07        25.98 o                         
   5  -5  -2         88.57         91.09        18.75 o                         
   6  -5  -2        258.27        222.87        24.38 o                         
   7  -5  -2         25.35        -22.84        30.29 o                         
   8  -5  -2        131.92        101.25        70.76 o                         
   9  -5  -2         24.42        -15.38        39.30 o                         
  10  -5  -2         12.20          2.79        50.05 o                         
   2  -4  -2        341.76        323.68        43.63 o                         
   3  -4  -2         50.89         53.20         9.71 o                         
   4  -4  -2        419.48        403.27        17.14 o                         
   5  -4  -2        231.28        198.84        16.35 o                         
   6  -4  -2        272.67        271.84        23.43 o                         
   7  -4  -2         95.57        159.13        60.72 o                         
   8  -4  -2        132.40        113.83        40.65 o                         
   9  -4  -2         17.55         32.95        38.30 o                         
  10  -4  -2         20.75         66.27        42.52 o                         
   3  -3  -2        903.89        874.54        32.45 o                         
   4  -3  -2        447.14        459.49        19.58 o                         
   5  -3  -2        109.43        100.01        18.99 o                         
   6  -3  -2        165.26        123.71        20.78 o                         
   7  -3  -2        328.27        307.26        33.37 o                         
   8  -3  -2        219.14        288.67        86.00 o                         
   9  -3  -2        113.38        157.21        40.19 o                         
  10  -3  -2          4.48        -40.35        40.35 o                         
   3  -2  -2       1891.02       1874.99        51.27 o                         
   4  -2  -2        110.10        118.44        10.69 o                         
   5  -2  -2        468.36        433.32        24.89 o                         
   6  -2  -2          0.78         28.13        19.00 o                         
   7  -2  -2        174.93        302.35        94.79 o                         
   8  -2  -2         56.67         80.04        52.42 o                         
   9  -2  -2          0.75        -36.33        36.33 o                         
  10  -2  -2         16.94         30.99        40.89 o                         
   3  -1  -2        498.98        511.70        20.63 o                         
   4  -1  -2         55.54         50.99        11.36 o                         
   5  -1  -2        265.62        319.06        22.54 o                         
   6  -1  -2        121.24        128.18        19.16 o                         
   7  -1  -2        241.45        311.80        82.86 o                         
   8  -1  -2         17.00         47.08        51.47 o                         
   9  -1  -2         21.74         39.60        36.59 o                         
  10  -1  -2         13.82         -1.80        39.72 o                         
   3   0  -2         58.38         57.56        10.67 o                         
   4   0  -2       1005.43        987.69        28.41 o                         
   5   0  -2        101.15        126.41        15.35 o                         
   6   0  -2         21.41          2.23        17.67 o                         
   7   0  -2        175.71        177.28        28.78 o                         
   8   0  -2         10.49         38.88        33.18 o                         
   9   0  -2         11.16        -23.04        36.25 o                         
  10   0  -2         95.10        146.87        41.90 o                         
   3   1  -2        893.95        908.02        27.52 o                         
   4   1  -2         34.26          0.48        10.19 o                         
   5   1  -2         74.56         75.96        16.21 o                         
   6   1  -2         80.77         79.87        17.87 o                         
   7   1  -2        250.66        367.35        30.06 o                         
   8   1  -2         36.40          7.74        41.12 o                         
   9   1  -2         27.05         69.69        36.37 o                         
  10   1  -2         17.69        -27.93        53.67 o                         
   3   2  -2       1221.14       1137.16        32.51 o                         
   4   2  -2        167.94        224.41        17.34 o                         
   5   2  -2        204.55        189.65        19.45 o                         
   6   2  -2         10.37         47.91        18.89 o                         
   7   2  -2        138.49        173.78        27.42 o                         
   8   2  -2         48.52        -11.28        64.81 o                         
   9   2  -2          7.73         28.56        35.25 o                         
  10   2  -2         24.62         -1.88        52.42 o                         
   3   3  -2        655.07        672.33        58.54 o                         
   4   3  -2        969.23       1014.41        24.13 o                         
   5   3  -2         10.53          9.57        16.31 o                         
   6   3  -2         82.78         70.54        21.04 o                         
   7   3  -2        307.14        286.29        53.04 o                         
   8   3  -2        182.00        205.06        53.34 o                         
   9   3  -2        122.45        169.14        49.90 o                         
  10   3  -2         28.18         70.31        54.30 o                         
   1   4  -2         93.46         97.35        28.56 o                         
   2   4  -2        474.25        479.55        19.00 o                         
   3   4  -2        101.20        101.38        19.48 o                         
   4   4  -2        149.19        196.80        21.29 o                         
   5   4  -2         78.87         78.69        12.93 o                         
   6   4  -2        297.08        262.70        23.60 o                         
   7   4  -2         55.48         80.97        27.14 o                         
   8   4  -2        199.16        212.51        33.25 o                         
   9   4  -2         31.42         38.61        47.39 o                         
  10   4  -2          9.06         31.07        54.30 o                         
   0   5  -2        100.00         96.17        20.24 o                         
   1   5  -2          2.27         -2.32        14.12 o                         
   2   5  -2         24.79         16.95         6.51 o                         
   3   5  -2        150.97        145.43        15.30 o                         
   4   5  -2        259.97        261.05        11.69 o                         
   5   5  -2        145.89        134.01        10.40 o                         
   6   5  -2        165.53        149.92        14.29 o                         
   7   5  -2          8.42        -11.85        25.86 o                         
   8   5  -2        120.82        111.74        41.74 o                         
   9   5  -2          7.29         -8.16        75.33 o                         
  10   5  -2         16.16        -23.23        54.93 o                         
  -1   6  -2        764.02        757.94        97.60 o                         
   0   6  -2         59.32         45.65        13.03 o                         
   1   6  -2         91.06         80.72        12.05 o                         
   2   6  -2         10.84         40.64        10.54 o                         
   3   6  -2        159.29        176.90        16.35 o                         
   4   6  -2         64.52         54.27        10.17 o                         
   5   6  -2        190.87        183.91        13.60 o                         
   6   6  -2         38.86         39.95        11.37 o                         
   7   6  -2        108.27         68.86        17.63 o                         
   8   6  -2         18.85        -39.55        39.55 o                         
   9   6  -2         10.32         59.32        49.59 o                         
  10   6  -2          3.88        -39.55        55.87 o                         
  -3   7  -2         29.81         90.21        24.10 o                         
  -2   7  -2          7.30          7.39        13.76 o                         
  -1   7  -2         12.69         17.46        11.01 o                         
   0   7  -2        288.41        267.49        16.58 o                         
   1   7  -2         18.01         17.43        11.75 o                         
   2   7  -2        396.57        429.01        19.36 o                         
   3   7  -2        155.69        160.56        14.66 o                         
   4   7  -2         92.99         79.88        15.05 o                         
   5   7  -2        241.48        191.41        17.80 o                         
   6   7  -2         12.21          1.87        15.01 o                         
   7   7  -2         47.90          9.10        21.81 o                         
   8   7  -2         42.39         70.31        42.06 o                         
   9   7  -2          1.77        -48.34        48.34 o                         
  -4   8  -2         14.59        -27.62        37.35 o                         
  -3   8  -2          4.89         -0.46        20.50 o                         
  -2   8  -2        670.58        644.63        23.56 o                         
  -1   8  -2         63.94         47.25        13.21 o                         
   0   8  -2        299.55        298.59        20.89 o                         
   1   8  -2         73.43         72.10        15.73 o                         
   2   8  -2          5.76          3.77        14.20 o                         
   3   8  -2         10.73         27.63        15.00 o                         
   4   8  -2         88.51         56.78        15.50 o                         
   5   8  -2          3.87          2.57        16.14 o                         
   6   8  -2         34.32          2.56        17.05 o                         
   7   8  -2          0.05          0.86        21.48 o                         
   8   8  -2          3.46         10.99        41.12 o                         
   9   8  -2          4.92         57.44        52.10 o                         
  -4   9  -2        127.76        101.06        34.26 o                         
  -3   9  -2         69.47         79.48        37.15 o                         
  -2   9  -2         71.73         79.47        34.98 o                         
  -1   9  -2         34.07         21.97        13.73 o                         
   0   9  -2          7.54         10.98        15.80 o                         
   1   9  -2         27.97         39.62        16.36 o                         
   2   9  -2         10.29         -3.29        16.30 o                         
   3   9  -2         10.76         -7.38        14.80 o                         
   4   9  -2         37.26         36.02        17.41 o                         
   5   9  -2          1.41        -10.74        18.26 o                         
   6   9  -2         30.37         16.31        18.97 o                         
   7   9  -2          6.21         37.11        25.88 o                         
   8   9  -2          6.32         -1.77        37.35 o                         
  -5  10  -2         52.76          3.84        49.51 o                         
  -4  10  -2        123.27        116.73        36.22 o                         
  -3  10  -2        375.38        312.70        43.62 o                         
  -2  10  -2         31.46         -1.23        19.21 o                         
  -1  10  -2        624.42        586.82        30.07 o                         
   0  10  -2         44.49         16.32        21.90 o                         
   1  10  -2        116.95        167.20        25.28 o                         
   2  10  -2         27.01         53.50        26.84 o                         
   3  10  -2         55.42         46.43        25.05 o                         
   4  10  -2         33.12         24.34        20.53 o                         
   5  10  -2         17.75          6.31        20.55 o                         
   6  10  -2          0.00         18.54        21.22 o                         
   7  10  -2          1.16        -21.82        23.05 o                         
   8  10  -2          0.54         16.44        27.63 o                         
  -5  11  -2         10.64         75.90        53.70 o                         
  -4  11  -2          2.41        -36.09        64.03 o                         
  -3  11  -2        106.99         47.88        30.71 o                         
  -2  11  -2        213.42        190.85        43.87 o                         
  -1  11  -2        268.46        206.42        29.79 o                         
   0  11  -2        137.80        107.93        79.72 o                         
   1  11  -2         84.05         60.63        26.46 o                         
   2  11  -2        246.91        224.50        25.39 o                         
   3  11  -2         32.41         15.69        25.19 o                         
   4  11  -2         12.42         18.08        25.37 o                         
   5  11  -2         28.97         27.81        26.99 o                         
   6  11  -2          1.95        -24.56        27.05 o                         
   7  11  -2          6.01        -12.87        59.32 o                         
   8  11  -2         10.08         29.19        36.72 o                         
  -5  12  -2          0.13          0.00        76.27 o                         
  -4  12  -2         31.17         53.99        73.13 o                         
  -3  12  -2          8.70        -27.64        27.64 o                         
  -2  12  -2        112.74         78.51        23.26 o                         
  -1  12  -2         23.05         57.86        28.99 o                         
   0  12  -2        114.27         66.20        34.21 o                         
   1  12  -2         42.91         20.87        25.04 o                         
   2  12  -2        137.15        116.16        27.11 o                         
   3  12  -2         33.60         39.23        48.65 o                         
   4  12  -2         57.93         40.80        59.63 o                         
   5  12  -2          4.69         -2.83        38.23 o                         
   6  12  -2          0.71        -37.98        41.12 o                         
   7  12  -2          9.73         14.86        43.78 o                         
  -5  13  -2          3.49        -14.55        46.81 o                         
  -4  13  -2          4.20         35.51        46.70 o                         
  -3  13  -2         33.38         46.60        21.85 o                         
  -2  13  -2         35.27         40.07        21.27 o                         
  -1  13  -2         46.78         24.08        25.88 o                         
   0  13  -2         77.05         21.36        24.77 o                         
   1  13  -2         17.02         72.93        42.56 o                         
   2  13  -2         18.85         15.96        28.45 o                         
   3  13  -2          2.56         -3.35        28.28 o                         
   4  13  -2         65.88         43.27        30.37 o                         
   5  13  -2         37.85         51.58        31.99 o                         
   6  13  -2         12.96         11.41        31.98 o                         
  -4  14  -2         12.57         59.33        49.05 o                         
  -3  14  -2         24.14          9.21        21.01 o                         
  -2  14  -2          0.11        -10.98        28.20 o                         
  -1  14  -2          2.86         -4.69        27.83 o                         
   0  14  -2         26.46         15.33        27.07 o                         
   1  14  -2         89.89         44.46        30.02 o                         
   2  14  -2          9.15         32.41        30.36 o                         
   3  14  -2        134.54         47.37        32.32 o                         
   4  14  -2         21.83         27.57        32.46 o                         
   5  14  -2          6.75         15.27        35.15 o                         
   6  14  -2          5.24         13.50        54.93 o                         
  -3  15  -2          4.54         24.74        43.86 o                         
  -2  15  -2         14.62         34.04        31.48 o                         
  -1  15  -2          6.20         -4.61        31.99 o                         
   0  15  -2          0.70         21.78        31.93 o                         
   1  15  -2         13.89        -22.91        31.30 o                         
   2  15  -2          8.97         -9.49        32.28 o                         
   3  15  -2          0.92         13.67        33.91 o                         
   4  15  -2          3.08         14.84        34.65 o                         
  -1  16  -2          8.19         -0.95        33.55 o                         
   0  16  -2          0.21         -0.91        37.99 o                         
   1  16  -2          5.30         63.67        46.90 o                         
   2  16  -2          6.85         23.50        44.73 o                         
  -3 -16  -1         53.80         76.27       112.36 o                         
  -2 -16  -1         19.99         60.89       111.42 o                         
  -1 -16  -1          2.14         11.61       106.09 o                         
   0 -16  -1         21.03         19.77       105.46 o                         
   1 -16  -1         10.64         -4.08        99.81 o                         
  -3 -15  -1          2.73         49.28       103.58 o                         
  -2 -15  -1          1.18        -97.30        97.30 o                         
  -1 -15  -1         22.48        118.64        99.81 o                         
   0 -15  -1          6.43         -4.39        95.42 o                         
   1 -15  -1          9.60         77.84       101.07 o                         
  -4 -14  -1          9.16        -77.84        99.81 o                         
  -3 -14  -1         46.02         60.89       101.69 o                         
  -2 -14  -1          5.46         39.55        93.53 o                         
  -1 -14  -1        136.86        -26.36        87.88 o                         
   0 -14  -1         44.61         29.19        87.57 o                         
   1 -14  -1        126.41        -59.95        88.20 o                         
   2 -14  -1         28.64        -14.12        88.82 o                         
   4 -14  -1         33.11         18.20        53.36 o                         
  -4 -13  -1          0.10        -90.71        90.71 o                         
  -3 -13  -1         18.99         30.76        90.71 o                         
  -2 -13  -1          2.55         66.54        89.45 o                         
  -1 -13  -1        134.11        109.54        86.00 o                         
   0 -13  -1         38.76        102.95        81.61 o                         
   1 -13  -1         63.83         89.14        83.49 o                         
   2 -13  -1         79.05        148.40        41.68 o                         
   3 -13  -1          4.27         35.27        33.15 o                         
   4 -13  -1         14.60         65.07        35.62 o                         
   5 -13  -1         81.24        101.77        39.11 o                         
  -3 -12  -1          3.48        -82.86        82.86 o                         
  -2 -12  -1          3.97         -1.57        79.72 o                         
  -1 -12  -1         19.90         65.28        78.78 o                         
   0 -12  -1         26.27         -3.14        75.33 o                         
   1 -12  -1         18.07         32.19        53.15 o                         
   2 -12  -1         29.91         24.11        29.75 o                         
   3 -12  -1         75.04         66.67        31.48 o                         
   4 -12  -1          7.07         43.74        33.59 o                         
   5 -12  -1         19.45         16.01        36.20 o                         
   6 -12  -1         25.65         73.79        30.77 o                         
   7 -12  -1         17.07          9.73        50.22 o                         
  -4 -11  -1         20.28        -14.44        77.84 o                         
  -3 -11  -1         14.84          5.65        74.39 o                         
  -2 -11  -1         20.92        -67.80        70.93 o                         
  -1 -11  -1         32.80        -27.31        68.74 o                         
   0 -11  -1         68.80         87.88        69.05 o                         
   1 -11  -1         74.82         73.25        32.06 o                         
   2 -11  -1        109.08         72.81        28.78 o                         
   3 -11  -1         27.46         -1.27        25.72 o                         
   4 -11  -1        144.64        136.46        32.29 o                         
   5 -11  -1         27.52         32.92        28.19 o                         
   6 -11  -1         35.68         38.49        28.39 o                         
   7 -11  -1         14.45        -37.78        37.78 o                         
   8 -11  -1         14.07        -39.86        52.73 o                         
  -5 -10  -1         12.93         10.99        71.88 o                         
  -4 -10  -1         18.95        -66.54        66.54 o                         
  -3 -10  -1         17.45         10.79        42.63 o                         
  -2 -10  -1          7.73        -36.55        36.55 o                         
  -1 -10  -1        167.11        198.59        38.55 o                         
   0 -10  -1         96.27         87.16        35.28 o                         
   1 -10  -1         65.54         46.28        19.93 o                         
   2 -10  -1         45.24         38.34        17.18 o                         
   3 -10  -1        152.45        126.16        24.47 o                         
   4 -10  -1          6.41         -2.88        20.88 o                         
   5 -10  -1         19.79         27.39        23.64 o                         
   6 -10  -1        111.10         80.53        35.81 o                         
   7 -10  -1         16.21         -7.46        28.29 o                         
   8 -10  -1          5.63         55.87        50.85 o                         
  -4  -9  -1         22.86         36.18        40.02 o                         
  -3  -9  -1          5.90        -33.92        33.92 o                         
  -2  -9  -1         27.71         51.35        32.72 o                         
  -1  -9  -1        151.40        184.29        50.52 o                         
   0  -9  -1         98.80         90.80        29.94 o                         
   1  -9  -1        360.32        371.83        22.56 o                         
   2  -9  -1        185.37        185.01        18.05 o                         
   3  -9  -1         73.67         76.44        17.64 o                         
   4  -9  -1         61.56         26.98        26.12 o                         
   5  -9  -1         29.25         26.94        58.65 o                         
   6  -9  -1         19.07         10.60        24.43 o                         
   7  -9  -1         90.07         98.53        27.69 o                         
   8  -9  -1         16.94        -46.45        46.45 o                         
  -4  -8  -1         91.09        123.49        23.87 o                         
  -3  -8  -1         24.43         13.48        24.56 o                         
  -2  -8  -1        420.66        434.65        29.38 o                         
  -1  -8  -1          0.19         18.09        20.95 o                         
   0  -8  -1        255.23        246.14        19.80 o                         
   1  -8  -1         82.27         77.19        14.08 o                         
   2  -8  -1        471.43        494.32        22.39 o                         
   3  -8  -1        273.34        249.55        17.78 o                         
   4  -8  -1        482.51        487.54        34.06 o                         
   5  -8  -1         11.80         -0.94        19.57 o                         
   6  -8  -1         88.07         78.43        23.72 o                         
   7  -8  -1          4.36         -3.52        25.95 o                         
   8  -8  -1         22.15        -33.58        49.90 o                         
   9  -8  -1         16.13        -17.58        55.24 o                         
  -4  -7  -1         32.86         44.49        29.52 o                         
  -3  -7  -1        158.53        168.55        29.16 o                         
  -2  -7  -1        150.56         95.92        30.45 o                         
  -1  -7  -1        123.96        138.71        19.84 o                         
   0  -7  -1        414.05        379.48        14.22 o                         
   1  -7  -1        282.09        308.68        25.78 o                         
   2  -7  -1        573.90        543.80        21.84 o                         
   3  -7  -1         78.91         82.48        15.45 o                         
   4  -7  -1        196.10        225.56        44.95 o                         
   5  -7  -1          2.45         16.80        23.56 o                         
   6  -7  -1          9.53        -21.47        21.47 o                         
   7  -7  -1         33.38         22.60        25.42 o                         
   8  -7  -1         39.79         40.86        56.34 o                         
   9  -7  -1          5.32        -43.00        52.10 o                         
  -3  -6  -1        191.80        179.69        26.27 o                         
  -2  -6  -1         58.69         64.68        21.63 o                         
  -1  -6  -1         47.32         17.00        18.48 o                         
   0  -6  -1        149.80        165.15        29.45 o                         
   1  -6  -1        206.11        195.05         9.29 o                         
   2  -6  -1        138.13        130.90        11.84 o                         
   3  -6  -1       5003.33       4969.86        89.04 o                         
   4  -6  -1         23.02         36.46        14.75 o                         
   5  -6  -1        287.20        247.18        19.17 o                         
   6  -6  -1        117.57        121.91        20.94 o                         
   7  -6  -1        147.02        227.03        28.68 o                         
   8  -6  -1         48.92         63.97        36.17 o                         
   9  -6  -1         25.17         44.57        54.93 o                         
  -2  -5  -1        293.17        317.62        23.19 o                         
  -1  -5  -1        219.19        205.09        19.30 o                         
   0  -5  -1         71.89         55.25        14.79 o                         
   1  -5  -1       2817.85       2866.82        43.33 o                         
   2  -5  -1       1806.77       1853.12        30.02 o                         
   3  -5  -1       1522.66       1562.84        29.87 o                         
   4  -5  -1        681.47        650.93        48.12 o                         
   5  -5  -1        288.83        278.97        16.27 o                         
   6  -5  -1        314.23        355.36        19.88 o                         
   7  -5  -1        110.94        135.99        37.37 o                         
   8  -5  -1         25.60         45.33        29.28 o                         
   9  -5  -1         10.29         24.17        49.28 o                         
  10  -5  -1         16.58         93.85       107.34 o                         
  -1  -4  -1        156.12        141.50        14.38 o                         
   0  -4  -1       4758.12       4735.78       167.57 o                         
   1  -4  -1         79.66         86.09         5.90 o                         
   2  -4  -1       2055.95       2024.69        34.52 o                         
   3  -4  -1       1139.32       1158.85        23.76 o                         
   4  -4  -1       2025.17       2240.37        49.06 o                         
   5  -4  -1        621.06        601.32        23.39 o                         
   6  -4  -1        338.23        335.47        31.34 o                         
   7  -4  -1         78.94        114.15        25.99 o                         
   8  -4  -1         76.36         83.98        36.66 o                         
   9  -4  -1          0.62         -9.33        75.96 o                         
  10  -4  -1          3.16         64.34        54.61 o                         
   0  -3  -1       2205.94       2003.03        54.81 o                         
   1  -3  -1        829.32        832.36        18.20 o                         
   2  -3  -1       1953.17       1920.42        29.01 o                         
   3  -3  -1        604.85        613.49        13.87 o                         
   4  -3  -1        463.55        518.93        22.09 o                         
   5  -3  -1        735.48        768.00        55.76 o                         
   6  -3  -1        198.79        196.13        21.43 o                         
   7  -3  -1          6.51         32.84        29.18 o                         
   8  -3  -1        108.53        157.79        28.77 o                         
   9  -3  -1          8.19        -36.17        36.17 o                         
  10  -3  -1         23.61         -8.16        54.61 o                         
   1  -2  -1       3511.02       3187.89        70.53 o                         
   2  -2  -1        287.61        296.76         8.64 o                         
   3  -2  -1       8853.79       8836.64       133.94 o                         
   4  -2  -1        376.65        416.89        26.45 o                         
   5  -2  -1        377.69        358.59        24.30 o                         
   6  -2  -1        123.09        135.44        26.47 o                         
   7  -2  -1        497.81        541.24        70.29 o                         
   8  -2  -1        122.17         58.07        36.17 o                         
   9  -2  -1          6.58        -31.75        34.99 o                         
  10  -2  -1          4.84        -34.61        40.49 o                         
  -5  -1  -1         60.71         29.50        23.23 o                         
   1  -1  -1       2779.50       2410.05        58.59 o                         
   2  -1  -1        978.42        958.08        18.70 o                         
   3  -1  -1       3361.93       3461.89        60.47 o                         
   4  -1  -1       1208.25       1230.79        32.12 o                         
   5  -1  -1       4141.26       4626.53       116.83 o                         
   6  -1  -1        211.68        158.48        26.02 o                         
   7  -1  -1         41.85         24.41        30.17 o                         
   8  -1  -1         15.35         -4.03        29.54 o                         
   9  -1  -1          6.01        -34.90        34.90 o                         
  10  -1  -1         29.73         21.05        75.80 o                         
  -6   0  -1         16.81         -3.80        24.01 o                         
  -5   0  -1          0.58         -0.38        11.52 o                         
  -4   0  -1         10.68         -2.48        10.93 o                         
   2   0  -1      13429.95      12415.05       202.98 o                         
   3   0  -1        395.75        404.94        13.20 o                         
   4   0  -1        454.50        473.95        19.86 o                         
   5   0  -1         21.84         -0.56        34.37 o                         
   6   0  -1        485.68        444.50        30.00 o                         
   7   0  -1          0.60          0.35        28.81 o                         
   8   0  -1         14.74         25.42        49.59 o                         
   9   0  -1          1.04        -18.43        39.86 o                         
  10   0  -1         36.59         69.26        46.14 o                         
  -6   1  -1         10.50         10.10        16.29 o                         
  -5   1  -1         20.03         20.32        13.95 o                         
  -4   1  -1        139.05        128.32        12.86 o                         
  -3   1  -1        183.40        160.38         9.32 o                         
   2   1  -1        721.74        716.36        16.89 o                         
   3   1  -1       2851.51       3135.36        61.18 o                         
   4   1  -1       1056.14       1140.44        29.23 o                         
   5   1  -1       4045.19       4465.08       110.64 o                         
   6   1  -1        261.33        281.54        59.63 o                         
   7   1  -1         86.37         77.08        59.01 o                         
   8   1  -1         31.86         62.15        48.96 o                         
   9   1  -1          3.05          0.67        36.20 o                         
  10   1  -1         26.25         43.28        41.97 o                         
  -7   2  -1         43.49         54.61        29.82 o                         
  -6   2  -1          6.71        -26.05        26.05 o                         
  -5   2  -1         94.41        105.10        13.21 o                         
  -4   2  -1         28.88         27.03        10.90 o                         
  -3   2  -1        265.44        257.82        29.04 o                         
   0   2  -1        110.07        105.11        11.14 o                         
   1   2  -1       3103.36       2933.31        71.12 o                         
   2   2  -1        449.29        447.84        13.74 o                         
   3   2  -1       7951.28       8561.78       127.52 o                         
   4   2  -1        414.02        355.51        23.63 o                         
   5   2  -1        508.51        570.01        36.83 o                         
   6   2  -1        101.95        174.24        62.60 o                         
   7   2  -1        513.11        578.80        36.84 o                         
   8   2  -1        200.46        194.57        51.47 o                         
   9   2  -1         11.44         20.60        36.42 o                         
  10   2  -1          8.52        -40.68        40.68 o                         
  -7   3  -1         10.29         18.20        55.55 o                         
  -6   3  -1          7.60         15.07        27.62 o                         
  -5   3  -1         34.28         39.42        13.15 o                         
  -4   3  -1        197.16        226.65        27.39 o                         
  -3   3  -1        141.43        136.47        10.34 o                         
  -2   3  -1        546.17        547.25        16.34 o                         
  -1   3  -1        632.72        658.03        19.93 o                         
   0   3  -1       2232.43       2196.10        54.35 o                         
   1   3  -1       1837.20       1732.93        38.66 o                         
   2   3  -1       2419.56       2333.20        33.70 o                         
   3   3  -1        151.30        152.08         8.55 o                         
   4   3  -1        177.32        193.03        13.69 o                         
   5   3  -1        776.14        763.07        36.83 o                         
   6   3  -1        354.03        396.81        28.50 o                         
   7   3  -1         53.87         68.11        40.49 o                         
   8   3  -1        225.86        327.96        55.24 o                         
   9   3  -1         30.27         11.63        36.45 o                         
  10   3  -1          9.34         35.01        42.11 o                         
  -7   4  -1         18.68         12.94        26.09 o                         
  -6   4  -1        170.74        157.97        25.54 o                         
  -5   4  -1         20.16         33.64        16.15 o                         
  -4   4  -1        163.03        150.51        12.60 o                         
  -3   4  -1          0.99         30.86        11.99 o                         
  -2   4  -1        871.02        898.16        17.69 o                         
  -1   4  -1        181.22        193.58         9.45 o                         
   0   4  -1       2740.68       2817.95        78.50 o                         
   1   4  -1        112.21        102.95         8.01 o                         
   2   4  -1       1065.79       1092.49        23.86 o                         
   3   4  -1        869.35        892.69        16.28 o                         
   4   4  -1       2101.09       2371.57        36.31 o                         
   5   4  -1        711.64        717.15        24.36 o                         
   6   4  -1        352.36        399.83        39.23 o                         
   7   4  -1         59.85         62.15        42.37 o                         
   8   4  -1         89.38        107.70        32.75 o                         
   9   4  -1          0.90         -0.93        36.39 o                         
  10   4  -1         10.81         -0.31        55.24 o                         
  -8   5  -1         36.38         30.45        52.10 o                         
  -7   5  -1        107.51        135.20        24.53 o                         
  -6   5  -1          5.08         29.67        25.12 o                         
  -5   5  -1          6.88         23.98        15.57 o                         
  -4   5  -1        190.13        227.04        14.92 o                         
  -3   5  -1        178.76        179.12        12.91 o                         
  -2   5  -1        331.68        329.76        10.47 o                         
  -1   5  -1         24.67         26.33         7.07 o                         
   0   5  -1        161.57        158.74        11.81 o                         
   1   5  -1       1574.02       1586.05        35.43 o                         
   2   5  -1        914.99        905.80        19.96 o                         
   3   5  -1       2583.87       2661.64        40.12 o                         
   4   5  -1        831.25        754.86        17.76 o                         
   5   5  -1        257.80        245.73        13.59 o                         
   6   5  -1        467.26        513.05        26.46 o                         
   7   5  -1         89.01        110.60        28.15 o                         
   8   5  -1         70.17         31.85        31.67 o                         
   9   5  -1         20.54         25.25        37.82 o                         
  10   5  -1         17.10         -3.14        55.87 o                         
  -8   6  -1          3.91        -36.66        36.66 o                         
  -7   6  -1        137.45        206.43        45.34 o                         
  -6   6  -1         20.32         31.14        23.29 o                         
  -5   6  -1        196.15        187.27        18.00 o                         
  -4   6  -1         16.89         12.15        14.10 o                         
  -3   6  -1         32.07         18.01         9.43 o                         
  -2   6  -1         35.48         27.91         7.34 o                         
  -1   6  -1        504.15        506.96        16.36 o                         
   0   6  -1         51.47         51.96         9.21 o                         
   1   6  -1       1206.63       1281.72        32.89 o                         
   2   6  -1         90.12        103.11         9.21 o                         
   3   6  -1       4259.19       4484.33        72.53 o                         
   4   6  -1         10.57         11.07         8.67 o                         
   5   6  -1        480.27        495.18        26.14 o                         
   6   6  -1        112.30        110.78        18.16 o                         
   7   6  -1        119.82        116.15        17.22 o                         
   8   6  -1         44.99         51.21        32.57 o                         
   9   6  -1         22.42        135.90        58.07 o                         
  10   6  -1          2.11        -39.86        56.81 o                         
  -8   7  -1         25.48         31.20        42.94 o                         
  -7   7  -1          6.71         37.24        27.21 o                         
  -6   7  -1          7.33          1.81        24.17 o                         
  -5   7  -1         32.46         40.10        20.69 o                         
  -4   7  -1         82.52         76.24        14.91 o                         
  -3   7  -1        182.82        170.99        12.24 o                         
  -2   7  -1        410.98        448.25        18.56 o                         
  -1   7  -1         44.00         42.28         9.66 o                         
   0   7  -1         81.48         99.51        11.77 o                         
   1   7  -1         98.13         84.46        11.80 o                         
   2   7  -1        305.35        282.51        21.52 o                         
   3   7  -1        249.95        242.45        14.75 o                         
   4   7  -1        260.92        255.17        20.81 o                         
   5   7  -1        132.89        114.01        12.01 o                         
   6   7  -1         20.22         34.14        20.03 o                         
   7   7  -1         38.09         42.74        17.21 o                         
   8   7  -1         85.75        139.97        24.15 o                         
   9   7  -1          1.78         15.69        51.47 o                         
  -8   8  -1         37.13         45.82       108.60 o                         
  -7   8  -1         18.86          8.67        53.04 o                         
  -6   8  -1        198.68        203.65        32.86 o                         
  -5   8  -1         27.39         26.68        23.49 o                         
  -4   8  -1         69.99         72.54        12.63 o                         
  -3   8  -1         77.84         87.15        16.40 o                         
  -2   8  -1        174.11        157.30        13.85 o                         
  -1   8  -1          9.75         -1.30        10.92 o                         
   0   8  -1        334.01        304.22        19.39 o                         
   1   8  -1         29.94         40.60        14.29 o                         
   2   8  -1        475.93        467.07        18.20 o                         
   3   8  -1        137.88        134.47        14.65 o                         
   4   8  -1        788.65        773.62        27.23 o                         
   5   8  -1         14.53         15.19        14.81 o                         
   6   8  -1         83.62        100.41        18.03 o                         
   7   8  -1          5.04         25.92        22.09 o                         
   8   8  -1         10.48         19.26        24.15 o                         
   9   8  -1         15.87         21.03        50.22 o                         
  -8   9  -1         30.82        -63.09       106.09 o                         
  -7   9  -1          8.71         30.54        54.21 o                         
  -6   9  -1         94.31         50.53        37.35 o                         
  -5   9  -1         67.83         58.10        32.84 o                         
  -4   9  -1        127.07        122.61        15.34 o                         
  -3   9  -1         12.77         -0.70        11.82 o                         
  -2   9  -1         69.38         66.09        14.38 o                         
  -1   9  -1        445.78        504.36        25.78 o                         
   0   9  -1        129.50        132.88        16.15 o                         
   1   9  -1        293.12        283.84        17.71 o                         
   2   9  -1        138.40        170.36        20.44 o                         
   3   9  -1         37.23         53.24        14.99 o                         
   4   9  -1         63.95         42.65        15.95 o                         
   5   9  -1         98.93         86.19        19.43 o                         
   6   9  -1         22.34         21.95        24.27 o                         
   7   9  -1         29.07         12.24        28.09 o                         
   8   9  -1          9.28         20.93        22.02 o                         
   9   9  -1         11.40        109.23        50.53 o                         
  -7  10  -1          0.83         -0.08        32.36 o                         
  -6  10  -1         52.71         23.91        54.52 o                         
  -5  10  -1          3.90         -5.02        20.42 o                         
  -4  10  -1         17.58          7.69        15.16 o                         
  -3  10  -1        142.97        119.68        21.40 o                         
  -2  10  -1          3.02        -15.15        15.15 o                         
  -1  10  -1        126.85        133.75        18.57 o                         
   0  10  -1         31.43         39.37        18.47 o                         
   1  10  -1         13.88          9.95        16.96 o                         
   2  10  -1         17.05          0.80        17.76 o                         
   3  10  -1        403.25        385.55        33.10 o                         
   4  10  -1         52.75         48.91        20.06 o                         
   5  10  -1         98.84         67.54        21.49 o                         
   6  10  -1         54.25         96.22        26.14 o                         
   7  10  -1         26.91        -16.89        28.02 o                         
   8  10  -1          5.31         21.83        23.99 o                         
  -7  11  -1          4.72         36.57        36.12 o                         
  -6  11  -1          1.94         11.66        33.31 o                         
  -5  11  -1         27.19         30.22        24.44 o                         
  -4  11  -1         78.69         80.98        21.34 o                         
  -3  11  -1         96.06         67.33        17.32 o                         
  -2  11  -1         38.97         57.96        19.97 o                         
  -1  11  -1         32.09         21.26        16.31 o                         
   0  11  -1         12.91         36.71        20.87 o                         
   1  11  -1         58.81         40.59        26.66 o                         
   2  11  -1         82.91         20.40        51.47 o                         
   3  11  -1         25.23         33.14        25.83 o                         
   4  11  -1         40.18         16.21        25.56 o                         
   5  11  -1         17.66         -2.07        26.46 o                         
   6  11  -1         49.78         16.56        29.88 o                         
   7  11  -1          7.77         62.46        38.29 o                         
   8  11  -1          3.10         71.56        39.55 o                         
  -6  12  -1          6.21        -27.33        35.64 o                         
  -5  12  -1          2.26        -25.71        25.71 o                         
  -4  12  -1         62.47         48.33        20.36 o                         
  -3  12  -1         19.72         12.53        17.64 o                         
  -2  12  -1        119.08        137.27        29.39 o                         
  -1  12  -1          0.01        -23.12        23.12 o                         
   0  12  -1         13.60        -43.00        43.31 o                         
   1  12  -1         10.76         25.38        30.67 o                         
   2  12  -1        186.62         25.16        60.26 o                         
   3  12  -1          2.54        -26.95        26.95 o                         
   4  12  -1         83.85         50.95        28.40 o                         
   5  12  -1          2.52         35.25        31.16 o                         
   6  12  -1          2.42         25.52        35.28 o                         
   7  12  -1          4.48         26.36        41.12 o                         
  -6  13  -1          0.60         11.14        42.75 o                         
  -5  13  -1         10.30         12.30        29.44 o                         
  -4  13  -1          6.99         -4.14        31.83 o                         
  -3  13  -1         22.02         43.54        20.49 o                         
  -2  13  -1         21.99         13.15        22.20 o                         
  -1  13  -1         23.51          7.74        27.52 o                         
   0  13  -1         67.21         35.54        28.16 o                         
   1  13  -1         30.42        -27.39        27.46 o                         
   2  13  -1         18.40         25.13        29.14 o                         
   3  13  -1         63.64         13.88        60.11 o                         
   4  13  -1          2.00         58.49        75.64 o                         
   5  13  -1         26.45          7.69        53.04 o                         
   6  13  -1          0.95          0.05        33.47 o                         
  -5  14  -1         13.20         12.74        36.22 o                         
  -4  14  -1         10.04          7.10        28.86 o                         
  -3  14  -1         12.97          8.44        26.96 o                         
  -2  14  -1         12.02         17.12        30.45 o                         
  -1  14  -1         14.32         46.84        31.70 o                         
   0  14  -1          4.92         17.45        29.15 o                         
   1  14  -1        130.97         60.80        30.36 o                         
   2  14  -1         10.80        -14.84        29.84 o                         
   3  14  -1         83.20         48.15        45.35 o                         
   4  14  -1          6.80        -30.05        31.34 o                         
   5  14  -1          2.04         41.50        33.86 o                         
   6  14  -1          1.38          7.85        44.88 o                         
  -4  15  -1          2.37        -19.50        39.23 o                         
  -3  15  -1          5.70        -17.41        33.91 o                         
  -2  15  -1         40.71          4.08        49.12 o                         
  -1  15  -1          6.18         -9.81        35.15 o                         
   0  15  -1         10.39         -1.61        31.39 o                         
   1  15  -1         44.67         21.32        36.72 o                         
   2  15  -1          1.62         -2.30        31.82 o                         
   3  15  -1          1.04         -1.30        32.89 o                         
   4  15  -1          7.00         24.35        34.69 o                         
   5  15  -1          2.97        -14.12        60.26 o                         
  -2  16  -1          8.54        -37.71        37.71 o                         
  -1  16  -1         19.00        -43.37        43.69 o                         
   0  16  -1         10.53          8.61        35.11 o                         
   1  16  -1          1.79        -13.07        34.32 o                         
   2  16  -1          3.08        -13.85        34.44 o                         
   3  16  -1          2.14         37.99        86.47 o                         
   0 -16   0         28.63         24.80        56.50 o                         
   1 -16   0         10.20         15.69        62.77 o                         
   2 -16   0         27.04        144.69       103.26 o                         
  -5 -15   0          0.48         34.53       104.83 o                         
  -4 -15   0         31.52        -28.25       100.44 o                         
  -3 -15   0          8.04          3.45        98.24 o                         
  -2 -15   0         35.76        -24.17        92.90 o                         
   0 -15   0          1.02         58.38        52.73 o                         
   1 -15   0         17.09        -41.74        51.79 o                         
   2 -15   0         19.41         33.27        54.61 o                         
   3 -15   0          8.06        -12.87        55.24 o                         
   4 -15   0         45.00         81.92        58.38 o                         
  -6 -14   0         16.51          3.45       101.07 o                         
  -5 -14   0         10.16        -30.13        97.30 o                         
  -4 -14   0         42.86        241.96       100.44 o                         
  -3 -14   0         15.08        122.72        95.10 o                         
  -2 -14   0          8.26        -86.94        86.94 o                         
  -1 -14   0         96.98        129.37        43.97 o                         
   0 -14   0         47.18          9.10        47.39 o                         
   1 -14   0         89.24        105.77        50.53 o                         
   2 -14   0         10.78        -47.39        47.39 o                         
   3 -14   0         30.37        160.35        53.36 o                         
   4 -14   0         20.88        -22.91        51.16 o                         
   5 -14   0          4.46        -21.97        54.61 o                         
  -6 -13   0          7.44         42.06        94.16 o                         
  -5 -13   0         82.44        110.17        95.10 o                         
  -4 -13   0         25.83        -21.34        89.14 o                         
  -3 -13   0          7.93        -75.01        85.06 o                         
  -2 -13   0         85.88         94.47        86.00 o                         
  -1 -13   0         65.35         58.02        92.90 o                         
   0 -13   0         17.21          9.86        37.71 o                         
   1 -13   0         82.17        108.91        46.77 o                         
   2 -13   0          0.61         58.38        44.26 o                         
   3 -13   0         34.71         21.34        44.88 o                         
   4 -13   0          0.09         58.07        47.71 o                         
   5 -13   0          8.02        -24.43        31.81 o                         
   6 -13   0          6.78         13.22        62.30 o                         
  -6 -12   0         29.97        155.36       104.83 o                         
  -5 -12   0         22.95         -7.22        85.69 o                         
  -4 -12   0          2.91         18.52        81.92 o                         
  -3 -12   0         50.28        103.89        81.61 o                         
  -2 -12   0         11.42         19.45        40.21 o                         
  -1 -12   0         31.60         45.58        40.68 o                         
   0 -12   0         36.09         24.13        48.65 o                         
   1 -12   0         15.64         35.47        52.10 o                         
   2 -12   0         16.23         16.63        40.17 o                         
   3 -12   0          1.11        -40.17        40.80 o                         
   4 -12   0          7.14         -4.35        27.56 o                         
   5 -12   0         20.47        -12.76        29.72 o                         
   6 -12   0          4.06         -0.13        32.93 o                         
   7 -12   0          0.30        -25.50        35.21 o                         
  -7 -11   0         19.89         -9.34        31.80 o                         
  -6 -11   0         31.02         42.37        80.98 o                         
  -5 -11   0         17.68         20.72        75.96 o                         
  -4 -11   0        157.08         43.00        74.39 o                         
  -3 -11   0         64.65        155.99        74.39 o                         
  -2 -11   0        127.76        184.33        36.78 o                         
  -1 -11   0         43.28         53.90        32.64 o                         
   0 -11   0         53.40         42.53        30.65 o                         
   1 -11   0         19.91         14.83        30.36 o                         
   2 -11   0         17.71         60.58        38.92 o                         
   3 -11   0          7.93        -22.39        47.71 o                         
   4 -11   0         47.20         75.29        25.77 o                         
   5 -11   0         18.30         -0.46        30.47 o                         
   6 -11   0         55.54         67.32        56.18 o                         
   7 -11   0          3.51         38.04        55.24 o                         
  -8 -10   0          4.01         -2.20        41.43 o                         
  -7 -10   0         10.50         -5.62        23.79 o                         
  -6 -10   0        110.51        118.96        77.21 o                         
  -5 -10   0          6.82        -10.56        41.69 o                         
  -4 -10   0          6.26        128.47        41.38 o                         
  -3 -10   0        130.79         53.12        41.59 o                         
  -2 -10   0         35.49         36.43        24.98 o                         
  -1 -10   0        124.40        144.68        69.51 o                         
   0 -10   0        101.15         90.40        28.00 o                         
   1 -10   0        296.70        352.07        33.34 o                         
   2 -10   0          2.53        -13.18        32.64 o                         
   3 -10   0         47.77         45.75        21.04 o                         
   4 -10   0          7.75          0.25        41.12 o                         
   5 -10   0         40.15         -0.38        27.39 o                         
   6 -10   0          1.97         -8.23        32.31 o                         
   7 -10   0          5.63         26.20        89.30 o                         
   8 -10   0          3.41        -12.21        35.72 o                         
  -8  -9   0         30.65         40.49        69.68 o                         
  -7  -9   0        115.80        293.43        73.13 o                         
  -5  -9   0         10.70          8.76        20.06 o                         
  -4  -9   0         99.55         86.65        35.50 o                         
  -3  -9   0        101.93        115.30        34.03 o                         
  -2  -9   0        191.82        160.16        23.06 o                         
  -1  -9   0        481.97        501.18        29.32 o                         
   0  -9   0          4.11         27.62        28.88 o                         
   1  -9   0        304.88        290.84        28.34 o                         
   2  -9   0         38.37         36.12        17.12 o                         
   3  -9   0         23.99         52.21        15.67 o                         
   4  -9   0         15.43          7.29        17.37 o                         
   5  -9   0         43.13         45.80        26.63 o                         
   6  -9   0         33.84         28.77        25.21 o                         
   7  -9   0         19.47         34.94        28.09 o                         
   8  -9   0         10.06         19.13        33.40 o                         
  -8  -8   0          1.93          2.51        60.26 o                         
  -7  -8   0          6.90        -11.92        29.47 o                         
  -6  -8   0         37.84         22.06        22.29 o                         
  -5  -8   0          2.58         -2.93        22.00 o                         
  -4  -8   0        333.62        304.40        35.29 o                         
  -3  -8   0        248.53        175.42        31.07 o                         
  -2  -8   0        152.97        168.72        20.01 o                         
  -1  -8   0        212.13        223.27        19.21 o                         
   0  -8   0        817.33        765.72       125.53 o                         
   1  -8   0         79.47         69.70        13.32 o                         
   2  -8   0        366.13        390.20        22.56 o                         
   3  -8   0        102.62        142.23        19.12 o                         
   4  -8   0        116.11        129.40        15.67 o                         
   5  -8   0          2.30        -17.00        17.00 o                         
   6  -8   0         21.21         42.00        21.60 o                         
   7  -8   0         15.35         23.97        26.30 o                         
   8  -8   0         19.95         16.89        28.32 o                         
   9  -8   0          6.07        -24.92        71.09 o                         
  -7  -7   0         72.45         73.40        24.68 o                         
  -6  -7   0         10.92         12.15        23.02 o                         
  -5  -7   0         51.67         12.17        18.90 o                         
  -4  -7   0        114.79        131.78        32.76 o                         
  -3  -7   0        197.14        240.01        27.89 o                         
  -2  -7   0        928.72        957.47        35.14 o                         
  -1  -7   0         62.83         47.59        15.10 o                         
   0  -7   0        249.13        220.62        23.85 o                         
   1  -7   0        100.78         95.78         8.81 o                         
   2  -7   0        883.18        884.77        29.85 o                         
   3  -7   0        275.24        262.72        17.99 o                         
   4  -7   0         51.54         88.77        32.39 o                         
   5  -7   0         21.11        -10.69        22.44 o                         
   6  -7   0         21.24         22.59        23.34 o                         
   7  -7   0         96.17        122.92        31.21 o                         
   8  -7   0         36.16         55.47        27.26 o                         
   9  -7   0         11.54          2.43        46.14 o                         
  -9  -6   0          5.91         64.34        88.20 o                         
  -7  -6   0         78.56         71.65        25.21 o                         
  -6  -6   0         57.71        100.57        20.93 o                         
  -5  -6   0        136.24        138.30        18.96 o                         
  -4  -6   0         35.69         29.20        15.61 o                         
  -3  -6   0       3750.32       3951.58       181.87 o                         
  -2  -6   0         63.74        101.03        33.27 o                         
  -1  -6   0        687.42        700.90        25.12 o                         
   0  -6   0        505.08        494.04        19.16 o                         
   1  -6   0        492.74        496.31        16.44 o                         
   2  -6   0        103.16         90.29         9.79 o                         
   3  -6   0       1331.80       1429.66        38.74 o                         
   4  -6   0         37.34         15.08        13.84 o                         
   5  -6   0         77.40         85.50        17.40 o                         
   6  -6   0         24.10         21.89        29.80 o                         
   7  -6   0         19.91         29.14        23.69 o                         
   8  -6   0         11.48         47.43        34.37 o                         
   9  -6   0          4.73         27.03        41.46 o                         
  -9  -5   0         29.29        133.71        89.45 o                         
  -8  -5   0         31.43        179.50        79.41 o                         
  -7  -5   0        165.44        226.95        35.35 o                         
  -6  -5   0         83.72        105.74        18.63 o                         
  -5  -5   0        164.90        161.82        17.84 o                         
  -4  -5   0         69.49         62.14        12.27 o                         
  -3  -5   0        326.21        322.58        18.44 o                         
  -2  -5   0        960.98       1120.21        29.52 o                         
  -1  -5   0       2711.55       2683.25        57.14 o                         
   0  -5   0         25.51         16.30         7.69 o                         
   1  -5   0       1628.78       1552.06        30.44 o                         
   2  -5   0        312.17        306.46        14.52 o                         
   3  -5   0         80.81        101.91        16.81 o                         
   4  -5   0         26.98         35.82        10.57 o                         
   5  -5   0          9.23         25.19        15.12 o                         
   6  -5   0         37.41         63.25        23.47 o                         
   7  -5   0        137.72        192.68        42.69 o                         
   8  -5   0         29.16          0.31        54.93 o                         
   9  -5   0         26.53         10.36        62.77 o                         
  10  -5   0          3.85          4.57        51.32 o                         
  -8  -4   0         10.52        101.69        86.31 o                         
  -7  -4   0          0.11         69.02        83.79 o                         
  -6  -4   0         15.49         -0.16        14.13 o                         
  -5  -4   0        105.91        114.13        11.17 o                         
  -4  -4   0       1679.68       1798.99        43.60 o                         
  -3  -4   0        315.03        332.53        16.26 o                         
  -2  -4   0        474.52        463.00        12.46 o                         
  -1  -4   0        166.31        178.47        10.56 o                         
   0  -4   0       8644.72       8771.75       146.47 o                         
   1  -4   0        337.96        351.12        10.09 o                         
   2  -4   0         74.17         72.81         9.51 o                         
   3  -4   0        209.61        227.76        10.19 o                         
   4  -4   0       1217.78       1307.51        28.69 o                         
   5  -4   0         38.47         21.98        11.15 o                         
   6  -4   0         21.81         11.85        20.54 o                         
   7  -4   0          7.18         55.24        48.34 o                         
   8  -4   0         14.31         84.43        54.61 o                         
   9  -4   0         13.87         40.49        59.95 o                         
  10  -4   0          1.96        -70.76        70.76 o                         
  -9  -3   0          9.20        323.25       112.05 o                         
  -8  -3   0         65.35         24.80        91.02 o                         
  -7  -3   0        118.86        134.18        26.88 o                         
  -6  -3   0         14.98         49.00        15.66 o                         
  -5  -3   0        124.38        122.65        12.18 o                         
  -4  -3   0        483.28        500.44        14.29 o                         
  -3  -3   0        991.17        999.63        20.04 o                         
  -2  -3   0       4527.80       4696.38        93.45 o                         
  -1  -3   0        867.36        902.79        18.78 o                         
   0  -3   0        101.78        104.43         5.84 o                         
   1  -3   0       1953.52       1854.14        25.39 o                         
   2  -3   0       5457.08       5613.41        85.86 o                         
   3  -3   0        323.86        312.62        11.96 o                         
   4  -3   0        389.26        389.58        17.17 o                         
   5  -3   0         18.07         17.85        13.07 o                         
   6  -3   0          3.37         -7.64        18.43 o                         
   7  -3   0         95.81        131.51        48.65 o                         
   8  -3   0         43.68         35.47        52.73 o                         
   9  -3   0         13.18        -54.93        56.81 o                         
  10  -3   0          0.73         25.74        66.85 o                         
 -10  -2   0          0.45         40.49       113.93 o                         
  -8  -2   0         11.84         56.37       112.03 o                         
  -7  -2   0          6.41         -5.01        27.66 o                         
  -6  -2   0         79.80         85.96        16.76 o                         
  -5  -2   0        208.74        234.24        13.41 o                         
  -4  -2   0        426.73        443.80        15.26 o                         
  -3  -2   0       4941.15       5169.70        72.59 o                         
  -2  -2   0        253.52        238.82         7.41 o                         
  -1  -2   0      13807.82      13499.70       255.61 o                         
   0  -2   0        245.41        240.57         8.71 o                         
   1  -2   0      13098.74      11914.62       153.58 o                         
   2  -2   0        446.77        436.58         9.91 o                         
   3  -2   0       3497.99       3679.12        56.79 o                         
   4  -2   0        607.79        621.90        20.58 o                         
   5  -2   0        122.27         99.06        15.60 o                         
   6  -2   0         26.90         27.58        21.45 o                         
   7  -2   0          0.02         26.05        43.31 o                         
   8  -2   0          0.06        -21.66        50.53 o                         
   9  -2   0          1.28        -34.21        57.44 o                         
  10  -2   0          1.21         27.31        65.28 o                         
 -10  -1   0          8.38       -115.50       115.50 o                         
  -9  -1   0          1.38         30.68        37.26 o                         
  -8  -1   0         25.67        -14.44        36.72 o                         
  -7  -1   0         44.74         39.86        29.57 o                         
  -6  -1   0         11.05         12.22        15.58 o                         
  -5  -1   0        990.43       1022.64        33.92 o                         
  -4  -1   0        571.75        588.58        20.27 o                         
  -3  -1   0        585.43        582.43        14.66 o                         
  -2  -1   0       4592.49       4508.74        88.31 o                         
  -1  -1   0       1304.39       1259.74        19.50 o                         
   1  -1   0       2023.10       1785.93        38.28 o                         
   2  -1   0       5069.55       4803.45        66.06 o                         
   3  -1   0        399.28        409.41        11.33 o                         
   4  -1   0        297.75        305.12        17.11 o                         
   5  -1   0        788.52        832.80        29.38 o                         
   6  -1   0         11.70          1.56        20.47 o                         
   7  -1   0         42.46         34.21        42.69 o                         
   8  -1   0         15.67         92.90        52.42 o                         
   9  -1   0          1.54         89.45        58.38 o                         
  10  -1   0          6.70         -9.42        64.66 o                         
 -10   0   0          0.68        -40.80       114.25 o                         
  -9   0   0          5.32        -11.60        37.82 o                         
  -8   0   0          1.56         23.58        68.11 o                         
  -7   0   0        135.43        133.95        46.12 o                         
  -6   0   0         29.22        -10.97        15.79 o                         
  -5   0   0        610.55        667.95        44.41 o                         
  -4   0   0        911.81        922.69        25.40 o                         
  -3   0   0        164.76        170.57         8.08 o                         
  -2   0   0      32763.29      30248.38       498.65 o                         
  -1   0   0          2.93          0.70         1.52 o                         
   1   0   0          2.94         -0.60         2.44 o                         
   2   0   0      32763.67      30115.50       498.53 o                         
   3   0   0        164.71        147.82         7.25 o                         
   4   0   0        911.58        912.99        28.86 o                         
   5   0   0        610.51        670.16        31.96 o                         
   6   0   0         29.27         17.46        20.58 o                         
   7   0   0        135.47         89.77        43.31 o                         
   8   0   0          1.55        -20.09        50.22 o                         
   9   0   0          5.32         31.39        57.44 o                         
  10   0   0          0.68         11.30        63.09 o                         
 -10   1   0          6.71        -37.49        37.49 o                         
  -9   1   0          1.54         30.80        39.91 o                         
  -8   1   0         15.64         50.94        36.39 o                         
  -7   1   0         42.49         15.82        29.76 o                         
  -6   1   0         11.66          9.12        17.35 o                         
  -5   1   0        788.03        801.08        26.39 o                         
  -4   1   0        297.81        306.77        16.87 o                         
  -3   1   0        399.01        410.66        14.31 o                         
  -2   1   0       5069.25       4832.63        81.39 o                         
  -1   1   0       2023.57       1845.22        27.71 o                         
   1   1   0       1304.24       1244.99        30.83 o                         
   2   1   0       4591.97       4558.77        88.25 o                         
   3   1   0        585.25        591.92        14.37 o                         
   4   1   0        571.99        581.32        18.92 o                         
   5   1   0        989.86       1021.01        37.76 o                         
   6   1   0         11.06        -19.83        19.83 o                         
   7   1   0         44.82        112.36        42.69 o                         
   9   1   0          1.38        -14.44        57.75 o                         
  10   1   0          8.38        -27.31        61.83 o                         
 -10   2   0          1.21         45.79        43.70 o                         
  -9   2   0          1.28         28.74        39.50 o                         
  -8   2   0          0.06         21.74        34.68 o                         
  -7   2   0          0.02        -13.08        31.70 o                         
  -6   2   0         26.84         24.47        18.21 o                         
  -5   2   0        121.98        106.14        13.94 o                         
  -4   2   0        607.37        587.78        21.74 o                         
  -3   2   0       3495.44       3651.47        64.06 o                         
  -2   2   0        446.58        438.73         8.94 o                         
  -1   2   0      13115.65      12487.98       128.51 o                         
   0   2   0        245.39        244.43         7.15 o                         
   1   2   0      13825.52      13204.63       240.40 o                         
   2   2   0        253.36        242.20         8.35 o                         
   3   2   0       4937.47       5213.69       101.64 o                         
   4   2   0        426.46        418.03        29.36 o                         
   5   2   0        208.49        217.30        18.47 o                         
   6   2   0         79.68         44.21        20.74 o                         
   7   2   0          6.45        -30.13        40.80 o                         
   8   2   0         11.81         15.69        51.16 o                         
  10   2   0          0.46        -26.36        61.20 o                         
 -10   3   0          0.73         57.75       125.86 o                         
  -9   3   0         13.17        -38.83        38.83 o                         
  -8   3   0         43.74         61.48        36.47 o                         
  -7   3   0         95.80        192.27       130.71 o                         
  -6   3   0          3.37        -14.40        19.95 o                         
  -5   3   0         18.07         26.77        12.54 o                         
  -4   3   0        390.77        373.42        16.46 o                         
  -3   3   0        324.30        326.74        18.61 o                         
  -2   3   0       5454.62       5707.30        68.21 o                         
  -1   3   0       1952.03       1915.20        23.71 o                         
   0   3   0        101.71         94.92         5.33 o                         
   1   3   0        866.36        858.05        22.27 o                         
   2   3   0       4525.14       4714.50        80.37 o                         
   3   3   0        991.62       1012.18        23.11 o                         
   4   3   0        485.24        502.20        15.08 o                         
   5   3   0        124.66        121.15        22.28 o                         
   6   3   0         14.90         20.70        27.19 o                         
   7   3   0        118.80        162.56        29.76 o                         
   8   3   0         65.42         45.20        57.75 o                         
   9   3   0          9.20         -9.73        59.63 o                         
  10   3   0          3.17        -16.32        63.09 o                         
 -10   4   0          1.94        -31.87        39.45 o                         
  -9   4   0         13.91         10.05        80.98 o                         
  -8   4   0         14.30         -7.44        20.92 o                         
  -7   4   0          7.19         22.02        53.04 o                         
  -6   4   0         21.70         55.55        18.34 o                         
  -5   4   0         38.50         30.59        12.10 o                         
  -4   4   0       1218.09       1263.04        28.28 o                         
  -3   4   0        210.18        219.97         8.08 o                         
  -2   4   0         74.65         79.22         5.74 o                         
  -1   4   0        337.88        349.30         7.68 o                         
   0   4   0       8658.16       8571.74       146.47 o                         
   1   4   0        166.40        163.38        14.17 o                         
   2   4   0        473.12        458.93        11.64 o                         
   3   4   0        315.69        315.30        11.22 o                         
   4   4   0       1680.16       1806.28        34.37 o                         
   5   4   0        105.96        115.34        23.55 o                         
   6   4   0         15.46         60.47        43.31 o                         
   7   4   0          0.11         -9.36        24.76 o                         
   8   4   0         10.52         57.44        57.44 o                         
 -10   5   0          3.84        -35.03        35.03 o                         
  -9   5   0         26.53         10.31        46.77 o                         
  -8   5   0         29.18         37.52        35.03 o                         
  -7   5   0        137.80        138.28        20.70 o                         
  -6   5   0         37.33         66.28        20.13 o                         
  -5   5   0          9.28         -2.51        12.95 o                         
  -4   5   0         27.11         27.08         8.15 o                         
  -3   5   0         80.81         75.37         7.26 o                         
  -2   5   0        312.48        302.87        10.14 o                         
  -1   5   0       1630.31       1527.21        22.56 o                         
   0   5   0         25.51         21.51         7.32 o                         
   1   5   0       2713.93       2637.09        50.00 o                         
   2   5   0        961.93       1036.35        24.12 o                         
   3   5   0        326.19        316.86        15.93 o                         
   4   5   0         69.39         50.77        13.94 o                         
   5   5   0        165.33        140.71        15.97 o                         
   6   5   0         83.59         81.17        18.11 o                         
   7   5   0        165.41        207.68        30.29 o                         
   8   5   0         31.46         65.60        54.30 o                         
   9   5   0         29.31         23.85        59.32 o                         
  -9   6   0          4.72         -7.49        33.87 o                         
  -8   6   0         11.47         10.17        22.81 o                         
  -7   6   0         19.88         18.89        35.71 o                         
  -6   6   0         24.14         50.33        22.37 o                         
  -5   6   0         77.29         68.91        12.04 o                         
  -4   6   0         37.37         27.35         9.19 o                         
  -3   6   0       1332.80       1438.25        23.40 o                         
  -2   6   0        103.15        102.26         8.64 o                         
  -1   6   0        492.30        536.60        19.72 o                         
   0   6   0        505.51        520.36        17.74 o                         
   1   6   0        686.54        701.43        22.62 o                         
   2   6   0         63.59         71.88        14.22 o                         
   3   6   0       3753.48       4012.15        85.39 o                         
   4   6   0         35.76         49.21        18.68 o                         
   5   6   0        136.32        138.50        32.71 o                         
   6   6   0         57.78         72.05        18.87 o                         
   7   6   0         78.71         82.77        26.46 o                         
   8   6   0         45.83         35.78        53.04 o                         
   9   6   0          5.90        -58.07        58.07 o                         
  -9   7   0         11.55         23.00        47.81 o                         
  -8   7   0         36.23         25.59        23.53 o                         
  -7   7   0         96.26         89.33        25.78 o                         
  -6   7   0         21.19         52.77        20.06 o                         
  -5   7   0         21.12         13.54        11.44 o                         
  -4   7   0         51.68         65.06        11.33 o                         
  -3   7   0        275.46        300.59        10.56 o                         
  -2   7   0        883.46        940.38        16.88 o                         
  -1   7   0        100.86        106.69         6.51 o                         
   0   7   0        249.07        239.10        16.35 o                         
   1   7   0         62.74         87.41        14.37 o                         
   2   7   0        928.96        915.83        42.09 o                         
   3   7   0        197.01        213.55        18.58 o                         
   4   7   0        114.83        103.56        29.36 o                         
   5   7   0         51.61         14.04        18.82 o                         
   6   7   0         10.87          6.28        22.04 o                         
   7   7   0         72.39         89.06        23.11 o                         
   8   7   0         38.85        -18.83        51.47 o                         
   9   7   0          7.98          2.82        59.01 o                         
  -9   8   0          6.05         29.55        50.73 o                         
  -8   8   0         19.99         23.25        25.00 o                         
  -7   8   0         15.36         -4.60        22.78 o                         
  -6   8   0         21.18         25.72        15.23 o                         
  -5   8   0          2.29         -8.23        12.59 o                         
  -4   8   0        115.93        129.99        11.51 o                         
  -3   8   0        102.63         98.32        10.31 o                         
  -2   8   0        365.69        395.57        15.97 o                         
  -1   8   0         79.47         61.68         7.18 o                         
   0   8   0        816.88        784.02        29.37 o                         
   1   8   0        211.96        212.06        17.42 o                         
   2   8   0        153.48        174.07        17.68 o                         
   3   8   0        248.51        256.87        20.29 o                         
   4   8   0        333.88        299.22        59.03 o                         
   5   8   0          2.56         -0.38        26.32 o                         
   6   8   0         37.94          6.13        20.32 o                         
   7   8   0          6.94          6.94        20.18 o                         
   8   8   0          1.93        -23.04        33.91 o                         
  -8   9   0         10.09         -9.91        28.88 o                         
  -7   9   0         19.41         23.69        27.03 o                         
  -6   9   0         33.90         39.15        19.68 o                         
  -5   9   0         43.21         47.96        15.78 o                         
  -4   9   0         15.48         21.04        11.91 o                         
  -3   9   0         24.06         26.00        10.22 o                         
  -2   9   0         38.44         47.69        10.06 o                         
  -1   9   0        304.74        286.63        12.09 o                         
   0   9   0          4.10        -12.50        16.11 o                         
   1   9   0        482.02        495.38        27.48 o                         
   2   9   0        191.88        149.07        20.97 o                         
   3   9   0        101.92        126.52        21.12 o                         
   4   9   0         99.51         85.77        21.44 o                         
   5   9   0         10.72        -31.54        31.54 o                         
   6   9   0         30.17        -11.87        32.86 o                         
   7   9   0        115.74        152.56        36.20 o                         
   8   9   0         30.71         35.70        28.83 o                         
  -8  10   0          3.41         19.45        30.17 o                         
  -7  10   0          5.65        -25.42        28.08 o                         
  -6  10   0          1.95         -4.20        21.19 o                         
  -5  10   0         40.21         23.28        23.51 o                         
  -4  10   0          7.75          7.85        14.14 o                         
  -3  10   0         47.78         23.27        12.58 o                         
  -2  10   0          2.49          8.22        11.40 o                         
  -1  10   0        296.82        332.27        16.01 o                         
   0  10   0        101.22        126.91        20.67 o                         
   1  10   0        124.61        120.34        22.00 o                         
   2  10   0         35.51         28.62        19.80 o                         
   3  10   0        130.80         77.82        23.59 o                         
   4  10   0          6.19         25.97        51.17 o                         
   5  10   0          6.84         33.74        32.70 o                         
   6  10   0        110.36        145.60        65.74 o                         
   7  10   0         10.48         18.20        38.05 o                         
   8  10   0          4.03        -15.69        44.57 o                         
  -7  11   0          3.50         -4.67        29.44 o                         
  -6  11   0         55.61         13.03        24.74 o                         
  -5  11   0         18.32          3.91        21.08 o                         
  -4  11   0         47.21         58.14        15.56 o                         
  -3  11   0          7.98          4.23        13.54 o                         
  -2  11   0         17.82         -5.62        12.41 o                         
  -1  11   0         19.86         12.02        13.31 o                         
   0  11   0         53.46         62.62        19.80 o                         
   1  11   0         43.32         46.57        27.84 o                         
   2  11   0        127.54         46.43        28.51 o                         
   3  11   0         64.69         16.93        43.94 o                         
   4  11   0        156.92        102.38        51.32 o                         
   5  11   0         17.73          7.22        48.65 o                         
   6  11   0         30.94          4.71        54.30 o                         
   7  11   0         19.86         38.86        33.73 o                         
  -7  12   0          0.30         32.64        32.33 o                         
  -6  12   0          4.06          2.96        24.01 o                         
  -5  12   0         20.43         -1.87        22.06 o                         
  -4  12   0          7.14         31.11        16.34 o                         
  -3  12   0          1.13        -15.21        15.21 o                         
  -2  12   0         16.13         27.49        13.40 o                         
  -1  12   0         15.64         -2.14        15.76 o                         
   0  12   0         36.09         32.06        23.16 o                         
   1  12   0         31.56         56.50        33.37 o                         
   2  12   0         11.44          0.06        30.49 o                         
   3  12   0         50.27         45.08        43.78 o                         
   4  12   0          2.94         15.48        37.80 o                         
   5  12   0         22.94         13.81        63.09 o                         
   7  12   0         15.78         57.45        56.03 o                         
  -6  13   0          6.78        -25.42        25.42 o                         
  -5  13   0          8.04         -3.30        23.86 o                         
  -4  13   0          0.09         21.89        18.39 o                         
  -3  13   0         34.72         -0.77        16.02 o                         
  -2  13   0          0.60         15.47        18.55 o                         
  -1  13   0         82.36         31.20        27.03 o                         
   0  13   0         17.18         12.13        24.56 o                         
   1  13   0         65.19         51.97        24.79 o                         
   2  13   0         85.83         37.94        25.54 o                         
   3  13   0          7.89        -20.96        25.21 o                         
   4  13   0         25.79         43.16        27.84 o                         
   5  13   0         82.26         83.94        36.16 o                         
   6  13   0          7.45         15.23        37.21 o                         
  -5  14   0          4.48         48.03        32.57 o                         
  -4  14   0         20.90         24.24        22.53 o                         
  -3  14   0         30.36         56.26        63.24 o                         
  -2  14   0         10.73         48.97        30.32 o                         
  -1  14   0         89.05         67.46        39.55 o                         
   0  14   0         47.27         -6.76        28.80 o                         
   1  14   0         96.97         50.51        27.35 o                         
   2  14   0          8.25         -6.75        26.64 o                         
   3  14   0         15.11         41.37        28.40 o                         
   4  14   0         42.77         29.92        30.22 o                         
   5  14   0         10.17        -13.99        38.89 o                         
   6  14   0         16.53         88.77        42.56 o                         
  -4  15   0         44.93         31.14        36.55 o                         
  -3  15   0          8.10         18.14        34.21 o                         
  -2  15   0         19.45         17.25        32.20 o                         
  -1  15   0         17.07         -8.99        30.16 o                         
   0  15   0          1.03         32.82        40.17 o                         
   1  15   0         14.93        -19.61        31.31 o                         
   2  15   0         35.70        -10.82        34.65 o                         
   3  15   0          8.03          6.62        31.50 o                         
   4  15   0         31.55         27.89        33.77 o                         
  -2  16   0         27.06        -23.93        40.72 o                         
  -1  16   0         10.19        -17.23        33.14 o                         
   0  16   0         28.66         17.96        32.69 o                         
   1  16   0         19.62         46.73        38.45 o                         
   2  16   0          0.10         -6.87        34.33 o                         
   3  16   0         15.66         -2.13        37.63 o                         
  -2 -16   1          3.06         18.52        58.38 o                         
  -1 -16   1          1.77        -36.41        58.07 o                         
   0 -16   1         10.55         91.96        88.51 o                         
   1 -16   1         19.00         -1.57        60.58 o                         
   2 -16   1          8.52        100.12        57.12 o                         
  -3 -15   1          1.03         22.91        54.93 o                         
  -2 -15   1          1.62         -2.51        54.93 o                         
  -1 -15   1         44.61        -47.08        50.22 o                         
   0 -15   1         10.35         48.65        50.22 o                         
   1 -15   1          6.17        -26.05        49.59 o                         
   2 -15   1         40.68         -7.85        50.53 o                         
   3 -15   1          5.68         40.17        53.04 o                         
   4 -15   1          2.34        -11.30        57.75 o                         
  -3 -14   1         83.11          4.08        51.47 o                         
  -2 -14   1         10.83        120.21        51.16 o                         
  -1 -14   1        130.94        105.46        48.34 o                         
   0 -14   1          4.95        -21.66        45.20 o                         
   1 -14   1         14.38         89.14        48.65 o                         
   2 -14   1         11.97         16.32        47.71 o                         
   3 -14   1         12.96         14.12        49.28 o                         
   4 -14   1         10.03         15.76        41.74 o                         
   5 -14   1         13.20         34.21        34.08 o                         
  -3 -13   1         63.66         22.28        48.34 o                         
  -2 -13   1         18.44         58.07        45.82 o                         
  -1 -13   1         30.43        -43.94        43.94 o                         
   0 -13   1         67.21         78.15        43.63 o                         
   1 -13   1         23.58        103.26        44.88 o                         
   2 -13   1         21.95        -11.61        43.31 o                         
   3 -13   1         22.02         14.24        26.73 o                         
   4 -13   1          7.00        -29.11        29.11 o                         
   5 -13   1         10.27         41.28        41.90 o                         
   6 -13   1          0.60        -35.62        36.50 o                         
  -3 -12   1          2.53        -37.04        69.99 o                         
  -1 -12   1         10.81         64.66        53.99 o                         
   0 -12   1         13.54        -15.07        38.29 o                         
   1 -12   1          0.01         -4.90        33.27 o                         
   2 -12   1        118.96         84.36        22.01 o                         
   3 -12   1         19.69          3.15        27.07 o                         
   4 -12   1         62.44         54.30        27.16 o                         
   5 -12   1          2.25         -1.97        29.03 o                         
   6 -12   1          6.22         27.62        35.73 o                         
  -4 -11   1         40.18         19.77        42.69 o                         
  -3 -11   1         25.19         66.23        40.17 o                         
  -1 -11   1         58.76         17.89        35.15 o                         
   0 -11   1         12.83         -0.02        30.92 o                         
   1 -11   1         32.21         39.34        30.88 o                         
   2 -11   1         39.19         55.28        20.31 o                         
   3 -11   1         95.97         30.68        36.75 o                         
   4 -11   1         78.55         79.51        23.53 o                         
   5 -11   1         27.11         40.56        24.95 o                         
   6 -11   1          1.94         25.44        28.04 o                         
   7 -11   1          4.71         37.31        32.17 o                         
  -8 -10   1          5.31          2.29        26.96 o                         
  -7 -10   1         26.99         -0.43        22.86 o                         
  -4 -10   1         52.69         80.71        36.25 o                         
  -3 -10   1        403.39        460.47        36.31 o                         
  -2 -10   1         17.04         -5.02        32.01 o                         
  -1 -10   1         13.92         38.23        25.77 o                         
   0 -10   1         31.46         38.26        26.06 o                         
   1 -10   1        127.12        127.43        48.34 o                         
   2 -10   1          2.99         34.63        37.66 o                         
   3 -10   1        143.14         98.49        70.62 o                         
   4 -10   1         17.63         55.68        50.22 o                         
   5 -10   1          3.93        -13.94        56.18 o                         
   6 -10   1         52.61        147.54       115.02 o                         
   7 -10   1          0.82        -33.96        33.96 o                         
   8 -10   1          1.60        -29.95        51.32 o                         
  -9  -9   1         11.40         20.72        47.39 o                         
  -8  -9   1          9.25         50.00        33.58 o                         
  -7  -9   1         29.11         -4.59        23.86 o                         
  -6  -9   1         22.31         34.11        19.42 o                         
  -5  -9   1         98.89        153.48        58.38 o                         
  -4  -9   1         63.99         33.38        29.61 o                         
  -3  -9   1         37.10         86.23        28.72 o                         
  -2  -9   1        138.28        162.87        61.50 o                         
  -1  -9   1        292.77        282.25        26.69 o                         
   0  -9   1        129.30         67.17        39.55 o                         
   1  -9   1        445.27        432.48        51.79 o                         
   2  -9   1         69.33         63.23        32.96 o                         
   3  -9   1         12.71          0.14        22.35 o                         
   4  -9   1        127.03         64.53        22.58 o                         
   5  -9   1         67.77         26.27        36.37 o                         
   6  -9   1         94.32        113.59        45.11 o                         
   7  -9   1          8.68         11.52        44.28 o                         
   8  -9   1         30.83        -17.58        69.05 o                         
  -9  -8   1         15.84         14.75        46.14 o                         
  -8  -8   1         10.45         25.92        27.90 o                         
  -7  -8   1          5.08         -8.69        23.51 o                         
  -6  -8   1         83.97        103.08        20.41 o                         
  -5  -8   1         14.51         25.05        21.97 o                         
  -4  -8   1        788.01        727.28        47.04 o                         
  -3  -8   1        137.77        113.07        28.40 o                         
  -2  -8   1        475.92        513.48        41.14 o                         
  -1  -8   1         29.81         56.36        19.09 o                         
   0  -8   1        333.55        299.71        39.23 o                         
   1  -8   1          9.78         18.48        43.16 o                         
   2  -8   1        174.22        185.26        14.30 o                         
   3  -8   1         77.73         90.44        15.62 o                         
   4  -8   1         69.89         64.87        17.66 o                         
   5  -8   1         27.39         37.85        32.52 o                         
   6  -8   1        198.43        218.89        66.39 o                         
   8  -8   1         37.09        -46.45        64.66 o                         
  -9  -7   1          1.78        -44.88        44.88 o                         
  -8  -7   1         85.94         69.05        40.17 o                         
  -7  -7   1         38.15         31.75        45.35 o                         
  -6  -7   1         20.15          7.18        24.38 o                         
  -5  -7   1        132.69        148.77        17.90 o                         
  -4  -7   1        260.92        248.04        18.88 o                         
  -3  -7   1        249.77        236.57        46.45 o                         
  -2  -7   1        304.26        314.17        19.46 o                         
  -1  -7   1         98.25        130.25        29.82 o                         
   0  -7   1         81.38        121.37        17.64 o                         
   1  -7   1         43.99         32.59        14.37 o                         
   2  -7   1        411.11        421.54        24.01 o                         
   3  -7   1        183.05        205.19        17.28 o                         
   4  -7   1         82.37         58.93        19.04 o                         
   5  -7   1         32.62         15.16        18.56 o                         
   6  -7   1          7.35         33.05        26.58 o                         
   7  -7   1          6.72        -43.13        61.36 o                         
   8  -7   1         25.39        144.69        65.60 o                         
 -10  -6   1          2.12         51.47        52.42 o                         
  -9  -6   1         22.44        -26.05        49.59 o                         
  -8  -6   1         45.05         53.04        40.80 o                         
  -7  -6   1        119.84        117.89        18.07 o                         
  -6  -6   1        112.35        140.16        17.39 o                         
  -5  -6   1        480.12        488.09        35.55 o                         
  -4  -6   1         10.46          4.06         7.99 o                         
  -3  -6   1       4260.21       4527.39        91.74 o                         
  -2  -6   1         90.15         57.35        14.84 o                         
  -1  -6   1       1206.10       1351.35        41.58 o                         
   0  -6   1         51.40         44.11        13.99 o                         
   1  -6   1        503.69        497.19        21.50 o                         
   2  -6   1         35.43         34.97         9.88 o                         
   3  -6   1         31.97         33.99        11.37 o                         
   4  -6   1         16.87         13.53        13.33 o                         
   5  -6   1        196.28        219.47        18.02 o                         
   6  -6   1         20.31         24.36        22.70 o                         
   7  -6   1        137.39        200.84        56.14 o                         
   8  -6   1          3.91         29.82        62.46 o                         
 -10  -5   1         17.13         75.01        51.79 o                         
  -9  -5   1         20.63        -26.92        26.92 o                         
  -8  -5   1         70.22         42.09        25.54 o                         
  -7  -5   1         89.32         84.04        18.06 o                         
  -6  -5   1        467.89        548.01        31.09 o                         
  -5  -5   1        257.87        271.02        18.44 o                         
  -4  -5   1        831.78        776.62        18.26 o                         
  -3  -5   1       2583.29       2635.00        55.40 o                         
  -2  -5   1        915.10        933.82        35.04 o                         
  -1  -5   1       1574.23       1617.43        45.25 o                         
   0  -5   1        161.75        165.32        13.21 o                         
   1  -5   1         24.70          6.94         6.86 o                         
   2  -5   1        331.50        332.36        11.07 o                         
   3  -5   1        178.58        173.76         8.65 o                         
   4  -5   1        190.17        191.68        22.49 o                         
   5  -5   1          6.93         20.17        12.54 o                         
   6  -5   1          5.05        -12.99        19.16 o                         
   7  -5   1        107.50        112.21        53.97 o                         
   8  -5   1         36.37        180.44        59.63 o                         
 -10  -4   1         10.80         40.80        52.73 o                         
  -9  -4   1          0.89          6.72        34.65 o                         
  -8  -4   1         89.34         63.27        25.19 o                         
  -7  -4   1         59.91         65.23        18.64 o                         
  -6  -4   1        352.44        332.91        18.63 o                         
  -5  -4   1        711.55        705.85        24.94 o                         
  -4  -4   1       2101.72       2341.77        39.22 o                         
  -3  -4   1        869.00        897.90        17.12 o                         
  -2  -4   1       1066.95       1147.06        46.77 o                         
  -1  -4   1        112.12        117.18        18.83 o                         
   0  -4   1       2741.49       2757.10        48.41 o                         
   1  -4   1        181.17        176.50         8.27 o                         
   2  -4   1        871.73        898.41        22.25 o                         
   3  -4   1          0.99         13.88         7.83 o                         
   4  -4   1        163.37        156.62         9.96 o                         
   5  -4   1         20.15         40.74        12.54 o                         
   6  -4   1        170.90        174.45        14.89 o                         
   7  -4   1         18.66          2.11        32.00 o                         
 -10  -3   1          9.37         24.98        34.17 o                         
  -9  -3   1         30.27          2.92        28.93 o                         
  -8  -3   1        226.14        313.89        28.54 o                         
  -7  -3   1         54.05         65.80        19.12 o                         
  -6  -3   1        353.65        366.86        28.63 o                         
  -5  -3   1        775.08        833.02        45.97 o                         
  -4  -3   1        176.59        184.49        10.97 o                         
  -3  -3   1        151.21        150.02         8.13 o                         
  -2  -3   1       2419.26       2374.50        36.48 o                         
  -1  -3   1       1838.31       1820.44        36.71 o                         
   0  -3   1       2234.28       2165.26        54.35 o                         
   1  -3   1        633.16        610.85        13.63 o                         
   2  -3   1        545.63        597.83        15.04 o                         
   3  -3   1        141.50        115.93        11.91 o                         
   4  -3   1        197.31        201.59        14.75 o                         
   5  -3   1         34.30         43.17        14.07 o                         
   6  -3   1          7.62         -8.47        37.66 o                         
   7  -3   1         10.26        -14.12        47.71 o                         
 -10  -2   1          8.52          5.05        33.18 o                         
  -9  -2   1         11.50        -18.25        28.05 o                         
  -8  -2   1        200.42         73.30        61.03 o                         
  -7  -2   1        512.99        598.79        76.92 o                         
  -6  -2   1        102.00        121.41        26.86 o                         
  -5  -2   1        508.45        538.52        24.06 o                         
  -4  -2   1        414.10        427.80        15.95 o                         
  -3  -2   1       7951.17       8493.32       142.87 o                         
  -2  -2   1        449.17        451.27        11.24 o                         
  -1  -2   1       3099.59       2974.61        71.02 o                         
   0  -2   1        109.93        112.36         7.62 o                         
   2  -2   1        238.91        221.41        15.07 o                         
   3  -2   1        266.34        248.64        16.55 o                         
   4  -2   1         28.83         30.81        12.94 o                         
   5  -2   1         94.49         91.05        14.12 o                         
   6  -2   1          6.71         14.12        36.09 o                         
   7  -2   1         43.51         90.08        45.82 o                         
 -10  -1   1         26.23         18.30        33.85 o                         
  -9  -1   1          3.08        -27.89        27.89 o                         
  -8  -1   1         32.00         55.85        39.39 o                         
  -7  -1   1         86.57         67.10        29.72 o                         
  -6  -1   1        260.99        234.68        19.75 o                         
  -5  -1   1       4043.42       4254.37        78.39 o                         
  -4  -1   1       1055.31       1067.36        22.07 o                         
  -3  -1   1       2849.86       2960.04        53.23 o                         
  -2  -1   1        721.55        697.48        23.42 o                         
   3  -1   1        183.64        204.41        12.91 o                         
   4  -1   1        139.08        111.11        18.20 o                         
   5  -1   1         20.07         27.16        16.50 o                         
   6  -1   1         10.49         10.66        15.76 o                         
   7  -1   1          4.75         72.50        44.88 o                         
 -10   0   1         36.59         74.90        34.25 o                         
  -9   0   1          1.04        -19.35        40.12 o                         
  -8   0   1         14.73         25.13        40.33 o                         
  -7   0   1          0.60        -13.81        28.51 o                         
  -6   0   1        485.61        445.30        21.21 o                         
  -5   0   1         21.83         17.12        11.37 o                         
  -4   0   1        454.44        434.72        14.60 o                         
  -3   0   1        395.74        394.54        11.88 o                         
  -2   0   1      13429.96      12005.66       202.82 o                         
   4   0   1         10.58         20.38        13.65 o                         
   5   0   1          0.59         10.54        15.39 o                         
   6   0   1         16.84          2.34        25.04 o                         
 -10   1   1         29.72         -3.10        33.43 o                         
  -9   1   1          5.99         10.94        57.86 o                         
  -8   1   1         15.28         18.19        28.33 o                         
  -7   1   1         41.74         91.98        60.25 o                         
  -6   1   1        212.00        213.25        17.46 o                         
  -5   1   1       4142.81       4541.10       119.34 o                         
  -4   1   1       1209.23       1212.92        24.41 o                         
  -3   1   1       3363.45       3404.36        54.12 o                         
  -2   1   1        978.38        935.48        18.55 o                         
  -1   1   1       2780.24       2421.02        58.37 o                         
   5   1   1         60.64         92.28        23.07 o                         
 -10   2   1          4.83         29.82        35.21 o                         
  -9   2   1          6.53          5.36        44.60 o                         
  -8   2   1        122.25        111.43        49.49 o                         
  -7   2   1        497.96        528.86        29.81 o                         
  -6   2   1        123.02        154.64        17.26 o                         
  -5   2   1        377.61        404.04        20.88 o                         
  -4   2   1        376.38        369.00        14.81 o                         
  -3   2   1       8853.05       8907.05       105.71 o                         
  -2   2   1        287.79        288.60         8.35 o                         
  -1   2   1       3516.74       3402.93        78.34 o                         
 -10   3   1         23.57        -28.47        62.30 o                         
  -9   3   1          8.21        -30.11        30.43 o                         
  -8   3   1        108.51        179.17        29.17 o                         
  -7   3   1          6.43         -3.43        23.67 o                         
  -6   3   1        199.14        228.69        14.27 o                         
  -5   3   1        736.63        685.93        18.30 o                         
  -4   3   1        465.05        458.04        13.84 o                         
  -3   3   1        605.03        594.77        11.70 o                         
  -2   3   1       1953.22       1940.67        29.01 o                         
  -1   3   1        829.10        854.69        17.85 o                         
   0   3   1       2204.46       2103.88        55.59 o                         
 -10   4   1          3.14         25.45        42.33 o                         
  -9   4   1          0.64         20.00        32.93 o                         
  -8   4   1         76.40         49.35        45.14 o                         
  -7   4   1         78.83         97.19        18.07 o                         
  -6   4   1        338.18        298.12        35.81 o                         
  -5   4   1        621.18        637.98        16.48 o                         
  -4   4   1       2024.98       2251.96        28.18 o                         
  -3   4   1       1140.22       1196.55        20.06 o                         
  -2   4   1       2053.58       2101.20        32.47 o                         
  -1   4   1         79.78         70.68         6.25 o                         
   0   4   1       4761.04       4654.70       117.82 o                         
 -10   5   1         16.56         14.80        50.38 o                         
  -9   5   1         10.27         20.32        33.50 o                         
  -8   5   1         25.57         38.70        19.85 o                         
  -7   5   1        110.61         97.36        37.18 o                         
  -6   5   1        313.79        332.12        24.22 o                         
  -5   5   1        289.33        281.95        15.12 o                         
  -4   5   1        680.90        615.69        14.31 o                         
  -3   5   1       1523.12       1565.55        24.95 o                         
  -2   5   1       1807.41       1870.91        27.73 o                         
  -1   5   1       2819.02       2953.46        47.66 o                         
   0   5   1         71.78         88.85        14.95 o                         
   1   5   1        219.43        227.88        13.55 o                         
   2   5   1        293.49        262.05        25.11 o                         
  -9   6   1         25.14         46.20        40.02 o                         
  -8   6   1         48.86         26.43        21.25 o                         
  -7   6   1        147.21        149.02        32.61 o                         
  -6   6   1        117.65        127.94        21.31 o                         
  -5   6   1        287.17        246.34        14.81 o                         
  -4   6   1         23.06         19.62         8.12 o                         
  -3   6   1       5005.06       5033.21        63.23 o                         
  -2   6   1        137.88        140.49         7.76 o                         
  -1   6   1        205.88        198.66        15.72 o                         
   0   6   1        150.06        155.14        11.59 o                         
   1   6   1         47.53         35.22        12.20 o                         
   2   6   1         58.70          8.16        17.26 o                         
   3   6   1        191.62        222.50        23.85 o                         
  -9   7   1          5.31        -17.28        35.25 o                         
  -8   7   1         39.68         42.42        26.59 o                         
  -7   7   1         33.33         32.25        21.85 o                         
  -6   7   1          9.59         21.81        14.77 o                         
  -5   7   1          2.41         -3.72        10.90 o                         
  -4   7   1        195.85        242.47        18.67 o                         
  -3   7   1         78.89        101.41        16.71 o                         
  -2   7   1        575.27        564.86        16.36 o                         
  -1   7   1        281.79        266.79        16.99 o                         
   0   7   1        413.85        399.11        26.95 o                         
   1   7   1        123.96        110.74        13.47 o                         
   2   7   1        150.71        142.49        26.47 o                         
   3   7   1        158.64        166.00        26.05 o                         
   4   7   1         32.97         39.86        26.36 o                         
  -9   8   1         16.14         -7.10        36.91 o                         
  -8   8   1         22.15         65.70        26.32 o                         
  -7   8   1          4.33         -1.38        17.01 o                         
  -6   8   1         88.11         91.25        16.16 o                         
  -5   8   1         11.80         10.63        12.79 o                         
  -4   8   1        483.19        466.00        18.81 o                         
  -3   8   1        273.38        251.10        11.88 o                         
  -2   8   1        472.27        457.58        14.51 o                         
  -1   8   1         82.17         80.02        11.33 o                         
   0   8   1        255.21        261.36        23.16 o                         
   1   8   1          0.19         -5.73        19.66 o                         
   2   8   1        420.42        469.57        24.92 o                         
   3   8   1         24.43          7.31        29.35 o                         
   4   8   1         91.10         92.72        24.60 o                         
  -8   9   1         16.97         12.69        27.24 o                         
  -7   9   1         89.95         65.89        19.03 o                         
  -6   9   1         19.09         11.21        17.22 o                         
  -5   9   1         29.32         33.30        16.10 o                         
  -4   9   1         61.48         61.54        15.14 o                         
  -3   9   1         73.66         74.16         9.56 o                         
  -2   9   1        185.41        183.64        11.42 o                         
  -1   9   1        360.41        396.78        21.67 o                         
   0   9   1         98.80         78.36        19.13 o                         
   1   9   1        151.36        138.21        29.09 o                         
   2   9   1         27.67         45.31        25.58 o                         
   3   9   1          5.89         28.88        40.49 o                         
   4   9   1         22.86        -13.50        44.57 o                         
  -8  10   1          5.63         25.74        37.95 o                         
  -7  10   1         16.19         -1.67        22.16 o                         
  -6  10   1        110.92         94.32        21.99 o                         
  -5  10   1         19.83         35.65        19.06 o                         
  -4  10   1          6.38        -13.46        13.46 o                         
  -3  10   1        152.44        114.74        12.04 o                         
  -2  10   1         45.26         19.80        12.54 o                         
  -1  10   1         65.71         44.24        13.88 o                         
   0  10   1         96.28         63.83        21.86 o                         
   1  10   1        167.20        170.85        24.66 o                         
   2  10   1          7.79          3.40        21.91 o                         
   3  10   1         17.49          3.77        50.22 o                         
  -8  11   1         14.12        -11.59        30.96 o                         
  -7  11   1         14.43         21.97        25.13 o                         
  -6  11   1         35.61         45.21        22.43 o                         
  -5  11   1         27.56         33.54        20.22 o                         
  -4  11   1        144.45        158.59        16.46 o                         
  -3  11   1         27.44          4.59        12.23 o                         
  -2  11   1        108.89         91.50        18.68 o                         
  -1  11   1         74.80         66.44        18.66 o                         
   0  11   1         68.95         45.31        26.62 o                         
   1  11   1         32.77         12.25        35.62 o                         
   2  11   1         21.03        -29.07        29.07 o                         
   3  11   1         14.92        -26.29        29.58 o                         
   4  11   1         20.30         61.83        49.28 o                         
  -7  12   1         17.08         15.78        26.77 o                         
  -6  12   1         25.66         35.56        24.04 o                         
  -5  12   1         19.44         53.26        22.11 o                         
  -4  12   1          7.11          0.77        15.52 o                         
  -3  12   1         75.00         69.24        20.23 o                         
  -2  12   1         29.95          7.87        19.70 o                         
  -1  12   1         18.06         12.24        18.16 o                         
   0  12   1         26.35          6.42        35.31 o                         
   1  12   1         19.88         50.05        34.06 o                         
   2  12   1          3.92         36.45        39.00 o                         
   3  12   1          3.50         18.40        88.35 o                         
   4  12   1          6.89         -7.85        63.40 o                         
  -6  13   1          4.18        -25.78        25.78 o                         
  -5  13   1         81.05         15.96        34.20 o                         
  -4  13   1         14.58         40.34        18.15 o                         
  -3  13   1          4.25         15.33        21.56 o                         
  -2  13   1         79.01         58.04        24.72 o                         
  -1  13   1         63.63         48.17        18.20 o                         
   0  13   1         38.70         29.43        32.80 o                         
   1  13   1        134.36         81.61        33.51 o                         
   2  13   1          2.53         17.03        35.28 o                         
   3  13   1         19.03          8.09        34.76 o                         
   4  13   1          0.09        -56.81        56.81 o                         
  -5  14   1          8.58         29.20        24.83 o                         
  -4  14   1         33.01         29.18        25.89 o                         
  -3  14   1          9.92        -18.16        22.44 o                         
  -2  14   1         28.59         31.21        19.58 o                         
  -1  14   1        126.38        109.31        21.90 o                         
   0  14   1         44.68          7.84        34.18 o                         
   1  14   1        136.77         90.68        75.63 o                         
   2  14   1          5.42        -19.88        35.48 o                         
   3  14   1         45.98         -6.59        56.18 o                         
   4  14   1          9.17        -47.08        59.63 o                         
  -4  15   1         59.15         63.53        26.12 o                         
  -3  15   1          5.19          7.33        26.66 o                         
  -2  15   1         23.34          0.22        34.69 o                         
  -1  15   1          9.60         37.54        28.81 o                         
   0  15   1          6.45         15.01        27.55 o                         
   1  15   1         22.46         20.42        38.50 o                         
   2  15   1          1.20          9.86        64.97 o                         
   3  15   1          2.73         47.71        60.58 o                         
  -3  16   1         51.72         27.02        69.99 o                         
  -2  16   1          8.31        -48.49        48.49 o                         
  -1  16   1         10.62         51.19        37.10 o                         
   0  16   1         21.08        -26.57        31.56 o                         
   1  16   1          2.12        -16.23        30.62 o                         
   2  16   1         20.02         55.03        32.37 o                         
   3  16   1         53.73         40.64        41.33 o                         
  -2 -16   2          6.82        -14.75        70.62 o                         
  -1 -16   2          5.29        -19.46        53.99 o                         
   0 -16   2          0.21        -22.28        54.61 o                         
   1 -16   2          8.17         16.63        53.99 o                         
  -4 -15   2          3.08         32.96        57.44 o                         
  -3 -15   2          0.93        -52.10        52.10 o                         
  -2 -15   2          8.99         72.19        51.79 o                         
  -1 -15   2         13.89         39.23        51.79 o                         
   0 -15   2          0.70        -18.20        48.34 o                         
   1 -15   2          6.19          4.71        49.28 o                         
   2 -15   2         14.61         82.35        44.01 o                         
   3 -15   2          4.53          4.39        82.23 o                         
  -4 -14   2         21.80          4.39        53.04 o                         
  -3 -14   2        134.43        115.82        50.85 o                         
  -2 -14   2          9.13        -24.48        48.34 o                         
  -1 -14   2         89.78         60.89        46.45 o                         
   0 -14   2         26.48         21.75        38.12 o                         
   1 -14   2          2.86          0.78        38.29 o                         
   2 -14   2          0.12        -11.12        40.88 o                         
   3 -14   2         24.14         57.99        26.76 o                         
   4 -14   2         12.55          3.32        44.19 o                         
  -5 -13   2         37.87         63.09        54.93 o                         
  -4 -13   2         65.89         89.45        49.90 o                         
  -3 -13   2          2.52        -45.20        45.20 o                         
  -2 -13   2         18.84         42.69        44.57 o                         
  -1 -13   2         17.05         37.15        35.45 o                         
   0 -13   2         76.97         66.93        36.68 o                         
   1 -13   2         46.72         30.68        36.36 o                         
   2 -13   2         35.23         13.81        65.91 o                         
   3 -13   2         33.36         49.29        32.81 o                         
   4 -13   2          4.19        -24.27        35.88 o                         
  -5 -12   2          4.71         16.32        54.93 o                         
  -4 -12   2         57.97         86.94        48.34 o                         
  -3 -12   2         33.62         27.93        41.74 o                         
  -2 -12   2        137.45        113.95        34.73 o                         
  -1 -12   2         42.83         29.22        32.80 o                         
   0 -12   2        114.49         52.42        56.81 o                         
   1 -12   2         23.02         31.39        58.38 o                         
   2 -12   2        112.68        -13.81        60.89 o                         
   3 -12   2          8.68         84.12        66.23 o                         
   4 -12   2         31.16         58.44        44.11 o                         
   5 -12   2          0.13        -17.15        58.26 o                         
  -5 -11   2         29.01         -4.08        44.88 o                         
  -4 -11   2         12.40         36.09        41.12 o                         
  -3 -11   2         32.41        -32.96        37.35 o                         
  -2 -11   2        246.81        294.40        34.35 o                         
  -1 -11   2         84.17         46.77        52.10 o                         
   0 -11   2        138.11         51.16        53.36 o                         
   1 -11   2        268.73         95.42        59.95 o                         
   2 -11   2        213.73         99.50        57.75 o                         
   3 -11   2        107.13        125.93        39.26 o                         
   4 -11   2          2.44         -9.48        42.84 o                         
   5 -11   2         10.62         83.81        45.39 o                         
  -5 -10   2         17.77        -40.49        40.49 o                         
  -4 -10   2         33.11         26.99        37.66 o                         
  -3 -10   2         55.26         94.02        29.37 o                         
  -2 -10   2         27.01        -16.01        45.51 o                         
  -1 -10   2        116.60         51.47        46.45 o                         
   0 -10   2         44.59         15.38        43.94 o                         
   1 -10   2        624.11        619.82        38.29 o                         
   2 -10   2         31.50         -6.33        21.97 o                         
   3 -10   2        375.31        395.43        93.06 o                         
   4 -10   2        123.31        121.79        43.94 o                         
   5 -10   2         52.74         81.61        60.26 o                         
  -9  -9   2          3.56         30.13        44.57 o                         
  -8  -9   2          6.36         30.46        26.28 o                         
  -7  -9   2          6.22         11.67        53.51 o                         
  -5  -9   2          1.40         -7.85        35.47 o                         
  -4  -9   2         37.29         14.12        32.96 o                         
  -3  -9   2         10.79        -22.30        24.30 o                         
  -2  -9   2         10.32         37.35        40.80 o                         
  -1  -9   2         27.96         35.66        25.34 o                         
   0  -9   2          7.59         15.98        26.14 o                         
   1  -9   2         33.99         20.73        19.76 o                         
   2  -9   2         71.68         35.52        20.86 o                         
   3  -9   2         69.40         55.63        21.04 o                         
   4  -9   2        127.67        116.46        26.70 o                         
  -9  -8   2          4.94         -3.14        43.94 o                         
  -8  -8   2          3.42        -25.74        25.74 o                         
  -7  -8   2          0.05         -7.11        17.06 o                         
  -6  -8   2         34.45          2.72        14.36 o                         
  -5  -8   2          3.89         11.94        15.37 o                         
  -4  -8   2         88.50         32.33        29.82 o                         
  -3  -8   2         10.71        -11.93        37.04 o                         
  -2  -8   2          5.69         17.58        35.15 o                         
  -1  -8   2         73.42         84.33        26.99 o                         
   0  -8   2        299.62        306.13        16.26 o                         
   1  -8   2         63.93         46.54        14.52 o                         
   2  -8   2        671.40        722.14        30.25 o                         
   3  -8   2          4.86         22.36        13.47 o                         
   4  -8   2         14.65         47.28        34.65 o                         
  -9  -7   2          1.76         -5.52        28.99 o                         
  -8  -7   2         42.33         33.98        24.28 o                         
  -7  -7   2         47.96         33.12        18.23 o                         
  -6  -7   2         12.17         32.74        24.54 o                         
  -5  -7   2        241.20        227.45        26.61 o                         
  -4  -7   2         92.84         93.67        12.37 o                         
  -3  -7   2        155.48        143.12        35.15 o                         
  -2  -7   2        396.96        437.94        33.11 o                         
  -1  -7   2         18.03         21.71        20.40 o                         
   0  -7   2        288.14        255.96        17.93 o                         
   1  -7   2         12.66         15.58         9.37 o                         
   2  -7   2          7.34         15.52        11.63 o                         
   3  -7   2         29.84         33.44        13.95 o                         
 -10  -6   2          3.87        -35.88        47.08 o                         
  -9  -6   2         10.32         83.84        38.84 o                         
  -8  -6   2         18.86          1.89        25.74 o                         
  -7  -6   2        108.04        109.70        17.19 o                         
  -6  -6   2         38.90         42.28        13.92 o                         
  -5  -6   2        190.46        192.92        12.41 o                         
  -4  -6   2         64.50         38.45        12.17 o                         
  -3  -6   2        159.16        165.70        18.47 o                         
  -2  -6   2         10.84         11.72        14.44 o                         
  -1  -6   2         91.37         91.28        11.41 o                         
   0  -6   2         59.42         60.48        14.92 o                         
   1  -6   2        765.00        777.07        39.23 o                         
   2  -6   2         25.36         27.03        15.85 o                         
 -10  -5   2         16.07         -1.33        34.67 o                         
  -9  -5   2          7.30         16.11        33.25 o                         
  -8  -5   2        120.66        145.02        28.44 o                         
  -7  -5   2          8.41          2.97        16.63 o                         
  -6  -5   2        165.64        194.66        14.74 o                         
  -5  -5   2        145.70        140.85        10.37 o                         
  -4  -5   2        260.19        277.55        13.09 o                         
  -3  -5   2        151.08        157.41        12.31 o                         
  -2  -5   2         24.85         19.04         8.78 o                         
  -1  -5   2          2.28         -4.29        10.21 o                         
   0  -5   2         99.80         83.13        11.22 o                         
 -10  -4   2          9.07        -34.35        34.35 o                         
  -9  -4   2         31.44         21.36        31.49 o                         
  -8  -4   2        199.21        263.73        29.70 o                         
  -7  -4   2         55.51         54.22        16.94 o                         
  -6  -4   2        297.16        264.42        27.00 o                         
  -5  -4   2         78.77         63.60         8.33 o                         
  -4  -4   2        149.33        168.19         9.11 o                         
  -3  -4   2        101.13         96.42        11.72 o                         
  -2  -4   2        475.46        485.45        41.89 o                         
  -1  -4   2         93.56         82.28         9.50 o                         
 -10  -3   2         28.15         14.45        34.84 o                         
  -9  -3   2        122.44        151.76        32.31 o                         
  -8  -3   2        182.09        190.73        28.28 o                         
  -7  -3   2        307.21        296.95        21.17 o                         
  -6  -3   2         82.86         55.45        13.71 o                         
  -5  -3   2         10.58         15.99        10.68 o                         
  -4  -3   2        968.79       1063.02        21.04 o                         
  -3  -3   2        654.95        629.71        12.49 o                         
  -2  -3   2       1186.60       1087.73        40.16 o                         
 -10  -2   2         24.61         23.24        34.71 o                         
  -9  -2   2          7.72        -13.65        29.80 o                         
  -8  -2   2         48.45         13.00        26.39 o                         
  -7  -2   2        138.79        128.56        17.44 o                         
  -6  -2   2         10.35         48.07        13.36 o                         
  -5  -2   2        204.20        205.57        13.87 o                         
  -4  -2   2        167.91        158.95        14.02 o                         
  -3  -2   2       1221.78       1134.16        22.00 o                         
 -10  -1   2         17.73         40.33        35.29 o                         
  -9  -1   2         27.15          7.44        56.03 o                         
  -8  -1   2         36.45         56.47        27.13 o                         
  -7  -1   2        250.88        250.77        39.95 o                         
  -6  -1   2         80.81         73.02        14.63 o                         
  -5  -1   2         74.65         84.22        11.80 o                         
  -4  -1   2         34.18         48.28         8.77 o                         
  -3  -1   2        894.12        877.79        22.34 o                         
 -10   0   2         95.09         85.42        36.40 o                         
  -9   0   2         11.17        -13.92        30.59 o                         
  -8   0   2         10.49         24.84        28.29 o                         
  -7   0   2        175.67        132.86        24.69 o                         
  -6   0   2         21.44          1.25        12.11 o                         
  -5   0   2        101.17        114.11        12.22 o                         
  -4   0   2       1005.37        968.25        23.39 o                         
  -3   0   2         58.37         56.22        11.03 o                         
 -10   1   2         13.78         33.43        35.51 o                         
  -9   1   2         21.65          9.59        30.38 o                         
  -8   1   2         16.96         14.12        39.23 o                         
  -7   1   2        241.23        275.07        27.35 o                         
  -6   1   2        121.27        105.36        16.70 o                         
  -5   1   2        265.57        261.66        15.92 o                         
  -4   1   2         55.60         45.31         9.05 o                         
  -3   1   2        498.81        475.69        16.40 o                         
 -10   2   2         16.94         31.89        42.53 o                         
  -9   2   2          0.76         12.26        31.06 o                         
  -8   2   2         56.73         97.93        45.51 o                         
  -7   2   2        174.68        197.04        27.57 o                         
  -6   2   2          0.79         17.22        12.67 o                         
  -5   2   2        468.93        494.92        21.64 o                         
  -4   2   2        110.05        143.17        20.94 o                         
  -3   2   2       1890.83       1919.32        41.25 o                         
 -10   3   2          4.48        -13.99        36.12 o                         
  -9   3   2        113.33        144.97        33.83 o                         
  -8   3   2        218.94        222.62        32.62 o                         
  -7   3   2        328.26        331.85        45.51 o                         
  -6   3   2        165.17        141.75        14.52 o                         
  -5   3   2        109.45        111.17        17.45 o                         
  -4   3   2        447.11        478.02        21.20 o                         
  -3   3   2        903.90        896.30        20.84 o                         
 -10   4   2         20.77        -18.76        36.27 o                         
  -9   4   2         17.57         28.58        68.89 o                         
  -8   4   2        132.37        133.38        31.23 o                         
  -7   4   2         95.49         95.42        35.47 o                         
  -6   4   2        272.56        268.94        14.75 o                         
  -5   4   2        231.22        237.97        14.21 o                         
  -4   4   2        419.44        436.02        16.79 o                         
  -3   4   2         50.84         43.74         7.28 o                         
  -2   4   2        340.83        334.24        23.23 o                         
 -10   5   2         12.27         24.87        83.49 o                         
  -9   5   2         24.32        -12.90        34.00 o                         
  -8   5   2        131.95        117.34        31.20 o                         
  -7   5   2         25.26        -16.37        16.37 o                         
  -6   5   2        257.92        284.35        25.68 o                         
  -5   5   2         88.44        112.96        21.20 o                         
  -4   5   2        871.46        882.56        23.75 o                         
  -3   5   2        933.37        929.95        17.64 o                         
  -2   5   2        468.72        440.80        19.75 o                         
 -10   6   2          4.09        -37.36        37.36 o                         
  -9   6   2         23.47        -13.64        34.40 o                         
  -8   6   2         44.20         38.21        32.26 o                         
  -7   6   2        113.40        111.32        18.07 o                         
  -6   6   2        101.81        105.08        24.86 o                         
  -5   6   2        186.16        203.28        20.26 o                         
  -4   6   2         75.34         63.46         9.88 o                         
  -3   6   2       1430.24       1640.51        30.82 o                         
  -2   6   2          2.09         -9.55         9.55 o                         
  -1   6   2       1231.93       1202.61        50.85 o                         
  -9   7   2          0.75         24.12        42.53 o                         
  -8   7   2         58.14         62.11        33.52 o                         
  -7   7   2         35.44         40.18        15.07 o                         
  -6   7   2          2.63         30.93        20.29 o                         
  -5   7   2        360.20        358.23        16.37 o                         
  -4   7   2        113.32        120.50        12.76 o                         
  -3   7   2        501.29        527.22        20.14 o                         
  -2   7   2        300.82        301.15        18.12 o                         
  -1   7   2         15.15         11.08        14.81 o                         
  -9   8   2         10.74        -26.36        38.45 o                         
  -8   8   2          1.63         11.87        21.11 o                         
  -7   8   2          1.60         50.36        19.30 o                         
  -6   8   2         41.12         55.05        18.00 o                         
  -5   8   2          4.37          4.76        12.24 o                         
  -4   8   2        514.80        493.49        23.49 o                         
  -3   8   2         78.75         80.13        15.09 o                         
  -2   8   2        273.22        271.57        15.67 o                         
  -1   8   2        102.15        119.38        17.89 o                         
   0   8   2        220.77        204.74        22.10 o                         
  -9   9   2         10.36        -15.69        62.46 o                         
  -8   9   2         19.19          0.55        28.41 o                         
  -7   9   2         24.80         14.28        18.81 o                         
  -6   9   2         12.72        -16.67        16.67 o                         
  -5   9   2         37.69         58.75        13.78 o                         
  -4   9   2         95.01         85.71        15.29 o                         
  -3   9   2         97.49        130.05        14.37 o                         
  -2   9   2        100.70         74.29        19.12 o                         
  -1   9   2        270.05        284.26        21.98 o                         
   0   9   2        211.64        244.48        27.82 o                         
  -8  10   2          1.81        -22.73        22.73 o                         
  -7  10   2          9.53        -14.86        21.54 o                         
  -6  10   2         38.31         48.20        25.71 o                         
  -5  10   2         75.22         83.03        16.16 o                         
  -4  10   2         14.17         -5.22        15.81 o                         
  -3  10   2        433.63        425.27        42.36 o                         
  -2  10   2          0.27         20.39        24.52 o                         
  -1  10   2         24.23         -9.26        21.19 o                         
   0  10   2         23.96          7.85        34.21 o                         
  -8  11   2          6.32        -27.92        27.92 o                         
  -7  11   2          1.94        -14.98        23.53 o                         
  -6  11   2         35.00         23.27        21.57 o                         
  -5  11   2          7.80         14.24        20.17 o                         
  -4  11   2         19.79          8.11        16.58 o                         
  -3  11   2         15.39        -19.03        24.31 o                         
  -2  11   2         93.40        163.30        38.34 o                         
  -1  11   2         46.46         40.26        26.95 o                         
   0  11   2          2.49         10.04        39.86 o                         
  -7  12   2          3.30         15.85        26.73 o                         
  -6  12   2          1.20        -23.18        23.18 o                         
  -5  12   2          1.25         25.39        21.15 o                         
  -4  12   2         86.57         73.97        17.88 o                         
  -3  12   2          8.17          9.73        18.79 o                         
  -2  12   2        221.98        149.98        68.88 o                         
  -1  12   2          5.39        -20.43        25.58 o                         
   0  12   2         31.98          6.28        44.88 o                         
  -6  13   2          0.28         -2.93        23.76 o                         
  -5  13   2         33.86          9.43        26.85 o                         
  -4  13   2          1.68        -21.07        21.07 o                         
  -3  13   2         38.89         54.88        18.93 o                         
  -2  13   2         25.42          9.58        22.05 o                         
  -1  13   2         16.72        -20.85        20.85 o                         
   0  13   2         69.05         53.04        57.12 o                         
  -5  14   2          1.50         -7.61        26.39 o                         
  -4  14   2         15.09         -6.48        23.06 o                         
  -3  14   2         33.32         42.52        31.21 o                         
  -2  14   2          1.76         -7.96        22.25 o                         
  -1  14   2        104.23         77.84        56.18 o                         
   0  14   2          7.01        -29.45        34.49 o                         
  -4  15   2          7.88         20.77        26.52 o                         
  -3  15   2          1.20          6.39        26.73 o                         
  -2  15   2         11.61         -4.79        23.27 o                         
  -1  15   2         43.38         18.35        39.04 o                         
   0  15   2          6.36         28.06        37.93 o                         
  -3  16   2          6.14        -26.73        46.43 o                         
  -2  16   2          1.01          6.69        35.24 o                         
  -1  16   2          0.20        -21.27        42.45 o                         
   0  16   2         13.96         25.46        42.22 o                         
  -4 -15   3          0.32        -53.99        53.99 o                         
  -3 -15   3          1.94        -52.73        52.73 o                         
  -2 -15   3         22.13         32.64        53.36 o                         
  -1 -15   3          0.95         24.54        85.53 o                         
   0 -15   3          1.90          7.40        53.99 o                         
   1 -15   3         13.10         -4.39        74.39 o                         
  -5 -14   3          1.23         25.11        54.30 o                         
  -4 -14   3         17.67        -25.42        51.79 o                         
  -3 -14   3         20.64        -41.43        48.65 o                         
  -2 -14   3          1.76        -19.80        39.25 o                         
  -1 -14   3         23.26         25.28        40.11 o                         
   0 -14   3         33.37         36.72        69.05 o                         
   1 -14   3          9.00         27.31        69.36 o                         
  -6 -13   3          4.78        -53.04        53.04 o                         
  -5 -13   3         19.13        -15.07        49.28 o                         
  -4 -13   3         10.67        -26.36        47.39 o                         
  -3 -13   3         40.18         35.24        37.95 o                         
  -2 -13   3          0.86        -36.32        36.32 o                         
  -1 -13   3         77.75         -4.71        63.71 o                         
   0 -13   3          9.02        -10.99        61.52 o                         
   1 -13   3         24.10        -17.58        63.09 o                         
  -6 -12   3          4.42         16.95        49.28 o                         
  -5 -12   3         19.16         -5.34        47.08 o                         
  -4 -12   3         53.13         44.57        45.20 o                         
  -3 -12   3        142.69        103.67        36.16 o                         
  -2 -12   3        194.58         99.18        60.58 o                         
  -1 -12   3          5.09        -41.43        55.87 o                         
   0 -12   3        130.93         80.04        58.69 o                         
  -6 -11   3         25.31         -5.34        44.26 o                         
  -5 -11   3          5.11          7.53        44.26 o                         
  -4 -11   3        225.20        200.28        36.87 o                         
  -3 -11   3          2.38          8.47        55.24 o                         
  -2 -11   3         35.24          3.45        57.12 o                         
  -1 -11   3         68.72        -34.84        59.63 o                         
   0 -11   3         76.48         -5.34        57.75 o                         
   1 -11   3         42.05         47.61        22.43 o                         
  -6 -10   3         20.27         52.73        41.43 o                         
  -5 -10   3         66.99         98.87        41.43 o                         
  -4 -10   3         14.22          9.10        53.99 o                         
  -3 -10   3         68.96         49.28        51.16 o                         
  -2 -10   3         27.33        -39.86        47.71 o                         
  -1 -10   3          7.34         59.01        53.67 o                         
   0 -10   3         40.63         39.23        16.06 o                         
  -8  -9   3          4.32          2.51        31.07 o                         
  -7  -9   3         10.19         17.89        26.05 o                         
  -6  -9   3         83.02         83.84        20.24 o                         
  -5  -9   3        190.72        172.54        17.07 o                         
  -4  -9   3         43.21         15.38        49.59 o                         
  -3  -9   3        103.25        101.21        38.76 o                         
  -2  -9   3         61.08         53.65        32.47 o                         
  -1  -9   3        160.68        138.73        47.71 o                         
   0  -9   3         72.04         -0.31        43.00 o                         
  -9  -8   3          0.27        -37.98        37.98 o                         
  -8  -8   3         11.45          3.50        19.08 o                         
  -7  -8   3         14.48         13.50        29.19 o                         
  -6  -8   3        156.07        165.68        52.71 o                         
  -5  -8   3         15.51         28.69        16.00 o                         
  -4  -8   3        141.06        114.49        42.84 o                         
  -3  -8   3         75.86        132.07        36.41 o                         
  -2  -8   3         20.82         60.23        33.58 o                         
  -1  -8   3         43.77         53.14        16.64 o                         
  -9  -7   3          3.23        -21.35        30.16 o                         
  -8  -7   3          4.17          4.39        20.59 o                         
  -7  -7   3         88.49        111.81        18.00 o                         
  -6  -7   3         77.33         90.16        22.95 o                         
  -5  -7   3         50.67         72.34        14.83 o                         
  -4  -7   3        446.82        441.20        64.95 o                         
  -3  -7   3         55.22         57.89        20.96 o                         
  -2  -7   3        211.45        222.32        25.18 o                         
  -1  -7   3        145.65        107.91        27.78 o                         
 -10  -6   3          4.06         49.12        34.38 o                         
  -9  -6   3         10.98         46.78        34.26 o                         
  -8  -6   3         39.14         76.57        26.85 o                         
  -7  -6   3         74.38         67.45        16.59 o                         
  -6  -6   3        131.87        132.28        12.82 o                         
  -5  -6   3        262.74        260.24        37.19 o                         
  -4  -6   3        185.16        205.66        22.06 o                         
  -3  -6   3        215.96        237.26        15.58 o                         
  -2  -6   3         31.95         17.19        22.60 o                         
 -10  -5   3         18.66         32.70        35.05 o                         
  -9  -5   3          6.72        -77.04        77.04 o                         
  -8  -5   3         45.82         79.49        26.85 o                         
  -7  -5   3         56.84         62.55        16.53 o                         
  -6  -5   3         46.56         49.59        12.00 o                         
  -5  -5   3        167.79        175.09        13.89 o                         
  -4  -5   3         23.04         26.05        18.68 o                         
  -3  -5   3         95.58        102.36        35.94 o                         
 -10  -4   3          4.47         49.53        35.17 o                         
  -9  -4   3          5.09        -30.29        30.29 o                         
  -8  -4   3         18.35         29.84        26.30 o                         
  -7  -4   3         22.58         29.97        19.19 o                         
  -6  -4   3         96.05        107.94        14.91 o                         
  -5  -4   3         74.45         74.15        10.33 o                         
  -4  -4   3        228.58        189.57        15.45 o                         
 -10  -3   3          5.95         56.46        34.84 o                         
  -9  -3   3         69.36         92.30        30.96 o                         
  -8  -3   3         54.42         96.39        26.59 o                         
  -7  -3   3         91.96         57.01        15.10 o                         
  -6  -3   3         32.41         38.69        14.59 o                         
  -5  -3   3          2.16         -3.56        18.02 o                         
  -4  -3   3         87.46         66.45        12.33 o                         
 -10  -2   3         23.52         -5.84        33.71 o                         
  -9  -2   3         15.36         82.29        31.18 o                         
  -8  -2   3         10.50         27.40        34.84 o                         
  -7  -2   3         12.12         26.82        15.70 o                         
  -6  -2   3         24.93         22.85        16.33 o                         
  -5  -2   3        243.80        264.57        20.64 o                         
  -4  -2   3        225.56        248.55        21.34 o                         
 -10  -1   3          9.15         -9.35        34.29 o                         
  -9  -1   3         30.44         12.37        30.49 o                         
  -8  -1   3         35.17         62.15        32.99 o                         
  -7  -1   3         26.15         37.43        23.29 o                         
  -6  -1   3         22.39         29.02        14.57 o                         
  -5  -1   3        375.68        386.52        21.42 o                         
  -4  -1   3        452.77        430.59        33.27 o                         
 -10   0   3          2.55        -29.75        33.51 o                         
  -9   0   3          3.08          5.67        30.06 o                         
  -8   0   3         21.38        -27.67        35.82 o                         
  -7   0   3          0.30          1.35        23.38 o                         
  -6   0   3         25.08         46.85        14.76 o                         
  -5   0   3          3.98         -9.90        13.38 o                         
  -4   0   3         28.82         74.01        22.62 o                         
 -10   1   3          3.29         16.34        34.95 o                         
  -9   1   3         37.99         16.30        36.09 o                         
  -8   1   3         31.32         82.49        40.15 o                         
  -7   1   3         29.05         34.36        24.61 o                         
  -6   1   3         21.75         11.93        14.61 o                         
  -5   1   3        380.82        378.55        31.90 o                         
  -4   1   3        544.18        537.22        39.29 o                         
 -10   2   3         14.19         12.32        35.73 o                         
  -9   2   3         35.49         71.79        38.92 o                         
  -8   2   3          3.72         -9.61        23.03 o                         
  -7   2   3         18.62         -6.07        27.31 o                         
  -6   2   3         22.28          3.30        14.94 o                         
  -5   2   3        217.52        206.10        32.64 o                         
  -4   2   3         40.53         33.02        10.90 o                         
 -10   3   3         13.13         11.60        35.84 o                         
  -9   3   3         67.17         78.79        35.00 o                         
  -8   3   3         23.47         35.88        23.88 o                         
  -7   3   3        140.74        119.43        26.96 o                         
  -6   3   3         35.44         28.10        18.05 o                         
  -5   3   3         40.11         48.48        11.32 o                         
  -4   3   3        125.16        156.60        20.78 o                         
 -10   4   3          3.67          1.62        36.06 o                         
  -9   4   3         25.07          4.82        31.40 o                         
  -8   4   3         83.73        117.96        25.07 o                         
  -7   4   3         41.73         61.62        28.02 o                         
  -6   4   3        188.38        215.22        25.96 o                         
  -5   4   3         52.72         29.07        16.58 o                         
  -4   4   3        649.00        724.98        36.54 o                         
 -10   5   3         41.84         37.04        43.17 o                         
  -9   5   3          4.13         63.47        78.15 o                         
  -8   5   3         60.10         63.49        24.87 o                         
  -7   5   3         13.74          0.38        18.75 o                         
  -6   5   3         60.41         80.88        19.75 o                         
  -5   5   3        102.80         92.80        13.78 o                         
  -4   5   3          8.76         19.87        10.46 o                         
 -10   6   3          3.36        -30.11        37.41 o                         
  -9   6   3          9.06        -18.42        33.87 o                         
  -8   6   3         16.08          9.88        25.25 o                         
  -7   6   3        114.63        121.97        17.34 o                         
  -6   6   3         59.16         50.27        17.24 o                         
  -5   6   3        234.86        272.66        16.62 o                         
  -4   6   3        134.12        132.90        15.47 o                         
  -9   7   3          8.97         32.05        66.38 o                         
  -8   7   3         17.19         29.18        17.47 o                         
  -7   7   3         18.33         17.00        18.10 o                         
  -6   7   3         20.64         35.87        33.34 o                         
  -5   7   3         58.33         54.51        14.75 o                         
  -4   7   3        113.25        113.99        14.80 o                         
  -9   8   3          1.17          5.09        37.40 o                         
  -8   8   3          5.37        -21.34        21.34 o                         
  -7   8   3          2.82          7.74        19.27 o                         
  -6   8   3         73.22         49.51        21.79 o                         
  -5   8   3          4.23         -1.83        17.59 o                         
  -4   8   3         98.24         77.85        26.12 o                         
  -9   9   3          1.63         14.33        46.60 o                         
  -8   9   3          3.01        -21.48        21.65 o                         
  -7   9   3          4.04         -4.98        18.70 o                         
  -6   9   3          9.12        -30.45        30.94 o                         
  -5   9   3          0.91          8.19        18.82 o                         
  -4   9   3         35.32         28.63        21.00 o                         
  -3   9   3         30.19        -20.79        21.91 o                         
  -8  10   3          2.17         -2.90        25.88 o                         
  -7  10   3          3.36         -5.78        21.87 o                         
  -6  10   3          5.15         -8.55        20.33 o                         
  -5  10   3         28.28         67.67        30.13 o                         
  -4  10   3         29.53         35.24        22.48 o                         
  -3  10   3         67.94         83.17        34.84 o                         
  -8  11   3         13.73         16.67        27.19 o                         
  -7  11   3          3.69         17.36        25.48 o                         
  -6  11   3          3.90        -10.11        19.30 o                         
  -5  11   3         35.73         17.61        38.29 o                         
  -4  11   3         14.52         -3.07        27.89 o                         
  -3  11   3         76.47         53.79        27.13 o                         
  -7  12   3          4.90          1.41        26.20 o                         
  -6  12   3          2.26         18.63        22.69 o                         
  -5  12   3          2.23        -33.43        33.43 o                         
  -4  12   3         52.66         78.89        30.22 o                         
  -3  12   3         38.92         46.09        22.12 o                         
  -6  13   3          5.45          9.04        31.90 o                         
  -5  13   3         21.68         28.80        25.61 o                         
  -4  13   3         45.53         75.62        30.91 o                         
  -3  13   3          1.12         20.78        28.49 o                         
  -5  14   3          0.60         48.68        23.24 o                         
  -4  14   3         13.43         38.88        31.44 o                         
  -4  15   3          7.06        -53.36        53.36 o                         
  -2 -15   4          3.72         14.75        71.56 o                         
  -5 -14   4          7.39        -19.15        54.61 o                         
  -4 -14   4         10.07         26.03        43.95 o                         
  -3 -14   4          3.92          8.54        42.77 o                         
  -6 -13   4          3.17        118.96        54.61 o                         
  -5 -13   4          0.59          1.57        49.59 o                         
  -4 -13   4          5.37        -40.42        40.42 o                         
  -3 -13   4         84.07        146.26        71.56 o                         
  -7 -12   4          6.75         38.92        52.10 o                         
  -6 -12   4          8.56          6.91        50.53 o                         
  -5 -12   4         23.88          6.48        40.49 o                         
  -4 -12   4         51.55         26.68        68.11 o                         
  -3 -12   4         67.12        124.92        65.28 o                         
  -7 -11   4          4.53         12.24        47.39 o                         
  -6 -11   4         36.76        -17.26        45.51 o                         
  -5 -11   4         24.42         29.82        71.88 o                         
  -4 -11   4         10.29        -20.40        62.15 o                         
  -3 -11   4         16.55        -56.18        56.18 o                         
  -7 -10   4          8.44        -10.99        42.37 o                         
  -6 -10   4         25.51        -34.00        34.00 o                         
  -5 -10   4        190.48         46.45        62.77 o                         
  -4 -10   4        220.97        109.23        58.07 o                         
  -3 -10   4        277.65        107.03        59.95 o                         
  -8  -9   4         14.04         26.05        33.27 o                         
  -7  -9   4         30.01          8.26        23.05 o                         
  -6  -9   4         34.11         74.57        20.28 o                         
  -5  -9   4        154.73        111.42        61.20 o                         
  -4  -9   4         37.15          3.14        57.12 o                         
  -3  -9   4        290.74        203.67        54.30 o                         
  -9  -8   4         16.70         37.98        40.80 o                         
  -8  -8   4          7.34         28.88        34.53 o                         
  -7  -8   4         11.90         20.54        23.13 o                         
  -6  -8   4        121.71        153.69        36.55 o                         
  -5  -8   4         98.32        116.10        32.02 o                         
  -4  -8   4        193.26        144.80        30.66 o                         
  -9  -7   4         22.31         31.39        41.43 o                         
  -8  -7   4         19.00        -11.30        35.78 o                         
  -7  -7   4         24.74         20.12        18.95 o                         
  -6  -7   4        391.99        487.11       100.89 o                         
  -5  -7   4         65.65         47.30        30.76 o                         
  -4  -7   4        562.97        525.54        68.02 o                         
 -10  -6   4          1.56         17.15        31.95 o                         
  -9  -6   4         34.44         63.71        51.79 o                         
  -8  -6   4         41.32          3.77        37.66 o                         
  -7  -6   4         28.76         18.59        19.22 o                         
  -6  -6   4        257.26        263.39        49.14 o                         
  -5  -6   4         94.53        103.75        23.45 o                         
 -10  -5   4          0.01         36.12        38.45 o                         
  -9  -5   4          2.47         28.24        30.25 o                         
  -8  -5   4         15.17         82.85        28.95 o                         
  -7  -5   4         15.49         78.28        27.31 o                         
  -6  -5   4         51.00         64.54        19.73 o                         
  -5  -5   4        105.75         86.46        12.21 o                         
 -10  -4   4          8.95        -33.92        33.92 o                         
  -9  -4   4          8.49         25.49        68.27 o                         
  -8  -4   4         75.65         99.01        24.60 o                         
  -7  -4   4         30.51         47.57        44.41 o                         
  -6  -4   4        173.70        171.71        20.63 o                         
  -5  -4   4        114.69         77.53        24.48 o                         
 -10  -3   4          4.23         35.91        34.60 o                         
  -9  -3   4          3.34         37.42        30.29 o                         
  -8  -3   4          6.54         -8.96        25.99 o                         
  -7  -3   4          2.86        -18.19        18.19 o                         
  -6  -3   4         63.88         66.28        16.17 o                         
 -10  -2   4          1.63        -33.40        33.40 o                         
  -9  -2   4         23.81         25.85        27.10 o                         
  -8  -2   4         16.07         48.32        28.72 o                         
  -7  -2   4         13.27         14.75        35.78 o                         
  -6  -2   4         49.96         28.88        33.58 o                         
 -10  -1   4          0.82        -10.03        33.71 o                         
  -9  -1   4         10.53         52.97        25.37 o                         
  -8  -1   4          4.23         17.38        48.65 o                         
  -7  -1   4         22.23         26.65        24.08 o                         
  -6  -1   4          9.77         16.01        33.90 o                         
 -10   0   4          0.32        -33.49        33.49 o                         
  -9   0   4          0.47          0.69        25.24 o                         
  -8   0   4         37.56         42.63        46.92 o                         
  -7   0   4          7.62        -24.36        24.36 o                         
  -6   0   4         77.90         70.40        17.20 o                         
 -10   1   4          3.90         -3.99        34.51 o                         
  -9   1   4          8.52          7.89        25.83 o                         
  -8   1   4         10.04         27.03        29.29 o                         
  -7   1   4         20.95         -7.01        31.07 o                         
  -6   1   4          3.72         -3.52        23.32 o                         
 -10   2   4          0.46        -24.24        34.29 o                         
  -9   2   4         10.17         20.02        26.69 o                         
  -8   2   4          0.04        -22.66        28.79 o                         
  -7   2   4          2.21         33.44        25.94 o                         
  -6   2   4         12.60         30.13        28.25 o                         
 -10   3   4          5.02        -22.90        34.94 o                         
  -9   3   4          7.23         71.26        27.41 o                         
  -8   3   4         10.55         33.51        47.55 o                         
  -7   3   4          5.74         22.80        26.63 o                         
  -6   3   4         43.73         69.99        30.45 o                         
 -10   4   4          0.01         48.18        41.40 o                         
  -9   4   4          6.65         32.49        27.30 o                         
  -8   4   4         21.22         74.91        31.29 o                         
  -7   4   4          3.84        -35.62        35.62 o                         
  -6   4   4         94.77        119.90        32.64 o                         
 -10   5   4          0.43         20.18        42.59 o                         
  -9   5   4          2.59         23.27        58.75 o                         
  -8   5   4         50.43         59.09        31.85 o                         
  -7   5   4         20.89         26.34        26.19 o                         
  -6   5   4         78.67          1.26        31.70 o                         
  -9   6   4         15.84         -0.58        28.32 o                         
  -8   6   4         25.59         21.97        20.19 o                         
  -7   6   4          0.08         49.41        32.08 o                         
  -6   6   4        132.88        135.90        27.19 o                         
  -9   7   4          4.58          6.35        29.37 o                         
  -8   7   4          5.93         28.34        19.47 o                         
  -7   7   4         91.04        111.67        21.76 o                         
  -6   7   4        208.94        220.80        31.01 o                         
  -9   8   4          3.12         12.50        31.83 o                         
  -8   8   4          6.07         42.48        31.84 o                         
  -7   8   4          4.70         -4.32        21.89 o                         
  -6   8   4        105.45        115.16        23.84 o                         
  -8   9   4          9.00          3.80        20.12 o                         
  -7   9   4         14.62        -12.11        27.26 o                         
  -6   9   4        127.57        128.05        32.17 o                         
  -8  10   4          1.57        -34.84        34.84 o                         
  -7  10   4          7.22         60.80        73.44 o                         
  -7  11   4          2.30          9.42        39.71 o                         
  -7  -9   5          2.01         39.86        58.69 o                         
  -8  -8   5          7.41        -35.47        35.47 o                         
  -7  -8   5          3.26        -21.31        30.02 o                         
  -9  -7   5          8.77         10.67        42.69 o                         
  -8  -7   5          1.38        -20.91        28.02 o                         
  -7  -7   5         57.24         58.61        24.53 o                         
  -9  -6   5         17.71         44.26        43.31 o                         
  -8  -6   5         64.76         88.82        43.94 o                         
  -7  -6   5         54.91         67.14        23.89 o                         
  -9  -5   5         42.15         52.38        34.26 o                         
  -8  -5   5         34.84         18.52        44.26 o                         
 -10  -4   5          2.81        -25.11        48.02 o                         
  -9  -4   5          7.34        -12.40        34.17 o                         
  -8  -4   5         70.59         97.30        48.34 o                         
 -10  -3   5         23.16         38.19        36.67 o                         
  -9  -3   5         33.49         85.06        49.59 o                         
 -10  -2   5          2.20         -6.21        68.58 o                         
  -9  -2   5         79.35        145.63        50.53 o                         
  -8  -2   5          8.06         90.08        45.51 o                         
 -10  -1   5          1.90         -2.91        27.96 o                         
  -9  -1   5        105.54        195.51        51.16 o                         
  -8  -1   5         62.56         98.55        44.88 o                         
 -10   0   5         24.39         40.26        29.46 o                         
  -9   0   5         18.71        -11.30        47.39 o                         
 -10   1   5          3.84         27.14        45.76 o                         
  -9   1   5        119.49        189.98        33.08 o                         
 -10   2   5          0.89        -28.71        28.71 o                         
  -9   2   5         75.11        113.83        49.73 o                         
 -10   3   5         15.32         49.06        41.97 o                         
  -9   3   5         46.74         70.77        32.16 o                         
 -10   4   5          6.28         35.00        46.45 o                         
  -9   4   5          2.52         41.09        31.86 o                         
 -10   5   5          0.83        -15.29        29.33 o                         
                                                                                
