# Supplementary material for: Form (III) of artemisinin: discovery and crystallographic characterization of a new high-pressure polymorph
Source: Acta Crystallogr B Struct Sci Cryst Eng Mater. 2026 May 11;82(Pt 3):316–29. doi: 10.1107/S205252062600291X (PMC13238485; doi:10.1107/S205252062600291X)
Supplement: Supplementary file 5 [file b-82-00316-FormII_4sup5.hkl]

data_FormII_4                                                                   
_shelx_title ' ART_3alpha_DAC_05_Phi1 in P1'                                    
_shelx_refln_list_code          4                                               
_shelx_F_calc_maximum      175.15                                               
_exptl_crystal_F_000       608.00                                               
_reflns_d_resolution_high  0.9010                                               
                                                                                
loop_                                                                           
 _space_group_symop_operation_xyz                                               
 'x, y, z'                                                                      
                                                                                
_cell_length_a     9.6372                                                       
_cell_length_b    14.7407                                                       
_cell_length_c     9.7957                                                       
_cell_angle_alpha  88.934                                                       
_cell_angle_beta  103.727                                                       
_cell_angle_gamma  89.846                                                       
                                                                                
_shelx_F_squared_multiplier     1.000                                           
                                                                                
loop_                                                                           
 _refln_index_h                                                                 
 _refln_index_k                                                                 
 _refln_index_l                                                                 
 _refln_F_squared_calc                                                          
 _refln_F_squared_meas                                                          
 _refln_F_squared_sigma                                                         
 _refln_observed_status                                                         
   9  -4  -5         22.37        -53.51        56.75 o                         
  10  -4  -5          0.12          9.62        47.19 o                         
   9  -3  -5         78.48        102.32        59.10 o                         
  10  -3  -5         40.45         28.01        46.90 o                         
   9  -2  -5         51.92        112.90        59.10 o                         
  10  -2  -5          0.59        -53.63        56.09 o                         
   9  -1  -5        204.54        311.66        61.74 o                         
  10  -1  -5          0.12         35.16        44.07 o                         
   8   0  -5          9.82        -33.81        52.04 o                         
   9   0  -5         77.42         94.97        59.10 o                         
  10   0  -5         23.09          4.76        44.49 o                         
   9   1  -5        212.88        302.84        65.57 o                         
  10   1  -5          0.93         11.40        44.40 o                         
   8   2  -5         11.74         89.09        58.22 o                         
   9   2  -5         59.30        165.24        63.80 o                         
  10   2  -5          4.54         10.58        60.86 o                         
   9   3  -5         47.83        111.89        40.85 o                         
  10   3  -5         39.62         52.34        62.63 o                         
   7   4  -5         57.05         71.15        50.86 o                         
   8   4  -5        127.38        171.71        62.33 o                         
   9   4  -5         23.25         53.98        39.49 o                         
  10   4  -5          0.11         63.80        63.80 o                         
   7   5  -5        323.80        433.68        58.80 o                         
   8   5  -5         50.82         72.33        62.04 o                         
   9   5  -5         49.04         19.11        53.51 o                         
   7   6  -5         45.11        108.79        54.69 o                         
   8   6  -5        112.89        103.62        36.75 o                         
   9   6  -5         14.60         75.86        57.63 o                         
   7   7  -5         54.73         46.45        55.86 o                         
   8   7  -5          3.94        -46.75        46.75 o                         
   9   7  -5          8.88         69.98        57.63 o                         
   7   8  -5          3.19        -11.80        24.57 o                         
   8   8  -5          5.92        -14.70        49.10 o                         
   7   9  -5          1.11         17.74        31.78 o                         
   7  10  -5         11.93         46.16        50.28 o                         
   6  11  -5         15.70        -20.58        49.10 o                         
   7  11  -5          5.43         24.70        56.16 o                         
   6  12  -5         16.91         18.52        54.98 o                         
   7 -10  -4         18.88        -24.70        59.10 o                         
   8 -10  -4          5.89         27.33        54.54 o                         
   7  -9  -4         64.93        113.49        57.33 o                         
   8  -9  -4         27.31        -13.82        65.86 o                         
   8  -8  -4          3.60         -0.29        62.04 o                         
   9  -8  -4         14.99        -24.01        59.54 o                         
   7  -7  -4         68.04        162.30        57.92 o                         
   8  -7  -4         26.90        -39.99        59.39 o                         
   9  -7  -4         11.67         13.42        52.19 o                         
   6  -6  -4        218.12        167.59        50.28 o                         
   7  -6  -4          2.98          7.94        51.16 o                         
   8  -6  -4         43.33         57.04        57.33 o                         
   9  -6  -4         22.21         42.51        43.54 o                         
   6  -5  -4         63.68         24.40        45.28 o                         
   7  -5  -4          1.24          9.41        50.28 o                         
   8  -5  -4         12.41         -5.88        54.10 o                         
   9  -5  -4          0.66        -55.83        71.45 o                         
  10  -5  -4          0.30        -68.51        68.51 o                         
   6  -4  -4         95.07         93.79        43.51 o                         
   7  -4  -4         24.66         -4.41        48.22 o                         
   8  -4  -4         40.60        122.61        54.69 o                         
   9  -4  -4         13.45         31.49        40.52 o                         
  10  -4  -4          0.93         29.11        65.57 o                         
   6  -3  -4         54.71         90.56        41.46 o                         
   7  -3  -4          3.52        -16.46        54.10 o                         
   8  -3  -4          2.01         51.45        52.04 o                         
   9  -3  -4          1.34         66.92        40.32 o                         
  10  -3  -4          2.05        -69.68        77.91 o                         
   6  -2  -4         41.07         33.81        39.40 o                         
   7  -2  -4         25.91        -13.23        42.63 o                         
   8  -2  -4          8.63          3.53        49.69 o                         
   9  -2  -4         23.32          7.51        38.57 o                         
  10  -2  -4          1.36        -27.34        65.27 o                         
   6  -1  -4          5.27          3.82        36.46 o                         
   7  -1  -4         24.51         99.67        45.87 o                         
   8  -1  -4          0.28        -42.34        49.10 o                         
   9  -1  -4          2.73         -9.61        37.94 o                         
  10  -1  -4          1.76         20.58        65.57 o                         
   6   0  -4         55.35         44.25        28.19 o                         
   7   0  -4         11.33         88.79        43.51 o                         
   9   0  -4          0.39        -36.60        36.90 o                         
  10   0  -4          0.54         -8.82        63.51 o                         
   6   1  -4          9.76         42.15        37.63 o                         
   7   1  -4         26.71        128.19        43.81 o                         
   8   1  -4          0.11         -2.06        50.86 o                         
   9   1  -4          5.30         50.66        37.32 o                         
  10   1  -4          5.13         47.63        63.21 o                         
   6   2  -4         51.02         45.02        28.37 o                         
   7   2  -4         43.70         22.93        44.40 o                         
   8   2  -4         14.75          5.29        57.92 o                         
   9   2  -4         24.17         -3.53        54.98 o                         
  10   2  -4          3.10        -17.64        63.80 o                         
   5   3  -4         47.45         36.50        26.46 o                         
   6   3  -4         85.54        110.30        28.90 o                         
   7   3  -4          4.45        -35.28        44.40 o                         
   8   3  -4          5.92         17.08        33.58 o                         
   9   3  -4          1.78        -12.35        57.33 o                         
  10   3  -4          0.64        -12.35        62.33 o                         
   5   4  -4        160.97        172.99        18.90 o                         
   6   4  -4        122.18         94.62        29.00 o                         
   7   4  -4         47.65         64.10        47.34 o                         
   8   4  -4         37.87         82.47        34.72 o                         
   9   4  -4         13.35        132.01        60.57 o                         
  10   4  -4          1.15          4.70        62.04 o                         
   5   5  -4        195.72        258.73        39.10 o                         
   6   5  -4         33.05        113.49        44.10 o                         
   7   5  -4          7.40        131.72        44.40 o                         
   8   5  -4          9.23        -41.46        48.22 o                         
   9   5  -4          2.73        -56.45        56.45 o                         
  10   5  -4          0.04         13.23        63.51 o                         
   5   6  -4         41.82         80.56        42.04 o                         
   6   6  -4        271.27        317.83        47.04 o                         
   7   6  -4          3.73        -12.08        36.02 o                         
   8   6  -4         49.77         22.35        48.81 o                         
   9   6  -4         40.83        104.96        56.16 o                         
   4   7  -4        639.01        708.29        48.81 o                         
   6   7  -4        557.63        600.68        50.86 o                         
   7   7  -4         67.47         60.84        31.17 o                         
   8   7  -4         13.68        -47.63        47.63 o                         
   9   7  -4         29.97         91.15        58.51 o                         
   6   8  -4        117.13        107.69        26.61 o                         
   7   8  -4          4.18         30.98        69.83 o                         
   8   8  -4          5.77          1.47        48.51 o                         
   6   9  -4         36.36         27.34        44.40 o                         
   7   9  -4         46.45         35.30        31.61 o                         
   5  10  -4        178.22        147.89        47.34 o                         
   6  10  -4         19.26         50.57        48.81 o                         
   7  10  -4         38.12         10.00        47.34 o                         
   2  11  -4        248.33        184.94        39.99 o                         
   3  11  -4         77.77         79.09        41.46 o                         
   4  11  -4         83.28         56.75        60.86 o                         
   5  11  -4         17.40         18.52        59.39 o                         
   6  11  -4         43.99         68.51        52.34 o                         
   7  11  -4          1.24        -10.58        51.75 o                         
   2  12  -4         20.61         26.17        40.28 o                         
   3  12  -4         67.82         22.64        41.75 o                         
   4  12  -4         14.98         -5.85        31.98 o                         
   5  12  -4         44.33         41.57        34.61 o                         
   6  12  -4          5.08         43.22        54.69 o                         
   1  13  -4         46.85         66.15        43.22 o                         
   2  13  -4         54.88         17.94        43.51 o                         
   3  13  -4         93.27         85.89        34.53 o                         
   4  13  -4          7.51          4.43        34.87 o                         
   5  13  -4          3.40         20.12        40.28 o                         
   1  14  -4          0.22         12.05        45.87 o                         
   2  14  -4          1.48        -25.92        34.53 o                         
   3  14  -4          4.07         17.27        36.50 o                         
   4  14  -4          7.84         47.38        38.76 o                         
   1  15  -4          8.10         13.31        39.93 o                         
   2  15  -4          3.24          0.41        50.40 o                         
   4 -13  -3         50.33         -2.06        50.57 o                         
   5 -13  -3          7.66         -6.17        54.69 o                         
   6 -13  -3         15.27        -29.70        61.45 o                         
   4 -12  -3          7.41         11.47        48.51 o                         
   5 -12  -3          5.40         71.15        91.44 o                         
   6 -12  -3          0.22         37.44        43.21 o                         
   7 -12  -3         18.69         16.46        66.45 o                         
   4 -11  -3         71.10          3.53        46.16 o                         
   5 -11  -3         52.23        -20.88        50.57 o                         
   6 -11  -3          2.58         82.03        59.98 o                         
   7 -11  -3         22.87        -29.70        61.16 o                         
   4 -10  -3         45.91         33.52        44.98 o                         
   5 -10  -3         13.72          2.35        52.04 o                         
   6 -10  -3         21.95         -3.23        55.28 o                         
   7 -10  -3          1.06         17.15        42.20 o                         
   8 -10  -3          6.21         51.16        70.86 o                         
   4  -9  -3         33.58        -14.10        30.77 o                         
   5  -9  -3         39.23         52.04        45.87 o                         
   6  -9  -3         18.26         74.97        52.34 o                         
   7  -9  -3          7.81        -20.59        39.59 o                         
   8  -9  -3          0.42         83.50        64.98 o                         
   4  -8  -3         95.89         95.99        32.49 o                         
   5  -8  -3          2.97         10.00        42.93 o                         
   6  -8  -3         63.79         48.22        47.92 o                         
   7  -8  -3          3.83          1.91        38.15 o                         
   8  -8  -3          4.24         78.21        60.86 o                         
   9  -8  -3          2.34        -54.10        73.21 o                         
   4  -7  -3        369.45        325.30        30.09 o                         
   5  -7  -3         59.94         77.62        42.34 o                         
   6  -7  -3         43.64         47.34        46.16 o                         
   7  -7  -3         69.46         47.04        53.51 o                         
   8  -7  -3          6.69        -32.61        40.85 o                         
   9  -7  -3          1.45        -39.69        65.86 o                         
   4  -6  -3        202.73        206.41        18.08 o                         
   5  -6  -3        183.91        205.09        48.95 o                         
   6  -6  -3        113.44        138.78        45.57 o                         
   7  -6  -3         84.43        161.12        53.22 o                         
   8  -6  -3         19.35        -23.21        38.55 o                         
   9  -6  -3         14.53         10.30        44.45 o                         
   4  -5  -3         34.23         12.08        18.58 o                         
   5  -5  -3        125.06        136.18        28.46 o                         
   6  -5  -3         63.09         53.81        44.10 o                         
   7  -5  -3         51.72        114.08        52.34 o                         
   8  -5  -3         63.73         56.56        45.99 o                         
   9  -5  -3          3.32         67.03        43.59 o                         
  10  -5  -3         41.42         50.67        81.74 o                         
   4  -4  -3        500.40        474.29        32.19 o                         
   5  -4  -3        108.09        118.10        20.26 o                         
   6  -4  -3        103.15         91.73        42.34 o                         
   7  -4  -3         26.90         86.58        55.57 o                         
   8  -4  -3         60.32         92.29        30.69 o                         
   9  -4  -3          8.71         23.69        41.76 o                         
  10  -4  -3         16.12        -49.10       127.90 o                         
   4  -3  -3         65.47         56.03        16.17 o                         
   5  -3  -3          9.57        -22.85        22.85 o                         
   6  -3  -3         41.45         23.82        37.05 o                         
   7  -3  -3        179.24        186.32        34.72 o                         
   8  -3  -3         52.21         61.69        30.44 o                         
   9  -3  -3         74.61         58.15        42.20 o                         
  10  -3  -3         20.88         20.35        45.18 o                         
   4  -2  -3        165.54        174.23        28.08 o                         
   5  -2  -3        296.43        344.31        58.36 o                         
   6  -2  -3         30.94         24.44        22.82 o                         
   7  -2  -3          3.49          3.64        31.94 o                         
   8  -2  -3         29.63         13.89        28.91 o                         
   9  -2  -3         44.82         32.18        40.85 o                         
  10  -2  -3         32.91         53.08        71.89 o                         
   4  -1  -3        392.27        391.44        25.78 o                         
   5  -1  -3        383.98        394.63        28.32 o                         
   6  -1  -3          1.74         48.21        21.88 o                         
   7  -1  -3         47.57         41.26        30.74 o                         
   8  -1  -3         55.88         56.94        28.16 o                         
   9  -1  -3         58.98         59.33        40.64 o                         
  10  -1  -3         11.27         -7.56        43.19 o                         
   4   0  -3        207.19        197.58        26.02 o                         
   5   0  -3         30.03         18.51        20.59 o                         
   6   0  -3         47.32         54.67        21.36 o                         
   7   0  -3          2.25         -3.91        31.31 o                         
   8   0  -3          7.48        -23.41        52.04 o                         
   9   0  -3         13.57         14.23        68.65 o                         
  10   0  -3         10.78         49.96        43.97 o                         
   4   1  -3        373.31        398.13        24.56 o                         
   5   1  -3        362.93        334.11        25.64 o                         
   6   1  -3          6.50          1.40        21.13 o                         
   7   1  -3         82.56         86.98        30.18 o                         
   8   1  -3         48.85         92.07        44.45 o                         
   9   1  -3         70.89        -14.45        39.70 o                         
  10   1  -3         35.69         15.57        43.73 o                         
   4   2  -3        295.05        300.19        18.38 o                         
   5   2  -3        257.02        282.55        35.87 o                         
   6   2  -3         37.97         54.69        33.81 o                         
   7   2  -3          1.42          7.20        23.42 o                         
   8   2  -3         21.53          6.47        35.28 o                         
   9   2  -3         20.89         50.84        40.02 o                         
  10   2  -3         43.43         46.32        56.89 o                         
   4   3  -3         81.31        100.58        16.91 o                         
   5   3  -3         13.11          3.26        20.35 o                         
   6   3  -3         45.87         85.26        36.16 o                         
   7   3  -3        153.33        225.88        25.90 o                         
   8   3  -3         90.07        148.34        36.68 o                         
   9   3  -3         75.99         62.71        39.80 o                         
  10   3  -3          6.63         -7.95        43.66 o                         
   4   4  -3        360.28        320.28        22.74 o                         
   6   4  -3         83.75        136.42        36.16 o                         
   7   4  -3         33.78         36.16        42.63 o                         
   8   4  -3         55.76         74.75        54.10 o                         
   9   4  -3         12.23        -38.95        38.95 o                         
  10   4  -3         22.42         12.35        60.57 o                         
   3   5  -3         24.10         40.61        12.68 o                         
   4   5  -3         39.18         36.16        25.58 o                         
   5   5  -3        132.49        131.72        33.52 o                         
   6   5  -3         62.45         38.71        24.84 o                         
   7   5  -3         88.82         90.56        45.28 o                         
   8   5  -3         53.97         73.80        49.69 o                         
   9   5  -3          8.65        166.13       105.55 o                         
  10   5  -3         30.57         80.27        62.04 o                         
   2   6  -3         48.48         12.75        13.52 o                         
   3   6  -3        257.74        264.89        15.33 o                         
   4   6  -3        225.06        211.80        17.77 o                         
   5   6  -3        178.01        211.10        33.52 o                         
   6   6  -3        172.86        193.85        57.63 o                         
   7   6  -3         85.85         73.21        42.93 o                         
   8   6  -3         34.47        113.49        49.39 o                         
   1   7  -3        165.21        188.52        18.07 o                         
   2   7  -3        353.89        443.86        28.14 o                         
   3   7  -3         46.24         18.58        19.55 o                         
   4   7  -3        445.60        502.70        51.01 o                         
   5   7  -3         39.57         44.03        14.68 o                         
   6   7  -3         81.71         98.44        30.65 o                         
   7   7  -3         83.92        100.55        43.81 o                         
   0   8  -3        378.68        347.93        32.34 o                         
   1   8  -3         93.08         93.60        18.81 o                         
   2   8  -3          1.04          0.79        19.70 o                         
   3   8  -3         53.88         81.08        19.22 o                         
   4   8  -3        121.73        154.65        28.52 o                         
   5   8  -3         11.13         42.80        20.96 o                         
   6   8  -3         66.92         23.63        46.45 o                         
   7   8  -3          9.88        -15.88        35.28 o                         
  -1   9  -3        568.87        421.91        39.40 o                         
   0   9  -3         63.52         36.46        29.11 o                         
   1   9  -3        248.61        273.82        39.69 o                         
   2   9  -3         64.14         33.66        51.75 o                         
   3   9  -3        153.64         97.12        22.13 o                         
   4   9  -3         50.94         58.03        31.30 o                         
   5   9  -3        117.45         92.53        20.37 o                         
   6   9  -3         32.98         37.38        20.40 o                         
   7   9  -3         10.36         -6.15        32.64 o                         
  -1  10  -3        114.92        157.01        35.58 o                         
   0  10  -3         16.38        -31.17        31.17 o                         
   1  10  -3         24.70         33.81        33.22 o                         
   2  10  -3         20.62        -11.17        32.64 o                         
   3  10  -3         51.43         86.74        34.40 o                         
   4  10  -3         18.74        -23.88        39.25 o                         
   5  10  -3         51.48         29.08        27.22 o                         
   6  10  -3         25.52         35.44        27.63 o                         
   7  10  -3          5.68         16.85        29.22 o                         
  -2  11  -3        162.70         96.17        34.55 o                         
  -1  11  -3         56.63        -22.35        36.46 o                         
   0  11  -3        262.45        241.98        43.22 o                         
   1  11  -3         41.81         93.20        39.99 o                         
   2  11  -3        138.18        136.42        37.93 o                         
   3  11  -3         26.44          2.19        51.45 o                         
   4  11  -3        103.54         91.27        30.02 o                         
   5  11  -3         69.48         42.17        29.64 o                         
   6  11  -3         21.58         -8.31        61.01 o                         
   7  11  -3          9.02         -8.68        29.44 o                         
  -1  12  -3         15.23         52.63        40.87 o                         
   0  12  -3        209.90        124.08        41.75 o                         
   1  12  -3         13.76         42.34        39.10 o                         
   2  12  -3        125.39        118.43        31.05 o                         
   3  12  -3        229.83        318.36        73.36 o                         
   4  12  -3          3.10         -3.84        31.50 o                         
   5  12  -3         24.49         47.37        33.12 o                         
   6  12  -3          0.68         23.76        31.56 o                         
   7  12  -3         15.72         77.57        32.40 o                         
  -2  13  -3         15.17         23.52        44.98 o                         
  -1  13  -3         16.15        -25.87        41.75 o                         
   0  13  -3         15.06         -9.41        40.28 o                         
   1  13  -3         68.06         37.97        54.54 o                         
   2  13  -3         11.87         50.19        49.39 o                         
   3  13  -3         60.67         36.75        33.62 o                         
   4  13  -3         14.43         55.53        35.39 o                         
   5  13  -3          8.63         42.27        35.39 o                         
   6  13  -3         24.56         20.37        34.74 o                         
  -2  14  -3         38.24        -10.88        46.75 o                         
  -1  14  -3          9.44        -31.46        44.10 o                         
   0  14  -3         15.82        -14.92        33.40 o                         
   1  14  -3         38.82         48.58        37.19 o                         
   2  14  -3          5.69        -34.51        34.51 o                         
   3  14  -3         28.34         12.06        36.32 o                         
   4  14  -3         26.33         -9.70        40.13 o                         
   5  14  -3          0.61        -26.45        56.16 o                         
  -2  15  -3          8.95        -18.64        36.82 o                         
  -1  15  -3         24.22        -39.69        56.45 o                         
   0  15  -3          0.26          9.51        41.48 o                         
   1  15  -3          1.32         34.49        38.22 o                         
   2  15  -3          7.99        -19.19        37.51 o                         
   3  15  -3          0.02         -7.62        38.70 o                         
   4 -15  -2          1.76        -55.57        55.57 o                         
   3 -14  -2         47.92         -5.00        46.75 o                         
   4 -14  -2          6.73        -44.98        54.39 o                         
   5 -14  -2          1.99         39.10        60.57 o                         
   3 -13  -2          9.26        -30.25        30.25 o                         
   4 -13  -2         45.14         44.69        52.34 o                         
   5 -13  -2          6.59        -37.05       110.55 o                         
   6 -13  -2          0.55        -63.51        63.51 o                         
   2 -12  -2        223.06        204.64        38.81 o                         
   3 -12  -2         85.36        117.31        41.75 o                         
   4 -12  -2         66.07         11.00        35.58 o                         
   5 -12  -2          0.36         26.46        55.86 o                         
   6 -12  -2          2.43        -18.23        63.21 o                         
   7 -12  -2          0.02        -27.05        65.27 o                         
   2 -11  -2         63.37         52.63        34.69 o                         
   3 -11  -2         38.80         15.88        38.52 o                         
   4 -11  -2          5.71          0.59        43.51 o                         
   5 -11  -2         33.61         34.94        35.65 o                         
   6 -11  -2         14.62        -22.93        60.57 o                         
   7 -11  -2          1.29        -21.46        64.98 o                         
   3 -10  -2        220.82        264.03        39.40 o                         
   4 -10  -2         56.12         53.51        41.46 o                         
   5 -10  -2         66.92         82.94        33.37 o                         
   6 -10  -2         15.90        109.67        55.57 o                         
   7 -10  -2          3.11         83.50        64.39 o                         
   8 -10  -2          2.89         64.98        68.80 o                         
   1  -9  -2        292.68        273.44        46.75 o                         
   2  -9  -2         36.45         18.20        18.83 o                         
   3  -9  -2        157.25        131.79        26.95 o                         
   4  -9  -2        146.57        187.91        30.99 o                         
   5  -9  -2         31.55         34.11        42.93 o                         
   6  -9  -2         43.76         22.64        55.28 o                         
   7  -9  -2         16.31          6.40        41.77 o                         
   8  -9  -2         36.64        -30.62        46.26 o                         
   1  -8  -2        129.11        157.89        49.69 o                         
   2  -8  -2         63.79         49.58        16.14 o                         
   3  -8  -2         68.58         71.10        23.82 o                         
   4  -8  -2        192.34        233.25        29.78 o                         
   5  -8  -2         46.48         42.04        41.46 o                         
   6  -8  -2         13.16        -19.67        27.63 o                         
   7  -8  -2         12.85        100.60        41.05 o                         
   8  -8  -2         11.09        213.02        98.64 o                         
   9  -8  -2          6.85        -26.75        48.09 o                         
   1  -7  -2          9.71         -5.88        25.29 o                         
   2  -7  -2        298.23        267.62        27.08 o                         
   3  -7  -2        162.69        179.76        34.99 o                         
   4  -7  -2        190.41        190.82        35.87 o                         
   5  -7  -2        299.89        285.70        84.38 o                         
   6  -7  -2          4.42          2.33        27.58 o                         
   7  -7  -2         41.90         45.52        58.95 o                         
   8  -7  -2         46.65         47.28        42.17 o                         
   9  -7  -2          5.49        -17.79        45.71 o                         
   2  -6  -2         82.68         85.99        16.18 o                         
   3  -6  -2        809.14        939.50        33.72 o                         
   4  -6  -2         12.60          2.32        22.64 o                         
   5  -6  -2        233.97        206.36        57.63 o                         
   6  -6  -2         59.44         54.30        26.15 o                         
   7  -6  -2         48.95         76.32        36.90 o                         
   8  -6  -2         83.67         64.15        40.65 o                         
   9  -6  -2         30.98         -6.17        43.61 o                         
   2  -5  -2        141.57        144.09        14.60 o                         
   3  -5  -2        800.25        782.70        24.64 o                         
   4  -5  -2        494.29        533.23        47.57 o                         
   5  -5  -2        207.51        239.44        41.00 o                         
   6  -5  -2        260.80        176.75        26.15 o                         
   7  -5  -2         44.05         43.22        57.63 o                         
   8  -5  -2         98.78         92.94        41.60 o                         
   9  -5  -2         46.62        107.42       152.59 o                         
  10  -5  -2         11.53        -25.28        46.30 o                         
   3  -4  -2         87.56         76.44        10.30 o                         
   4  -4  -2        215.50        261.95        19.50 o                         
   5  -4  -2        190.40        157.56        41.92 o                         
   6  -4  -2        339.23        309.97        26.41 o                         
   7  -4  -2         66.56        104.31        35.52 o                         
   8  -4  -2        133.28        193.51        71.89 o                         
   9  -4  -2         20.96         36.87        42.07 o                         
  10  -4  -2         21.65         87.91       118.19 o                         
   3  -3  -2        483.46        438.19        18.87 o                         
   4  -3  -2       1021.83        986.66        36.22 o                         
   5  -3  -2        137.31        130.66        30.95 o                         
   6  -3  -2        153.83        146.53        23.04 o                         
   7  -3  -2        388.57        375.88        61.16 o                         
   8  -3  -2        212.99        224.64        40.80 o                         
   9  -3  -2        142.18        120.46        70.12 o                         
  10  -3  -2         10.51         70.35        44.97 o                         
   3  -2  -2       1397.85       1321.44        43.03 o                         
   5  -2  -2        348.68        294.96        24.13 o                         
   6  -2  -2          6.38         30.89        21.11 o                         
   8  -2  -2         82.68        166.19        47.04 o                         
   9  -2  -2         25.59         71.29        46.16 o                         
  10  -2  -2         21.64         75.98        86.15 o                         
   3  -1  -2       1072.09       1038.41        34.82 o                         
   4  -1  -2        149.75        160.90        14.83 o                         
   5  -1  -2        169.39        175.39        22.51 o                         
   6  -1  -2         69.92         39.30        21.26 o                         
   7  -1  -2        473.69        632.51        90.26 o                         
   8  -1  -2         42.02         62.14        53.95 o                         
   9  -1  -2         41.40         56.54        48.29 o                         
  10  -1  -2         23.27        -12.35        58.22 o                         
   3   0  -2         19.26         26.89         8.54 o                         
   4   0  -2        759.73        741.68        31.09 o                         
   5   0  -2         52.89         63.12        37.93 o                         
   6   0  -2         12.57         -0.68        21.53 o                         
   7   0  -2         99.97        127.70        35.68 o                         
   8   0  -2          0.88         18.23        51.75 o                         
   9   0  -2          5.85         -9.94        53.81 o                         
  10   0  -2        142.94         97.91        60.57 o                         
   3   1  -2       1271.44       1140.86        37.11 o                         
   4   1  -2        118.31        133.15        18.49 o                         
   5   1  -2         97.29         72.64        19.23 o                         
   6   1  -2         67.33         73.24        20.46 o                         
   7   1  -2        498.50        631.27        44.21 o                         
   8   1  -2         38.22         66.70        44.20 o                         
   9   1  -2         45.78         48.67        47.59 o                         
  10   1  -2         12.54         20.88        58.51 o                         
   3   2  -2       1274.46       1156.11        30.89 o                         
   4   2  -2        149.44        136.38        17.12 o                         
   5   2  -2        249.19        226.39        30.58 o                         
   6   2  -2         15.62         -5.47        25.87 o                         
   7   2  -2        190.29        220.70        36.45 o                         
   8   2  -2         80.38        143.21        58.95 o                         
   9   2  -2         50.98        -51.75        51.75 o                         
  10   2  -2         32.69         45.57        58.80 o                         
   3   3  -2        482.19        455.43        29.40 o                         
   4   3  -2       1154.04       1156.87        47.77 o                         
   5   3  -2         97.92         70.07        20.96 o                         
   6   3  -2        155.85        197.05        29.32 o                         
   7   3  -2        454.54        497.75        86.59 o                         
   8   3  -2        217.56        231.57        43.78 o                         
   9   3  -2        182.17        149.36        91.15 o                         
  10   3  -2         15.70         35.87        59.39 o                         
   0   4  -2        497.86        420.71        18.08 o                         
   1   4  -2         95.56         80.94         8.61 o                         
   2   4  -2        503.12        536.29        16.49 o                         
   3   4  -2        102.46        113.21        16.00 o                         
   4   4  -2        244.68        269.83        15.35 o                         
   5   4  -2        119.88         88.38        20.50 o                         
   6   4  -2        431.71        343.41        42.93 o                         
   7   4  -2         50.58         86.12        42.34 o                         
   8   4  -2        245.81        257.85        77.33 o                         
   9   4  -2         20.22         10.00        54.69 o                         
  10   4  -2          4.31         16.17        59.39 o                         
  -1   5  -2       1032.42       1026.32        35.24 o                         
   0   5  -2         29.60         39.99        10.16 o                         
   1   5  -2         26.11         27.83         9.76 o                         
   2   5  -2         63.53         64.67        10.90 o                         
   3   5  -2        453.57        454.15        29.84 o                         
   4   5  -2        313.15        316.72        13.65 o                         
   5   5  -2        292.73        334.49        36.13 o                         
   6   5  -2        183.58        133.73        25.76 o                         
   7   5  -2         49.85         71.57        31.66 o                         
   9   5  -2         34.30         40.28        55.28 o                         
  10   5  -2         23.73        -47.04        59.98 o                         
  -2   6  -2        171.82        145.91        15.90 o                         
  -1   6  -2       1013.60       1095.54        38.77 o                         
   0   6  -2         77.07         45.77        15.95 o                         
   1   6  -2        183.15        167.76        14.74 o                         
   2   6  -2        104.97        120.06        13.72 o                         
   3   6  -2        444.61        477.31        26.60 o                         
   4   6  -2         14.19          9.28        12.80 o                         
   5   6  -2        262.76        285.16        17.71 o                         
   6   6  -2         42.75         46.07        14.92 o                         
   7   6  -2         58.11         28.23        44.10 o                         
   8   6  -2         55.31         33.81        48.81 o                         
   9   6  -2         21.21         44.98        55.57 o                         
  -4   7  -2        102.84        112.76        25.24 o                         
  -3   7  -2         83.66        107.42        24.40 o                         
  -2   7  -2         52.43         53.16        14.89 o                         
  -1   7  -2          8.67         28.31        11.42 o                         
   0   7  -2        455.18        519.18        27.53 o                         
   1   7  -2          8.31          5.91        14.24 o                         
   2   7  -2        355.85        344.22        34.69 o                         
   3   7  -2        132.58        136.23        25.29 o                         
   4   7  -2        216.59        207.01        18.88 o                         
   5   7  -2        280.42        233.19        26.31 o                         
   6   7  -2          9.93          3.68        19.16 o                         
   7   7  -2         50.47         37.93        43.81 o                         
   8   7  -2         51.44         23.52        49.98 o                         
   9   7  -2          5.77        -36.46        72.33 o                         
  -4   8  -2         67.37         10.29        40.28 o                         
  -3   8  -2         90.82        122.92        18.36 o                         
  -2   8  -2        672.52        712.11        31.12 o                         
  -1   8  -2        171.67        172.11        30.72 o                         
   0   8  -2        173.96        151.57        18.60 o                         
   1   8  -2        103.07         55.28        24.11 o                         
   2   8  -2         36.89         46.22        20.29 o                         
   3   8  -2         19.03         47.78        32.61 o                         
   4   8  -2        140.15        130.01        24.13 o                         
   5   8  -2         16.18         36.55        18.16 o                         
   6   8  -2         14.37         26.21        34.69 o                         
   7   8  -2          6.06         10.88        22.40 o                         
   8   8  -2         12.88         15.88        51.45 o                         
   9   8  -2          8.25         69.98        66.45 o                         
  -5   9  -2         33.75        102.02        64.10 o                         
  -4   9  -2        178.42        220.43        35.95 o                         
  -3   9  -2        144.76        136.36        46.90 o                         
  -2   9  -2         66.66         79.46        32.34 o                         
  -1   9  -2        102.36         93.07        20.99 o                         
   0   9  -2         19.89         20.89        35.43 o                         
   1   9  -2        109.99        129.01        21.10 o                         
   2   9  -2          9.62         14.05        20.48 o                         
   3   9  -2         97.88         55.25        18.42 o                         
   4   9  -2         90.65         72.05        19.97 o                         
   5   9  -2         40.28         31.80        20.20 o                         
   6   9  -2         48.20         54.72        20.18 o                         
   7   9  -2         14.68         15.29        31.46 o                         
   8   9  -2         19.00        -19.99        30.87 o                         
  -5  10  -2        124.57        190.52        66.45 o                         
  -4  10  -2         36.09          3.13        34.67 o                         
  -3  10  -2        680.89        662.99        41.10 o                         
  -2  10  -2         46.24         38.73        24.31 o                         
  -1  10  -2        458.79        397.80        41.16 o                         
   0  10  -2        137.56        183.17        33.52 o                         
   1  10  -2         40.77        109.67        33.22 o                         
   2  10  -2         26.86         48.30        25.70 o                         
   3  10  -2         89.39        155.74        81.88 o                         
   4  10  -2         33.09         63.00        71.59 o                         
   5  10  -2         45.65         43.66        25.07 o                         
   6  10  -2          3.36         36.89        22.06 o                         
   7  10  -2          6.08         74.97        36.46 o                         
   8  10  -2          1.06        -15.29        34.69 o                         
  -5  11  -2         11.40        -19.41        65.86 o                         
  -4  11  -2         59.17         94.15        31.72 o                         
  -3  11  -2         55.01         17.78        28.67 o                         
  -2  11  -2        303.08        229.63        50.86 o                         
  -1  11  -2        159.56        102.61        37.05 o                         
   0  11  -2        155.78        143.77        37.63 o                         
   1  11  -2         79.27        122.13        34.40 o                         
   2  11  -2        139.50        177.63        76.15 o                         
   3  11  -2         62.26         40.07        29.50 o                         
   4  11  -2         27.05         -4.59        29.29 o                         
   5  11  -2         24.76         14.21        29.80 o                         
   6  11  -2          3.94        -28.72        28.72 o                         
   7  11  -2          9.02         35.87        38.81 o                         
  -5  12  -2         13.09         62.50        54.01 o                         
  -4  12  -2         31.40          4.84        34.52 o                         
  -3  12  -2         15.82         -0.95        26.70 o                         
  -2  12  -2        101.01        110.51        27.05 o                         
  -1  12  -2         53.75         21.76        38.52 o                         
   0  12  -2        112.85        103.01        57.63 o                         
   1  12  -2         68.77         75.58        29.97 o                         
   2  12  -2        178.81        145.80        33.07 o                         
   3  12  -2         85.93        119.32        41.31 o                         
   4  12  -2         62.45         71.34        33.09 o                         
   5  12  -2          0.71         31.42        33.65 o                         
   6  12  -2          1.16         87.56        34.82 o                         
   7  12  -2          0.31        140.25        76.15 o                         
  -5  13  -2          4.67         -1.99        44.54 o                         
  -4  13  -2          2.37         24.26        30.10 o                         
  -3  13  -2         29.22          9.30        27.50 o                         
  -2  13  -2         19.30          4.71        24.33 o                         
  -1  13  -2         34.11         22.06        31.77 o                         
   0  13  -2         76.64          2.33        31.39 o                         
   1  13  -2          6.20        -26.59        31.86 o                         
   2  13  -2         11.61         51.75        33.72 o                         
   3  13  -2          8.09          6.79        44.69 o                         
   4  13  -2         95.15         80.65        36.31 o                         
   5  13  -2          1.66         -4.03        34.59 o                         
   6  13  -2         10.49          8.61        33.54 o                         
  -4  14  -2         11.75        107.32        39.34 o                         
  -3  14  -2         38.27         14.63        36.77 o                         
  -2  14  -2          5.67         22.10        35.18 o                         
  -1  14  -2          2.25         -4.51        34.45 o                         
   0  14  -2         18.27        -25.63        33.88 o                         
   1  14  -2        156.59         86.83        34.90 o                         
   2  14  -2         83.88        142.44        47.04 o                         
   3  14  -2         63.50         56.81        36.98 o                         
   4  14  -2         35.45          8.83        35.85 o                         
   5  14  -2          0.75        -36.54        36.54 o                         
  -3  15  -2          3.00         45.57        64.10 o                         
  -2  15  -2         26.94        -18.33        42.39 o                         
  -1  15  -2          1.94        -22.10        54.25 o                         
   0  15  -2         28.06        -22.55        36.37 o                         
   1  15  -2         31.83         11.80        37.01 o                         
   2  15  -2          2.01        -18.93        40.72 o                         
   3  15  -2          2.16         -4.77        38.35 o                         
   4  15  -2          0.55         16.84        38.85 o                         
   0  16  -2          5.58         17.94        62.04 o                         
   1  16  -2          4.39        -17.94        63.21 o                         
   3 -14  -1         23.83        115.25        47.04 o                         
   3 -13  -1         49.47         60.57        44.10 o                         
   4 -13  -1         16.37        -50.28        50.28 o                         
   5 -13  -1         82.09         62.04        57.92 o                         
   2 -12  -1         66.54         50.86        37.93 o                         
   3 -12  -1         70.51         14.41        44.40 o                         
   4 -12  -1         20.41        -16.83        33.86 o                         
   5 -12  -1          3.93        -54.98        54.98 o                         
   6 -12  -1         18.10         46.75        62.04 o                         
   2 -11  -1        274.06        293.13        44.69 o                         
   3 -11  -1         10.54          3.38        29.31 o                         
   4 -11  -1        157.62        191.89        44.54 o                         
   5 -11  -1        109.34         95.26        53.51 o                         
   6 -11  -1         76.94         97.09        54.98 o                         
   7 -11  -1         34.35         52.56        47.01 o                         
   2 -10  -1        100.01        100.17        23.52 o                         
   3 -10  -1        167.16        161.92        27.21 o                         
   4 -10  -1         33.45         20.57        29.49 o                         
   5 -10  -1         19.77         49.86        28.81 o                         
   6 -10  -1        212.05        237.02        66.40 o                         
   7 -10  -1          8.72        109.87        46.35 o                         
   8 -10  -1         12.05         31.46        68.80 o                         
  -3  -9  -1          3.45         -0.88        34.99 o                         
   2  -9  -1        148.94        142.29        21.76 o                         
   3  -9  -1         57.81         34.16        18.50 o                         
   4  -9  -1         73.19         83.88        23.68 o                         
   5  -9  -1         91.05         98.05        26.64 o                         
   6  -9  -1         22.31         21.85        35.88 o                         
   7  -9  -1         75.63         65.86        42.92 o                         
   8  -9  -1         43.97         11.76        64.68 o                         
  -3  -8  -1         11.70         22.93        43.51 o                         
  -2  -8  -1        294.40        290.19        44.98 o                         
  -1  -8  -1         54.70         40.28        34.99 o                         
   0  -8  -1        118.37        123.49        17.05 o                         
   1  -8  -1         60.86         69.39        24.99 o                         
   2  -8  -1        558.75        567.94        31.94 o                         
   3  -8  -1        411.67        379.12        26.61 o                         
   4  -8  -1        461.23        486.66        37.01 o                         
   5  -8  -1         42.00         38.41        23.51 o                         
   6  -8  -1         65.25         59.72        27.49 o                         
   7  -8  -1          7.86         -7.19        31.22 o                         
   8  -8  -1         12.66         22.93        61.45 o                         
   9  -8  -1         16.96         30.28        86.44 o                         
  -3  -7  -1         96.10         81.44        34.69 o                         
  -2  -7  -1          3.34         37.63        33.52 o                         
  -1  -7  -1          1.93         -2.06        29.11 o                         
   0  -7  -1        259.39        254.32        33.81 o                         
   1  -7  -1        206.09        221.72        67.62 o                         
   2  -7  -1        153.84        189.62        21.82 o                         
   3  -7  -1         96.04        108.44        18.31 o                         
   4  -7  -1        280.92        316.18        21.60 o                         
   5  -7  -1         37.80         46.32        21.57 o                         
   6  -7  -1         23.79         21.80        26.20 o                         
   7  -7  -1         31.18          7.82        29.39 o                         
   8  -7  -1         76.25         43.54        83.94 o                         
   9  -7  -1          7.54         80.56        95.26 o                         
  -2  -6  -1         16.66          2.35        23.82 o                         
  -1  -6  -1        181.42        176.70        27.05 o                         
   0  -6  -1         74.76         49.69        23.82 o                         
   1  -6  -1        560.65        533.98        19.09 o                         
   2  -6  -1        118.16        109.18        12.74 o                         
   3  -6  -1       4460.96       4680.03       113.76 o                         
   4  -6  -1        292.90        250.37        16.79 o                         
   5  -6  -1        282.98        296.52        22.90 o                         
   6  -6  -1        132.34        162.19        37.86 o                         
   7  -6  -1        125.44        146.69        42.62 o                         
   8  -6  -1        100.99        138.86        48.54 o                         
   9  -6  -1         12.87         53.22        92.32 o                         
  -1  -5  -1        132.80        121.72        20.29 o                         
   0  -5  -1        117.83        111.43        19.11 o                         
   1  -5  -1       2799.41       2650.60        63.26 o                         
   2  -5  -1        817.10        774.82        25.20 o                         
   3  -5  -1       2983.05       2979.24        63.79 o                         
   4  -5  -1        756.87        662.53        25.28 o                         
   5  -5  -1        256.37        303.77        28.84 o                         
   6  -5  -1        556.18        704.52        46.55 o                         
   7  -5  -1        159.18        196.70        46.16 o                         
   8  -5  -1         14.13         20.87        46.02 o                         
   9  -5  -1         22.83        110.84        91.73 o                         
   0  -4  -1       3762.83       3732.54       162.30 o                         
   1  -4  -1        290.77        270.13        12.12 o                         
   2  -4  -1       1919.99       1916.12        41.87 o                         
   3  -4  -1       1451.50       1513.25        35.80 o                         
   4  -4  -1       2093.28       2206.34        58.93 o                         
   5  -4  -1        833.40        808.02        37.75 o                         
   6  -4  -1        371.97        423.05        45.52 o                         
   7  -4  -1        185.67        235.48        32.10 o                         
   8  -4  -1         68.26        123.32        33.77 o                         
   9  -4  -1          9.23        -43.76        43.76 o                         
  10  -4  -1          6.52         34.11       124.66 o                         
   1  -3  -1        812.47       1065.48        51.14 o                         
   2  -3  -1       2463.21       2821.36        66.48 o                         
   3  -3  -1        911.22        948.27        24.63 o                         
   4  -3  -1        184.17        204.90        51.89 o                         
   5  -3  -1        659.00        675.51        40.72 o                         
   6  -3  -1        394.61        414.69        32.15 o                         
   7  -3  -1          2.78          0.14        28.43 o                         
   8  -3  -1        141.73        173.80        33.82 o                         
   9  -3  -1         34.10         65.44        63.65 o                         
  10  -3  -1         28.33       -123.78       123.78 o                         
   1  -2  -1       2791.19       2341.92        55.00 o                         
   2  -2  -1        363.69        387.19        15.08 o                         
   3  -2  -1       9658.42       9351.52       190.45 o                         
   4  -2  -1        632.01        619.81        65.70 o                         
   5  -2  -1        479.01        528.90        32.85 o                         
   6  -2  -1        104.20        139.44        29.99 o                         
   7  -2  -1        577.54        778.53        51.56 o                         
   8  -2  -1        228.60        187.82        33.18 o                         
   9  -2  -1          6.00        -27.66        43.16 o                         
  10  -2  -1          2.36         27.15        49.33 o                         
   2  -1  -1        640.77        651.61        16.20 o                         
   3  -1  -1       2996.70       3083.11        64.37 o                         
   4  -1  -1       1028.90       1176.25        34.28 o                         
   5  -1  -1       4477.31       4832.91       140.65 o                         
   6  -1  -1        272.78        258.62        44.69 o                         
   7  -1  -1        108.62        157.84        63.36 o                         
   8  -1  -1         26.87         -7.78        32.90 o                         
   9  -1  -1         17.86         18.66        43.89 o                         
  10  -1  -1         51.87         51.47        48.60 o                         
  -5   0  -1          4.95         19.99        24.70 o                         
   2   0  -1      12715.17      10913.12       251.40 o                         
   3   0  -1        212.72        218.23        15.28 o                         
   4   0  -1        562.02        619.31        22.73 o                         
   5   0  -1         53.16         81.68        18.12 o                         
   6   0  -1        553.85        606.73        48.22 o                         
   7   0  -1          4.73        -27.74        27.74 o                         
   8   0  -1         42.49        -42.93        52.04 o                         
   9   0  -1          2.17        -33.85        43.40 o                         
  10   0  -1         34.84         36.29        48.79 o                         
  -6   1  -1         20.47         -5.29        26.17 o                         
  -5   1  -1         40.84         61.56        24.70 o                         
  -4   1  -1        121.44         89.69        14.69 o                         
  -3   1  -1        191.80        171.01        12.31 o                         
   2   1  -1        577.04        586.26        16.45 o                         
   3   1  -1       2907.92       3166.60        89.29 o                         
   4   1  -1        941.24       1135.04        38.97 o                         
   5   1  -1       4227.40       4804.76       138.05 o                         
   6   1  -1        272.69        230.55        25.70 o                         
   7   1  -1        151.02        137.46        29.84 o                         
   8   1  -1         28.24        -41.16        44.69 o                         
   9   1  -1          5.85         27.65        47.19 o                         
  10   1  -1         33.00         66.70        49.72 o                         
  -6   2  -1          2.09        -28.23        28.23 o                         
  -5   2  -1        207.05        184.37        16.72 o                         
  -4   2  -1         31.68         28.92        12.43 o                         
  -3   2  -1        334.19        298.72        21.69 o                         
  -2   2  -1        269.22        191.41        18.23 o                         
   0   2  -1        154.03        144.71         7.27 o                         
   1   2  -1       2952.00       2597.54        74.32 o                         
   2   2  -1        507.54        545.72        18.56 o                         
   3   2  -1       9125.47       9847.74       221.30 o                         
   4   2  -1        623.94        537.17        38.22 o                         
   5   2  -1        503.91        503.42        33.40 o                         
   6   2  -1         77.19        144.37        24.26 o                         
   7   2  -1        586.07        668.30        68.80 o                         
   8   2  -1        290.05        351.64        52.04 o                         
   9   2  -1          1.83         -3.60        45.01 o                         
  10   2  -1          6.12        -33.50        48.55 o                         
  -7   3  -1          2.60        -14.99        35.58 o                         
  -6   3  -1         51.93         55.86        32.05 o                         
  -5   3  -1         45.66         58.39        14.11 o                         
  -4   3  -1        201.80        234.66        15.42 o                         
  -3   3  -1         79.72         81.43        10.61 o                         
  -2   3  -1       1113.41       1120.72        29.47 o                         
  -1   3  -1        607.98        620.38        20.37 o                         
   0   3  -1       2885.88       2704.99        76.72 o                         
   1   3  -1       1139.74       1394.32        73.06 o                         
   2   3  -1       2509.93       2801.02        65.01 o                         
   3   3  -1        730.13        783.32        18.91 o                         
   4   3  -1        147.77        144.20        15.35 o                         
   5   3  -1        747.32        783.26        51.45 o                         
   6   3  -1        481.68        471.90        42.63 o                         
   7   3  -1         18.59         32.64        37.34 o                         
   8   3  -1        201.89        226.39        48.51 o                         
   9   3  -1         53.12         93.13        59.10 o                         
  10   3  -1         20.96         38.58        49.85 o                         
  -7   4  -1         70.59         99.91        32.90 o                         
  -6   4  -1        181.53        179.35        37.05 o                         
  -5   4  -1         43.23         62.65        19.55 o                         
  -4   4  -1        286.67        261.42        14.82 o                         
  -3   4  -1         10.39         40.27        10.46 o                         
  -2   4  -1       1010.49       1093.46        22.53 o                         
  -1   4  -1        410.95        404.90        13.64 o                         
   0   4  -1       3190.64       3568.79       101.87 o                         
   1   4  -1        311.46        301.96        20.58 o                         
   2   4  -1       1465.96       1515.20        39.14 o                         
   3   4  -1       1312.26       1475.76        33.52 o                         
   4   4  -1       2006.39       2173.64        55.90 o                         
   5   4  -1        856.79        887.34        55.86 o                         
   6   4  -1        409.72        408.68        39.69 o                         
   7   4  -1        165.35        238.15        41.16 o                         
   8   4  -1         89.99         91.73        46.45 o                         
   9   4  -1          4.23          1.29        44.11 o                         
  10   4  -1          8.09         73.00        58.22 o                         
  -7   5  -1        158.24        118.65        35.83 o                         
  -6   5  -1         18.84         11.35        40.43 o                         
  -5   5  -1          2.99         15.04        18.58 o                         
  -4   5  -1        156.25        169.52        16.71 o                         
  -3   5  -1        217.53        213.36        10.08 o                         
  -2   5  -1        263.83        248.30         9.21 o                         
  -1   5  -1         48.02         38.66        11.05 o                         
   0   5  -1        125.98        127.78        10.49 o                         
   1   5  -1       2386.34       2255.33        68.30 o                         
   2   5  -1        635.92        623.40        19.70 o                         
   3   5  -1       3557.82       3453.92       102.56 o                         
   4   5  -1        790.73        726.81        49.39 o                         
   5   5  -1        276.69        347.53        32.05 o                         
   6   5  -1        663.46        762.09        60.57 o                         
   7   5  -1        181.24        186.70        42.34 o                         
   8   5  -1         30.74         76.74        45.28 o                         
   9   5  -1         45.34        -14.04        82.91 o                         
  10   5  -1         31.18        -28.52       104.08 o                         
  -8   6  -1         30.08        -46.45        73.21 o                         
  -7   6  -1        130.91        201.23        54.25 o                         
  -6   6  -1         83.52         90.85        34.55 o                         
  -5   6  -1        241.73        338.60        25.26 o                         
  -4   6  -1         16.41         15.99        11.52 o                         
  -3   6  -1         15.27         19.12         9.66 o                         
  -2   6  -1          1.80         23.45         7.98 o                         
  -1   6  -1        415.17        443.20        18.93 o                         
   0   6  -1         75.26         84.33        12.36 o                         
   1   6  -1        861.84        885.04        34.20 o                         
   2   6  -1        172.95        169.68        12.63 o                         
   3   6  -1       4538.69       4507.06       109.99 o                         
   4   6  -1        251.91        233.93        33.52 o                         
   6   6  -1         99.82        111.70        19.47 o                         
   7   6  -1        115.63        167.30        41.16 o                         
   8   6  -1         93.05        126.72        41.38 o                         
   9   6  -1         13.82         41.65        45.74 o                         
  -8   7  -1         44.02         20.88        76.15 o                         
  -7   7  -1          1.01          0.72        37.16 o                         
  -6   7  -1         21.53         67.19        59.39 o                         
  -5   7  -1         14.80          7.01        21.95 o                         
  -4   7  -1         47.35         59.85        13.06 o                         
  -3   7  -1         95.30        101.41        12.45 o                         
  -2   7  -1        146.09        170.49        10.52 o                         
  -1   7  -1          7.17          7.50        14.03 o                         
   0   7  -1         36.28         49.95        14.24 o                         
   1   7  -1        134.34        147.31        28.07 o                         
   2   7  -1        122.28        114.77        19.01 o                         
   3   7  -1         82.48        120.68        20.72 o                         
   4   7  -1        428.31        451.03        71.01 o                         
   5   7  -1         24.29         80.27        29.11 o                         
   6   7  -1         33.94         55.30        24.11 o                         
   7   7  -1         27.85         10.05        20.78 o                         
   8   7  -1        101.75         61.41        40.43 o                         
   9   7  -1          7.40        114.96        92.62 o                         
  -8   8  -1         41.54         45.07        70.56 o                         
  -7   8  -1          7.75        -22.35        36.20 o                         
  -6   8  -1        273.46        306.07        71.45 o                         
  -5   8  -1         16.45         54.45        30.01 o                         
  -4   8  -1         88.57        104.94        14.18 o                         
  -3   8  -1         33.57         22.41        17.14 o                         
  -2   8  -1        238.50        224.26        15.83 o                         
  -1   8  -1         53.50         57.38        15.60 o                         
   0   8  -1        202.15        177.25        18.71 o                         
   1   8  -1          2.37         14.49        14.75 o                         
   2   8  -1        519.16        555.44        46.01 o                         
   3   8  -1        305.61        336.97        22.23 o                         
   4   8  -1        466.50        465.79        33.04 o                         
   5   8  -1         47.36         58.67        18.31 o                         
   6   8  -1         30.37         59.39        31.17 o                         
   7   8  -1         12.96          3.16        27.24 o                         
   8   8  -1          5.30        112.61        77.62 o                         
   9   8  -1         14.44        100.26        95.56 o                         
  -8   9  -1         24.16         15.42        39.25 o                         
  -7   9  -1          7.11        185.52        83.21 o                         
  -6   9  -1         69.29         80.16        40.15 o                         
  -5   9  -1         89.17        109.42        23.58 o                         
  -4   9  -1         73.00        115.48        17.52 o                         
  -3   9  -1         10.99        -12.25        13.52 o                         
  -2   9  -1         25.29         12.28        14.32 o                         
  -1   9  -1        203.62        218.26        24.21 o                         
   0   9  -1        122.15        107.50        24.23 o                         
   1   9  -1        438.81        461.11        26.20 o                         
   2   9  -1        165.20        128.44        31.05 o                         
   3   9  -1         35.76         32.12        17.93 o                         
   4   9  -1        103.87         75.20        19.80 o                         
   5   9  -1        131.85        136.68        21.31 o                         
   6   9  -1         29.02          6.36        25.95 o                         
   7   9  -1         45.63         83.79        35.28 o                         
   8   9  -1         45.32         27.35        31.35 o                         
  -7  10  -1         10.12         19.16        38.17 o                         
  -6  10  -1         68.48         37.59        38.18 o                         
  -5  10  -1         14.02         -0.54        22.20 o                         
  -4  10  -1          9.05          4.41        16.50 o                         
  -3  10  -1         50.99         58.26        18.45 o                         
  -2  10  -1         13.47          8.30        18.37 o                         
  -1  10  -1         54.29         43.60        23.93 o                         
   0  10  -1         61.89         64.82        24.28 o                         
   1  10  -1         33.60         20.15        24.56 o                         
   2  10  -1         69.77         73.20        25.43 o                         
   3  10  -1        267.22        281.15        24.95 o                         
   4  10  -1         73.28         40.64        22.30 o                         
   5  10  -1         20.40         36.38        23.11 o                         
   6  10  -1        151.05        181.23        31.86 o                         
   7  10  -1          7.80         41.77        29.97 o                         
   8  10  -1          5.17         75.86        38.81 o                         
  -7  11  -1          5.73        -24.85        44.62 o                         
  -6  11  -1         11.12         27.78        41.98 o                         
  -5  11  -1         14.48         -4.19        27.21 o                         
  -4  11  -1        166.28        191.15        39.81 o                         
  -3  11  -1         29.96         31.26        21.28 o                         
  -2  11  -1         77.96         67.06        35.27 o                         
  -1  11  -1         31.11         70.56        45.57 o                         
   0  11  -1         47.91         47.86        29.55 o                         
   1  11  -1         71.24         60.70        32.78 o                         
   2  11  -1        182.47        160.51        32.10 o                         
   3  11  -1         27.87          4.56        29.89 o                         
   4  11  -1         98.12        145.38        92.03 o                         
   5  11  -1         93.53         81.50        37.78 o                         
   6  11  -1         46.81         10.88        42.34 o                         
   7  11  -1         30.02         41.16        43.81 o                         
  -6  12  -1          2.10         -5.80        43.43 o                         
  -5  12  -1          2.52         23.49        35.22 o                         
  -4  12  -1         13.75        -20.16        22.81 o                         
  -3  12  -1          2.03         30.64        26.14 o                         
  -2  12  -1         25.14          4.71        21.84 o                         
  -1  12  -1          2.24        -42.34        42.34 o                         
   0  12  -1         17.94         30.98        30.07 o                         
   1  12  -1         54.44         11.32        32.80 o                         
   2  12  -1        166.62        106.75        49.25 o                         
   3  12  -1         33.23         49.10        47.04 o                         
   4  12  -1         45.17          5.81        35.90 o                         
   5  12  -1          0.84         -1.30        33.31 o                         
   6  12  -1          5.12         17.35        47.04 o                         
   7  12  -1         12.48        -46.16        46.16 o                         
  -5  13  -1          7.07        -27.03        39.85 o                         
  -4  13  -1         24.34        118.10        41.84 o                         
  -3  13  -1         19.92         28.79        26.76 o                         
  -2  13  -1         10.69        -32.07        32.07 o                         
  -1  13  -1         84.60         72.20        79.53 o                         
   0  13  -1         33.91        158.32        34.54 o                         
   1  13  -1        196.81        257.40        37.00 o                         
   2  13  -1         36.45         71.72        34.83 o                         
   3  13  -1         97.47         30.33        33.82 o                         
   4  13  -1          2.63         -4.26        34.27 o                         
   5  13  -1         53.73         18.45        34.92 o                         
   6  13  -1          6.63        -40.57        48.51 o                         
  -4  14  -1         19.35         -0.15        31.02 o                         
  -3  14  -1         16.40         10.40        52.04 o                         
  -2  14  -1         56.01         44.87        47.04 o                         
  -1  14  -1         29.98          9.75        34.85 o                         
   0  14  -1         82.98         72.27        41.75 o                         
   1  14  -1         32.07         28.78        67.62 o                         
   2  14  -1         17.63         45.37        34.91 o                         
   3  14  -1         20.74        100.69        37.75 o                         
   4  14  -1         26.13         19.17        37.31 o                         
   5  14  -1          0.10         36.72        36.78 o                         
  -3  15  -1         25.43         34.38        40.39 o                         
  -2  15  -1         55.07         87.86        49.84 o                         
  -1  15  -1          5.20        -35.18        36.50 o                         
   0  15  -1         44.05          6.23        37.27 o                         
   1  15  -1         38.24         23.49        38.69 o                         
   2  15  -1         30.66         56.89        38.05 o                         
   3  15  -1          5.46        -16.78        38.59 o                         
   4  15  -1         13.96         11.98        38.77 o                         
  -1  16  -1         53.31          3.10        39.11 o                         
   0  16  -1          9.44          9.76        41.48 o                         
   1  16  -1          1.11        -24.03        46.77 o                         
   2  16  -1          0.97          6.94        55.23 o                         
   1 -15   0         45.07         95.85        52.34 o                         
   2 -15   0         13.29         73.50        58.80 o                         
   3 -15   0          6.01         17.35        59.10 o                         
   4 -15   0         51.42        -45.57        76.74 o                         
   1 -14   0        111.20         53.51        51.75 o                         
   2 -14   0        101.25        192.88        55.57 o                         
   3 -14   0         36.81         -4.70        53.81 o                         
   4 -14   0         47.13        -57.63        57.63 o                         
   5 -14   0          8.60         -2.06        62.92 o                         
   0 -13   0          3.27        -11.76        48.22 o                         
   1 -13   0         53.48         27.64        49.39 o                         
   2 -13   0         35.59         65.27        48.51 o                         
   3 -13   0         22.64          0.88        50.28 o                         
   4 -13   0         24.43         11.17        52.34 o                         
   5 -13   0         59.13        127.90        58.51 o                         
   6 -13   0         10.93         44.97        48.14 o                         
  -1 -12   0         30.07        -40.28        40.28 o                         
   0 -12   0         58.07         91.73        46.16 o                         
   1 -12   0         34.86         36.16        44.69 o                         
   2 -12   0         13.78         50.28        45.87 o                         
   3 -12   0         23.93         34.11        44.98 o                         
   4 -12   0         18.30         88.79        48.81 o                         
   5 -12   0         37.68         20.41        40.12 o                         
   6 -12   0          8.23         39.60        44.91 o                         
   7 -12   0         11.66         16.76        61.16 o                         
  -1 -11   0         60.20         20.58        39.69 o                         
   0 -11   0          7.69         17.64        39.10 o                         
   1 -11   0         28.80        -14.41        38.22 o                         
   2 -11   0         18.02         -2.35        39.40 o                         
   3 -11   0         18.37         41.16        41.46 o                         
   4 -11   0         42.77         30.58        58.51 o                         
   5 -11   0         31.79        -37.18        37.18 o                         
   6 -11   0         97.95        153.16        43.62 o                         
   7 -11   0          2.39         -7.87        44.21 o                         
  -7 -10   0         13.23        -10.88        41.16 o                         
  -1 -10   0        262.22        370.76        41.75 o                         
   0 -10   0        210.28        176.12        37.63 o                         
   1 -10   0        325.04        363.40        40.57 o                         
   2 -10   0         32.86         51.68        23.67 o                         
   3 -10   0         35.47         18.13        23.32 o                         
   4 -10   0         10.79         13.77        31.41 o                         
   5 -10   0         30.09         14.79        35.26 o                         
   6 -10   0         44.91         30.36        45.28 o                         
   7 -10   0          8.70         68.14        45.36 o                         
   8 -10   0          5.20         38.17        51.17 o                         
  -7  -9   0         78.18        177.59        42.93 o                         
  -1  -9   0        583.47        700.64        55.28 o                         
   0  -9   0          1.93        -13.23        27.93 o                         
   1  -9   0        521.37        515.12        51.16 o                         
   2  -9   0        123.75         71.75        21.09 o                         
   3  -9   0         75.94         50.37        21.23 o                         
   4  -9   0         33.77         18.06        30.88 o                         
   5  -9   0         36.28         32.72        47.19 o                         
   6  -9   0         58.87         33.15        38.55 o                         
   7  -9   0         75.45        149.62        43.66 o                         
   8  -9   0         24.08         41.77        44.21 o                         
  -7  -8   0         16.81         87.62        39.99 o                         
  -6  -8   0         10.18          7.94        32.64 o                         
  -1  -8   0        393.34        382.52        33.52 o                         
   0  -8   0        674.23        538.64        46.16 o                         
   1  -8   0        215.20        226.98        29.40 o                         
   2  -8   0        177.74        168.93        17.08 o                         
   3  -8   0        403.26        418.76        22.81 o                         
   4  -8   0        127.26        124.16        18.76 o                         
   5  -8   0          7.18         18.83        21.10 o                         
   6  -8   0          1.84         18.28        33.97 o                         
   7  -8   0         16.09         23.46        31.53 o                         
   8  -8   0         10.61         69.47        32.91 o                         
  -8  -7   0         23.16         89.38        59.98 o                         
  -7  -7   0         92.15         58.51        39.40 o                         
  -6  -7   0         15.15        -32.34        32.34 o                         
  -5  -7   0         48.26         19.41        27.05 o                         
  -1  -7   0         63.19         74.09        21.76 o                         
   0  -7   0         46.56         17.05        20.29 o                         
   1  -7   0         50.49         71.74        22.05 o                         
   2  -7   0       1510.82       1417.25        40.16 o                         
   3  -7   0        425.06        503.40        23.20 o                         
   4  -7   0         31.50         20.52        21.77 o                         
   5  -7   0         60.63         74.45        18.13 o                         
   6  -7   0         42.85         60.26        28.19 o                         
   7  -7   0         81.09        131.11        45.04 o                         
   8  -7   0         24.53         89.02        58.89 o                         
   9  -7   0         13.10         28.46        50.34 o                         
  -8  -6   0         55.43         56.75        57.92 o                         
  -7  -6   0         21.56        -11.61        32.19 o                         
  -6  -6   0         29.71         42.93        33.22 o                         
  -5  -6   0         82.59         54.10        27.05 o                         
  -4  -6   0        244.78        197.29        24.99 o                         
  -1  -6   0       1175.42       1249.57        56.45 o                         
   0  -6   0       1175.04       1018.18        52.04 o                         
   1  -6   0        976.95       1052.93        29.61 o                         
   2  -6   0        231.61        233.88        14.88 o                         
   3  -6   0       1759.76       1884.24        50.58 o                         
   4  -6   0        180.60        157.41        20.47 o                         
   5  -6   0         48.62         43.85        19.39 o                         
   6  -6   0         41.42         91.73        39.99 o                         
   7  -6   0         12.49         20.02        52.92 o                         
   8  -6   0         38.81         89.09        51.75 o                         
   9  -6   0          1.41        -46.73        48.73 o                         
  -8  -5   0          1.70         78.50        60.86 o                         
  -7  -5   0        140.91        250.52        36.92 o                         
  -6  -5   0         43.01         65.27        32.93 o                         
  -5  -5   0        121.71        110.26        27.64 o                         
  -4  -5   0         88.61         95.58        13.49 o                         
  -3  -5   0        306.32        299.67        38.37 o                         
  -1  -5   0       2656.04       2819.03       114.37 o                         
   0  -5   0          3.72         -3.23        12.64 o                         
   1  -5   0       2405.67       2413.67        45.12 o                         
   2  -5   0        168.25        180.24        11.46 o                         
   3  -5   0        148.39        135.81        16.49 o                         
   4  -5   0         76.33         58.26        14.02 o                         
   5  -5   0         58.56         42.57        16.60 o                         
   6  -5   0         20.49         24.94        27.62 o                         
   7  -5   0        170.00        278.73        59.39 o                         
   8  -5   0          2.42         21.76        48.81 o                         
   9  -5   0         19.67         23.52        54.98 o                         
  -9  -4   0         16.88         73.50        65.86 o                         
  -8  -4   0         22.98         -2.06        60.57 o                         
  -7  -4   0          3.23         -8.23        49.39 o                         
  -5  -4   0        139.75         97.32        27.05 o                         
  -4  -4   0       1497.63       1477.09        51.57 o                         
  -3  -4   0        335.97        383.40        47.63 o                         
  -2  -4   0        266.26        279.32        27.05 o                         
  -1  -4   0        637.21        950.26        43.81 o                         
   0  -4   0       7199.93       7131.26       198.65 o                         
   1  -4   0        666.68        977.69        49.53 o                         
   2  -4   0         86.79         98.82        15.28 o                         
   3  -4   0        312.45        333.31        22.58 o                         
   4  -4   0       1446.52       1459.55        36.95 o                         
   5  -4   0         98.53         79.06        20.24 o                         
   6  -4   0          2.99          5.74        26.08 o                         
   7  -4   0          0.80         17.94        41.16 o                         
   8  -4   0         20.73          5.88        46.16 o                         
   9  -4   0         18.15         27.64        53.51 o                         
  10  -4   0          3.48        -59.39        59.39 o                         
  -9  -3   0          2.17        -44.40        64.68 o                         
  -8  -3   0         65.12         71.74        65.86 o                         
  -7  -3   0        106.72        185.52        54.98 o                         
  -6  -3   0          2.69         32.63        17.29 o                         
  -5  -3   0         26.32         23.49        13.55 o                         
  -4  -3   0        441.86        468.02        17.32 o                         
  -3  -3   0        737.75        763.02        21.40 o                         
  -2  -3   0       6251.33       6037.81       170.68 o                         
  -1  -3   0        975.34        968.21        29.70 o                         
   0  -3   0         11.90          7.04         4.80 o                         
   1  -3   0       1233.24       1150.30        25.77 o                         
   2  -3   0       6313.16       6448.65       115.76 o                         
   3  -3   0        506.92        521.25        17.35 o                         
   4  -3   0        464.49        419.59        25.73 o                         
   5  -3   0          3.48          5.27        20.77 o                         
   6  -3   0          5.11          9.05        28.63 o                         
   7  -3   0        105.86        155.83        42.63 o                         
   8  -3   0         68.00         35.28        45.87 o                         
   9  -3   0          7.99         86.15        52.34 o                         
  -9  -2   0          7.73         77.62        67.92 o                         
  -8  -2   0          4.36         44.98        36.46 o                         
  -7  -2   0          5.23        -25.62        28.50 o                         
  -6  -2   0         49.18         66.54        17.96 o                         
  -5  -2   0        161.99        207.34        31.48 o                         
  -4  -2   0        565.32        512.83        38.22 o                         
  -3  -2   0       4546.31       4686.98       109.49 o                         
  -2  -2   0        638.05        718.71        16.72 o                         
  -1  -2   0      11758.39      11063.63       307.49 o                         
   0  -2   0        576.58        570.71        17.57 o                         
   1  -2   0      11474.22      10407.44       170.22 o                         
   2  -2   0        671.07        752.35        21.44 o                         
   3  -2   0       4133.05       4132.91        84.46 o                         
   4  -2   0        599.27        648.10        28.90 o                         
   5  -2   0        126.45        138.13        27.84 o                         
   6  -2   0         39.57         60.41        28.09 o                         
   7  -2   0          9.46        -37.63        37.63 o                         
   8  -2   0          2.59        -41.16        43.51 o                         
   9  -2   0          6.48        -36.75        49.10 o                         
  10  -2   0          3.94         71.15        61.45 o                         
  -9  -1   0          6.26        -16.17        69.09 o                         
  -8  -1   0         18.59         50.38        66.30 o                         
  -7  -1   0         75.44         96.08        30.82 o                         
  -6  -1   0         11.43          5.86        15.80 o                         
  -5  -1   0        934.75        949.43        59.06 o                         
  -4  -1   0        607.45        603.22        18.71 o                         
  -3  -1   0        656.94        639.10        16.61 o                         
  -2  -1   0       3821.54       3532.05       112.69 o                         
  -1  -1   0       1605.69       1345.29        27.05 o                         
   1  -1   0       1794.31       1521.33        28.55 o                         
   2  -1   0       3849.59       3598.50        65.50 o                         
   3  -1   0        591.89        581.38        31.37 o                         
   4  -1   0        524.04        477.78        29.65 o                         
   5  -1   0        773.11        832.43        33.59 o                         
   6  -1   0          3.59         14.77        41.31 o                         
   7  -1   0         91.70         49.98        38.81 o                         
   8  -1   0         29.79        -15.58        43.81 o                         
   9  -1   0          6.48        -12.05        48.81 o                         
  10  -1   0          1.90         -5.59        56.75 o                         
  -9   0   0         14.28          3.11        37.74 o                         
  -8   0   0          0.34        -11.65        58.07 o                         
  -7   0   0        120.93        117.64        31.66 o                         
  -6   0   0         42.34         17.41        16.13 o                         
  -5   0   0        906.33        962.69        32.21 o                         
  -4   0   0       1121.82       1049.09        31.31 o                         
  -3   0   0        241.73        212.33        10.39 o                         
  -2   0   0      30678.85      28880.30       566.94 o                         
  -1   0   0          3.85          4.41         1.66 o                         
   1   0   0          3.85          1.49         1.51 o                         
   2   0   0      30678.71      28554.07       567.12 o                         
   3   0   0        241.72        236.16        10.95 o                         
   4   0   0       1121.70       1108.94        39.90 o                         
   5   0   0        906.35        927.33        44.28 o                         
   6   0   0         42.34         55.00        40.57 o                         
   7   0   0        120.95        223.75        41.46 o                         
   8   0   0          0.34          3.82        42.63 o                         
   9   0   0         14.28         30.28        50.28 o                         
  10   0   0          1.43         69.39        57.33 o                         
 -10   1   0          1.89        -77.91        77.91 o                         
  -9   1   0          6.47         29.91        38.33 o                         
  -8   1   0         29.75         19.69        34.70 o                         
  -7   1   0         91.78        141.56        30.89 o                         
  -6   1   0          3.55        -16.22        16.22 o                         
  -5   1   0        772.44        818.25        30.58 o                         
  -4   1   0        524.50        500.36        21.13 o                         
  -3   1   0        591.57        579.98        18.51 o                         
  -2   1   0       3849.38       3687.25        73.25 o                         
  -1   1   0       1794.48       1625.00        28.35 o                         
   1   1   0       1605.69       1319.49        38.35 o                         
   2   1   0       3821.43       3643.13        83.12 o                         
   3   1   0        656.57        639.14        17.33 o                         
   4   1   0        607.82        563.33        22.49 o                         
   5   1   0        933.96        992.23        49.25 o                         
   6   1   0         11.44          8.48        25.53 o                         
   7   1   0         75.59          7.94        37.93 o                         
   8   1   0         18.59         19.11        43.81 o                         
   9   1   0          6.25         82.32        52.04 o                         
 -10   2   0          3.96          2.18        63.79 o                         
  -9   2   0          6.50         -2.83        38.73 o                         
  -8   2   0          2.59         14.41        35.23 o                         
  -7   2   0          9.51        -20.96        29.99 o                         
  -6   2   0         39.45         42.62        17.27 o                         
  -5   2   0        126.25        143.29        15.79 o                         
  -4   2   0        598.56        656.47        38.19 o                         
  -3   2   0       4130.29       4132.46        97.27 o                         
  -2   2   0        670.78        764.29        15.40 o                         
  -1   2   0      11489.61      10613.98       147.34 o                         
   0   2   0        576.79        564.08        28.81 o                         
   1   2   0      11774.31      10924.65       250.78 o                         
   2   2   0        637.75        777.74        26.49 o                         
   3   2   0       4543.34       4701.52       134.30 o                         
   4   2   0        564.62        586.13        22.04 o                         
   5   2   0        161.75        174.75        30.14 o                         
   6   2   0         49.06         44.13        26.00 o                         
   7   2   0          5.25          2.06        37.34 o                         
   8   2   0          4.35         48.81        78.21 o                         
   9   2   0          7.76         45.28        51.45 o                         
 -10   3   0          1.58         57.33        52.34 o                         
  -9   3   0          7.98         24.83        39.08 o                         
  -8   3   0         68.06         81.17        35.87 o                         
  -7   3   0        105.79        209.71        41.60 o                         
  -6   3   0          5.07        -10.62        21.42 o                         
  -5   3   0          3.46         14.01        16.67 o                         
  -4   3   0        466.45        448.16        21.62 o                         
  -3   3   0        507.32        520.84        12.92 o                         
  -2   3   0       6310.35       6435.20       105.15 o                         
  -1   3   0       1232.19       1200.25        20.92 o                         
   0   3   0         11.89         14.05         6.46 o                         
   1   3   0        974.38        914.17        23.96 o                         
   2   3   0       6248.43       6011.33       138.68 o                         
   3   3   0        738.15        730.86        20.78 o                         
   4   3   0        443.87        504.10        23.81 o                         
   5   3   0         26.33         47.61        20.87 o                         
   6   3   0          2.66        -25.68        25.68 o                         
   7   3   0        106.66        159.95        40.57 o                         
   8   3   0         65.22         92.03        50.57 o                         
   9   3   0          2.17          0.29        51.45 o                         
 -10   4   0          3.47        -39.36        39.36 o                         
  -9   4   0         18.21         66.31        41.23 o                         
  -8   4   0         20.77         18.09        51.31 o                         
  -7   4   0          0.80          6.47        57.63 o                         
  -6   4   0          2.97        -26.20        26.20 o                         
  -5   4   0         98.62         79.10        15.65 o                         
  -4   4   0       1447.10       1479.53        30.38 o                         
  -3   4   0        313.29        309.94        12.89 o                         
  -2   4   0         86.41        103.39        10.75 o                         
  -1   4   0        667.08        974.61        24.78 o                         
   0   4   0       7212.99       6963.76       163.52 o                         
   1   4   0        637.74        997.89        44.40 o                         
   2   4   0        265.27        271.90        10.19 o                         
   3   4   0        336.87        364.21        31.51 o                         
   4   4   0       1498.01       1527.47        41.38 o                         
   5   4   0        139.86        123.78        43.22 o                         
   6   4   0          3.64         52.92        31.75 o                         
   7   4   0          3.23         15.29        38.22 o                         
   9   4   0         16.94         15.58        49.98 o                         
  -9   5   0         19.69         52.29        42.55 o                         
  -8   5   0          2.42        -55.59        60.57 o                         
  -7   5   0        170.06        259.62        44.40 o                         
  -6   5   0         20.38         29.69        28.28 o                         
  -5   5   0         58.72         74.41        11.45 o                         
  -4   5   0         76.47         82.17        11.29 o                         
  -3   5   0        148.28        146.46         9.03 o                         
  -2   5   0        168.52        195.82         8.48 o                         
  -1   5   0       2408.15       2443.38        41.74 o                         
   0   5   0          3.72         -1.48         9.36 o                         
   1   5   0       2658.97       2741.91        82.60 o                         
   2   5   0        317.39        308.91        19.53 o                         
   3   5   0        306.21        288.24        12.89 o                         
   4   5   0         88.74         91.81        10.07 o                         
   5   5   0        121.92        153.51        24.18 o                         
   6   5   0         42.93         41.72        29.02 o                         
   7   5   0        140.93        247.39        37.73 o                         
   8   5   0          1.72        -46.45        46.45 o                         
  -9   6   0          1.41         27.77        35.01 o                         
  -8   6   0         38.81         52.18        26.08 o                         
  -7   6   0         12.54         23.64        30.67 o                         
  -6   6   0         41.51         64.10        30.31 o                         
  -5   6   0         48.64         39.68        12.72 o                         
  -4   6   0        180.71        181.63        19.26 o                         
  -3   6   0       1761.68       1896.50        35.40 o                         
  -2   6   0        231.69        208.82        14.27 o                         
  -1   6   0        976.49       1025.86        21.29 o                         
   0   6   0       1175.30       1055.33        34.21 o                         
   1   6   0       1174.80       1128.50        48.39 o                         
   2   6   0        157.95        116.00        17.15 o                         
   3   6   0       2356.61       2389.80        66.88 o                         
   4   6   0        245.03        187.58        27.93 o                         
   5   6   0         82.64         69.17        48.95 o                         
   6   6   0         29.80         21.14        29.20 o                         
   7   6   0         21.61         30.37        33.32 o                         
   8   6   0         55.39         95.26        46.45 o                         
  -9   7   0         13.11         70.84        36.89 o                         
  -8   7   0         24.60         20.16        25.20 o                         
  -7   7   0         81.07        127.05        25.67 o                         
  -6   7   0         42.72         54.24        25.13 o                         
  -5   7   0         60.56         44.89        13.00 o                         
  -4   7   0         31.61         48.15        16.56 o                         
  -3   7   0        425.19        478.40        24.09 o                         
  -2   7   0       1511.08       1398.02        25.25 o                         
  -1   7   0         50.51         52.19         9.81 o                         
   0   7   0         46.55         15.15        22.21 o                         
   1   7   0         63.16         81.51        20.25 o                         
   2   7   0       1388.59       1213.13        43.32 o                         
   3   7   0        410.19        430.42        31.49 o                         
   4   7   0         60.99         52.04        29.70 o                         
   5   7   0         48.15         35.28        32.64 o                         
   6   7   0         15.05         31.17        34.11 o                         
   7   7   0         92.15        115.23        35.31 o                         
   8   7   0         23.22         68.80        47.63 o                         
  -9   8   0          4.58         14.62        46.44 o                         
  -8   8   0         10.59        -13.98        26.67 o                         
  -7   8   0         16.15          5.96        24.96 o                         
  -6   8   0          1.85          4.39        16.32 o                         
  -5   8   0          7.16         21.52        14.21 o                         
  -4   8   0        127.11        133.57        13.15 o                         
  -3   8   0        403.24        428.25        37.61 o                         
  -2   8   0        177.58        161.09        10.90 o                         
  -1   8   0        215.16        209.02        11.80 o                         
   0   8   0        673.83        613.85        41.87 o                         
   1   8   0        393.24        392.17        31.02 o                         
   2   8   0         56.42         74.08        23.91 o                         
   3   8   0        395.89        408.59        27.73 o                         
   4   8   0        177.51        148.14        30.97 o                         
   5   8   0          9.26        -34.69        34.69 o                         
   6   8   0         10.23        -19.70        37.34 o                         
   7   8   0         16.88         28.44        34.34 o                         
  -8   9   0         24.10         13.34        30.10 o                         
  -7   9   0         75.35        122.45        28.84 o                         
  -6   9   0         58.91         62.67        25.74 o                         
  -5   9   0         36.25         17.64        19.81 o                         
  -4   9   0         33.77         11.64        13.61 o                         
  -3   9   0         76.14         75.92        12.09 o                         
  -2   9   0        123.87        121.65        11.90 o                         
  -1   9   0        521.40        463.93        24.53 o                         
   0   9   0          1.93         41.05        21.37 o                         
   1   9   0        583.39        623.32        37.37 o                         
   2   9   0        165.27        138.41        29.57 o                         
   3   9   0         96.88         93.15        22.86 o                         
   4   9   0         92.67         24.91        32.58 o                         
   5   9   0         13.85        -38.52        38.52 o                         
   6   9   0         53.95         50.86        43.81 o                         
  -8  10   0          5.21         23.83        32.69 o                         
  -7  10   0          8.70        -19.17        29.45 o                         
  -6  10   0         44.74         31.43        24.36 o                         
  -5  10   0         30.14          6.68        20.83 o                         
  -4  10   0         10.83         30.09        16.04 o                         
  -3  10   0         35.44         10.20        13.99 o                         
  -2  10   0         32.71         19.40        14.64 o                         
  -1  10   0        325.15        309.49        20.24 o                         
   0  10   0        210.63        167.23        88.79 o                         
   1  10   0        262.39        357.23        85.56 o                         
   2  10   0         72.32         83.87        55.86 o                         
   3  10   0         63.13         21.40        34.09 o                         
   4  10   0          3.12         -3.23        88.21 o                         
   5  10   0          4.17         33.52        98.50 o                         
  -7  11   0          2.37         -1.50        31.44 o                         
  -6  11   0         97.95         70.59        25.02 o                         
  -5  11   0         31.79         34.97        23.96 o                         
  -4  11   0         42.60         37.06        17.84 o                         
  -3  11   0         18.43         16.96        14.87 o                         
  -2  11   0         18.03         33.88        17.99 o                         
  -1  11   0         28.76         28.30        26.73 o                         
   0  11   0          7.69        -36.70        36.70 o                         
   1  11   0         60.19         28.06        40.47 o                         
   2  11   0         68.48         81.25        40.34 o                         
   3  11   0         43.22         31.45        38.23 o                         
   4  11   0         77.27        109.30        38.89 o                         
   5  11   0         39.40         47.63       106.73 o                         
  -7  12   0         11.66         20.97        46.23 o                         
  -6  12   0          8.24         10.30        27.71 o                         
  -5  12   0         37.66         12.94        24.14 o                         
  -4  12   0         18.31        -12.87        17.38 o                         
  -3  12   0         23.88          7.77        16.51 o                         
  -2  12   0         13.71         24.50        19.51 o                         
  -1  12   0         34.86          3.84        29.35 o                         
   0  12   0         58.06         88.96        32.36 o                         
   1  12   0         30.09         -3.82        43.22 o                         
   2  12   0          4.01        -45.28        45.28 o                         
   3  12   0         79.44         88.79        45.28 o                         
   4  12   0         14.35          0.88       114.96 o                         
   5  12   0         32.94         14.11       115.25 o                         
  -6  13   0         10.96         -6.75        28.06 o                         
  -5  13   0         58.98         58.31        26.45 o                         
  -4  13   0         24.37        -21.24        21.24 o                         
  -3  13   0         22.66         14.96        19.78 o                         
  -2  13   0         35.66         36.84        21.30 o                         
  -1  13   0         53.73        113.47        54.98 o                         
   0  13   0          3.27         18.67        40.72 o                         
   1  13   0         50.17         86.68        32.63 o                         
   2  13   0         57.59        107.61        50.86 o                         
   3  13   0          1.50         10.40        43.52 o                         
   4  13   0         60.61        -63.21       118.19 o                         
   5  13   0         95.68         41.75       129.66 o                         
   6  13   0          6.17         64.39       133.19 o                         
  -5  14   0          8.63         45.71        32.84 o                         
  -4  14   0         47.06         40.44        26.69 o                         
  -3  14   0         36.85         46.97        25.36 o                         
  -2  14   0        101.05         55.28        65.42 o                         
  -1  14   0        111.06        103.52        63.07 o                         
   0  14   0        131.94        131.31        35.74 o                         
   1  14   0        128.42        135.07        45.16 o                         
   2  14   0         89.50         67.20        34.65 o                         
   3  14   0         45.95         51.38        89.87 o                         
   4  14   0         54.09        124.70        70.12 o                         
   5  14   0         10.81          3.96        52.62 o                         
  -4  15   0         51.32         56.41        43.38 o                         
  -3  15   0          6.04         42.34        41.04 o                         
  -2  15   0         13.20         51.62        75.56 o                         
  -1  15   0         44.95         17.91        36.74 o                         
   0  15   0          2.11        -12.36        37.04 o                         
   1  15   0         36.69          6.50        52.63 o                         
   2  15   0         27.11         30.41        49.86 o                         
   3  15   0          0.98        -13.00        59.79 o                         
   4  15   0         58.15         73.78        57.15 o                         
  -2  16   0          5.15        -12.94        62.92 o                         
  -1  16   0          0.36        -20.58        40.38 o                         
   0  16   0         39.60         -5.59        61.16 o                         
   1  16   0         14.61         -2.65        63.80 o                         
   2  16   0          1.31        -30.87        61.16 o                         
  -1 -16   1          1.13         46.75        57.63 o                         
   0 -16   1          9.45          6.47        60.86 o                         
   1 -16   1         53.30         47.63        61.16 o                         
  -1 -15   1         38.20         80.85        57.33 o                         
   0 -15   1         43.94         77.03        55.86 o                         
   1 -15   1          5.21        -14.70        52.63 o                         
   2 -15   1         55.03         85.56        57.33 o                         
   3 -15   1         25.43         93.20        64.68 o                         
  -2 -14   1         17.63        -20.58        52.63 o                         
  -1 -14   1         32.06         36.46        52.63 o                         
   0 -14   1         83.03        126.43        51.16 o                         
   1 -14   1         30.08         28.81        49.98 o                         
   2 -14   1         56.01        -13.23        52.04 o                         
   3 -14   1         16.41         99.67        55.86 o                         
   4 -14   1         19.35         65.86        57.92 o                         
  -2 -13   1         36.53         55.86        51.16 o                         
  -1 -13   1        197.02        186.11        51.75 o                         
   0 -13   1         33.94         51.16        45.57 o                         
   1 -13   1         84.57         57.92        49.10 o                         
   2 -13   1         10.70          7.35        49.10 o                         
   3 -13   1         19.86         10.58        50.28 o                         
   4 -13   1         24.34         20.56        39.40 o                         
   5 -13   1          7.02         61.19        45.33 o                         
  -3 -12   1         33.18         24.99        43.22 o                         
  -2 -12   1        166.77        154.36        47.63 o                         
  -1 -12   1         54.61        -34.11        42.34 o                         
   0 -12   1         17.89        -23.23        40.57 o                         
   1 -12   1          2.24         15.58        45.28 o                         
   2 -12   1         25.03          1.76        44.69 o                         
   3 -12   1          2.02        -44.98        47.04 o                         
   4 -12   1         13.73         18.30        36.79 o                         
   5 -12   1          2.51         35.90        42.81 o                         
   6 -12   1          2.09        -21.09        46.34 o                         
  -3 -11   1         27.80         -5.29        42.34 o                         
  -2 -11   1        182.31        161.12        44.98 o                         
   0 -11   1         47.70         12.94        39.10 o                         
   1 -11   1         31.17         27.05        39.10 o                         
   2 -11   1         78.09         60.58        31.35 o                         
   3 -11   1         29.91         21.45        40.69 o                         
   4 -11   1        166.00        210.23        30.42 o                         
   5 -11   1         14.42         27.51        34.97 o                         
   6 -11   1         11.10         21.96        44.39 o                         
   7 -11   1          5.71         -0.35        47.96 o                         
  -8 -10   1          5.19         28.81        47.04 o                         
  -7 -10   1          7.83         14.11        39.99 o                         
  -3 -10   1        267.23        241.68        42.93 o                         
  -2 -10   1         69.77        117.02        37.05 o                         
  -1 -10   1         33.66         33.81        35.58 o                         
   0 -10   1         61.89         75.77        26.79 o                         
   1 -10   1         54.37         -8.53        29.84 o                         
   2 -10   1         13.49         42.79        28.09 o                         
   3 -10   1         51.19         90.49        32.21 o                         
   4 -10   1          9.06        -25.81        27.57 o                         
   5 -10   1         13.96         -2.51        30.53 o                         
   6 -10   1         68.35         11.83        35.90 o                         
   7 -10   1         10.10         44.09        37.36 o                         
  -8  -9   1         45.25         52.92        48.22 o                         
  -7  -9   1         45.71         22.77        35.87 o                         
  -6  -9   1         28.88        -32.93        32.93 o                         
  -3  -9   1         35.65         40.28        32.64 o                         
  -2  -9   1        165.03        141.72        34.40 o                         
  -1  -9   1        438.18        460.14        39.99 o                         
   0  -9   1        122.14        128.53        24.40 o                         
   1  -9   1        203.31        195.52        37.63 o                         
   2  -9   1         25.32         63.56        34.55 o                         
   3  -9   1         10.94         -3.26        23.67 o                         
   4  -9   1         73.02         62.49        27.17 o                         
   5  -9   1         89.09         92.05        31.04 o                         
   6  -9   1         69.28        108.20        37.28 o                         
   7  -9   1          7.07         59.22        37.84 o                         
   8  -9   1         24.19         48.19        40.58 o                         
  -9  -8   1         14.42          6.76        56.75 o                         
  -8  -8   1          5.27         17.05        45.87 o                         
  -7  -8   1         13.06         12.22        27.53 o                         
  -6  -8   1         30.51        116.01        41.60 o                         
  -5  -8   1         47.32        109.96        26.76 o                         
  -3  -8   1        305.17        305.19        34.40 o                         
  -2  -8   1        518.86        546.28        47.34 o                         
  -1  -8   1          2.40          2.83        33.66 o                         
   0  -8   1        201.74        217.28        32.05 o                         
   1  -8   1         53.48         59.10        29.99 o                         
   2  -8   1        238.49        337.44        33.06 o                         
   3  -8   1         33.50         57.39        19.07 o                         
   4  -8   1         88.35         50.35        21.79 o                         
   5  -8   1         16.45         18.06        33.50 o                         
   6  -8   1        273.15        329.35        35.86 o                         
   7  -8   1          7.78         68.15        53.81 o                         
   8  -8   1         41.52         54.11        30.92 o                         
  -9  -7   1          7.40         46.45        52.63 o                         
  -8  -7   1        102.05        184.35        48.81 o                         
  -7  -7   1         27.85         37.24        43.66 o                         
  -6  -7   1         33.82         -1.93        22.44 o                         
  -5  -7   1         24.26         14.41        25.58 o                         
  -4  -7   1        428.37        533.64        38.81 o                         
  -3  -7   1         82.57         92.62        25.29 o                         
  -2  -7   1        121.29        116.43        24.40 o                         
  -1  -7   1        134.50         95.85        26.17 o                         
   0  -7   1         36.35         35.28        23.82 o                         
   1  -7   1          7.17         27.27        22.24 o                         
   2  -7   1        146.28        162.37        15.78 o                         
   3  -7   1         95.41         53.90        18.02 o                         
   4  -7   1         47.23         30.34        21.31 o                         
   5  -7   1         14.89         20.21        22.22 o                         
   6  -7   1         21.52         27.17        30.66 o                         
   7  -7   1          0.99         45.57        51.45 o                         
   8  -7   1         43.87         59.39        55.28 o                         
  -9  -6   1         13.84         12.64        52.63 o                         
  -8  -6   1         93.11        112.51        41.90 o                         
  -7  -6   1        115.61        198.03        25.75 o                         
  -6  -6   1         99.85        102.51        21.87 o                         
  -5  -6   1        337.00        373.48        22.96 o                         
  -4  -6   1        251.51        205.52        22.64 o                         
  -3  -6   1       4538.69       4643.41       186.11 o                         
  -2  -6   1        172.99        152.33        33.22 o                         
  -1  -6   1        862.02       1068.75        52.34 o                         
   0  -6   1         75.00         88.01        35.14 o                         
   1  -6   1        414.58        378.10        31.06 o                         
   2  -6   1          1.79          1.68        13.41 o                         
   3  -6   1         15.30         47.35        14.78 o                         
   4  -6   1         16.39         12.47        16.71 o                         
   5  -6   1        241.90        279.18        28.86 o                         
   6  -6   1         83.53         90.00        30.72 o                         
   7  -6   1        130.91         73.21        48.22 o                         
   8  -6   1         30.07         47.04        51.75 o                         
 -10  -5   1         31.25         21.17        57.92 o                         
  -9  -5   1         45.43         56.63        42.69 o                         
  -8  -5   1         30.78          7.20        26.96 o                         
  -7  -5   1        181.61        203.23        21.48 o                         
  -6  -5   1        664.33        677.49        29.76 o                         
  -5  -5   1        276.97        300.51        27.51 o                         
  -4  -5   1        790.99        711.17        36.75 o                         
  -3  -5   1       3556.87       3488.63        81.59 o                         
  -2  -5   1        635.85        592.74        25.90 o                         
  -1  -5   1       2385.87       2367.46        72.47 o                         
   0  -5   1        126.02        113.42        15.35 o                         
   1  -5   1         48.09         58.82         8.78 o                         
   2  -5   1        263.65        268.14        12.75 o                         
   3  -5   1        217.21        218.75        13.48 o                         
   4  -5   1        156.28        177.07        42.15 o                         
   5  -5   1          2.96         24.14        19.64 o                         
   6  -5   1         18.79        -37.05        37.05 o                         
   7  -5   1        158.22        182.29        47.63 o                         
   8  -5   1        101.63         88.79        50.86 o                         
 -10  -4   1          8.11         24.96        46.42 o                         
  -9  -4   1          4.28        -13.67        30.30 o                         
  -8  -4   1         89.86        170.55        36.44 o                         
  -7  -4   1        165.61        198.15        21.11 o                         
  -6  -4   1        409.55        437.03        20.79 o                         
  -5  -4   1        856.45        846.67        26.93 o                         
  -4  -4   1       2007.44       2295.02        55.50 o                         
  -3  -4   1       1311.66       1484.04        32.01 o                         
  -2  -4   1       1467.72       1503.90        65.86 o                         
  -1  -4   1        311.17        288.52        31.90 o                         
   0  -4   1       3190.45       3542.72       103.81 o                         
   1  -4   1        410.95        388.42        12.15 o                         
   2  -4   1       1010.97       1114.72        37.39 o                         
   3  -4   1         10.41         10.69         8.19 o                         
   4  -4   1        286.95        296.68        17.08 o                         
   5  -4   1         43.23         34.73        13.34 o                         
   6  -4   1        181.68        200.13        42.19 o                         
   7  -4   1         70.56         84.09        43.81 o                         
 -10  -3   1         21.00         25.17        40.86 o                         
  -9  -3   1         53.11         47.94        31.20 o                         
  -8  -3   1        202.20        277.99        37.80 o                         
  -7  -3   1         18.58          9.88        22.72 o                         
  -6  -3   1        481.25        594.79        30.86 o                         
  -5  -3   1        746.42        752.20        30.33 o                         
  -4  -3   1        147.10        136.91        10.75 o                         
  -3  -3   1        730.09        774.27        21.18 o                         
  -2  -3   1       2509.46       2761.43        79.83 o                         
  -1  -3   1       1140.38       1439.87        43.68 o                         
   0  -3   1       2887.92       2650.18        76.82 o                         
   1  -3   1        608.29        580.03        14.38 o                         
   2  -3   1       1112.62       1160.29        25.49 o                         
   3  -3   1         79.77         78.67         7.69 o                         
   4  -3   1        201.87        207.04        21.17 o                         
   5  -3   1         45.70         37.06        16.79 o                         
   6  -3   1         51.95        104.96        35.87 o                         
 -10  -2   1          6.13        -12.51        37.94 o                         
  -9  -2   1          1.84         11.51        30.59 o                         
  -8  -2   1        289.87        391.96        41.16 o                         
  -7  -2   1        586.17        662.56        83.94 o                         
  -6  -2   1         77.23         76.46        18.29 o                         
  -5  -2   1        503.68        544.51        23.13 o                         
  -4  -2   1        624.14        590.50        19.36 o                         
  -3  -2   1       9124.70       9505.12       171.85 o                         
  -2  -2   1        507.37        569.82        14.10 o                         
  -1  -2   1       2947.91       2644.80        74.43 o                         
   0  -2   1        153.79        143.23         7.68 o                         
   3  -2   1        335.17        324.42        18.38 o                         
   4  -2   1         31.62         36.60        13.89 o                         
   5  -2   1        207.18        181.05        18.20 o                         
   6  -2   1          2.09         19.11        32.64 o                         
   7  -2   1         70.12        119.37        42.04 o                         
 -10  -1   1         33.01         51.62        34.34 o                         
  -9  -1   1          5.90         17.52        30.17 o                         
  -8  -1   1         28.39        124.89        48.84 o                         
  -7  -1   1        151.48        136.60        30.90 o                         
  -6  -1   1        272.23        292.93        20.75 o                         
  -5  -1   1       4225.61       4635.14        97.53 o                         
  -4  -1   1        940.69       1093.94        27.71 o                         
  -3  -1   1       2906.32       2998.28        73.99 o                         
  -2  -1   1        576.95        559.51        20.65 o                         
   3  -1   1        192.12        185.82        15.88 o                         
   4  -1   1        121.50        132.14        15.68 o                         
   5  -1   1         40.88         37.18        33.08 o                         
   6  -1   1         20.45          3.82        31.75 o                         
 -10   0   1         34.86         45.69        34.15 o                         
  -9   0   1          2.18         -8.16        29.94 o                         
  -8   0   1         42.47         40.77        45.72 o                         
  -7   0   1          4.73         -8.92        29.97 o                         
  -6   0   1        553.75        623.15        50.20 o                         
  -5   0   1         53.14         32.22        12.65 o                         
  -4   0   1        562.04        589.69        18.62 o                         
  -3   0   1        212.71        203.25        10.59 o                         
  -2   0   1      12715.09      11048.15       315.97 o                         
   5   0   1          4.95          3.47        16.52 o                         
 -10   1   1         51.90         18.55        34.17 o                         
  -9   1   1         17.78         27.34        30.60 o                         
  -8   1   1         26.72         38.62        27.79 o                         
  -7   1   1        108.26        149.86        42.19 o                         
  -6   1   1        273.23        237.62        21.91 o                         
  -5   1   1       4478.92       4737.96        99.47 o                         
  -4   1   1       1029.46       1188.19        36.38 o                         
  -3   1   1       2998.33       3083.67        57.57 o                         
  -2   1   1        640.76        649.16        18.16 o                         
 -10   2   1          2.35         29.32        34.59 o                         
  -9   2   1          5.97          3.81        30.34 o                         
  -8   2   1        228.80        204.08        34.45 o                         
  -7   2   1        577.48        639.24       115.11 o                         
  -6   2   1        104.12         74.04        18.15 o                         
  -5   2   1        479.20        487.18        39.85 o                         
  -4   2   1        631.69        619.34        18.54 o                         
  -3   2   1       9658.82       9625.55       155.50 o                         
  -2   2   1        363.81        392.16        11.18 o                         
 -10   3   1         28.28         29.03        56.75 o                         
  -9   3   1         34.14         75.35        31.60 o                         
  -8   3   1        141.48        198.95        30.77 o                         
  -7   3   1          2.76          0.97        25.61 o                         
  -6   3   1        395.11        446.73        20.57 o                         
  -5   3   1        659.88        681.54        26.76 o                         
  -4   3   1        185.02        191.64         8.77 o                         
  -3   3   1        911.29        977.11        22.48 o                         
  -2   3   1       2463.62       2752.53        50.93 o                         
  -1   3   1        812.14       1141.38        54.68 o                         
 -10   4   1          6.51        -13.52        50.86 o                         
  -9   4   1          9.16        -10.77        34.84 o                         
  -8   4   1         68.34         72.67        30.40 o                         
  -7   4   1        185.33        218.00        61.09 o                         
  -6   4   1        371.93        378.14        26.77 o                         
  -5   4   1        833.82        829.35        21.52 o                         
  -4   4   1       2092.54       2273.10        35.57 o                         
  -3   4   1       1452.40       1537.98        29.26 o                         
  -2   4   1       1917.82       1956.71        37.17 o                         
  -1   4   1        291.12        227.68        25.43 o                         
   0   4   1       3763.84       4058.66       114.02 o                         
 -10   5   1         30.01         62.48        40.89 o                         
  -9   5   1         22.77         40.54        36.67 o                         
  -8   5   1         14.10          0.74        34.25 o                         
  -7   5   1        158.76        119.73        33.46 o                         
  -6   5   1        555.47        591.28        26.57 o                         
  -5   5   1        256.47        255.41        17.90 o                         
  -4   5   1        756.55        656.25        17.16 o                         
  -3   5   1       2984.11       2969.53        52.19 o                         
  -2   5   1        817.35        835.12        24.51 o                         
  -1   5   1       2800.51       2595.58        55.10 o                         
   0   5   1        117.79        102.15        11.74 o                         
   1   5   1        132.80        142.42        12.92 o                         
  -9   6   1         12.85         60.41        38.26 o                         
  -8   6   1        100.94         82.71        61.89 o                         
  -7   6   1        125.48        126.31        26.57 o                         
  -6   6   1        132.41        116.00        19.82 o                         
  -5   6   1        282.91        266.21        19.32 o                         
  -4   6   1        293.26        277.12        17.83 o                         
  -3   6   1       4461.91       4783.33        75.23 o                         
  -2   6   1        118.03        126.03        17.46 o                         
  -1   6   1        560.23        555.96        22.77 o                         
   0   6   1         75.09         70.00        14.63 o                         
   1   6   1        181.84        133.81        16.58 o                         
   2   6   1         16.64          2.35        17.64 o                         
  -9   7   1          7.53         30.78        61.45 o                         
  -8   7   1         76.03         45.50        26.28 o                         
  -7   7   1         31.13         24.58        18.88 o                         
  -6   7   1         23.92         25.85        15.65 o                         
  -5   7   1         37.70         41.75        12.79 o                         
  -4   7   1        280.80        348.21        61.65 o                         
  -3   7   1         95.92        117.44        17.46 o                         
  -2   7   1        154.78        161.89        10.76 o                         
  -1   7   1        205.81        201.52        20.55 o                         
   0   7   1        259.25        192.48        21.30 o                         
   1   7   1          1.91         -5.08        35.28 o                         
   2   7   1          3.36         16.17        22.64 o                         
  -9   8   1         16.99         20.96        42.03 o                         
  -8   8   1         12.68         49.19        40.87 o                         
  -7   8   1          7.82         20.56        20.58 o                         
  -6   8   1         65.19         67.61        17.21 o                         
  -5   8   1         42.01         33.82        14.64 o                         
  -4   8   1        461.72        480.65        25.42 o                         
  -3   8   1        412.13        414.55        23.84 o                         
  -2   8   1        559.35        476.27        19.01 o                         
  -1   8   1         60.73         32.50        19.68 o                         
   0   8   1        118.61        104.03        21.96 o                         
   1   8   1         54.77         59.77        17.01 o                         
   2   8   1        294.40        321.17        20.97 o                         
  -8   9   1         44.02        -20.03        29.28 o                         
  -7   9   1         75.55         55.67        22.55 o                         
  -6   9   1         22.45         43.07        18.96 o                         
  -5   9   1         91.08         77.44        17.91 o                         
  -4   9   1         73.10         39.15        13.86 o                         
  -3   9   1         57.88         50.39        12.21 o                         
  -2   9   1        149.15        162.57        25.43 o                         
  -1   9   1        451.26        479.69        31.99 o                         
   0   9   1        127.78        113.17        23.40 o                         
   1   9   1         13.88         24.14        28.67 o                         
   2   9   1         30.49          3.04        25.70 o                         
   3   9   1          3.47         27.35        47.63 o                         
  -8  10   1         12.02        -14.55        31.35 o                         
  -7  10   1          8.72         84.39        24.76 o                         
  -6  10   1        211.94        214.18        27.44 o                         
  -5  10   1         19.75         22.89        21.73 o                         
  -4  10   1         33.55         25.12        15.92 o                         
  -3  10   1        167.20        105.48        20.40 o                         
  -2  10   1        100.06         83.70        86.29 o                         
  -1  10   1         16.39         -4.30        31.77 o                         
   0  10   1         57.37         30.90        32.75 o                         
   1  10   1         81.07        203.75        84.97 o                         
   2  10   1          7.56        -33.52        33.52 o                         
  -7  11   1         34.25         43.51        25.80 o                         
  -6  11   1         76.86         34.12        25.57 o                         
  -5  11   1        109.36        157.92        27.67 o                         
  -4  11   1        157.59        214.23        21.56 o                         
  -3  11   1         10.60         37.14        19.59 o                         
  -2  11   1        273.87        271.12        25.30 o                         
  -1  11   1         52.63         71.26        38.74 o                         
   0  11   1        124.03         92.57        48.95 o                         
   1  11   1         22.55         39.49        41.31 o                         
   2  11   1         58.29        116.14        99.97 o                         
   3  11   1         45.12        166.12       102.32 o                         
  -7  12   1         13.23         35.93        27.10 o                         
  -6  12   1         18.10         22.57        25.88 o                         
  -5  12   1          3.94          0.29        23.68 o                         
  -4  12   1         20.45         13.28        17.51 o                         
  -3  12   1         70.53         44.51        27.41 o                         
  -2  12   1         66.53         80.26        24.64 o                         
  -1  12   1         44.92         16.72        20.03 o                         
   0  12   1          2.77        -22.44        49.25 o                         
   1  12   1         10.62         26.31        39.48 o                         
   2  12   1          3.06         57.82        67.18 o                         
   3  12   1          3.66        101.73       111.43 o                         
  -6  13   1          5.06         15.12        33.11 o                         
  -5  13   1         82.04         67.27        25.76 o                         
  -4  13   1         16.34         22.31        38.26 o                         
  -3  13   1         49.37         57.30        24.74 o                         
  -2  13   1         78.42         45.84        32.16 o                         
  -1  13   1        181.55        199.51        47.96 o                         
   0  13   1         39.28         86.71        46.08 o                         
   1  13   1        119.22        149.11        45.47 o                         
   2  13   1          0.99        -38.66        41.64 o                         
   3  13   1         34.72         69.09       122.61 o                         
  -5  14   1          4.71          5.41        36.06 o                         
  -4  14   1         57.39         45.18        27.67 o                         
  -3  14   1         23.92         26.25        26.24 o                         
  -2  14   1          8.77         22.74        27.90 o                         
  -1  14   1         35.25        -31.70        45.59 o                         
   0  14   1         61.53         15.95        53.51 o                         
   1  14   1         58.96         61.65        44.30 o                         
   2  14   1         37.62         40.28       124.96 o                         
  -4  15   1         33.84         16.19        28.37 o                         
  -3  15   1         24.33         45.80        39.77 o                         
  -2  15   1         28.31         10.74        37.94 o                         
  -1  15   1         10.22        -27.48        35.43 o                         
   0  15   1         13.25         27.46        49.18 o                         
   1  15   1         29.11         64.34        64.98 o                         
   2  15   1         18.23        -85.85       129.07 o                         
  -2  16   1          0.00        -22.46        58.07 o                         
  -1  16   1         10.54         16.46        40.95 o                         
   0  16   1         23.15         35.26        42.92 o                         
   1  16   1         17.10         37.11        43.45 o                         
  -1 -16   2          4.39        -48.81        58.22 o                         
  -3 -15   2          2.16         20.29        59.98 o                         
  -2 -15   2          2.00        -54.98        54.98 o                         
  -1 -15   2         31.84         29.70        54.69 o                         
   0 -15   2         28.00          5.59        54.10 o                         
   1 -15   2          1.95        -31.46        55.57 o                         
   2 -15   2         26.90        -39.40       100.26 o                         
   3 -15   2          2.99          4.41        60.57 o                         
  -4 -14   2         35.36         -2.06        52.04 o                         
  -3 -14   2         63.40         -2.06        54.69 o                         
  -2 -14   2         83.87        134.37        54.10 o                         
  -1 -14   2        156.38         78.50        54.10 o                         
   0 -14   2         18.34         32.34        53.22 o                         
   1 -14   2          2.24         13.82        52.63 o                         
   2 -14   2          5.64        -50.28        50.28 o                         
   3 -14   2         38.25        -39.64        39.64 o                         
   4 -14   2         11.74          4.65        42.23 o                         
  -4 -13   2         95.12        123.49        55.57 o                         
  -3 -13   2          8.03          9.70        49.10 o                         
  -2 -13   2         11.61         32.34        50.86 o                         
  -1 -13   2          6.23        101.73        49.10 o                         
   0 -13   2         76.60         27.93        46.16 o                         
   1 -13   2         33.97          8.58        35.61 o                         
   2 -13   2         19.26         -1.58        36.71 o                         
   3 -13   2         29.19        -23.66        37.72 o                         
   4 -13   2          2.38         -7.31        33.83 o                         
   5 -13   2          4.65         -1.20        36.38 o                         
  -4 -12   2         62.46         67.92        50.28 o                         
  -3 -12   2         85.97        195.52        48.81 o                         
  -2 -12   2        178.96         71.74        46.45 o                         
  -1 -12   2         68.66         26.35        34.11 o                         
   0 -12   2        113.04         44.56        33.69 o                         
   1 -12   2         53.75         74.97        51.45 o                         
   2 -12   2        100.83        114.96        53.51 o                         
   3 -12   2         15.85         42.43        66.59 o                         
   4 -12   2         31.36         58.09        39.53 o                         
   5 -12   2         13.08         41.85        79.53 o                         
  -4 -11   2         27.02          0.00        44.10 o                         
  -3 -11   2         62.30         22.05        43.51 o                         
  -2 -11   2        139.59        129.37        43.81 o                         
  -1 -11   2         79.31         56.70        31.14 o                         
   0 -11   2        156.28        113.20        46.45 o                         
   1 -11   2        159.59        139.07        82.03 o                         
   2 -11   2        303.65        316.95        53.22 o                         
   3 -11   2         55.10         55.57        50.28 o                         
   4 -11   2         59.14         77.17        32.78 o                         
   5 -11   2         11.38          7.18        35.16 o                         
  -5 -10   2         45.73         74.09        40.57 o                         
  -4 -10   2         33.10         32.05        40.28 o                         
  -3 -10   2         89.39        110.26        40.57 o                         
  -2 -10   2         26.83         55.62        27.53 o                         
  -1 -10   2         40.53          7.35        40.28 o                         
   0 -10   2        137.80        153.18        42.63 o                         
   1 -10   2        458.63        448.67        51.45 o                         
   2 -10   2         46.09         14.41        44.40 o                         
   3 -10   2        680.87        660.76        43.66 o                         
   4 -10   2         36.11         41.83        31.40 o                         
   5 -10   2        124.61         93.69        34.62 o                         
  -8  -9   2         19.04          3.39        30.83 o                         
  -7  -9   2         14.68          8.82        37.34 o                         
  -6  -9   2         48.27         35.28        28.52 o                         
  -5  -9   2         40.31        -20.88        37.34 o                         
  -4  -9   2         90.83         62.04        36.75 o                         
  -3  -9   2         98.04        102.02        34.99 o                         
  -2  -9   2          9.66        -14.99        35.87 o                         
  -1  -9   2        109.83        133.78        37.34 o                         
   0  -9   2         19.98         -4.07        32.13 o                         
   1  -9   2        101.96        173.76        38.81 o                         
   2  -9   2         66.66         72.92        39.99 o                         
   3  -9   2        144.61        146.93        39.34 o                         
   4  -9   2        178.28        236.97        81.74 o                         
   5  -9   2         33.68          3.46        31.13 o                         
  -9  -8   2          8.26         29.70        53.81 o                         
  -8  -8   2         12.86          1.76        47.04 o                         
  -7  -8   2          6.09        -15.93        26.17 o                         
  -6  -8   2         14.47          4.70        31.17 o                         
  -5  -8   2         16.15         30.30        32.78 o                         
  -4  -8   2        140.22         35.58        32.64 o                         
  -3  -8   2         19.09         18.04        22.14 o                         
  -2  -8   2         36.81        105.85        32.05 o                         
  -1  -8   2        103.10        124.94        30.43 o                         
   0  -8   2        173.91        221.77        29.73 o                         
   1  -8   2        171.61        165.10        28.59 o                         
   2  -8   2        673.41        697.08        48.16 o                         
   3  -8   2         90.64         73.56        19.89 o                         
   4  -8   2         67.49         78.05        23.97 o                         
   5  -8   2         51.99         36.82        28.48 o                         
  -8  -7   2         51.33         50.76        31.34 o                         
  -7  -7   2         50.51         38.94        18.87 o                         
  -6  -7   2          9.93         31.24        18.98 o                         
  -5  -7   2        280.19        291.15        32.97 o                         
  -4  -7   2        216.30        107.32        30.28 o                         
  -3  -7   2        132.38        144.95        30.58 o                         
  -2  -7   2        356.13        414.88        53.36 o                         
  -1  -7   2          8.34         42.90        22.74 o                         
   0  -7   2        454.77        469.00        37.52 o                         
   1  -7   2          8.68         12.54        13.43 o                         
   2  -7   2         52.41         30.05        12.29 o                         
   3  -7   2         83.71         79.71        13.51 o                         
   4  -7   2        102.71         90.67        16.46 o                         
  -9  -6   2         21.25         55.28        42.34 o                         
  -8  -6   2         55.21         71.19        31.89 o                         
  -7  -6   2         57.85         56.44        18.87 o                         
  -6  -6   2         42.81         25.38        15.87 o                         
  -5  -6   2        262.20        270.16        15.25 o                         
  -4  -6   2         14.18         -0.01        11.01 o                         
  -3  -6   2        444.55        506.30        43.22 o                         
  -2  -6   2        104.93        111.92        21.63 o                         
  -1  -6   2        183.46        213.36        22.12 o                         
   0  -6   2         77.23         68.47        13.35 o                         
   1  -6   2       1014.51       1074.13        42.04 o                         
   2  -6   2        171.77        171.89        12.00 o                         
   3  -6   2        464.51        450.40        72.48 o                         
 -10  -5   2         23.60         -2.80        38.81 o                         
  -9  -5   2         34.33         54.33        36.12 o                         
  -8  -5   2        136.97        203.04        36.31 o                         
  -7  -5   2         49.80         59.03        19.00 o                         
  -6  -5   2        183.80        204.99        17.95 o                         
  -5  -5   2        292.54        302.19        16.76 o                         
  -4  -5   2        313.55        320.40        12.87 o                         
  -3  -5   2        453.75        487.77        39.40 o                         
  -2  -5   2         63.59         68.54        17.02 o                         
  -1  -5   2         26.13         15.93        10.53 o                         
   0  -5   2         29.56         12.42        11.61 o                         
   1  -5   2       1031.88       1010.98        36.35 o                         
 -10  -4   2          4.30         -3.99        55.72 o                         
  -9  -4   2         20.25         52.18        35.34 o                         
  -8  -4   2        245.77        276.35        34.44 o                         
  -7  -4   2         50.72         54.93        19.09 o                         
  -6  -4   2        431.84        422.93        30.68 o                         
  -5  -4   2        119.78        103.83        17.02 o                         
  -4  -4   2        244.90        287.29        21.95 o                         
  -3  -4   2        102.43         91.14        10.98 o                         
  -2  -4   2        504.39        519.37        22.49 o                         
  -1  -4   2         95.70         93.14        24.26 o                         
   0  -4   2        498.37        447.25        19.22 o                         
 -10  -3   2         15.71         72.65        62.48 o                         
  -9  -3   2        182.25        208.33        37.27 o                         
  -8  -3   2        217.65        236.77        36.02 o                         
  -7  -3   2        454.47        450.69        23.55 o                         
  -6  -3   2        155.94        141.78        16.46 o                         
  -5  -3   2         97.96        101.26        19.07 o                         
  -4  -3   2       1153.54       1188.68        30.86 o                         
  -3  -3   2        482.04        439.44        22.97 o                         
  -2  -3   2       1290.00       1280.10        39.19 o                         
 -10  -2   2         32.69         57.44        38.74 o                         
  -9  -2   2         50.88         87.87        43.22 o                         
  -8  -2   2         80.34         88.36        30.98 o                         
  -7  -2   2        190.75        148.46        23.36 o                         
  -6  -2   2         15.67         26.28        28.65 o                         
  -5  -2   2        248.81        269.26        26.14 o                         
  -4  -2   2        149.43        173.11        19.78 o                         
  -3  -2   2       1275.15       1161.10        29.22 o                         
 -10  -1   2         12.60         50.43        39.12 o                         
  -9  -1   2         45.88        111.18        57.92 o                         
  -8  -1   2         38.26         62.28        31.31 o                         
  -7  -1   2        498.80        552.27        41.75 o                         
  -6  -1   2         67.33         45.72        14.93 o                         
  -5  -1   2         97.46         88.93        19.48 o                         
  -4  -1   2        118.19         92.55        11.15 o                         
  -3  -1   2       1271.47       1151.14        31.14 o                         
 -10   0   2        142.90        238.34        41.73 o                         
  -9   0   2          5.84          3.13        34.48 o                         
  -8   0   2          0.90         56.53        37.01 o                         
  -7   0   2         99.95        102.43        27.62 o                         
  -6   0   2         12.63         23.15        14.67 o                         
  -5   0   2         52.88         59.89        13.74 o                         
  -4   0   2        759.63        763.32        24.25 o                         
  -3   0   2         19.26         16.28         7.85 o                         
 -10   1   2         23.20        -39.40        39.40 o                         
  -9   1   2         41.27         18.95        34.72 o                         
  -8   1   2         41.98         53.95        32.38 o                         
  -7   1   2        473.41        534.24        36.06 o                         
  -6   1   2         69.93         86.72        15.79 o                         
  -5   1   2        169.16        173.20        15.69 o                         
  -4   1   2        149.84        128.56        11.86 o                         
  -3   1   2       1072.00       1024.42        29.32 o                         
 -10   2   2         21.65         41.30        39.80 o                         
  -9   2   2         25.69         29.19        35.44 o                         
  -8   2   2         82.75        105.11        43.37 o                         
  -6   2   2          6.34         -7.21        15.16 o                         
  -5   2   2        349.14        314.87        17.92 o                         
  -4   2   2        182.42        423.68        39.69 o                         
  -3   2   2       1397.12       1319.34        35.89 o                         
 -10   3   2         10.52         38.56        39.48 o                         
  -9   3   2        142.15        143.97        37.72 o                         
  -8   3   2        212.88        255.84        37.10 o                         
  -7   3   2        388.68        433.76        35.30 o                         
  -6   3   2        153.79        131.87        17.52 o                         
  -5   3   2        137.29        148.47        18.84 o                         
  -4   3   2       1022.10       1005.97        30.05 o                         
  -3   3   2        483.53        460.34        27.20 o                         
 -10   4   2         21.70         79.03        61.16 o                         
  -9   4   2         20.92          9.95        40.87 o                         
  -8   4   2        133.30        192.36        36.61 o                         
  -7   4   2         66.36        156.42        43.51 o                         
  -6   4   2        339.24        391.20        27.13 o                         
  -5   4   2        190.47        202.25        22.49 o                         
  -4   4   2        215.39        264.13        27.60 o                         
  -3   4   2         87.54         96.71        10.26 o                         
 -10   5   2         11.63         32.69        57.04 o                         
  -9   5   2         46.57         97.91        38.41 o                         
  -8   5   2         98.84         65.80        34.99 o                         
  -7   5   2         44.06         75.27        46.75 o                         
  -6   5   2        260.45        238.44        19.09 o                         
  -5   5   2        207.52        269.37        33.70 o                         
  -4   5   2        493.71        544.78        21.65 o                         
  -3   5   2        800.17        739.42        19.45 o                         
  -2   5   2        141.43        141.64        13.52 o                         
  -9   6   2         30.91         -3.42        38.98 o                         
  -8   6   2         83.79         87.17        40.28 o                         
  -7   6   2         49.16         36.67        21.15 o                         
  -6   6   2         59.39         37.36        15.68 o                         
  -5   6   2        234.54        295.83        30.03 o                         
  -4   6   2         12.63         24.28        12.07 o                         
  -3   6   2        808.87        885.91        23.01 o                         
  -2   6   2         82.71         79.21        12.92 o                         
  -9   7   2          5.53         16.27        40.41 o                         
  -8   7   2         46.72         96.25        51.31 o                         
  -7   7   2         41.86         35.10        29.49 o                         
  -6   7   2          4.37        -15.07        15.07 o                         
  -5   7   2        300.13        312.87        27.25 o                         
  -4   7   2        190.56        166.25        16.28 o                         
  -3   7   2        162.91        160.49        12.82 o                         
  -2   7   2        298.20        310.48        17.27 o                         
  -1   7   2          9.71         13.52        19.41 o                         
  -9   8   2          6.85         18.17        44.25 o                         
  -8   8   2         11.12         25.38        31.02 o                         
  -7   8   2         12.79         -5.74        20.32 o                         
  -6   8   2         13.02         16.15        20.16 o                         
  -5   8   2         46.53         48.52        18.86 o                         
  -4   8   2        192.23        157.88        14.75 o                         
  -3   8   2         68.48         38.81        36.94 o                         
  -2   8   2         63.82         69.90        16.92 o                         
  -1   8   2        129.19        107.38        23.66 o                         
  -8   9   2         36.64         25.44        28.32 o                         
  -7   9   2         16.29          3.79        29.99 o                         
  -6   9   2         43.74         11.01        19.59 o                         
  -5   9   2         31.46         43.74        18.62 o                         
  -4   9   2        146.33        114.33        18.74 o                         
  -3   9   2        157.20        145.09        25.59 o                         
  -2   9   2         36.44         39.07        18.83 o                         
  -1   9   2        292.94        277.65        22.43 o                         
  -8  10   2          2.91          9.03        29.16 o                         
  -7  10   2          3.08         99.04        29.83 o                         
  -6  10   2         15.91         -1.77        22.80 o                         
  -5  10   2         66.78         70.66        20.80 o                         
  -4  10   2         56.12         29.53        29.88 o                         
  -3  10   2        220.73        235.70        25.36 o                         
  -2  10   2         16.34         60.15        33.62 o                         
  -1  10   2         35.36         24.70        33.81 o                         
  -7  11   2          1.29          0.92        25.19 o                         
  -6  11   2         14.63          5.45        28.66 o                         
  -5  11   2         33.52         20.20        25.14 o                         
  -4  11   2          5.71         20.17        26.51 o                         
  -3  11   2         38.75        -25.74        25.74 o                         
  -2  11   2         63.34          0.97        98.50 o                         
  -7  12   2          0.01         34.01        26.75 o                         
  -6  12   2          2.44         49.05        28.77 o                         
  -5  12   2          0.36        -17.43        28.32 o                         
  -4  12   2         66.00         88.22        28.08 o                         
  -3  12   2         85.39         44.91        28.63 o                         
  -2  12   2        222.88        276.38        49.98 o                         
  -1  12   2         37.33         20.82       127.31 o                         
  -6  13   2          0.56         16.45        30.15 o                         
  -5  13   2          6.63          1.00        44.38 o                         
  -4  13   2         45.18        -12.05        39.59 o                         
  -3  13   2          9.29         29.75        33.60 o                         
  -2  13   2          4.12        -31.17        45.57 o                         
  -5  14   2          2.00        -29.19        29.19 o                         
  -4  14   2          6.77        -10.36        27.22 o                         
  -3  14   2         47.99         -3.29        28.90 o                         
  -2  14   2         66.29         72.66        35.40 o                         
  -4  15   2          1.78        -10.14        29.14 o                         
  -3  15   2          1.28         -7.81        36.89 o                         
  -2  15   2          2.04        -48.14        48.14 o                         
  -3 -15   3          0.02        -33.81        57.63 o                         
  -2 -15   3          8.00        -10.00        57.92 o                         
  -1 -15   3          1.32        -11.76        56.45 o                         
   0 -15   3          0.26        -51.65        65.03 o                         
   1 -15   3         24.20         99.84        43.55 o                         
   2 -15   3          8.94         43.92        44.58 o                         
  -5 -14   3          0.60        -57.92        57.92 o                         
  -4 -14   3         26.28         98.50        56.75 o                         
  -3 -14   3         28.35        -23.52        55.57 o                         
  -2 -14   3          5.68         49.69        54.98 o                         
  -1 -14   3         38.78         40.96        42.04 o                         
   0 -14   3         15.77         16.86        39.08 o                         
   1 -14   3          9.45        -41.46        58.51 o                         
   2 -14   3         38.27         66.45        61.45 o                         
  -5 -13   3          8.67         76.15        55.86 o                         
  -4 -13   3         14.42         52.04        53.51 o                         
  -3 -13   3         60.79         27.34        51.75 o                         
  -2 -13   3         11.86         42.74        36.74 o                         
  -1 -13   3         68.16        110.13        38.01 o                         
   0 -13   3         15.09        -52.92        52.92 o                         
   1 -13   3         16.12         16.76        54.98 o                         
   2 -13   3         15.12         65.27        58.51 o                         
  -5 -12   3         24.49        -40.28        50.57 o                         
  -4 -12   3          3.08         -3.23        50.28 o                         
  -3 -12   3        229.78        183.54        37.13 o                         
  -2 -12   3        125.62        163.52        36.62 o                         
  -1 -12   3         13.78        -29.70        49.98 o                         
   0 -12   3        210.19        185.23        53.81 o                         
   1 -12   3         15.22         -5.59        53.51 o                         
  -6 -11   3         21.63         48.51        48.81 o                         
  -5 -11   3         69.61         74.39        47.34 o                         
  -4 -11   3        103.29         57.92        47.34 o                         
  -3 -11   3         26.49         18.52        32.82 o                         
  -2 -11   3        137.78         39.69        48.81 o                         
   0 -11   3        262.23        297.25        53.51 o                         
   1 -11   3         56.76         17.35        48.51 o                         
   2 -11   3        162.64         52.34        51.75 o                         
  -6 -10   3         25.55         39.99        44.10 o                         
  -5 -10   3         51.40         36.46        43.81 o                         
  -4 -10   3         18.68         15.93        31.35 o                         
  -3 -10   3         51.42         12.64        45.87 o                         
  -2 -10   3         20.61        -17.35        42.93 o                         
  -1 -10   3         24.91        -43.81        43.81 o                         
   0 -10   3         16.38         11.17        43.22 o                         
   1 -10   3        114.94         73.50        43.22 o                         
   2 -10   3        138.86         30.87        59.69 o                         
  -8  -9   3          0.00        -11.17        36.16 o                         
  -7  -9   3         10.34        -24.99        34.99 o                         
  -6  -9   3         32.99         36.21        24.63 o                         
  -5  -9   3        117.51        153.18        42.04 o                         
  -4  -9   3         50.78         65.07        29.47 o                         
  -3  -9   3        153.15        163.18        43.51 o                         
  -2  -9   3         64.01         87.62        42.93 o                         
  -1  -9   3        248.53        311.66        43.81 o                         
   0  -9   3         63.53         66.45        37.34 o                         
   1  -9   3        569.85        452.49        45.87 o                         
  -9  -8   3          1.71         14.45        37.64 o                         
  -8  -8   3         12.07         88.50        24.54 o                         
  -7  -8   3          9.90        -18.77        18.77 o                         
  -6  -8   3         66.99         71.01        24.67 o                         
  -5  -8   3         11.08         13.18        21.72 o                         
  -4  -8   3        121.53        110.26        40.87 o                         
  -3  -8   3         53.96         76.33        34.46 o                         
  -2  -8   3          1.06        -25.20        55.13 o                         
  -1  -8   3         93.24         98.47        29.54 o                         
   0  -8   3        378.72        321.31        24.31 o                         
  -8  -7   3          6.25        -26.33        30.33 o                         
  -7  -7   3         84.05         98.09        19.12 o                         
  -6  -7   3         81.92        119.07        26.06 o                         
  -5  -7   3         39.49         24.13        18.35 o                         
  -4  -7   3        445.42        432.20        43.22 o                         
  -3  -7   3         46.14          5.44        28.44 o                         
  -2  -7   3        353.49        292.25        55.57 o                         
  -1  -7   3        165.23        109.35        22.84 o                         
  -9  -6   3         28.86        -30.52        36.35 o                         
  -8  -6   3         34.44         15.27        31.53 o                         
  -7  -6   3         85.90        130.41        21.90 o                         
  -6  -6   3        172.90        210.01        21.22 o                         
  -4  -6   3        225.15        219.04        36.46 o                         
  -3  -6   3        257.80        215.52        33.33 o                         
  -2  -6   3         48.49         47.35        16.14 o                         
  -1  -6   3        676.40        668.01        49.10 o                         
 -10  -5   3         30.58         42.92        39.55 o                         
  -9  -5   3          8.61         55.96        94.82 o                         
  -8  -5   3         53.89         66.99        32.84 o                         
  -7  -5   3         88.71         85.14        19.36 o                         
  -6  -5   3         62.52         66.39        15.81 o                         
  -5  -5   3        132.69        150.81        74.09 o                         
  -4  -5   3         39.12         34.69        27.64 o                         
  -3  -5   3         24.14         20.99        14.51 o                         
  -2  -5   3         57.36         58.39        13.49 o                         
 -10  -4   3         22.36         21.35        39.90 o                         
  -9  -4   3         12.27         39.98        37.42 o                         
  -8  -4   3         55.77         25.77        32.95 o                         
  -7  -4   3         33.74         -2.49        27.75 o                         
  -6  -4   3         83.72         79.35        20.96 o                         
  -5  -4   3        114.67        104.44        15.06 o                         
  -4  -4   3        360.04        316.48        41.31 o                         
  -3  -4   3          9.33         -1.40        11.69 o                         
 -10  -3   3          6.63        -22.70        39.89 o                         
  -9  -3   3         76.02         89.25        79.38 o                         
  -8  -3   3         89.95        144.93        33.56 o                         
  -7  -3   3        153.47        229.48        24.28 o                         
  -6  -3   3         45.87         35.02        21.95 o                         
  -5  -3   3         13.05          7.32        13.19 o                         
  -4  -3   3         81.45         75.54        12.53 o                         
 -10  -2   3         43.39         25.81        40.00 o                         
  -9  -2   3         20.85        108.80        76.00 o                         
  -8  -2   3         21.52         89.41        32.94 o                         
  -7  -2   3          1.42         10.26        25.24 o                         
  -6  -2   3         37.88         46.90        17.72 o                         
  -5  -2   3        256.80        302.65        27.49 o                         
  -4  -2   3        294.99        259.91        29.11 o                         
 -10  -1   3         35.64         -0.55        39.40 o                         
  -9  -1   3         70.88        141.23        37.30 o                         
  -8  -1   3         48.94         62.37        34.51 o                         
  -7  -1   3         82.58        104.90        25.99 o                         
  -6  -1   3          6.52         26.32        17.65 o                         
  -5  -1   3        362.50        317.56        23.76 o                         
  -4  -1   3        373.43        319.29        21.07 o                         
 -10   0   3         10.78         20.58        39.71 o                         
  -9   0   3         13.56         -3.46        35.62 o                         
  -8   0   3          7.49         49.39        44.69 o                         
  -7   0   3          2.24        -33.10        34.33 o                         
  -6   0   3         47.32         49.93        18.12 o                         
  -5   0   3         30.02         31.84        14.54 o                         
  -4   0   3        207.16        190.19        14.10 o                         
 -10   1   3         11.30         -2.74        40.22 o                         
  -9   1   3         59.00         54.89        36.74 o                         
  -8   1   3         55.80         48.15        31.07 o                         
  -7   1   3         47.56        103.91        92.62 o                         
  -6   1   3          1.74          7.68        18.14 o                         
  -5   1   3        384.39        325.36        19.34 o                         
  -4   1   3        392.18        367.99        39.13 o                         
 -10   2   3         32.94          5.20        45.72 o                         
  -9   2   3         44.91         60.15        37.47 o                         
  -8   2   3         29.64         53.89        31.66 o                         
  -7   2   3          3.48         39.73        48.66 o                         
  -6   2   3         31.02         26.83        19.00 o                         
  -5   2   3        296.71        280.58        23.07 o                         
  -4   2   3        165.56        142.25        14.21 o                         
 -10   3   3         20.91         98.82        41.89 o                         
  -9   3   3         74.56         87.14        38.46 o                         
  -8   3   3         52.30         79.17        32.43 o                         
  -7   3   3        179.14        198.13        40.39 o                         
  -6   3   3         41.45         10.74        96.73 o                         
  -5   3   3          9.64         -5.34        15.39 o                         
  -4   3   3         65.46         62.45        25.34 o                         
 -10   4   3         16.19         66.94        81.15 o                         
  -9   4   3          8.65         11.12        37.73 o                         
  -8   4   3         60.33         60.04        32.05 o                         
  -7   4   3         26.96        -43.81        43.81 o                         
  -6   4   3        103.12        106.45        33.73 o                         
  -5   4   3        108.11        120.16        14.00 o                         
  -4   4   3        500.58        492.92        29.00 o                         
 -10   5   3         41.42         78.28        44.74 o                         
  -9   5   3          3.34        102.47       108.93 o                         
  -8   5   3         63.88         51.97        36.19 o                         
  -7   5   3         51.77        104.96        93.20 o                         
  -6   5   3         63.09         70.42        48.81 o                         
  -5   5   3        124.89        140.48        26.60 o                         
  -4   5   3         34.31         14.70        32.34 o                         
  -9   6   3         14.52         15.02        40.33 o                         
  -8   6   3         19.38        -22.83        33.14 o                         
  -7   6   3         84.38        114.75        42.09 o                         
  -6   6   3        113.38         48.12        61.60 o                         
  -5   6   3        184.09        186.91        25.16 o                         
  -4   6   3        202.71        169.53        18.57 o                         
  -9   7   3          1.47        -14.81        41.03 o                         
  -8   7   3          6.73         -9.05        24.20 o                         
  -7   7   3         69.28         47.04        27.19 o                         
  -6   7   3         43.52         50.09        26.52 o                         
  -5   7   3         60.01         64.77        23.94 o                         
  -4   7   3        369.59        355.72        23.70 o                         
  -9   8   3          2.31         33.90        76.89 o                         
  -8   8   3          4.23         -5.46        29.64 o                         
  -7   8   3          3.82        -12.45        26.57 o                         
  -6   8   3         63.67         75.55        29.59 o                         
  -5   8   3          2.99         16.03        46.61 o                         
  -4   8   3         96.10         18.35        26.02 o                         
  -8   9   3          0.42         52.14        39.49 o                         
  -7   9   3          7.85         15.25        25.80 o                         
  -6   9   3         18.23         28.39        40.38 o                         
  -5   9   3         39.19         39.20        38.04 o                         
  -4   9   3         33.75         68.55        52.78 o                         
  -8  10   3          6.21         -9.93        33.25 o                         
  -7  10   3          1.05         62.95        29.37 o                         
  -6  10   3         21.89        -16.22        40.29 o                         
  -5  10   3         13.71         -7.10        66.84 o                         
  -4  10   3         46.01        103.83        61.59 o                         
  -7  11   3         22.89          6.22        29.02 o                         
  -6  11   3          2.57         48.35        31.21 o                         
  -5  11   3         52.10         33.81       104.67 o                         
  -4  11   3         71.31        146.13        81.74 o                         
  -7  12   3         18.64         10.09        37.04 o                         
  -6  12   3          0.21         -4.24        32.45 o                         
  -5  12   3          5.41         29.30        76.95 o                         
  -4  12   3          7.41         79.98        69.19 o                         
  -6  13   3         15.25         10.96        38.66 o                         
  -5  13   3          7.63         11.20        77.78 o                         
  -4  13   3         50.32        -17.94        89.38 o                         
  -5  14   3          2.45         28.23       127.60 o                         
  -2 -15   4          3.24        147.94        48.62 o                         
  -1 -15   4          8.10         84.55        45.42 o                         
  -4 -14   4          7.85        -57.63        57.63 o                         
  -3 -14   4          4.07        -41.15        41.15 o                         
  -2 -14   4          1.48         35.35        42.47 o                         
  -1 -14   4          0.22        -59.10        59.10 o                         
  -5 -13   4          3.39         -2.94        54.69 o                         
  -4 -13   4          7.52        -52.92        52.92 o                         
  -3 -13   4         93.22        -26.96        39.05 o                         
  -2 -13   4         54.84         62.92        58.22 o                         
  -1 -13   4         46.86         36.16        59.10 o                         
  -6 -12   4          5.10        -51.45        51.45 o                         
  -5 -12   4         44.26          9.70        52.92 o                         
  -4 -12   4         14.89          0.51        38.87 o                         
  -3 -12   4         67.65         11.76        55.28 o                         
  -2 -12   4         20.61         29.40        56.16 o                         
  -1 -12   4        207.96        165.83        60.27 o                         
  -7 -11   4          1.24        -48.81        50.57 o                         
  -6 -11   4         43.96         35.28        48.22 o                         
  -4 -11   4         83.29        101.73        62.33 o                         
  -3 -11   4         77.68        111.73        54.39 o                         
  -2 -11   4        248.60        174.35        57.63 o                         
  -7 -10   4         38.11        -12.94        46.16 o                         
  -6 -10   4         19.27        -27.64        44.98 o                         
  -5 -10   4        177.80        115.92        36.56 o                         
  -4 -10   4        361.45        254.03        54.69 o                         
  -3 -10   4        208.08         47.63        54.39 o                         
  -2 -10   4         69.11         54.69        48.81 o                         
  -8  -9   4         21.17         21.76        44.10 o                         
  -7  -9   4         46.47         60.67        28.84 o                         
  -6  -9   4         36.40         11.00        26.53 o                         
  -5  -9   4        167.01        144.95        50.86 o                         
  -4  -9   4         32.76         57.63        52.63 o                         
  -3  -9   4        306.10        116.43        48.81 o                         
  -9  -8   4         20.15         64.10        52.04 o                         
  -8  -8   4          5.78          9.70        46.16 o                         
  -7  -8   4          4.14        -13.24        27.46 o                         
  -6  -8   4        117.10        136.04        27.55 o                         
  -5  -8   4        124.56         94.97        46.45 o                         
  -4  -8   4        322.42        260.41        41.44 o                         
  -3  -8   4        308.00        216.64        39.10 o                         
  -9  -7   4         29.99         33.81        58.80 o                         
  -8  -7   4         13.65         56.45        48.81 o                         
  -7  -7   4         67.37         53.11        29.62 o                         
  -5  -7   4         35.42         33.22        43.22 o                         
  -4  -7   4        638.91        630.37        65.86 o                         
  -9  -6   4         40.96         60.49        35.67 o                         
  -8  -6   4         49.76         59.69        50.57 o                         
  -7  -6   4          3.72          1.84        42.63 o                         
  -6  -6   4        271.07        230.03        35.18 o                         
  -5  -6   4         41.93         76.74        39.69 o                         
  -4  -6   4         70.51         33.41        20.45 o                         
 -10  -5   4          0.04        -12.20        39.04 o                         
  -9  -5   4          2.75          9.70        36.50 o                         
  -8  -5   4          9.24         17.37        31.56 o                         
  -7  -5   4          7.45         16.72        40.87 o                         
  -6  -5   4         33.14         60.18        55.72 o                         
  -5  -5   4        196.39        177.29        32.64 o                         
 -10  -4   4          1.16         -2.76        39.97 o                         
  -9  -4   4         13.39         51.29        37.42 o                         
  -8  -4   4         37.84         77.18        59.83 o                         
  -7  -4   4         47.71         64.43        21.33 o                         
  -6  -4   4        122.25         76.02        31.98 o                         
  -5  -4   4        161.02        139.90        21.56 o                         
 -10  -3   4          0.63        -39.90        39.90 o                         
  -9  -3   4          1.79        -57.19        57.19 o                         
  -8  -3   4          5.91         -6.51        29.60 o                         
  -7  -3   4          4.46        -31.99        31.99 o                         
  -6  -3   4         85.44        101.01        31.85 o                         
  -5  -3   4         47.34         24.29        22.71 o                         
 -10  -2   4          3.10         59.03        53.95 o                         
  -9  -2   4         24.19         34.07        35.55 o                         
  -8  -2   4         14.78         64.68        42.93 o                         
  -7  -2   4         43.81         95.53        34.37 o                         
  -6  -2   4         50.96          1.18        33.22 o                         
 -10  -1   4          5.14         73.99        40.92 o                         
  -9  -1   4          5.30        -14.84        34.81 o                         
  -8  -1   4          0.11        -95.56        95.56 o                         
  -7  -1   4         26.62         98.71        82.62 o                         
  -6  -1   4          9.80         -3.12        17.37 o                         
 -10   0   4          0.54         34.98        41.01 o                         
  -9   0   4          0.39         -1.67        33.89 o                         
  -8   0   4         42.99         89.81        40.63 o                         
  -7   0   4         11.33         38.44        39.69 o                         
  -6   0   4         55.40         71.38        23.02 o                         
 -10   1   4          1.76         -2.35        40.62 o                         
  -9   1   4          2.74          9.32        33.91 o                         
  -8   1   4          0.28         37.61        40.14 o                         
  -7   1   4         24.59         91.35        35.72 o                         
  -6   1   4          5.25         21.79        22.43 o                         
 -10   2   4          1.36         -2.71        40.56 o                         
  -9   2   4         23.29          4.06        39.07 o                         
  -8   2   4          8.61         35.34        40.46 o                         
  -7   2   4         25.81         80.17        51.75 o                         
  -6   2   4         41.13         18.23        32.05 o                         
 -10   3   4          2.05        -10.91        74.68 o                         
  -9   3   4          1.33         -8.11        54.36 o                         
  -8   3   4          2.01         27.90        41.29 o                         
  -7   3   4          3.52        -39.10        39.10 o                         
  -6   3   4         54.76         16.46        32.34 o                         
 -10   4   4          0.93         94.67        60.86 o                         
  -9   4   4         13.41        -36.78        46.22 o                         
  -8   4   4         40.63         43.53        42.16 o                         
  -7   4   4         24.62         38.51        46.16 o                         
  -6   4   4         94.99         38.81        33.81 o                         
 -10   5   4          0.29        -23.63        41.26 o                         
  -9   5   4          0.67        -34.64        34.64 o                         
  -8   5   4         12.35         16.28        42.64 o                         
  -7   5   4          1.24        -13.28        36.78 o                         
  -9   6   4         22.11         14.48        48.49 o                         
  -8   6   4         43.35        -22.35        47.48 o                         
  -7   6   4          2.98         21.73        39.48 o                         
  -9   7   4         11.65        -58.56        61.46 o                         
  -8   7   4         26.91         43.96        28.92 o                         
  -7   7   4         68.10         73.79        40.10 o                         
  -9   8   4         14.98         26.04        44.00 o                         
  -8   8   4          3.59        -30.19        30.19 o                         
  -7   8   4          2.76        380.75       114.37 o                         
  -8   9   4         27.23         26.05        46.93 o                         
  -8  10   4          5.87        -50.15        50.15 o                         
  -7  10   4         18.90        105.85       111.73 o                         
  -6 -12   5         16.91          0.00        54.39 o                         
  -5 -12   5         19.04        -39.99        61.16 o                         
  -7 -11   5          5.45         27.05        50.57 o                         
  -6 -11   5         15.60        -19.45        37.86 o                         
  -5 -11   5         39.19         -0.59        58.80 o                         
  -7 -10   5         11.95         41.46        48.51 o                         
  -6 -10   5          8.32         53.22        57.63 o                         
  -7  -9   5          1.11         16.16        38.66 o                         
  -8  -8   5          5.90         91.15        50.86 o                         
  -7  -8   5          3.25        -28.86        28.86 o                         
  -6  -8   5         47.63          5.59        48.22 o                         
  -9  -7   5          8.91         24.99        57.04 o                         
  -8  -7   5          3.87        -29.70        48.51 o                         
  -7  -7   5         54.64         -4.41        43.51 o                         
  -9  -6   5         14.61        -17.05        56.75 o                         
  -8  -6   5        112.92        168.19        46.90 o                         
  -7  -6   5         45.06        128.37        41.18 o                         
  -9  -5   5         48.88         29.40        55.57 o                         
  -8  -5   5         50.79        -38.52       108.49 o                         
  -7  -5   5        324.12        359.58        94.38 o                         
 -10  -4   5          0.11        -31.75        62.33 o                         
  -9  -4   5         23.18         88.06        78.94 o                         
  -7  -4   5         57.17        -35.58        83.21 o                         
 -10  -3   5         39.62         54.39        61.16 o                         
  -9  -3   5         47.85        111.32        50.83 o                         
 -10  -2   5          4.54          8.35        38.18 o                         
  -9  -2   5         59.20         60.57       115.84 o                         
  -8  -2   5         11.76       -114.96       114.96 o                         
 -10  -1   5          0.93        -30.87        36.52 o                         
  -9  -1   5        212.99        132.01       117.61 o                         
 -10   0   5         23.09         80.12        38.60 o                         
  -9   0   5         77.44         86.15        44.08 o                         
  -8   0   5          9.82         47.04        94.97 o                         
 -10   1   5          0.12         29.37        37.99 o                         
  -9   1   5        204.42        175.33        47.78 o                         
  -8   1   5        118.32         36.46        94.38 o                         
 -10   2   5          0.59         17.53        41.97 o                         
  -9   2   5         52.04         26.31        72.77 o                         
 -10   3   5         40.47         -9.38       112.61 o                         
  -9   3   5         78.49         74.47        93.79 o                         
 -10   4   5          0.11         29.05        39.28 o                         
  -9   4   5         22.44        -17.19        43.34 o                         
                                                                                
