# Supplementary material for: Form (III) of artemisinin: discovery and crystallographic characterization of a new high-pressure polymorph
Source: Acta Crystallogr B Struct Sci Cryst Eng Mater. 2026 May 11;82(Pt 3):316–29. doi: 10.1107/S205252062600291X (PMC13238485; doi:10.1107/S205252062600291X)
Supplement: Supplementary file 6 [file b-82-00316-FormII_5sup6.hkl]

data_FormII_5                                                                   
_shelx_title ' ART_3alpha_DAC_06_0m in P1'                                      
_shelx_refln_list_code          4                                               
_shelx_F_calc_maximum      174.37                                               
_exptl_crystal_F_000       608.00                                               
_reflns_d_resolution_high  0.9004                                               
                                                                                
loop_                                                                           
 _space_group_symop_operation_xyz                                               
 'x, y, z'                                                                      
                                                                                
_cell_length_a     9.5790                                                       
_cell_length_b    14.6794                                                       
_cell_length_c     9.7368                                                       
_cell_angle_alpha  88.888                                                       
_cell_angle_beta  103.904                                                       
_cell_angle_gamma  89.854                                                       
                                                                                
_shelx_F_squared_multiplier     1.000                                           
                                                                                
loop_                                                                           
 _refln_index_h                                                                 
 _refln_index_k                                                                 
 _refln_index_l                                                                 
 _refln_F_squared_calc                                                          
 _refln_F_squared_meas                                                          
 _refln_F_squared_sigma                                                         
 _refln_observed_status                                                         
   9  -3  -5         60.43         51.28        56.49 o                         
  10  -3  -5         40.68         79.73        58.23 o                         
   9  -2  -5         33.85        110.67        56.78 o                         
   9  -1  -5        242.75        225.08        57.94 o                         
  10  -1  -5          0.51        120.00        44.84 o                         
   8   0  -5         22.81        -25.78        47.80 o                         
   9   0  -5         91.19         38.53        52.15 o                         
  10   0  -5         34.74         69.02        60.55 o                         
   9   1  -5        210.72        220.73        55.04 o                         
  10   1  -5          1.37        -39.60        39.60 o                         
   9   2  -5         68.41         60.55        52.73 o                         
  10   2  -5          1.54         16.22        52.73 o                         
   9   3  -5         55.25         44.11        36.98 o                         
  10   3  -5         52.69         46.35        53.02 o                         
   7   4  -5         85.04         78.51        43.46 o                         
   9   4  -5         21.56         29.18        36.50 o                         
   7   5  -5        338.29        316.04        48.38 o                         
   8   5  -5         60.20        105.74        48.38 o                         
   9   5  -5         60.77         57.65        46.93 o                         
   7   6  -5         39.82         89.52        44.04 o                         
   8   6  -5        105.99         75.03        46.06 o                         
   9   6  -5         23.87         33.61        46.64 o                         
   7   7  -5         84.74         48.09        42.59 o                         
   8   7  -5          1.58         23.18        41.43 o                         
   9   7  -5         21.31         35.05        49.25 o                         
   8   8  -5         10.44         35.63        43.17 o                         
   8 -10  -4          7.84         59.89        47.22 o                         
   7  -9  -4         80.79         93.87        57.07 o                         
   8  -9  -4         30.08         43.05        41.78 o                         
   8  -8  -4         19.20         16.22        56.78 o                         
   9  -8  -4         32.97         24.03        47.26 o                         
   7  -7  -4         77.38        154.97        53.60 o                         
   8  -7  -4         51.34         35.05        55.04 o                         
   9  -7  -4          3.85          1.46        43.08 o                         
   7  -6  -4          2.07        -13.91        48.96 o                         
   8  -6  -4         41.66         61.13        53.31 o                         
   9  -6  -4         25.97         24.93        40.83 o                         
   6  -5  -4         23.95         12.46        44.33 o                         
   7  -5  -4          0.07        -19.41        46.35 o                         
   8  -5  -4         10.74         43.75        52.15 o                         
   9  -5  -4          0.39          5.23        40.92 o                         
  10  -5  -4          1.11        -56.49        56.49 o                         
   6  -4  -4         60.77        119.94        44.62 o                         
   7  -4  -4         40.14         96.18        46.06 o                         
   8  -4  -4         47.00        105.16        51.28 o                         
   9  -4  -4         12.59         81.13        40.87 o                         
  10  -4  -4          0.31         56.78        57.65 o                         
   6  -3  -4         74.00         54.18        40.56 o                         
   8  -3  -4          4.16         26.65        49.54 o                         
   9  -3  -4          6.25          6.99        39.37 o                         
   6  -2  -4         23.89         45.77        38.82 o                         
   7  -2  -4         42.86        -18.83        41.72 o                         
   8  -2  -4          7.78        -39.69        47.22 o                         
   9  -2  -4         43.22         40.57        38.64 o                         
  10  -2  -4          3.04         77.93        56.20 o                         
   6  -1  -4          2.71         25.78        37.08 o                         
   7  -1  -4         15.40         75.03        41.43 o                         
   8  -1  -4          8.44         10.43        46.06 o                         
   9  -1  -4          8.71         -9.31        36.44 o                         
  10  -1  -4          0.49        -53.31        53.31 o                         
   6   0  -4         58.39         54.77        24.72 o                         
   7   0  -4         14.82         -0.87        39.69 o                         
   8   0  -4         73.80        -43.17        43.17 o                         
   9   0  -4          0.38         25.93        35.76 o                         
  10   0  -4          3.72         22.02        54.18 o                         
   6   1  -4         15.65        -12.58        48.38 o                         
   7   1  -4         46.12        113.86        41.14 o                         
   8   1  -4          0.35         28.39        44.33 o                         
   9   1  -4         10.79        -39.69        45.48 o                         
  10   1  -4          1.84        -40.85        53.31 o                         
   6   2  -4         42.81         16.23        23.84 o                         
   7   2  -4         34.08         -5.79        40.27 o                         
   9   2  -4         28.11        -15.93        47.22 o                         
  10   2  -4          5.34        -28.97        52.73 o                         
   5   3  -4         24.81         -5.21        29.84 o                         
   6   3  -4         62.60         39.85        24.01 o                         
   7   3  -4          5.90         50.99        40.56 o                         
   8   3  -4         10.55         26.39        31.54 o                         
   9   3  -4          4.03         28.97        48.09 o                         
  10   3  -4          0.94        -16.80        51.57 o                         
   5   4  -4        150.76        145.33        21.52 o                         
   6   4  -4        111.09         86.43        24.20 o                         
   7   4  -4         45.27         26.36        39.69 o                         
   8   4  -4         49.45         37.88        31.75 o                         
   9   4  -4         24.05         98.21        50.70 o                         
  10   4  -4          2.68        -50.99        50.99 o                         
   5   5  -4        213.82        229.13        34.48 o                         
   6   5  -4         67.20         71.27        36.21 o                         
   7   5  -4         16.38         91.84        41.43 o                         
   8   5  -4          7.77         76.77        42.88 o                         
   9   5  -4          8.16         24.63        47.51 o                         
  10   5  -4          3.33         40.27        51.86 o                         
   7   6  -4          7.99        -17.04        27.46 o                         
   8   6  -4         36.34        -21.15        41.14 o                         
   9   6  -4         46.73         18.25        46.93 o                         
   6   7  -4        600.53        689.45        68.37 o                         
   7   7  -4         71.33         35.92        35.34 o                         
   8   7  -4         16.84         75.90        42.59 o                         
   9   7  -4         34.18        120.52        47.80 o                         
   3   8  -4        325.08        171.77        58.23 o                         
   4   8  -4        358.84        176.69        64.32 o                         
   7   8  -4         21.44        -35.34        35.34 o                         
   8   8  -4          3.18          0.29        40.56 o                         
   5 -13  -3          8.15         -4.98        46.41 o                         
   6 -13  -3         30.67         -2.90        53.31 o                         
   5 -12  -3         10.36         37.32        52.15 o                         
   6 -12  -3          4.34        -13.04        39.19 o                         
   7 -12  -3         17.55         34.19        57.65 o                         
   4 -11  -3         45.97         71.85        46.35 o                         
   5 -11  -3         98.52         55.29        46.65 o                         
   6 -11  -3          1.68         80.14        49.40 o                         
   7 -11  -3         17.61         69.24        54.76 o                         
   4 -10  -3         58.00         87.43        51.41 o                         
   5 -10  -3         13.17         26.07        47.80 o                         
   6 -10  -3         12.85         15.35        52.15 o                         
   7 -10  -3          0.78         -4.30        38.81 o                         
   8 -10  -3          4.73         58.23        59.68 o                         
   4  -9  -3         18.60         71.69        55.34 o                         
   5  -9  -3         36.61         37.91        37.66 o                         
   6  -9  -3         13.42        -34.77        47.22 o                         
   7  -9  -3         10.41         33.27        48.24 o                         
   8  -9  -3          3.51         50.41        55.04 o                         
   4  -8  -3         71.74         58.17        24.29 o                         
   5  -8  -3          0.42        -30.13        40.27 o                         
   6  -8  -3        102.95         59.68        59.97 o                         
   7  -8  -3         10.73         -9.80        35.21 o                         
   8  -8  -3         27.24         50.70        52.73 o                         
   9  -8  -3          4.02        -30.71        70.69 o                         
   4  -7  -3        431.45        376.49        43.89 o                         
   5  -7  -3         63.67         92.13        40.27 o                         
   6  -7  -3         49.83         58.81        45.48 o                         
   7  -7  -3         63.02        101.69        50.70 o                         
   8  -7  -3          1.99         -3.77        49.83 o                         
   9  -7  -3          0.49        -56.20        56.20 o                         
   4  -6  -3        201.09        246.32        32.59 o                         
   5  -6  -3        189.79        149.79        28.31 o                         
   6  -6  -3        133.67        112.41        44.62 o                         
   7  -6  -3         58.88        103.14        48.96 o                         
   8  -6  -3         21.63         23.07        28.11 o                         
   9  -6  -3         12.69         -8.40        44.18 o                         
   4  -5  -3          2.95         12.68        24.91 o                         
   5  -5  -3        110.06        118.61        40.11 o                         
   6  -5  -3         91.56         77.64        41.43 o                         
   7  -5  -3         51.20         94.05        35.43 o                         
   8  -5  -3         43.05        110.48        28.78 o                         
   9  -5  -3          4.03         14.07        35.74 o                         
  10  -5  -3         49.06        -18.40        38.90 o                         
   4  -4  -3        482.18        547.78        49.54 o                         
   5  -4  -3        109.28        142.28        24.20 o                         
   6  -4  -3        116.09        101.40        39.69 o                         
   7  -4  -3         23.91         64.32        39.98 o                         
   8  -4  -3         76.22         98.21        29.15 o                         
   9  -4  -3          8.43         16.43        34.37 o                         
  10  -4  -3         24.85         10.53        52.66 o                         
   4  -3  -3        104.36         92.42        27.23 o                         
   5  -3  -3          3.94         -4.45        20.45 o                         
   6  -3  -3         62.86         47.93        24.05 o                         
   7  -3  -3        229.35        240.65        31.70 o                         
   8  -3  -3         89.15        112.62        27.61 o                         
   9  -3  -3         73.49         93.61        59.67 o                         
  10  -3  -3         22.29         32.55        50.55 o                         
   4  -2  -3        194.10        224.50        29.84 o                         
   5  -2  -3        336.63        365.78        26.83 o                         
   6  -2  -3         26.54        -11.21        18.70 o                         
   7  -2  -3          4.79         18.91        26.98 o                         
   8  -2  -3         38.50         56.33        26.09 o                         
   9  -2  -3         50.93         55.08        34.82 o                         
  10  -2  -3         50.84          7.76        37.58 o                         
   4  -1  -3        395.34        386.73        35.34 o                         
   5  -1  -3        374.05        369.31        30.71 o                         
   6  -1  -3          1.33          9.19        29.04 o                         
   7  -1  -3         93.27        135.97        28.78 o                         
   8  -1  -3         83.79         77.50        25.98 o                         
   9  -1  -3        103.62         85.68        34.67 o                         
  10  -1  -3         18.32        -11.19        37.06 o                         
   4   0  -3        275.59        294.03        35.63 o                         
   5   0  -3         44.78         51.08        19.09 o                         
   6   0  -3         64.03         70.00        18.72 o                         
   7   0  -3         12.25         33.27        43.46 o                         
   8   0  -3         13.74         31.53        33.31 o                         
   9   0  -3         37.79         58.81        33.79 o                         
  10   0  -3         12.31         16.75        37.80 o                         
   4   1  -3        389.41        368.77        37.37 o                         
   5   1  -3        386.91        322.84        24.13 o                         
   6   1  -3          4.57         -4.18        20.32 o                         
   7   1  -3         88.64        124.73        27.04 o                         
   8   1  -3         52.79         55.33        42.59 o                         
   9   1  -3         74.29         66.29        34.00 o                         
  10   1  -3         31.78         54.65        37.08 o                         
   4   2  -3        296.60        367.32        36.79 o                         
   5   2  -3        273.56        279.64        22.49 o                         
   6   2  -3         25.55         15.93        31.58 o                         
   7   2  -3          7.16         20.67        20.68 o                         
   8   2  -3         46.74        115.83        30.88 o                         
   9   2  -3         22.64         -7.24        32.98 o                         
  10   2  -3         48.50         63.21        82.26 o                         
   4   3  -3         90.57         79.38        22.60 o                         
   5   3  -3         11.39         14.50        17.53 o                         
   6   3  -3         43.66         31.00        31.00 o                         
   7   3  -3        131.38        210.17        23.66 o                         
   8   3  -3         99.76        128.35        30.93 o                         
   9   3  -3         56.03          7.45        33.28 o                         
  10   3  -3          3.02         42.96        61.56 o                         
   6   4  -3         50.81         77.06        33.03 o                         
   7   4  -3         32.13         -4.93        34.77 o                         
   8   4  -3         27.09         50.47        30.11 o                         
   9   4  -3          1.02        -11.33        34.91 o                         
  10   4  -3         14.70        -32.74        50.99 o                         
   4   5  -3         34.13         13.33        22.89 o                         
   5   5  -3        133.05        164.82        30.42 o                         
   6   5  -3         51.52         18.83        22.80 o                         
   7   5  -3        102.54         70.98        37.37 o                         
   8   5  -3         39.69         70.69        41.72 o                         
   9   5  -3         13.11         51.32        33.90 o                         
  10   5  -3         31.50         -8.40        52.44 o                         
   3   6  -3        234.26        226.68        67.21 o                         
   5   6  -3        134.66        153.81        31.00 o                         
   6   6  -3        177.45        164.24        33.03 o                         
   7   6  -3         70.06         81.70        36.79 o                         
   8   6  -3         43.51         96.47        41.14 o                         
   1   7  -3        194.37        145.66        40.00 o                         
   2   7  -3        371.29        410.15       112.39 o                         
   3   7  -3         67.74         75.51        35.47 o                         
   4   7  -3        538.83        554.45        83.73 o                         
   5   7  -3         62.34         77.64        75.03 o                         
   6   7  -3        109.12        130.66        32.74 o                         
   7   7  -3        117.77        121.10        36.50 o                         
   0   8  -3        466.54        338.17       103.56 o                         
   1   8  -3        168.28        101.21        37.78 o                         
   2   8  -3         14.69          5.23        38.92 o                         
   3   8  -3         48.42         95.63        40.69 o                         
   5   8  -3         51.12        138.77        71.56 o                         
   2   9  -3         48.30        -10.58        49.69 o                         
   3   9  -3        162.54        195.11        45.41 o                         
   4   9  -3         55.37        140.58        49.47 o                         
   5   9  -3        120.98        101.69        72.43 o                         
   6   9  -3         83.32         96.47        80.54 o                         
   2 -15  -2          5.77        -80.54       101.98 o                         
   3 -15  -2          0.92        -17.38        99.95 o                         
   2 -14  -2         65.85        141.96       105.45 o                         
   3 -14  -2         68.30         63.16        99.66 o                         
   4 -14  -2         10.74         10.92        42.00 o                         
   5 -14  -2         10.65          4.93        50.41 o                         
   2 -13  -2         15.39         95.60       112.41 o                         
   3 -13  -2         22.79          7.27        48.53 o                         
   4 -13  -2         35.03         -1.68        39.82 o                         
   6 -13  -2          3.97        112.12        55.62 o                         
   1 -12  -2         51.35        -74.46        88.36 o                         
   2 -12  -2        243.74        238.98        97.05 o                         
   3 -12  -2         97.78        141.03        66.76 o                         
   4 -12  -2         97.24         79.37        31.62 o                         
   5 -12  -2          1.28        -19.70        47.22 o                         
   6 -12  -2          3.76          2.90        54.47 o                         
   7 -12  -2          0.63        -47.80        55.91 o                         
   1 -11  -2         93.94        158.15        83.73 o                         
   2 -11  -2         27.21        -12.75        82.28 o                         
   3 -11  -2         35.40         47.36        37.60 o                         
   4 -11  -2          9.90         22.71        38.41 o                         
   5 -11  -2         36.28         45.48        45.48 o                         
   6 -11  -2         26.01         28.97        52.44 o                         
   7 -11  -2          3.36        -53.02        53.02 o                         
   1 -10  -2         80.19        163.66        78.80 o                         
   2 -10  -2          2.01        -24.63        73.59 o                         
   3 -10  -2        272.29        348.21        53.16 o                         
   4 -10  -2         64.00         52.59        55.19 o                         
   5 -10  -2         61.27         89.24        29.23 o                         
   6 -10  -2          8.14         -4.35        46.93 o                         
   7 -10  -2          5.40         67.21        53.02 o                         
   8 -10  -2          0.93         39.69        57.36 o                         
   1  -9  -2        310.54        287.94        69.53 o                         
   2  -9  -2         51.36         63.01        27.21 o                         
   3  -9  -2        201.56        222.67        56.91 o                         
   4  -9  -2        179.45        212.49        36.82 o                         
   5  -9  -2         73.64         92.13        42.59 o                         
   6  -9  -2         84.24        104.30        70.69 o                         
   7  -9  -2          8.39        -26.00        34.29 o                         
   8  -9  -2         67.15         37.08        38.29 o                         
   1  -8  -2         99.20         78.80        56.49 o                         
   2  -8  -2         92.69         71.71        44.18 o                         
   3  -8  -2         90.71        128.67        26.84 o                         
   4  -8  -2        176.01        157.12        24.03 o                         
   5  -8  -2         69.65         92.13        39.98 o                         
   6  -8  -2         21.66        -39.95        39.95 o                         
   7  -8  -2         11.99         21.87        33.16 o                         
   8  -8  -2          3.93         91.96        37.95 o                         
   9  -8  -2          8.11         60.37        44.62 o                         
   2  -7  -2        340.02        333.25        28.14 o                         
   3  -7  -2        127.52        155.72        19.48 o                         
   4  -7  -2        269.87        229.07        31.28 o                         
   5  -7  -2        315.27        307.73        30.30 o                         
   6  -7  -2         12.07         42.97        25.38 o                         
   7  -7  -2         86.13        121.40        33.29 o                         
   8  -7  -2         57.16         47.92        36.57 o                         
   9  -7  -2          7.17        101.39        46.48 o                         
   2  -6  -2        111.73        114.22        20.10 o                         
   3  -6  -2        892.41       1009.03        79.80 o                         
   4  -6  -2         22.80          8.20        33.75 o                         
   5  -6  -2        294.93        374.83        52.87 o                         
   6  -6  -2         77.55         71.42        23.26 o                         
   7  -6  -2         47.28        103.34        31.85 o                         
   8  -6  -2        124.68        103.73        35.41 o                         
   9  -6  -2         10.60         16.38        37.27 o                         
   2  -5  -2        139.45         87.78        33.61 o                         
   3  -5  -2        904.73        837.55        36.33 o                         
   4  -5  -2        520.10        567.49        28.27 o                         
   5  -5  -2        232.80        258.31        26.59 o                         
   6  -5  -2        307.60        312.77        25.55 o                         
   7  -5  -2         59.17         29.55        44.04 o                         
   8  -5  -2        139.62        105.27        60.97 o                         
   9  -5  -2         61.42         24.35        36.14 o                         
  10  -5  -2         16.37         -6.00        39.74 o                         
   3  -4  -2        107.69        106.25        15.33 o                         
   4  -4  -2        314.27        383.98        21.30 o                         
   5  -4  -2        163.23        192.57        21.91 o                         
   6  -4  -2        375.19        415.17        40.07 o                         
   7  -4  -2         71.10        126.05       100.95 o                         
   8  -4  -2        185.44        143.70        46.06 o                         
   9  -4  -2         17.40          5.59        34.52 o                         
  10  -4  -2         20.70        -76.80        84.02 o                         
   3  -3  -2        461.54        435.95        35.63 o                         
   4  -3  -2       1031.14       1038.58        38.64 o                         
   5  -3  -2        204.92        208.14        31.38 o                         
   6  -3  -2        189.76        212.03        27.51 o                         
   7  -3  -2        424.39        456.86        58.94 o                         
   8  -3  -2        269.76        278.62        61.42 o                         
   9  -3  -2        162.91        138.70        35.79 o                         
  10  -3  -2         14.98         -5.90        37.34 o                         
   3  -2  -2       1476.95       1358.30        78.80 o                         
   4  -2  -2        173.62        151.90        16.69 o                         
   5  -2  -2        388.41        342.05        24.81 o                         
   6  -2  -2         17.03         -0.71        17.36 o                         
   7  -2  -2        201.30        223.92        40.85 o                         
   8  -2  -2        141.93        151.16        32.73 o                         
   9  -2  -2         54.90         68.99        33.58 o                         
  10  -2  -2         41.33         43.34        38.00 o                         
   3  -1  -2       1253.40       1226.80        66.05 o                         
   4  -1  -2        158.67        136.82        15.76 o                         
   5  -1  -2        156.98        146.08        17.45 o                         
   6  -1  -2         75.62         67.21        21.99 o                         
   7  -1  -2        493.65        678.39        98.78 o                         
   8  -1  -2         34.59        -15.00        30.42 o                         
   9  -1  -2         53.77         29.35        33.38 o                         
  10  -1  -2         25.79        -34.48        50.70 o                         
   3   0  -2         16.19         39.69        14.78 o                         
   4   0  -2        784.27        740.40        29.27 o                         
   5   0  -2         38.63         48.65        20.42 o                         
   6   0  -2         13.76         -3.18        23.63 o                         
   7   0  -2         88.42        139.16        65.46 o                         
   8   0  -2          0.28        -39.69        39.69 o                         
   9   0  -2         14.54          9.12        46.79 o                         
  10   0  -2        171.00         81.41        54.18 o                         
   3   1  -2       1340.09       1227.96        71.56 o                         
   4   1  -2        130.28        109.46        11.81 o                         
   5   1  -2         76.41        107.63        40.56 o                         
   6   1  -2         41.95         23.47        16.53 o                         
   7   1  -2        485.37        502.75        34.31 o                         
   8   1  -2         47.79         74.46        40.56 o                         
   9   1  -2         45.54         69.39        32.78 o                         
  10   1  -2         17.91        -11.01        51.57 o                         
   3   2  -2       1305.86       1111.19        43.02 o                         
   4   2  -2        149.73        152.96        12.20 o                         
   5   2  -2        245.51        213.51        29.12 o                         
   6   2  -2          9.11        -18.64        18.64 o                         
   7   2  -2        172.08        139.82        25.69 o                         
   8   2  -2         98.00        120.43        30.69 o                         
   9   2  -2         42.03         53.02        46.64 o                         
  10   2  -2         27.94         16.22        51.28 o                         
   3   3  -2        356.87        369.64        27.81 o                         
   4   3  -2       1243.35       1103.98        48.13 o                         
   5   3  -2        123.94        118.49        24.91 o                         
   6   3  -2        119.06         91.84        29.55 o                         
   7   3  -2        385.03        416.75        53.15 o                         
   8   3  -2        167.79        177.86        52.86 o                         
   9   3  -2        168.89        199.87        49.25 o                         
  10   3  -2          9.89         49.25        53.31 o                         
   1   4  -2         91.84        114.72        31.58 o                         
   2   4  -2        520.30        491.29        54.18 o                         
   4   4  -2        232.24        273.14        18.12 o                         
   5   4  -2         84.35         81.28        17.31 o                         
   6   4  -2        373.54        331.58        53.74 o                         
   7   4  -2         61.29         64.38        25.29 o                         
   8   4  -2        156.82        163.37        42.88 o                         
   9   4  -2         28.89        129.79        48.09 o                         
  10   4  -2          9.85         -4.06        52.44 o                         
  -1   5  -2       1121.79        934.51        79.96 o                         
   0   5  -2         24.42         16.51        31.00 o                         
   1   5  -2         48.07         26.94        31.00 o                         
   2   5  -2         52.94        156.99        36.79 o                         
   3   5  -2        335.01        456.52        79.09 o                         
   4   5  -2        255.62        279.54        28.68 o                         
   5   5  -2        294.23        295.55        39.69 o                         
   6   5  -2        180.28        166.23        22.63 o                         
   7   5  -2         50.49         80.83        37.08 o                         
   8   5  -2         85.63         78.22        42.01 o                         
   9   5  -2         53.00          5.79        47.22 o                         
  10   5  -2         21.60        -19.99        53.02 o                         
  -2   6  -2        178.22        167.13        46.93 o                         
  -1   6  -2        957.70        845.86        81.12 o                         
   0   6  -2         74.01          2.90        30.42 o                         
   1   6  -2        169.38        170.69        51.41 o                         
   2   6  -2         40.23         89.15        26.48 o                         
   3   6  -2        382.76        438.85        53.89 o                         
   4   6  -2         23.58        -31.29        46.64 o                         
   5   6  -2        182.48        221.21        20.94 o                         
   6   6  -2         22.49        -31.87        31.87 o                         
   7   6  -2         34.48         93.29        37.37 o                         
   8   6  -2         55.83         19.99        41.72 o                         
   9   6  -2         28.24         19.99        49.25 o                         
  -3   7  -2         77.06         44.67        30.13 o                         
  -2   7  -2         37.53         12.73        21.73 o                         
  -1   7  -2         13.93          4.63        14.44 o                         
   0   7  -2        380.45        448.31        38.15 o                         
   1   7  -2          3.44         11.75        30.18 o                         
   2   7  -2        309.60        253.63        33.20 o                         
   3   7  -2         85.39        104.65        36.10 o                         
   4   7  -2        192.68        298.37        62.00 o                         
   5   7  -2        239.48        203.64        63.74 o                         
   6   7  -2          4.30         51.57        42.59 o                         
   7   7  -2         53.81        112.12        39.11 o                         
   8   7  -2         39.61         55.62        43.46 o                         
   9   7  -2          6.17         -0.29       111.25 o                         
  -4   8  -2        121.93        101.98        39.69 o                         
  -3   8  -2        133.88        127.55        28.01 o                         
  -2   8  -2        735.87        660.33        72.89 o                         
  -1   8  -2        188.65        147.78        38.37 o                         
   0   8  -2        183.28         82.88        36.35 o                         
   1   8  -2        125.20         78.22        43.17 o                         
   2   8  -2         38.68         11.01        58.23 o                         
   3   8  -2          9.38         38.93        40.11 o                         
   4   8  -2        214.04        106.61        63.74 o                         
   5   8  -2         24.49        150.04        69.53 o                         
   7   8  -2         13.58        -36.21        36.21 o                         
   8   8  -2         27.62         92.42        44.90 o                         
   9   8  -2          6.29         21.15        51.28 o                         
  -4   9  -2        173.45        195.69        51.26 o                         
  -3   9  -2        183.23        201.32        41.43 o                         
  -2   9  -2         34.55         67.79        33.32 o                         
  -1   9  -2         61.24         83.44        70.69 o                         
   0   9  -2         44.70         22.20        38.84 o                         
   1   9  -2         99.71        132.27        41.87 o                         
   2   9  -2          8.10          7.88        44.72 o                         
   3   9  -2        120.16        112.39        45.83 o                         
   4   9  -2         90.66         63.95        45.42 o                         
   5   9  -2         64.48         26.65        74.17 o                         
   6   9  -2         43.69         61.42        80.54 o                         
  -4  10  -2         44.08         11.01        44.33 o                         
  -3  10  -2        723.65        746.78        61.13 o                         
  -3  11  -2         33.67         48.38        46.93 o                         
   0 -16  -1         34.24        -55.91       122.26 o                         
  -1 -15  -1         25.59        -25.78        99.08 o                         
   0 -15  -1         17.34        -35.34        95.02 o                         
   1 -15  -1          4.46        -14.49        92.71 o                         
  -1 -14  -1         89.64         68.95        98.50 o                         
   0 -14  -1         71.36        -47.22        95.60 o                         
   1 -14  -1         49.97        -14.20        91.26 o                         
   2 -14  -1          9.82        -25.20        89.23 o                         
  -2 -13  -1          9.82       -103.72       103.72 o                         
  -1 -13  -1        149.17        336.61       106.61 o                         
   0 -13  -1         53.12        -13.62        93.29 o                         
   1 -13  -1        284.24        425.26        99.08 o                         
   2 -13  -1        127.06        120.81        88.07 o                         
   3 -13  -1         81.92         43.17        37.95 o                         
   4 -13  -1         23.53         19.41        42.59 o                         
  -2 -12  -1          4.07         28.39        87.78 o                         
  -1 -12  -1         19.46         94.73        87.49 o                         
   0 -12  -1         11.98        109.51       105.16 o                         
   1 -12  -1         55.65        121.10        84.88 o                         
   2 -12  -1         42.78         60.55        78.51 o                         
   3 -12  -1         81.29        118.30        34.26 o                         
   4 -12  -1         16.72         32.45        41.43 o                         
   5 -12  -1          7.43         19.99        45.77 o                         
   6 -12  -1         12.47         88.94        51.57 o                         
   7 -12  -1         21.95         31.87        56.78 o                         
  -2 -11  -1         81.83        -31.87        81.12 o                         
  -1 -11  -1         18.12         28.39        79.09 o                         
   0 -11  -1        107.40         71.27        78.51 o                         
   1 -11  -1         60.17        -89.52        89.52 o                         
   2 -11  -1        267.32        295.18        80.54 o                         
   3 -11  -1         43.17         44.81        31.12 o                         
   4 -11  -1        207.27        201.32        43.75 o                         
   5 -11  -1        128.65        138.48        46.93 o                         
   6 -11  -1         38.40         13.04        35.13 o                         
   7 -11  -1         28.12        139.64        56.78 o                         
  -2 -10  -1         12.34        -71.85        71.85 o                         
  -1 -10  -1         79.95        117.33        73.01 o                         
   0 -10  -1         71.43        -17.96        64.89 o                         
   1 -10  -1         14.13        -58.52        66.63 o                         
   2 -10  -1        132.00         55.33        68.95 o                         
   3 -10  -1        162.06        147.71        29.46 o                         
   4 -10  -1         67.79        106.32        37.37 o                         
   5 -10  -1          2.10         -6.32        36.65 o                         
   6 -10  -1        214.91        289.41        38.16 o                         
   7 -10  -1          6.94         25.68        37.04 o                         
   8 -10  -1         10.37         19.41        57.36 o                         
  -2  -9  -1         50.03         19.70        66.63 o                         
  -1  -9  -1          5.29        101.98        62.00 o                         
   0  -9  -1         82.15        147.43        59.97 o                         
   1  -9  -1        462.07        630.06        72.14 o                         
   2  -9  -1        193.00        145.69        35.62 o                         
   3  -9  -1         47.55         77.35        21.00 o                         
   4  -9  -1        104.00        111.11        24.65 o                         
   5  -9  -1        133.42        153.56        34.32 o                         
   6  -9  -1         37.43          3.42        31.65 o                         
   7  -9  -1         82.06         80.58        35.64 o                         
   8  -9  -1         44.57         58.81        55.04 o                         
  -2  -8  -1        397.60        382.39        64.61 o                         
  -1  -8  -1         79.29         58.81        54.18 o                         
   0  -8  -1        152.87        120.81        52.73 o                         
   1  -8  -1         44.40         81.70        49.54 o                         
   2  -8  -1        568.66        553.29        45.48 o                         
   3  -8  -1        511.81        527.07        84.60 o                         
   4  -8  -1        420.31        532.46        31.42 o                         
   5  -8  -1         40.58         56.64        26.43 o                         
   6  -8  -1         52.05         72.19        29.81 o                         
   7  -8  -1          9.62          2.64        53.60 o                         
   8  -8  -1         10.75        -10.14        50.41 o                         
   9  -8  -1         19.74         72.14        56.20 o                         
  -2  -7  -1          5.91         -7.24        48.09 o                         
  -1  -7  -1          7.17         32.74        44.62 o                         
   0  -7  -1        309.37        243.91        47.22 o                         
   1  -7  -1        226.85        217.54        46.35 o                         
   2  -7  -1        160.29        207.61        28.97 o                         
   3  -7  -1        106.00        118.42        30.29 o                         
   4  -7  -1        321.07        365.75        21.99 o                         
   5  -7  -1         37.34         34.35        31.72 o                         
   6  -7  -1         41.80        -18.90        34.04 o                         
   7  -7  -1         39.69         69.77        31.63 o                         
   8  -7  -1         71.31        157.88        67.92 o                         
   9  -7  -1         10.24         16.80        53.02 o                         
  -1  -6  -1        184.72        197.84        42.01 o                         
   0  -6  -1         88.75         97.05        36.21 o                         
   1  -6  -1        568.04        608.77        34.10 o                         
   2  -6  -1        152.94        148.45        18.63 o                         
   3  -6  -1       4722.11       4719.20       144.82 o                         
   4  -6  -1        367.22        369.59        21.75 o                         
   5  -6  -1        234.28        248.00        25.81 o                         
   6  -6  -1        138.34        216.62        73.28 o                         
   7  -6  -1        179.52        190.95        33.61 o                         
   8  -6  -1        110.55         74.74        33.48 o                         
   9  -6  -1         19.82         55.33        50.99 o                         
  -1  -5  -1        138.78        138.77        31.58 o                         
   0  -5  -1         95.00         68.66        26.65 o                         
   1  -5  -1       2794.46       2769.46       103.81 o                         
   2  -5  -1        668.28        745.59        24.83 o                         
   3  -5  -1       3167.48       3327.55       100.73 o                         
   4  -5  -1        750.99        656.54        30.58 o                         
   5  -5  -1        311.03        338.59        29.08 o                         
   6  -5  -1        652.82        714.03        39.15 o                         
   7  -5  -1        211.06        203.92        36.34 o                         
   8  -5  -1         26.70        -24.49        27.31 o                         
   9  -5  -1         36.77         18.83        49.83 o                         
   0  -4  -1       3909.20       4796.22       264.48 o                         
   1  -4  -1        377.81        388.12        22.02 o                         
   2  -4  -1       1852.72       1967.61        54.28 o                         
   3  -4  -1       1500.79       1560.22        51.41 o                         
   4  -4  -1       2188.44       2163.35        62.49 o                         
   5  -4  -1       1001.34        883.03        39.26 o                         
   6  -4  -1        430.74        443.97        26.85 o                         
   7  -4  -1        237.21        230.22        26.86 o                         
   8  -4  -1         93.88        108.98        34.90 o                         
   9  -4  -1         13.14         42.94        37.22 o                         
  10  -4  -1          1.00          5.50        56.78 o                         
   1  -3  -1       1016.58       1652.62        88.07 o                         
   2  -3  -1       2670.29       3102.77       117.46 o                         
   3  -3  -1       1128.34       1128.20        38.25 o                         
   4  -3  -1        207.60        217.35        15.32 o                         
   5  -3  -1        653.18        643.46        31.79 o                         
   6  -3  -1        469.15        538.04        49.25 o                         
   7  -3  -1          7.67          3.55        23.32 o                         
   8  -3  -1        200.33        229.02        28.82 o                         
   9  -3  -1         34.87         76.06        49.11 o                         
  10  -3  -1         20.38         97.05        54.47 o                         
   1  -2  -1       2833.72       2647.79        98.93 o                         
   2  -2  -1        382.97        380.82        15.39 o                         
   3  -2  -1      10054.38       9686.06       254.77 o                         
   4  -2  -1        696.06        719.92        49.34 o                         
   5  -2  -1        500.45        548.15        35.64 o                         
   6  -2  -1         83.30         72.82        24.04 o                         
   7  -2  -1        554.58        680.30        45.78 o                         
   8  -2  -1        250.38        277.40        28.65 o                         
   9  -2  -1          3.15         46.83        37.84 o                         
  10  -2  -1          5.19          0.13        41.32 o                         
   2  -1  -1        618.41        618.17        20.74 o                         
   3  -1  -1       2866.62       2980.40        79.44 o                         
   4  -1  -1       1101.80       1164.71        40.04 o                         
   5  -1  -1       4144.57       4651.18       175.12 o                         
   6  -1  -1        321.60        306.76        58.09 o                         
   7  -1  -1        101.57         97.13        28.96 o                         
   8  -1  -1         22.64          9.85        50.41 o                         
   9  -1  -1         18.78         14.81        35.43 o                         
  10  -1  -1         47.12         40.77        41.02 o                         
   2   0  -1      12114.58      11010.09       325.96 o                         
   3   0  -1        156.79        153.91         9.56 o                         
   4   0  -1        646.63        658.17        26.00 o                         
   5   0  -1         99.56        129.88        30.98 o                         
   6   0  -1        495.17        630.35        62.87 o                         
   7   0  -1          3.91        -14.00        27.08 o                         
   8   0  -1         30.35        -36.21        50.41 o                         
   9   0  -1          0.07         -5.16        36.20 o                         
  10   0  -1         37.72         15.32        39.27 o                         
   2   1  -1        531.87        519.63        18.06 o                         
   3   1  -1       2676.95       2894.59       104.25 o                         
   4   1  -1        920.86       1015.25        43.84 o                         
   5   1  -1       4171.62       4619.46       168.98 o                         
   6   1  -1        283.39        319.00        36.79 o                         
   7   1  -1        100.16        107.36        27.63 o                         
   8   1  -1         19.22         68.95        66.05 o                         
   9   1  -1          9.32         17.57        35.94 o                         
  10   1  -1         55.90         76.09        40.96 o                         
  -5   2  -1        214.84        191.39        19.15 o                         
  -4   2  -1         29.72         43.05        12.40 o                         
  -3   2  -1        309.69        289.34        18.22 o                         
   0   2  -1        265.78        396.58        28.68 o                         
   1   2  -1       2940.85       2328.45       123.71 o                         
   2   2  -1        543.87        627.41        24.99 o                         
   3   2  -1       9339.12       9513.43       273.11 o                         
   4   2  -1        688.69        688.80        66.04 o                         
   5   2  -1        520.01        592.77        34.42 o                         
   6   2  -1         73.76         89.15        22.54 o                         
   7   2  -1        521.04        632.38        59.39 o                         
   8   2  -1        269.64        235.50        56.20 o                         
   9   2  -1          3.78         25.19        36.07 o                         
  10   2  -1          6.44        -17.85        39.82 o                         
  -6   3  -1         51.86         45.19        34.77 o                         
  -5   3  -1         86.90         93.40        18.40 o                         
  -4   3  -1        212.18        266.37        28.44 o                         
  -3   3  -1        100.30        109.17        10.65 o                         
  -2   3  -1       1006.24       1007.22        46.29 o                         
  -1   3  -1        520.07        621.08        42.59 o                         
   0   3  -1       3037.16       2482.55       136.74 o                         
   1   3  -1       1033.44       1356.26        92.69 o                         
   2   3  -1       2438.86       2947.15       110.17 o                         
   3   3  -1        870.11        843.83        34.35 o                         
   4   3  -1        112.21        108.79        20.71 o                         
   5   3  -1        725.78        767.35        59.97 o                         
   6   3  -1        476.77        505.77        51.28 o                         
   7   3  -1         16.37         17.96        43.46 o                         
   8   3  -1        184.47        225.94        55.91 o                         
   9   3  -1         70.76         57.22        37.31 o                         
  10   3  -1         23.63         84.37        41.63 o                         
  -6   4  -1        234.90        202.19        41.14 o                         
  -5   4  -1         46.88         54.51        18.74 o                         
  -4   4  -1        319.71        334.26        21.78 o                         
  -3   4  -1          8.33         -3.18        10.44 o                         
  -2   4  -1        919.69       1028.66        31.11 o                         
  -1   4  -1        423.51        435.99        22.08 o                         
   0   4  -1       2868.77       3595.96       269.11 o                         
   1   4  -1        343.84        258.39        26.94 o                         
   2   4  -1       1405.77       1280.11        79.67 o                         
   3   4  -1       1285.06       1400.53        46.26 o                         
   4   4  -1       2030.32       1967.24        79.66 o                         
   5   4  -1        835.46        846.15        65.76 o                         
   6   4  -1        388.31        360.37        44.04 o                         
   7   4  -1        204.46        258.10        48.96 o                         
   8   4  -1         76.71         53.89        53.02 o                         
   9   4  -1         11.09        -36.19        36.19 o                         
  10   4  -1         24.16          4.38        40.57 o                         
  -7   5  -1        151.87        166.26        66.34 o                         
  -6   5  -1         44.62        -31.87        31.87 o                         
  -5   5  -1          0.88         33.38        19.78 o                         
  -4   5  -1        158.34        168.37        17.80 o                         
  -3   5  -1        275.49        291.36        16.26 o                         
  -2   5  -1        258.90        280.96        13.86 o                         
  -1   5  -1         50.77         58.63         9.87 o                         
   0   5  -1        131.89        107.52        20.08 o                         
   1   5  -1       2118.65       1947.65        77.13 o                         
   2   5  -1        470.59        508.24        54.61 o                         
   3   5  -1       3630.32       2877.97       165.68 o                         
   4   5  -1        679.69        599.64        50.41 o                         
   5   5  -1        217.79        237.53        34.19 o                         
   6   5  -1        618.11        700.75        72.72 o                         
   7   5  -1        176.43        203.93        47.51 o                         
   8   5  -1         32.61        -17.38        54.18 o                         
   9   5  -1         33.27         20.36        37.67 o                         
  10   5  -1         30.00         60.26        52.44 o                         
  -7   6  -1        157.46        292.87        64.03 o                         
  -6   6  -1         88.26         86.06        38.39 o                         
  -5   6  -1        340.64        429.77        24.82 o                         
  -4   6  -1         22.42          6.00        15.67 o                         
  -3   6  -1          5.77         14.34        12.72 o                         
  -2   6  -1          5.95         -0.30        11.36 o                         
  -1   6  -1        444.58        507.99        61.27 o                         
   0   6  -1        112.05         89.93        23.87 o                         
   1   6  -1        847.00        834.58        47.83 o                         
   2   6  -1        176.79        145.17        27.82 o                         
   3   6  -1       3722.93       3832.19       227.10 o                         
   4   6  -1        345.51        262.16        53.31 o                         
   5   6  -1        240.23        236.66        35.63 o                         
   6   6  -1         91.37        105.45        41.14 o                         
   7   6  -1         93.08        117.04        48.96 o                         
   8   6  -1         86.37         80.59        33.89 o                         
   9   6  -1          9.97        -58.38        58.38 o                         
  -7   7  -1          1.11        -61.42        61.42 o                         
  -6   7  -1         32.72          5.93        33.26 o                         
  -5   7  -1         22.61         18.78        25.24 o                         
  -4   7  -1         44.80         73.04        19.09 o                         
  -3   7  -1         88.64        102.86        14.57 o                         
  -2   7  -1        263.39        280.06        15.56 o                         
  -1   7  -1         15.75          7.74        27.56 o                         
   0   7  -1         30.07         31.07        27.30 o                         
   1   7  -1        167.39        135.33        29.72 o                         
   2   7  -1         96.89        111.71        35.04 o                         
   3   7  -1         81.11         94.98        61.11 o                         
   4   7  -1        312.07        311.41        62.29 o                         
   5   7  -1         62.35         70.52        24.50 o                         
   6   7  -1         41.84         23.03        24.77 o                         
   7   7  -1         39.57         21.44        28.90 o                         
   8   7  -1         97.55         55.62        40.56 o                         
   9   7  -1         13.50         30.71        46.64 o                         
  -6   8  -1        285.83        307.93        68.37 o                         
  -5   8  -1          7.70        -27.44        27.44 o                         
  -4   8  -1        107.49        115.45        17.62 o                         
  -3   8  -1         50.52         57.87        16.00 o                         
  -2   8  -1        258.76        254.96        31.69 o                         
  -1   8  -1         93.05        106.61        45.77 o                         
   0   8  -1        284.04        271.14        62.29 o                         
   1   8  -1          6.24         39.75        32.50 o                         
   2   8  -1        460.47        425.81        79.80 o                         
   3   8  -1        331.49        360.78        43.17 o                         
   4   8  -1        390.92        283.31        68.95 o                         
   5   8  -1         62.09         97.63        68.66 o                         
   7   8  -1         23.58         36.50        36.21 o                         
   8   8  -1          8.87         29.55        42.88 o                         
  -7   9  -1         18.27        126.31        67.50 o                         
  -6   9  -1        114.08         93.00        64.03 o                         
  -5   9  -1         78.21        155.26        55.04 o                         
  -4   9  -1        137.82        142.26        21.46 o                         
  -3   9  -1         20.12         15.73        30.95 o                         
  -2   9  -1         39.56         15.23        41.77 o                         
  -1   9  -1        235.44        253.42        46.81 o                         
   0   9  -1        135.52        123.40        59.67 o                         
   1   9  -1        488.82        450.87        45.48 o                         
   2   9  -1        121.00        141.38        38.91 o                         
   3   9  -1         71.50         12.58        40.13 o                         
   4   9  -1        204.51         88.94        73.01 o                         
   5   9  -1        105.40         35.34        57.94 o                         
   6   9  -1         34.38        -11.01        62.87 o                         
   7   9  -1         33.35          7.24        36.50 o                         
   8   9  -1         78.56        101.98        44.90 o                         
  -7  10  -1          9.66         -6.08        69.53 o                         
  -6  10  -1         92.83         92.13        64.32 o                         
  -5  10  -1         26.45          9.56        55.04 o                         
  -4  10  -1         11.64         12.75        42.01 o                         
  -3  10  -1         76.30        122.84        39.40 o                         
  -4  11  -1        221.87        199.00        49.54 o                         
  -3  11  -1         23.63          4.35        37.37 o                         
  -4  12  -1         18.37         40.56        47.22 o                         
  -4 -15   0         61.87          2.90        95.31 o                         
  -3 -15   0          2.02        -91.55        91.55 o                         
  -2 -15   0         27.15        -25.78        90.68 o                         
  -4 -14   0         82.71         59.39        93.29 o                         
  -3 -14   0         38.76        159.89        95.89 o                         
  -2 -14   0         97.33         61.71        88.94 o                         
  -1 -14   0        113.11         56.20        85.46 o                         
  -5 -13   0        102.07         38.24        89.52 o                         
  -4 -13   0         80.99         21.73        88.94 o                         
  -3 -13   0          5.93        -48.96        86.33 o                         
  -2 -13   0         39.72         32.74        83.44 o                         
  -1 -13   0         35.00        349.07        90.10 o                         
   0 -13   0          0.17         83.15        78.51 o                         
   6 -13   0          5.50         69.24        57.94 o                         
  -5 -12   0         57.51        -61.71        82.86 o                         
  -4 -12   0         13.22         88.07        84.02 o                         
  -3 -12   0         60.30         48.09        98.79 o                         
  -2 -12   0          5.72         -1.45       136.45 o                         
  -1 -12   0         45.11        -20.28       115.01 o                         
   0 -12   0         82.63        102.27        81.99 o                         
   5 -12   0         44.83        -18.83        48.96 o                         
   6 -12   0          2.70          7.82        55.04 o                         
  -4 -11   0         99.19        123.71        79.38 o                         
  -3 -11   0         65.29         26.07        75.32 o                         
  -2 -11   0         87.56        354.00        82.86 o                         
  -1 -11   0        104.20         61.71        71.27 o                         
   0 -11   0         21.25         48.67        66.05 o                         
   1 -11   0         49.00        -34.48        65.76 o                         
   4 -11   0         15.03        -14.78        40.85 o                         
   5 -11   0         24.76         88.65        46.35 o                         
   6 -11   0        109.47        175.53        53.89 o                         
   7 -11   0          2.58         93.87        57.36 o                         
  -4 -10   0         28.19        -84.02        84.02 o                         
  -3 -10   0         48.89          6.37        83.15 o                         
  -2 -10   0         68.56        101.69        79.67 o                         
  -1 -10   0        233.00        290.55        71.27 o                         
   0 -10   0        165.85        228.26        63.45 o                         
   1 -10   0        393.87        246.51        62.00 o                         
   3 -10   0         38.63         16.51        33.90 o                         
   4 -10   0          3.59         68.08        38.82 o                         
   5 -10   0         22.34         72.43        42.01 o                         
   6 -10   0         19.08          7.82        47.22 o                         
   7 -10   0          5.97         17.09        52.73 o                         
   8 -10   0          5.17         46.64        56.20 o                         
  -4  -9   0        102.39         40.27        64.61 o                         
  -3  -9   0        126.41        179.01        64.03 o                         
  -2  -9   0        186.86        115.01        60.84 o                         
  -1  -9   0        619.07        720.16        82.86 o                         
   0  -9   0          2.20        -50.99        50.99 o                         
   1  -9   0        472.90        466.66        63.16 o                         
   2  -9   0        147.71        118.11        34.75 o                         
   3  -9   0         85.67        103.95        20.79 o                         
   4  -9   0         23.44         27.49        23.33 o                         
   5  -9   0         42.99         65.18        39.69 o                         
   6  -9   0         39.85        -20.28        45.48 o                         
   7  -9   0         82.97        128.34        50.99 o                         
   8  -9   0         28.42          2.90        54.76 o                         
  -7  -8   0         24.33         70.40        41.72 o                         
  -6  -8   0         34.47         10.72        33.03 o                         
  -4  -8   0        168.83        238.40        59.68 o                         
  -3  -8   0        353.47        272.59        58.52 o                         
  -2  -8   0         78.89         58.23        49.83 o                         
  -1  -8   0        472.11        402.38        57.07 o                         
   0  -8   0        635.65        661.06        62.87 o                         
   1  -8   0        265.62        367.03        51.57 o                         
   2  -8   0        171.36        194.97        17.77 o                         
   3  -8   0        351.32        419.21        43.88 o                         
   4  -8   0        115.82        147.59        20.15 o                         
   5  -8   0          3.86        -40.90        47.52 o                         
   6  -8   0          2.67         61.08        32.16 o                         
   7  -8   0         21.51         81.86        37.39 o                         
   8  -8   0          3.28         99.25        41.87 o                         
  -7  -7   0         96.66         39.98        39.11 o                         
  -6  -7   0         28.58         34.77        33.03 o                         
  -3  -7   0        396.87        357.47        54.47 o                         
  -2  -7   0       1444.68       1207.68        91.84 o                         
  -1  -7   0         96.20        104.30        39.98 o                         
   0  -7   0         49.70        -42.88        42.88 o                         
   1  -7   0         72.71        102.56        38.24 o                         
   2  -7   0       1337.23       1408.70        71.90 o                         
   3  -7   0        427.63        488.36        43.49 o                         
   4  -7   0         66.40         16.14        37.37 o                         
   5  -7   0         55.85         48.17        25.94 o                         
   6  -7   0         29.50         74.50        46.13 o                         
   7  -7   0         98.03        124.86        57.36 o                         
   8  -7   0         38.62         15.66        37.45 o                         
   9  -7   0         27.44         23.02        42.88 o                         
  -7  -6   0         45.13          1.74        37.95 o                         
  -6  -6   0         39.66         55.33        33.32 o                         
  -5  -6   0         77.13         29.84        26.94 o                         
  -2  -6   0        140.99        108.06        36.50 o                         
  -1  -6   0       1207.67       1189.43        78.51 o                         
   0  -6   0       1348.33        979.42        75.90 o                         
   1  -6   0        952.21       1088.87        99.79 o                         
   2  -6   0        269.97        254.75        21.66 o                         
   3  -6   0       1539.45       1726.21        64.50 o                         
   4  -6   0        226.42        182.95        34.25 o                         
   5  -6   0         40.42         48.96        23.93 o                         
   6  -6   0         26.09         89.09        42.01 o                         
   7  -6   0         20.89         60.26        54.47 o                         
   8  -6   0         57.65        142.54        61.71 o                         
   9  -6   0          1.98        -39.81        39.81 o                         
  -7  -5   0        136.90        208.85        56.49 o                         
  -6  -5   0         37.74         61.71        36.21 o                         
  -5  -5   0        118.59         94.73        27.23 o                         
  -4  -5   0        103.53         79.96        20.57 o                         
  -2  -5   0        255.77        310.25        36.79 o                         
  -1  -5   0       2794.08       2826.98       141.38 o                         
   0  -5   0          0.23          2.90        22.31 o                         
   1  -5   0       2429.57       2338.50        75.29 o                         
   2  -5   0        136.21        139.65        15.97 o                         
   3  -5   0        179.92        199.93        21.05 o                         
   4  -5   0         90.61         82.07        16.73 o                         
   5  -5   0         34.52         20.20        17.29 o                         
   6  -5   0         29.20         -6.95        41.43 o                         
   7  -5   0        242.60        265.63        55.33 o                         
   8  -5   0          2.71          3.19        56.49 o                         
   9  -5   0         30.18         85.17        64.03 o                         
  -8  -4   0         37.96        -29.26        54.18 o                         
  -7  -4   0          6.88         40.27        53.89 o                         
  -6  -4   0          3.88         29.84        34.19 o                         
  -5  -4   0        128.97        108.64        26.36 o                         
  -4  -4   0       1437.82       1459.69        56.84 o                         
  -3  -4   0        327.60        341.54        26.65 o                         
  -2  -4   0        287.06        265.63        31.00 o                         
  -1  -4   0        746.39       1403.79        92.13 o                         
   0  -4   0       7089.96       6446.39       239.96 o                         
   1  -4   0        835.51       1037.10        68.79 o                         
   2  -4   0         88.01         95.82        10.15 o                         
   3  -4   0        330.51        316.95        29.18 o                         
   4  -4   0       1490.09       1401.84        46.72 o                         
   5  -4   0         87.39         91.30        25.39 o                         
   6  -4   0          3.73        -33.03        38.24 o                         
   7  -4   0         14.65          8.40        48.67 o                         
   8  -4   0         12.23        -44.90        52.44 o                         
   9  -4   0         46.68         33.90        62.29 o                         
  -7  -3   0        100.39        115.59        55.33 o                         
  -6  -3   0         13.70        -28.10        30.71 o                         
  -5  -3   0         15.35         41.55        14.36 o                         
  -4  -3   0        459.74        440.17        21.07 o                         
  -3  -3   0        723.23        679.19        25.39 o                         
  -2  -3   0       6111.20       5816.78       303.88 o                         
  -1  -3   0        841.73        881.21        50.41 o                         
   0  -3   0         24.78         16.54        10.82 o                         
   1  -3   0       1145.79       1134.39        31.53 o                         
   2  -3   0       6429.64       6845.29       205.26 o                         
   3  -3   0        458.40        431.05        19.44 o                         
   4  -3   0        471.24        461.61        31.30 o                         
   5  -3   0         11.23         29.40        20.45 o                         
   6  -3   0          8.91         16.51        37.95 o                         
   7  -3   0         96.17        169.45        48.38 o                         
   8  -3   0         51.87         47.22        52.73 o                         
   9  -3   0         11.81         93.58        59.68 o                         
  -7  -2   0          9.90         -9.42        30.97 o                         
  -6  -2   0         58.43         66.71        18.75 o                         
  -5  -2   0        175.31        168.39        15.87 o                         
  -4  -2   0        549.38        563.44        47.63 o                         
  -3  -2   0       4436.57       4449.70       134.52 o                         
  -2  -2   0        683.84        784.50        25.02 o                         
  -1  -2   0      10864.33      10258.17       530.11 o                         
   1  -2   0      11776.89       9829.27       214.39 o                         
   2  -2   0        761.58        768.97        47.35 o                         
   3  -2   0       3612.66       3943.94       122.47 o                         
   4  -2   0        595.38        621.29        35.92 o                         
   5  -2   0        156.13        156.66        16.69 o                         
   6  -2   0         41.02         45.12        36.07 o                         
   7  -2   0         11.73          6.95        44.04 o                         
   8  -2   0         10.11        -50.12        50.12 o                         
   9  -2   0          8.15        -55.62        55.62 o                         
  -8  -1   0         16.92        -24.91        43.46 o                         
  -7  -1   0        105.81         87.57        32.31 o                         
  -6  -1   0          8.22         14.27        17.86 o                         
  -5  -1   0        848.17        817.81        33.67 o                         
  -4  -1   0        659.65        642.05        22.28 o                         
  -3  -1   0        606.43        610.39        18.80 o                         
  -2  -1   0       3507.13       3219.65        98.28 o                         
  -1  -1   0       1452.12       1270.21        38.53 o                         
   1  -1   0       1894.94       1579.65        48.84 o                         
   2  -1   0       3796.41       3505.62        92.47 o                         
   3  -1   0        577.23        564.89        21.91 o                         
   4  -1   0        571.98        537.27        50.30 o                         
   5  -1   0        778.03        775.82        34.59 o                         
   6  -1   0          5.52         24.18        24.05 o                         
   7  -1   0         78.10        106.61        45.48 o                         
   8  -1   0         30.27         35.92        50.41 o                         
   9  -1   0          4.63        -21.73        55.91 o                         
  -9   0   0         11.90         70.69        63.16 o                         
  -8   0   0          1.19         -7.01        40.12 o                         
  -7   0   0        127.49        116.73        33.41 o                         
  -6   0   0         19.49         -0.67        16.53 o                         
  -5   0   0        842.62        909.57        36.45 o                         
  -4   0   0       1194.45       1164.57        40.39 o                         
  -3   0   0        242.69        244.54        11.27 o                         
  -2   0   0      30404.87      27540.94       717.03 o                         
  -1   0   0          3.74          2.68         1.49 o                         
   1   0   0          3.76          4.11         1.49 o                         
   2   0   0      30404.55      27982.60       828.04 o                         
   3   0   0        242.70        247.56        10.68 o                         
   4   0   0       1194.53       1198.79        40.83 o                         
   5   0   0        842.64        937.48        88.20 o                         
   6   0   0         19.50         -5.06        27.96 o                         
   7   0   0        127.51        187.70        47.22 o                         
   8   0   0          1.18         17.09        49.54 o                         
   9   0   0         11.89        -19.70        55.91 o                         
  -9   1   0          4.63         63.19        40.49 o                         
  -8   1   0         30.25         71.11        53.74 o                         
  -7   1   0         78.18         83.90        56.04 o                         
  -6   1   0          5.49          0.81        16.83 o                         
  -5   1   0        777.31        841.19        36.80 o                         
  -4   1   0        572.45        525.86        23.86 o                         
  -3   1   0        576.79        572.34        21.27 o                         
  -2   1   0       3796.18       3563.08        92.47 o                         
  -1   1   0       1895.33       1638.93        42.41 o                         
   1   1   0       1452.01       1282.29        47.42 o                         
   2   1   0       3507.01       3297.64        98.28 o                         
   3   1   0        606.14        587.34        31.58 o                         
   4   1   0        660.23        644.30        32.92 o                         
   5   1   0        847.33        832.50        44.68 o                         
   6   1   0          8.27         38.87        23.52 o                         
   7   1   0        105.97         64.32        44.62 o                         
   8   1   0         16.92         -6.66        50.70 o                         
  -9   2   0          8.19        -40.37        40.37 o                         
  -8   2   0         10.13         85.18        55.62 o                         
  -7   2   0         11.79         45.82        29.50 o                         
  -6   2   0         40.87         68.44        18.68 o                         
  -5   2   0        155.90        167.77        17.60 o                         
  -4   2   0        594.57        641.18        33.92 o                         
  -3   2   0       3609.86       4109.34       122.53 o                         
  -2   2   0        761.29        857.61        32.66 o                         
  -1   2   0      11792.68      10401.75       198.53 o                         
   0   2   0        768.10        770.75        35.05 o                         
   1   2   0      10879.35      10182.87       374.33 o                         
   2   2   0        683.48        783.01        44.18 o                         
   3   2   0       4433.63       4430.41       164.89 o                         
   4   2   0        548.65        597.36        45.83 o                         
   5   2   0        175.08        211.99        21.70 o                         
   6   2   0         58.21         54.66        23.94 o                         
   7   2   0          9.93         13.33        42.88 o                         
   8   2   0          9.39        -37.95        53.89 o                         
  -9   3   0         11.81          8.72        46.50 o                         
  -8   3   0         51.90        120.29        36.95 o                         
  -7   3   0         96.13        218.62        66.20 o                         
  -6   3   0          8.84          8.15        24.91 o                         
  -5   3   0         11.18          5.71        17.52 o                         
  -4   3   0        473.18        497.64        29.85 o                         
  -3   3   0        458.85        474.28        16.58 o                         
  -2   3   0       6426.81       6733.85       144.32 o                         
  -1   3   0       1144.78       1172.99        28.69 o                         
   0   3   0         24.77         21.60        11.30 o                         
   1   3   0        840.85        759.74        35.43 o                         
   2   3   0       6108.55       5883.41       303.88 o                         
   3   3   0        723.62        684.58        33.46 o                         
   4   3   0        461.82        430.00        26.31 o                         
   5   3   0         15.37        -26.94        26.94 o                         
   6   3   0         13.62         19.56        25.64 o                         
   7   3   0        100.33         63.16        44.33 o                         
   8   3   0        101.36        103.43        90.10 o                         
  -9   4   0         46.78         66.81        41.93 o                         
  -8   4   0         12.25         39.26        42.15 o                         
  -7   4   0         14.65         61.98        41.12 o                         
  -6   4   0          3.70         -5.14        26.44 o                         
  -5   4   0         87.45         87.89        15.78 o                         
  -4   4   0       1490.48       1500.73        43.57 o                         
  -3   4   0        331.34        342.82        14.72 o                         
  -2   4   0         87.71        113.86        10.40 o                         
  -1   4   0        836.01       1118.18        41.68 o                         
   0   4   0       7102.61       6418.16       339.22 o                         
   1   4   0        746.94       1837.16        98.79 o                         
   2   4   0        286.05        366.45        21.44 o                         
   3   4   0        328.45        398.99        20.87 o                         
   4   4   0       1438.41       1383.77        58.11 o                         
   5   4   0        129.10         88.94        35.05 o                         
   6   4   0          3.91         -4.93        35.05 o                         
   7   4   0          6.88        -15.64        44.90 o                         
  -9   5   0         30.21         47.13        42.72 o                         
  -8   5   0          2.71          9.32        36.81 o                         
  -7   5   0        242.66        346.46        48.96 o                         
  -6   5   0         29.11         35.60        28.75 o                         
  -5   5   0         34.52         62.79        15.52 o                         
  -4   5   0         90.78        125.44        13.05 o                         
  -3   5   0        179.79        196.08        11.85 o                         
  -2   5   0        136.39        135.59         8.32 o                         
  -1   5   0       2432.15       2409.19        76.33 o                         
   0   5   0          0.23         -0.66        19.61 o                         
   1   5   0       2797.03       2394.60       186.56 o                         
   2   5   0        256.05        258.10        37.66 o                         
   3   5   0        333.11        288.40        57.22 o                         
   4   5   0        103.70        110.60        47.21 o                         
   5   5   0        118.79        119.65        32.16 o                         
   6   5   0         37.63         55.04        37.08 o                         
   7   5   0        137.01        163.37        49.83 o                         
  -9   6   0          1.97         -4.96        44.05 o                         
  -8   6   0         57.66         71.90        39.35 o                         
  -7   6   0         20.90         16.64        54.03 o                         
  -6   6   0         26.15        106.74        30.92 o                         
  -5   6   0         40.45         36.44        17.19 o                         
  -4   6   0        226.55        194.17        31.70 o                         
  -3   6   0       1541.09       1738.39        42.49 o                         
  -2   6   0        270.00        237.63        12.65 o                         
  -1   6   0        951.82       1082.24        42.93 o                         
   0   6   0       1348.54       1096.94        60.60 o                         
   1   6   0       1207.22       1015.36        59.34 o                         
   2   6   0        141.09        106.61        41.12 o                         
   3   6   0       2376.47       1757.78       120.23 o                         
   4   6   0        215.46         52.15        51.86 o                         
   5   6   0         77.19        110.38        31.87 o                         
   6   6   0         39.73         31.58        38.82 o                         
   7   6   0         45.20         22.31        47.51 o                         
  -9   7   0         27.45        -49.78        49.78 o                         
  -8   7   0         38.73         57.98        71.85 o                         
  -7   7   0         98.05        143.59        37.55 o                         
  -6   7   0         29.42         33.25        32.12 o                         
  -5   7   0         55.81         24.75        18.72 o                         
  -4   7   0         66.51         64.13        19.69 o                         
  -3   7   0        427.74        465.66        19.20 o                         
  -2   7   0       1337.30       1354.45        39.34 o                         
  -1   7   0         72.78         83.97        44.04 o                         
   0   7   0         49.69         38.17        29.30 o                         
   1   7   0         96.16         98.08        32.21 o                         
   2   7   0       1444.54       1131.08       120.36 o                         
   3   7   0        396.84        489.11        96.89 o                         
   4   7   0         30.58         77.35        56.78 o                         
   5   7   0         97.31        -11.30        61.13 o                         
   6   7   0         28.44        -18.25        40.27 o                         
   7   7   0         96.65        129.79        50.41 o                         
  -8   8   0          3.29         42.99        43.27 o                         
  -7   8   0         21.57        159.40        39.62 o                         
  -6   8   0          2.65        -29.26        29.26 o                         
  -5   8   0          3.84          6.74        21.83 o                         
  -4   8   0        115.59         90.18        20.39 o                         
  -3   8   0        351.24        389.46        50.55 o                         
  -2   8   0        171.10        181.36        14.88 o                         
  -1   8   0        265.62        219.96        43.11 o                         
   0   8   0        635.20        517.91        44.98 o                         
   1   8   0        472.03        406.67       103.27 o                         
   2   8   0         79.01         31.07        41.90 o                         
   3   8   0        353.24        407.65        51.88 o                         
   4   8   0        168.66         96.18        77.35 o                         
   5   8   0          7.05         37.08        84.60 o                         
   6   8   0         34.55         91.26        93.00 o                         
   7   8   0         24.40         11.01        48.96 o                         
  -8   9   0         28.45        126.89        60.26 o                         
  -7   9   0         82.83        115.88        53.31 o                         
  -6   9   0         39.91          8.40        66.63 o                         
  -5   9   0         43.02         54.76        42.59 o                         
  -4   9   0         23.39        -17.98        20.92 o                         
  -3   9   0         85.83         58.85        17.79 o                         
  -2   9   0        147.77        114.43        22.57 o                         
  -1   9   0        472.85        435.83        62.71 o                         
   0   9   0          2.20        -13.17        39.11 o                         
   1   9   0        618.98        694.83        67.34 o                         
   2   9   0        187.14        163.74        50.73 o                         
   3   9   0        126.61         96.55        54.28 o                         
   4   9   0        102.32        -15.93        86.04 o                         
   5   9   0         23.89        -59.97        93.00 o                         
   6   9   0         97.21        168.29       106.90 o                         
  -8  10   0          5.19        -21.15        60.55 o                         
  -7  10   0          5.97         48.38        56.20 o                         
  -6  10   0         18.98         53.60        50.12 o                         
  -5  10   0         22.40         28.10        43.46 o                         
  -4  10   0          3.59         27.02        27.30 o                         
  -3  10   0         38.56         65.05        21.65 o                         
  -2  10   0         44.60         60.55        28.10 o                         
  -7  11   0          2.58        109.22        58.81 o                         
  -6  11   0        109.48        159.89        55.04 o                         
  -5  11   0         24.74         15.06        46.35 o                         
  -4  11   0         14.99         -6.09        25.57 o                         
  -3  11   0         43.35          8.37        24.52 o                         
  -2  11   0         18.08         -7.53        28.68 o                         
  -6  12   0          2.71          9.56        54.76 o                         
  -5  12   0         44.81         40.85        48.67 o                         
  -4  12   0         18.86         -3.60        27.02 o                         
  -3  12   0         25.04         37.37        36.21 o                         
  -2  12   0         17.32         67.79        29.84 o                         
  -6  13   0          5.50        129.79        61.71 o                         
  -5  13   0         48.65         27.81        51.86 o                         
  -4  13   0         27.76        -57.36        57.36 o                         
  -3  13   0         33.74         22.89        37.08 o                         
   4 -13   1         22.18         73.01        48.09 o                         
   5 -13   1         20.46         13.62        57.65 o                         
   3 -12   1          5.54         13.64        38.20 o                         
   4 -12   1         18.34         41.93       117.46 o                         
   5 -12   1          3.39          1.45        47.51 o                         
   6 -12   1          2.30         63.45        54.47 o                         
   1 -11   1         22.62        231.45       130.37 o                         
   2 -11   1        121.53        191.76       149.17 o                         
   3 -11   1         23.59        -21.83       199.74 o                         
   4 -11   1        221.60        214.23        41.98 o                         
   5 -11   1         32.45        -41.42        41.42 o                         
   6 -11   1          8.95        -11.50        39.04 o                         
   7 -11   1         11.10        -11.49        43.72 o                         
  -4 -10   1         97.65        110.38        63.16 o                         
  -3 -10   1        311.11        213.49        63.74 o                         
   0 -10   1         11.07        160.18       109.51 o                         
   1 -10   1         60.21        -46.93       106.32 o                         
   2 -10   1         13.57         32.42        27.44 o                         
   3 -10   1         76.54         38.20        65.20 o                         
   4 -10   1         11.66        -14.78        35.98 o                         
   5 -10   1         26.38        -52.31        52.31 o                         
   6 -10   1         92.72         58.65        57.74 o                         
   7 -10   1          9.65         -8.16        39.16 o                         
  -3  -9   1         71.33         42.59        53.02 o                         
  -2  -9   1        120.82         35.92        51.28 o                         
   0  -9   1        135.48        221.02        89.52 o                         
   1  -9   1        235.08        346.17       106.32 o                         
   2  -9   1         39.60         99.80        25.14 o                         
   3  -9   1         20.04         18.42        37.28 o                         
   4  -9   1        137.87        152.49        45.10 o                         
   5  -9   1         78.14         18.87        67.50 o                         
   6  -9   1        114.04         81.36        54.37 o                         
   7  -9   1         18.22         20.79        61.10 o                         
  -7  -8   1         23.70        -31.87        39.40 o                         
  -3  -8   1        331.03        242.46        52.73 o                         
  -2  -8   1        460.17        425.55        52.44 o                         
  -1  -8   1          6.18         11.30        73.59 o                         
   0  -8   1        283.61        327.34        86.62 o                         
   1  -8   1         93.03        144.28        93.00 o                         
   2  -8   1        258.70        358.92       110.38 o                         
   3  -8   1         50.45         56.42        32.94 o                         
   4  -8   1        107.27         93.28       120.50 o                         
   5  -8   1          7.71        -34.24       103.41 o                         
   6  -8   1        285.44        374.13        59.82 o                         
  -7  -7   1         39.63         24.34        39.69 o                         
  -6  -7   1         41.66         75.61        33.61 o                         
  -2  -7   1         96.02         49.25        42.30 o                         
  -1  -7   1        167.53        188.86        71.27 o                         
   0  -7   1         30.11         86.04        71.85 o                         
   1  -7   1         15.76         70.11        77.64 o                         
   2  -7   1        263.65        288.76        31.29 o                         
   3  -7   1         88.79         26.65       103.72 o                         
   4  -7   1         44.74         24.48        35.81 o                         
   5  -7   1         22.74         15.70        42.10 o                         
   6  -7   1         32.74         48.94        47.09 o                         
  -7  -6   1         93.14        110.67        38.24 o                         
  -6  -6   1         91.39         99.08        32.74 o                         
  -5  -6   1        240.15        251.42        20.70 o                         
  -3  -6   1       3722.74       4261.77       221.89 o                         
  -2  -6   1        176.83        133.38        29.03 o                         
   0  -6   1        111.75        197.84        62.58 o                         
   1  -6   1        443.94        489.55        64.61 o                         
   2  -6   1          5.94         16.90        19.41 o                         
   3  -6   1          5.77         50.56        27.21 o                         
   4  -6   1         22.38         12.66        46.34 o                         
   5  -6   1        340.85        354.76        47.83 o                         
   6  -6   1         88.32         97.33        44.64 o                         
   7  -6   1        157.36        363.27        61.13 o                         
  -9  -5   1         33.37        132.11        65.47 o                         
  -8  -5   1         32.69        -17.67        52.44 o                         
  -7  -5   1        176.85        134.98        23.50 o                         
  -6  -5   1        618.96        688.91        35.68 o                         
  -5  -5   1        218.08        206.09        16.85 o                         
  -4  -5   1        679.85        633.73        45.77 o                         
  -2  -5   1        470.59        495.10        67.20 o                         
  -1  -5   1       2118.17       1733.16       125.15 o                         
   0  -5   1        131.94         93.58        37.66 o                         
   1  -5   1         50.85         31.90        13.33 o                         
   2  -5   1        258.67        244.79        40.56 o                         
   3  -5   1        275.11        313.36        20.24 o                         
   4  -5   1        158.37        161.67        23.14 o                         
   5  -5   1          0.86         37.00        25.06 o                         
   6  -5   1         44.57        110.24        40.78 o                         
   7  -5   1        151.91        317.49        57.07 o                         
  -9  -4   1         11.18        -13.62        60.84 o                         
  -8  -4   1         76.57        128.27        34.52 o                         
  -7  -4   1        204.78        225.95        21.47 o                         
  -6  -4   1        388.21        351.72        20.12 o                         
  -5  -4   1        835.01        806.67        33.49 o                         
  -4  -4   1       2031.12       2103.49        64.84 o                         
  -3  -4   1       1284.38       1392.49        75.90 o                         
  -2  -4   1       1407.35       1368.53       121.23 o                         
   0  -4   1       2868.97       4077.83       204.80 o                         
   1  -4   1        423.59        432.92        18.09 o                         
   2  -4   1        920.26       1064.59        38.36 o                         
   3  -4   1          8.35         37.65        33.53 o                         
   4  -4   1        319.96        325.72        20.91 o                         
   5  -4   1         46.90          4.49        23.81 o                         
   6  -4   1        235.07        250.28        46.06 o                         
 -10  -3   1         23.68         91.84        71.56 o                         
  -9  -3   1         70.73         55.85        38.81 o                         
  -8  -3   1        184.87        230.48        35.39 o                         
  -7  -3   1         16.31        -20.86        21.97 o                         
  -6  -3   1        476.30        658.78        31.74 o                         
  -5  -3   1        724.99        692.57        29.39 o                         
  -4  -3   1        111.66        109.61         9.92 o                         
  -3  -3   1        870.00        806.62        27.70 o                         
  -1  -3   1       1034.09       1425.80        82.28 o                         
   0  -3   1       3039.26       2553.53       137.90 o                         
   1  -3   1        520.39        515.99        22.81 o                         
   2  -3   1       1005.46       1048.36        36.43 o                         
   3  -3   1        100.37         84.02        12.26 o                         
   4  -3   1        212.28        203.82        19.85 o                         
   5  -3   1         87.02        100.15        25.10 o                         
   6  -3   1         51.86         62.29        42.01 o                         
 -10  -2   1          6.44        -15.37        79.96 o                         
  -9  -2   1          3.78        -23.21        37.32 o                         
  -8  -2   1        269.38        279.88        48.53 o                         
  -7  -2   1        521.13        584.03        45.92 o                         
  -6  -2   1         73.84         60.42        16.29 o                         
  -5  -2   1        519.68        512.02        23.97 o                         
  -4  -2   1        688.92        638.37        27.51 o                         
  -3  -2   1       9337.61       8811.80       236.59 o                         
  -2  -2   1        543.73        620.04        36.50 o                         
  -1  -2   1       2937.09       2299.19       124.00 o                         
   3  -2   1        310.71        339.76        20.80 o                         
   4  -2   1         29.65         37.98        33.32 o                         
   5  -2   1        214.94        221.38        22.05 o                         
 -10  -1   1         55.94         69.85        44.93 o                         
  -9  -1   1          9.37         23.94        44.47 o                         
  -8  -1   1         19.35         71.27        44.90 o                         
  -7  -1   1        100.53         68.54        40.41 o                         
  -6  -1   1        282.91        247.41        18.54 o                         
  -5  -1   1       4169.73       4408.94       119.31 o                         
  -4  -1   1        920.41       1023.20        30.91 o                         
  -3  -1   1       2675.45       2713.35        73.64 o                         
  -2  -1   1        531.79        566.40        22.92 o                         
 -10   0   1         37.73        -13.81        94.01 o                         
  -9   0   1          0.08         13.26        37.03 o                         
  -8   0   1         30.32         11.82        33.00 o                         
  -7   0   1          3.93         13.05        28.54 o                         
  -6   0   1        495.13        411.95        30.47 o                         
  -5   0   1         99.48         76.23        12.70 o                         
  -4   0   1        646.63        631.70        21.83 o                         
  -3   0   1        156.79        156.10         8.60 o                         
  -2   0   1      12114.51      10692.55       399.22 o                         
 -10   1   1         47.11         86.72        45.36 o                         
  -9   1   1         18.69         -2.38        37.34 o                         
  -8   1   1         22.51         55.32        33.86 o                         
  -7   1   1        101.16        112.63        31.42 o                         
  -6   1   1        322.07        315.59        32.32 o                         
  -5   1   1       4146.12       4641.06       123.76 o                         
  -4   1   1       1102.32       1156.45        31.46 o                         
  -3   1   1       2868.45       3012.97        79.55 o                         
  -2   1   1        618.38        606.91        25.88 o                         
 -10   2   1          5.18        -18.94        44.76 o                         
  -9   2   1          3.16        -33.87        37.52 o                         
  -8   2   1        250.60        237.75        37.12 o                         
  -7   2   1        554.39        615.47        45.34 o                         
  -6   2   1         83.22         63.34        16.85 o                         
  -5   2   1        500.66        541.12        29.31 o                         
  -4   2   1        695.72        765.30        24.60 o                         
  -3   2   1      10054.79       9894.39       254.84 o                         
  -2   2   1        383.15        410.63        23.47 o                         
 -10   3   1         20.33         48.09        83.73 o                         
  -9   3   1         34.91         17.73        46.35 o                         
  -8   3   1        200.04        166.89        37.29 o                         
  -7   3   1          7.56         26.59        36.21 o                         
  -6   3   1        469.62        489.83        41.90 o                         
  -5   3   1        654.05        632.47        31.09 o                         
  -4   3   1        208.53        248.42        14.57 o                         
  -3   3   1       1128.35       1172.98        35.15 o                         
  -2   3   1       2670.55       3188.31        97.26 o                         
  -1   3   1       1016.30       1488.38        83.44 o                         
 -10   4   1          0.99         32.16        58.23 o                         
  -9   4   1         13.04        -49.83        49.83 o                         
  -8   4   1         93.97        139.59        38.10 o                         
  -7   4   1        236.81        295.24        35.68 o                         
  -6   4   1        430.83        420.88        33.62 o                         
  -5   4   1       1001.86        948.16        35.16 o                         
  -4   4   1       2187.48       2300.17        52.07 o                         
  -3   4   1       1501.64       1612.51        47.13 o                         
  -2   4   1       1850.56       2012.81        56.30 o                         
  -1   4   1        378.22        334.53        30.71 o                         
   0   4   1       3910.32       5154.27       265.34 o                         
  -9   5   1         36.76        -53.60        53.60 o                         
  -8   5   1         26.68          2.90        49.54 o                         
  -7   5   1        210.68        194.08        41.45 o                         
  -6   5   1        652.00        795.17        53.37 o                         
  -5   5   1        310.98        315.53        22.37 o                         
  -4   5   1        750.80        694.89        38.24 o                         
  -3   5   1       3168.57       3211.61        89.46 o                         
  -2   5   1        668.48        717.00        30.53 o                         
  -1   5   1       2795.67       2658.25       116.10 o                         
   0   5   1         95.00         93.87        30.71 o                         
  -9   6   1         19.80         58.81        56.49 o                         
  -8   6   1        110.47        220.73        53.89 o                         
  -7   6   1        179.62        179.01        47.51 o                         
  -6   6   1        138.41        133.27        41.14 o                         
  -5   6   1        234.34        255.21        25.42 o                         
  -4   6   1        367.53        397.29        18.63 o                         
  -3   6   1       4723.22       4656.53       113.09 o                         
  -2   6   1        152.83        155.61        28.93 o                         
  -1   6   1        567.52        581.32        35.77 o                         
   1   6   1        185.16        249.41        48.38 o                         
  -9   7   1         10.22         -7.24        57.65 o                         
  -8   7   1         71.04        182.49        56.20 o                         
  -7   7   1         39.69         84.60        48.09 o                         
  -6   7   1         41.95         10.99        33.53 o                         
  -5   7   1         37.23         39.87        19.76 o                         
  -4   7   1        321.00        308.47        68.47 o                         
  -3   7   1        105.80        120.82        17.94 o                         
  -2   7   1        161.26        202.41        17.30 o                         
  -1   7   1        226.65        194.61        35.44 o                         
   0   7   1        309.15        229.52        43.46 o                         
   1   7   1          7.17        -15.64        47.22 o                         
  -8   8   1         10.78         53.60        56.78 o                         
  -7   8   1          9.59        -17.40        38.14 o                         
  -6   8   1         52.00         97.98        45.92 o                         
  -5   8   1         40.58         -7.74        25.54 o                         
  -4   8   1        420.84        422.87        35.87 o                         
  -3   8   1        512.38        556.61        34.89 o                         
  -2   8   1        569.29        531.10        46.91 o                         
  -1   8   1         44.30        103.25        53.53 o                         
   0   8   1        153.14        234.41        50.66 o                         
   1   8   1         79.38         61.71        61.13 o                         
  -8   9   1         44.64         88.65        61.13 o                         
  -7   9   1         81.92         89.81        54.47 o                         
  -6   9   1         37.64         27.81        54.47 o                         
  -5   9   1        133.58        120.70        38.35 o                         
  -4   9   1        103.91         57.61        20.45 o                         
  -3   9   1         47.51         43.66        17.88 o                         
  -2   9   1        193.27        163.65        37.55 o                         
  -1   9   1        462.69        453.63        55.95 o                         
   0   9   1         82.12         62.44        43.84 o                         
   1   9   1          5.33         97.87        72.56 o                         
   2   9   1         49.99         31.00        72.43 o                         
  -8  10   1         10.34         36.79        60.55 o                         
  -7  10   1          6.95        -18.54        55.04 o                         
  -6  10   1        214.77        241.30        56.20 o                         
  -5  10   1          2.10        -14.78        43.75 o                         
  -4  10   1         68.02         40.69        23.47 o                         
  -3  10   1        162.01        108.63        24.37 o                         
  -7  11   1         28.01         93.58        59.97 o                         
  -6  11   1         38.37         64.89        54.76 o                         
  -5  11   1        128.62        177.27        49.54 o                         
  -4  11   1        207.25        229.76        41.94 o                         
  -3  11   1         43.29         60.93        26.73 o                         
  -2  11   1        267.05        274.04        37.37 o                         
  -7  12   1         21.98         49.54        59.97 o                         
  -6  12   1         12.45        -55.04        55.04 o                         
  -5  12   1          7.43          0.00        49.83 o                         
  -4  12   1         16.73         30.67        25.28 o                         
  -3  12   1         81.36         57.36        40.27 o                         
  -2  12   1         42.74        104.87        35.05 o                         
  -6  13   1         12.22        -10.14        64.89 o                         
  -5  13   1         93.48          1.45        54.18 o                         
  -4  13   1         23.49         79.09        48.67 o                         
  -3  13   1         81.82         41.14        41.43 o                         
  -5  14   1          3.22          0.29        56.49 o                         
  -4  14   1         44.80         95.89        51.28 o                         
  -3  14   1         20.73         -6.37        43.17 o                         
   2 -14   2         13.97        205.95       172.35 o                         
   3 -14   2         43.17         46.93       179.30 o                         
   4 -14   2         36.19         90.39       224.79 o                         
   0 -13   2         71.32        -55.62       145.41 o                         
   1 -13   2         33.01         55.62       147.43 o                         
   2 -13   2         19.81         24.63       148.01 o                         
   3 -13   2         53.79         40.62        41.02 o                         
   4 -13   2         10.61         27.12        46.00 o                         
  -1 -12   2         85.45          4.93       133.27 o                         
   0 -12   2        159.58         76.77       128.05 o                         
   1 -12   2         24.70        -11.88       148.01 o                         
   2 -12   2        135.74        105.16       154.68 o                         
   3 -12   2         21.63         -0.85        35.83 o                         
   4 -12   2         46.80         21.57        55.48 o                         
  -1 -11   2         59.68        165.11       117.04 o                         
   0 -11   2        243.03        370.51       140.80 o                         
   2 -11   2        452.94        460.58       156.41 o                         
   3 -11   2         33.71       -119.36       155.26 o                         
   4 -11   2         62.16         36.39        52.17 o                         
  -2 -10   2         28.64         56.20       107.19 o                         
  -1 -10   2         41.99        -43.17       110.96 o                         
   0 -10   2        116.91        228.26       123.13 o                         
   1 -10   2        477.56        494.48       143.12 o                         
   2 -10   2         52.44        201.03       141.96 o                         
   3 -10   2        723.62        817.53       147.74 o                         
   4 -10   2         44.14         87.40        74.44 o                         
  -2  -9   2          8.15         68.37        99.66 o                         
  -1  -9   2         99.57        304.17       105.74 o                         
   0  -9   2         44.79         15.35       108.35 o                         
   1  -9   2         60.88        204.22       123.13 o                         
   2  -9   2         34.62          6.20        32.06 o                         
   3  -9   2        183.14        146.87        63.87 o                         
   4  -9   2        173.30        142.19        79.95 o                         
  -3  -8   2          9.35         28.97        83.73 o                         
  -2  -8   2         38.51        126.60        92.42 o                         
  -1  -8   2        125.30        106.90        95.31 o                         
   0  -8   2        183.17        192.63        70.40 o                         
   1  -8   2        188.62        146.56        77.93 o                         
   2  -8   2        736.93        737.47       114.28 o                         
   3  -8   2        133.70        170.02        91.82 o                         
   4  -8   2        122.15        136.74        45.48 o                         
  -8  -7   2         39.53         26.94        45.19 o                         
  -7  -7   2         53.86         33.20        23.63 o                         
  -6  -7   2          4.30          5.79        30.13 o                         
  -5  -7   2        239.25        185.10        27.52 o                         
  -3  -7   2         85.22         18.54        77.93 o                         
  -2  -7   2        309.88        272.30        77.93 o                         
  -1  -7   2          3.46          3.48        58.23 o                         
   0  -7   2        380.04        468.98        70.69 o                         
   1  -7   2         14.00          2.66        15.55 o                         
   2  -7   2         37.45          8.66        20.22 o                         
   3  -7   2         77.11         88.30        19.80 o                         
  -9  -6   2         28.30         31.87        51.86 o                         
  -8  -6   2         55.66         40.56        45.48 o                         
  -7  -6   2         34.29         22.68        22.38 o                         
  -6  -6   2         22.50        -17.96        19.09 o                         
  -5  -6   2        181.95        195.24        28.39 o                         
  -4  -6   2         23.57         -3.77        17.67 o                         
  -3  -6   2        382.61        453.92        76.48 o                         
  -2  -6   2         40.20         29.55        50.12 o                         
   0  -6   2         74.19         92.71        59.10 o                         
   1  -6   2        958.60        803.57       113.28 o                         
   2  -6   2        178.17        300.40        75.90 o                         
 -10  -5   2         21.45        -55.91        55.91 o                         
  -9  -5   2         53.02         36.50        53.02 o                         
  -8  -5   2         85.56         82.57        44.04 o                         
  -7  -5   2         50.40         24.61        22.38 o                         
  -6  -5   2        180.51        152.03        26.81 o                         
  -5  -5   2        294.04        240.10        28.97 o                         
  -4  -5   2        255.97        247.20        22.09 o                         
  -2  -5   2         52.96        192.63        46.06 o                         
  -1  -5   2         47.91        -40.85        40.85 o                         
   0  -5   2         24.34         20.86        41.43 o                         
 -10  -4   2          9.81        -55.91        55.91 o                         
  -9  -4   2         28.98          2.32        49.83 o                         
  -8  -4   2        156.77        149.75        46.64 o                         
  -7  -4   2         61.54        101.02        26.92 o                         
  -6  -4   2        373.60        346.61        22.66 o                         
  -5  -4   2         84.24         85.17        15.17 o                         
  -4  -4   2        232.46        206.53        26.36 o                         
  -3  -4   2        122.11        153.52        41.14 o                         
  -2  -4   2        521.67        390.79        45.48 o                         
  -1  -4   2         91.98         90.68        30.42 o                         
 -10  -3   2          9.89        -54.18        54.18 o                         
  -9  -3   2        168.93        212.33        52.15 o                         
  -8  -3   2        167.84        177.27        45.48 o                         
  -7  -3   2        384.94        353.09        41.24 o                         
  -6  -3   2        119.09        121.57        24.07 o                         
  -5  -3   2        123.99         98.91        25.77 o                         
  -4  -3   2       1242.84       1205.07        70.69 o                         
  -3  -3   2        356.71        294.15        45.34 o                         
  -2  -3   2       1098.26       1087.74        73.01 o                         
 -10  -2   2         27.94         42.01        55.04 o                         
  -9  -2   2         41.91         58.52        51.28 o                         
  -8  -2   2         97.93        145.98        44.33 o                         
  -7  -2   2        172.50         74.46        37.37 o                         
  -6  -2   2          9.16        -14.76        21.37 o                         
  -5  -2   2        245.16        216.88        17.91 o                         
  -4  -2   2        149.68        154.06        17.68 o                         
  -3  -2   2       1306.66       1037.11        36.35 o                         
 -10  -1   2         18.00         15.64        54.76 o                         
  -9  -1   2         45.68         86.91        50.70 o                         
  -8  -1   2         47.79         62.29        55.33 o                         
  -7  -1   2        485.62        495.06        50.12 o                         
  -6  -1   2         41.91         38.37        17.61 o                         
  -5  -1   2         76.64         65.60        15.91 o                         
  -4  -1   2        130.16        137.58        22.93 o                         
  -3  -1   2       1339.99       1313.08        51.55 o                         
 -10   0   2        170.94        168.00        59.68 o                         
  -9   0   2         14.51         20.86        50.70 o                         
  -8   0   2          0.29        -42.88        42.88 o                         
  -7   0   2         88.39         42.88        39.40 o                         
  -6   0   2         13.78          9.26        16.49 o                         
  -5   0   2         38.63         14.80        15.13 o                         
  -4   0   2        784.24        753.51        30.92 o                         
  -3   0   2         16.18         21.02         9.67 o                         
 -10   1   2         25.70         65.76        59.10 o                         
  -9   1   2         53.64          1.74        50.12 o                         
  -8   1   2         34.56          2.61        45.48 o                         
  -7   1   2        493.19        435.66        54.18 o                         
  -6   1   2         75.62         78.43        17.67 o                         
  -5   1   2        156.78        170.94        17.11 o                         
  -4   1   2        158.82        143.86        18.11 o                         
  -3   1   2       1253.31       1112.35        46.91 o                         
 -10   2   2         41.37        124.57        60.55 o                         
  -9   2   2         55.04          8.40        51.57 o                         
  -8   2   2        141.95        110.67        49.25 o                         
  -7   2   2        200.80        141.38        45.77 o                         
  -6   2   2         16.96         38.05        17.67 o                         
  -5   2   2        388.96        387.89        43.97 o                         
  -4   2   2        173.60        205.00        19.11 o                         
  -3   2   2       1476.18       1440.58        79.38 o                         
 -10   3   2         14.96         -3.19        60.55 o                         
  -9   3   2        162.88        199.29        55.33 o                         
  -8   3   2        269.61        240.14        53.89 o                         
  -7   3   2        424.60        442.91        53.60 o                         
  -6   3   2        189.72        210.27        36.24 o                         
  -5   3   2        204.90        201.58        20.43 o                         
  -4   3   2       1031.44       1032.68        40.12 o                         
  -3   3   2        461.69        415.58        61.98 o                         
 -10   4   2         20.76         86.62        63.74 o                         
  -9   4   2         17.34         67.50        52.73 o                         
  -8   4   2        185.46        210.01        52.73 o                         
  -7   4   2         70.89         79.09        44.33 o                         
  -6   4   2        375.08        429.14        34.50 o                         
  -5   4   2        163.22        186.66        22.29 o                         
  -4   4   2        314.04        378.10        21.44 o                         
  -3   4   2        107.66        103.32        16.74 o                         
 -10   5   2         16.50         17.38        61.71 o                         
  -9   5   2         61.37         83.44        57.07 o                         
  -8   5   2        139.64         75.03        50.12 o                         
  -7   5   2         59.19         47.80        49.54 o                         
  -6   5   2        307.13        328.27        34.00 o                         
  -5   5   2        232.83        312.22        31.94 o                         
  -4   5   2        519.64        568.25        32.38 o                         
  -3   5   2        904.66        921.94        32.57 o                         
  -9   6   2         10.56        -55.04        55.04 o                         
  -8   6   2        124.82        124.29        52.73 o                         
  -7   6   2         47.37         -8.11        43.75 o                         
  -6   6   2         77.53         98.98       100.80 o                         
  -5   6   2        295.54        351.42        37.34 o                         
  -4   6   2         22.85         15.06        17.39 o                         
  -3   6   2        892.07        947.13        39.25 o                         
  -2   6   2        111.76         86.99        18.78 o                         
  -9   7   2          7.21         12.17        59.10 o                         
  -8   7   2         57.27         82.28        53.60 o                         
  -7   7   2         86.05         93.00        49.83 o                         
  -6   7   2         11.98         34.52        30.05 o                         
  -5   7   2        315.44        357.13        58.08 o                         
  -4   7   2        270.08        274.27        30.11 o                         
  -3   7   2        127.72        125.50        18.78 o                         
  -2   7   2        340.01        329.87        58.40 o                         
  -9   8   2          8.11         60.55        72.14 o                         
  -8   8   2          3.91        -28.97        55.04 o                         
  -7   8   2         11.95          4.35        49.54 o                         
  -6   8   2         21.52         -1.48        37.26 o                         
  -5   8   2         69.69         88.58        43.31 o                         
  -4   8   2        176.02        196.70        21.12 o                         
  -3   8   2         90.61         33.81        30.19 o                         
  -2   8   2         92.82         86.46        33.61 o                         
  -1   8   2         99.19        134.43        59.68 o                         
  -8   9   2         67.16         80.25        58.81 o                         
  -7   9   2          8.39        -52.44        52.44 o                         
  -6   9   2         84.26         47.80        84.88 o                         
  -5   9   2         73.54         97.66        32.78 o                         
  -4   9   2        179.21        161.29        38.84 o                         
  -3   9   2        201.57        187.37        33.04 o                         
  -2   9   2         51.39         83.09        32.93 o                         
  -1   9   2        310.92        260.43        52.54 o                         
  -8  10   2          0.94        -21.15        59.68 o                         
  -7  10   2          5.36        -54.47        54.47 o                         
  -6  10   2          8.14         13.91        51.57 o                         
  -5  10   2         61.21         55.04        46.06 o                         
  -4  10   2         63.99         61.42        42.59 o                         
  -3  10   2        272.18        314.02        49.83 o                         
  -2  10   2          2.00         19.12        35.63 o                         
  -7  11   2          3.34         27.52        57.65 o                         
  -6  11   2         26.04         73.01        55.91 o                         
  -5  11   2         36.22         28.10        49.25 o                         
  -4  11   2          9.92         20.57        45.48 o                         
  -3  11   2         35.39         -5.79        39.11 o                         
  -7  12   2          0.61        -55.91        58.52 o                         
  -6  12   2          3.78        -17.38        54.47 o                         
  -5  12   2          1.29        -31.58        50.70 o                         
  -4  12   2         97.13         42.30        46.64 o                         
  -3  12   2         97.81         84.60        44.90 o                         
  -6  13   2          4.01         -4.93        57.07 o                         
  -5  13   2          3.20        -55.91        60.55 o                         
  -4  13   2         35.07         14.49        47.80 o                         
  -3  13   2         22.81         42.01        42.59 o                         
  -5  14   2         10.69        -53.60        53.60 o                         
  -4  14   2         10.81         -1.45        51.86 o                         
  -3  14   2         68.47         -6.08        46.64 o                         
   1 -15   3         38.06         96.18       176.40 o                         
  -1 -14   3         28.00       -109.51       152.94 o                         
   0 -14   3         28.99         80.54       150.33 o                         
   1 -14   3         29.12       -134.71       170.61 o                         
   2 -14   3         54.56        -86.91       177.85 o                         
  -2 -13   3          3.35        -46.06       143.70 o                         
  -1 -13   3         93.27         77.06       170.03 o                         
   0 -13   3         30.61        -31.87       149.46 o                         
   1 -13   3         19.06          7.53       166.84 o                         
  -3 -12   3        297.47        176.98       143.41 o                         
  -2 -12   3         92.22        183.94       158.73 o                         
  -1 -12   3         38.53        101.11       132.40 o                         
   0 -12   3        243.00        298.95       153.81 o                         
   1 -12   3         27.22       -135.87       173.51 o                         
  -3 -11   3         35.99          8.11       123.13 o                         
  -2 -11   3        157.76       -167.71       206.82 o                         
  -1 -11   3         16.06        -30.42       233.48 o                         
   0 -11   3        251.75        226.23       146.85 o                         
   1 -11   3        110.55         88.65       166.84 o                         
  -4 -10   3          1.93        -58.52       122.55 o                         
  -3 -10   3        111.05        221.60       121.68 o                         
  -2 -10   3         65.18        285.04       142.25 o                         
  -1 -10   3         31.67        148.01       138.48 o                         
   0 -10   3          6.52        -44.04        93.00 o                         
   1 -10   3         62.95         63.16       103.43 o                         
  -4  -9   3         55.21        150.33       130.08 o                         
  -3  -9   3        162.01        110.38       116.75 o                         
  -2  -9   3         48.16       -117.33       118.20 o                         
  -1  -9   3        259.76        327.63        90.97 o                         
   0  -9   3         90.78        -44.04        87.78 o                         
  -9  -8   3          0.52         27.81        52.15 o                         
  -8  -8   3          3.48         -4.56        83.44 o                         
  -7  -8   3          8.79        -32.74        35.63 o                         
  -6  -8   3        102.14         62.87        32.45 o                         
  -4  -8   3        163.00         83.44        98.79 o                         
  -3  -8   3         48.50        179.88       102.56 o                         
  -2  -8   3         14.76        -75.03        75.61 o                         
  -1  -8   3        168.46        188.86        79.09 o                         
   0  -8   3        466.68        343.86        94.45 o                         
  -9  -7   3          3.05         10.14        59.97 o                         
  -8  -7   3         11.45         46.35        44.04 o                         
  -7  -7   3        117.94        110.19        24.61 o                         
  -6  -7   3        109.34         91.55        33.03 o                         
  -5  -7   3         62.23         40.79        25.32 o                         
  -4  -7   3        538.59        694.09       115.01 o                         
  -3  -7   3         67.69        -29.26        68.95 o                         
  -2  -7   3        370.90        445.80        79.09 o                         
  -1  -7   3        194.42        259.26        75.03 o                         
  -9  -6   3         10.91        -48.96        48.96 o                         
  -8  -6   3         43.47         85.75        46.06 o                         
  -7  -6   3         70.15         62.75        23.47 o                         
  -6  -6   3        177.44        172.46        50.21 o                         
  -5  -6   3        134.55        124.57        31.87 o                         
  -4  -6   3        283.36        358.05        89.52 o                         
  -3  -6   3        234.29        229.71        69.82 o                         
  -2  -6   3         70.92        -14.78        61.13 o                         
 -10  -5   3         31.49         -5.21        54.47 o                         
  -9  -5   3         13.08         47.80        52.44 o                         
  -8  -5   3         39.61         14.78        44.62 o                         
  -7  -5   3        102.49         93.89        49.03 o                         
  -6  -5   3         51.57         19.60        19.05 o                         
  -5  -5   3        133.27        102.56        29.26 o                         
  -4  -5   3         34.07          1.54        23.58 o                         
  -3  -5   3         67.49         95.89        55.33 o                         
  -2  -5   3         88.76         16.80        43.75 o                         
 -10  -4   3         14.64         66.05        58.52 o                         
  -9  -4   3          1.05         18.54        52.15 o                         
  -8  -4   3         27.14         41.72        43.75 o                         
  -7  -4   3         32.10        -22.74        22.74 o                         
  -6  -4   3         50.78         43.09        25.29 o                         
  -5  -4   3        142.49        126.27        22.85 o                         
  -4  -4   3        248.60        139.93        26.07 o                         
  -3  -4   3          5.79        -34.77        37.95 o                         
 -10  -3   3          3.02         71.27        57.65 o                         
  -9  -3   3         56.06         13.91        49.54 o                         
  -8  -3   3         99.69         99.37        44.62 o                         
  -7  -3   3        131.50        138.51        35.30 o                         
  -6  -3   3         43.67         30.71        37.66 o                         
  -5  -3   3         11.34        -16.18        52.58 o                         
  -4  -3   3         90.75         85.83        19.12 o                         
 -10  -2   3         48.47         79.38        58.23 o                         
  -9  -2   3         22.59         53.89        49.54 o                         
  -8  -2   3         46.73         49.54        44.90 o                         
  -7  -2   3          7.16         17.46        31.58 o                         
  -6  -2   3         25.48         -7.27        20.06 o                         
  -5  -2   3        273.24        268.46        24.93 o                         
  -4  -2   3        296.55        237.24        26.07 o                         
 -10  -1   3         31.75         20.57        56.20 o                         
  -9  -1   3         74.31         77.06        52.15 o                         
  -7  -1   3         88.67         56.24        45.34 o                         
  -6  -1   3          4.59        -13.91        20.34 o                         
  -5  -1   3        386.50        336.77        51.71 o                         
  -4  -1   3        389.60        306.80        65.91 o                         
 -10   0   3         12.30         44.04        57.94 o                         
  -9   0   3         37.81         18.83        51.57 o                         
  -8   0   3         13.75         41.43        45.19 o                         
  -7   0   3         12.24         21.44        46.64 o                         
  -6   0   3         63.99         50.40        23.01 o                         
  -5   0   3         44.80         73.87        21.45 o                         
  -4   0   3        275.61        241.11        44.33 o                         
 -10   1   3         18.40        -10.14        57.94 o                         
  -9   1   3        103.66         97.63        53.31 o                         
  -8   1   3         83.70         57.65        47.22 o                         
  -7   1   3         93.21         78.22        50.70 o                         
  -6   1   3          1.31         -9.03        24.16 o                         
  -5   1   3        374.52        358.55        28.42 o                         
  -4   1   3        395.23        398.22        28.88 o                         
 -10   2   3         50.88         32.74        59.39 o                         
  -9   2   3         51.01          1.74        53.31 o                         
  -8   2   3         38.50        120.52        48.96 o                         
  -7   2   3          4.79        -31.87        49.54 o                         
  -6   2   3         26.61         -1.08        22.77 o                         
  -5   2   3        336.91        329.08        43.17 o                         
  -4   2   3        194.12        219.28        28.97 o                         
 -10   3   3         22.30         -2.03        59.68 o                         
  -9   3   3         73.43        -15.93        53.89 o                         
  -8   3   3         89.32        125.27        48.66 o                         
  -7   3   3        229.22        294.03        57.65 o                         
  -6   3   3         62.84        117.62        42.88 o                         
  -5   3   3          3.99         12.02        22.72 o                         
  -4   3   3        104.29         83.22        19.12 o                         
 -10   4   3         24.97        -10.14        61.71 o                         
  -9   4   3          8.39         13.33        53.60 o                         
  -8   4   3         76.29         88.51        42.16 o                         
  -6   4   3        116.10        102.56        42.30 o                         
  -5   4   3        109.27        131.02        25.65 o                         
  -4   4   3        482.52        421.76        53.87 o                         
 -10   5   3         49.07        102.27        62.29 o                         
  -9   5   3          4.05        -55.33        55.62 o                         
  -8   5   3         43.20        -11.30        47.80 o                         
  -7   5   3         51.29         52.15        54.18 o                         
  -6   5   3         91.58         53.31        42.88 o                         
  -5   5   3        109.95         82.51        26.65 o                         
  -4   5   3          2.95         34.03        23.04 o                         
  -9   6   3         12.73         43.75        58.23 o                         
  -8   6   3         21.69         62.29        51.57 o                         
  -7   6   3         58.87        105.45        56.78 o                         
  -6   6   3        133.64         82.28        46.06 o                         
  -5   6   3        189.98        220.58        24.79 o                         
  -4   6   3        201.00        234.57        34.19 o                         
  -9   7   3          0.50        -58.23        58.23 o                         
  -8   7   3          2.02         30.71        54.47 o                         
  -7   7   3         62.79        217.83        57.36 o                         
  -6   7   3         49.68        106.59        43.40 o                         
  -5   7   3         63.73         42.47        37.53 o                         
  -4   7   3        431.67        382.97        58.79 o                         
  -9   8   3          3.99        -19.41        96.47 o                         
  -8   8   3         27.25         42.30        55.62 o                         
  -7   8   3         10.70        -10.16        36.18 o                         
  -6   8   3        102.83        124.40        74.20 o                         
  -5   8   3          0.43          0.25        64.46 o                         
  -4   8   3         71.93        153.79        40.98 o                         
  -8   9   3          3.46         57.07        59.10 o                         
  -7   9   3         10.46         88.59        48.21 o                         
  -6   9   3         13.36          6.95        55.33 o                         
  -5   9   3         36.55         79.96        47.51 o                         
  -4   9   3         18.65         45.20        43.54 o                         
  -8  10   3          4.72        -60.26        60.26 o                         
  -7  10   3          0.76          9.56        54.76 o                         
  -6  10   3         12.80         24.63        59.39 o                         
  -5  10   3         13.16        -36.79        50.12 o                         
  -7  11   3         17.60         -5.21        57.65 o                         
  -6  11   3          1.67        104.30        59.97 o                         
  -7  12   3         17.49         31.58        61.42 o                         
  -6  12   3          4.34         71.27        56.20 o                         
  -6  13   3         30.66         48.67        59.10 o                         
  -3 -14   4         15.03        116.46       165.39 o                         
  -2 -14   4          3.73         62.87       192.05 o                         
  -3 -13   4         76.27        232.61       182.78 o                         
  -2 -13   4         85.20        273.46       151.78 o                         
  -4 -12   4         10.23         98.50       144.28 o                         
  -3 -12   4         78.97        -92.71       142.54 o                         
  -2 -12   4          8.42       -119.65       172.64 o                         
  -4 -11   4        100.89         39.98       159.89 o                         
  -3 -11   4         95.78        119.07       167.13 o                         
  -2 -11   4        330.59        499.98       163.37 o                         
  -5 -10   4        254.08        391.95       132.40 o                         
  -4 -10   4        556.34        498.82       154.97 o                         
  -3 -10   4        194.83       -103.14       142.25 o                         
  -2 -10   4        106.71         54.18       100.24 o                         
  -7  -9   4         46.99         22.60        37.08 o                         
  -5  -9   4        178.00         85.46       126.31 o                         
  -4  -9   4         41.09         27.23       121.39 o                         
  -3  -9   4        306.90        296.34        99.37 o                         
  -9  -8   4         23.08         14.49        51.28 o                         
  -8  -8   4          3.19         34.48        44.33 o                         
  -7  -8   4         21.35         42.01        38.24 o                         
  -6  -8   4        154.60        112.41        34.48 o                         
  -5  -8   4        152.88         63.45       125.44 o                         
  -4  -8   4        359.06        338.35        93.00 o                         
  -3  -8   4        324.72        387.89        93.00 o                         
  -9  -7   4         34.25         50.99        53.02 o                         
  -8  -7   4         16.82         -3.77        43.17 o                         
  -7  -7   4         71.24         18.13        28.56 o                         
  -5  -7   4         24.76        171.77       105.45 o                         
  -4  -7   4        736.69        601.96        95.31 o                         
  -9  -6   4         46.86         26.65        51.86 o                         
  -8  -6   4         36.32         55.91        46.93 o                         
  -7  -6   4          7.99         17.95        27.85 o                         
  -6  -6   4        238.89        132.69        38.24 o                         
  -5  -6   4         44.90         70.31        33.37 o                         
  -4  -6   4         96.61        163.08        79.96 o                         
  -9  -5   4          8.16        -17.67        53.02 o                         
  -8  -5   4          7.75         38.24        46.93 o                         
  -7  -5   4         16.42         -4.35        43.46 o                         
  -6  -5   4         67.34        132.69        84.88 o                         
  -5  -5   4        214.63        126.60        36.50 o                         
 -10  -4   4          2.70        -29.26        57.07 o                         
  -9  -4   4         24.11         23.76        53.89 o                         
  -8  -4   4         49.42          8.98        46.64 o                         
  -6  -4   4        111.17        131.53        45.19 o                         
  -5  -4   4        150.82        130.79        24.07 o                         
 -10  -3   4          0.93         24.63        57.07 o                         
  -9  -3   4          4.07         49.54        53.60 o                         
  -8  -3   4         10.53         -1.62        35.82 o                         
  -6  -3   4         62.48        -13.04        40.56 o                         
  -5  -3   4         24.71         -7.36        20.46 o                         
 -10  -2   4          5.35         41.72        58.23 o                         
  -9  -2   4         28.14         79.38        52.15 o                         
  -7  -2   4         34.18         41.14        46.35 o                         
  -6  -2   4         42.75         37.66        42.59 o                         
 -10  -1   4          1.85          0.58        58.81 o                         
  -9  -1   4         10.78        -44.90        51.86 o                         
  -8  -1   4          0.35         89.23        55.62 o                         
  -7  -1   4         46.00         25.78        46.35 o                         
  -6  -1   4         15.72          4.79        25.75 o                         
 -10   0   4          3.72        -58.23        58.23 o                         
  -9   0   4          0.37         59.68        51.86 o                         
  -8   0   4         73.78         24.05        54.76 o                         
  -7   0   4         14.84         26.94        46.64 o                         
  -6   0   4         58.40         27.69        26.79 o                         
 -10   1   4          0.50        -53.89        58.81 o                         
  -9   1   4          8.71         70.57        44.77 o                         
  -8   1   4          8.48         55.91        57.65 o                         
  -7   1   4         15.47         64.32        48.38 o                         
  -6   1   4          2.71         53.31        45.19 o                         
 -10   2   4          3.05        -37.95        59.68 o                         
  -9   2   4         43.23         55.76        49.09 o                         
  -8   2   4          7.75        129.79        57.65 o                         
  -7   2   4         42.76         43.17        49.54 o                         
  -9   3   4          6.27         33.42       103.56 o                         
  -8   3   4          4.17         -9.27        55.91 o                         
 -10   4   4          0.31        -22.02        60.55 o                         
  -9   4   4         12.54         22.12        71.41 o                         
  -8   4   4         46.95         -2.03        56.20 o                         
  -7   4   4         40.12         34.19        49.83 o                         
  -9   5   4          0.38          3.48        51.76 o                         
  -8   5   4         10.71         59.10        58.23 o                         
  -7   5   4          0.07         54.76        49.54 o                         
  -9   6   4         25.86         17.50        93.43 o                         
  -8   6   4         41.69         85.46        61.42 o                         
  -7   6   4          2.06        -50.99        50.99 o                         
  -9   7   4          3.84         -7.93        79.24 o                         
  -8   7   4         51.38         17.38        64.03 o                         
  -7   7   4         77.43         77.06        57.94 o                         
  -9   8   4         32.96         96.76        64.03 o                         
  -8   8   4         19.17        -27.81        64.32 o                         
  -7   8   4          4.71        550.68       130.95 o                         
  -8   9   4         30.00          4.63        47.95 o                         
  -8  10   4          7.83         36.99        46.79 o                         
  -6 -11   5         28.02       -104.30       145.41 o                         
  -6 -10   5          5.76         56.49       160.76 o                         
  -8  -8   5         10.42         82.57        46.93 o                         
  -7  -8   5          4.74        -16.80        44.33 o                         
  -9  -7   5         21.35          5.50        51.57 o                         
  -8  -7   5          1.52        -35.34        45.19 o                         
  -7  -7   5         84.61         18.83        46.35 o                         
  -9  -6   5         23.92          1.45        53.31 o                         
  -8  -6   5        105.99         48.38        54.18 o                         
  -9  -5   5         60.65         -0.29        54.18 o                         
  -9  -4   5         21.51        100.24        55.33 o                         
 -10  -3   5         52.70        -59.68        59.68 o                         
  -9  -3   5         55.27         52.69        44.20 o                         
 -10  -2   5          1.52         93.29        61.71 o                         
  -9  -2   5         68.26         97.63        63.16 o                         
  -8  -2   5         19.94        104.87        58.81 o                         
 -10  -1   5          1.38        -26.94        60.26 o                         
  -9  -1   5        210.90        139.93        64.61 o                         
 -10   0   5         34.71         49.79        52.06 o                         
  -9   0   5         91.20        128.92        66.92 o                         
  -8   0   5         22.84        -13.62        53.31 o                         
 -10   1   5          0.51         60.16        56.33 o                         
  -9   1   5        242.58        234.06        67.50 o                         
 -10   2   5          2.29          2.90       113.57 o                         
  -9   2   5         34.00        198.71        66.34 o                         
 -10   3   5         40.71         44.80        49.45 o                         
  -9   3   5         60.40        103.43        66.34 o                         
                                                                                
