# Supplementary material for: Form (III) of artemisinin: discovery and crystallographic characterization of a new high-pressure polymorph
Source: Acta Crystallogr B Struct Sci Cryst Eng Mater. 2026 May 11;82(Pt 3):316–29. doi: 10.1107/S205252062600291X (PMC13238485; doi:10.1107/S205252062600291X)
Supplement: Supplementary file 7 [file b-82-00316-FormII_6sup7.hkl]

data_FormII_6                                                                   
_shelx_title ' ART_3alpha_DAC_07_0m in P1'                                      
_shelx_refln_list_code          4                                               
_shelx_F_calc_maximum      166.93                                               
_exptl_crystal_F_000       608.00                                               
_reflns_d_resolution_high  0.9012                                               
                                                                                
loop_                                                                           
 _space_group_symop_operation_xyz                                               
 'x, y, z'                                                                      
                                                                                
_cell_length_a     9.5424                                                       
_cell_length_b    14.6156                                                       
_cell_length_c     9.6278                                                       
_cell_angle_alpha  88.974                                                       
_cell_angle_beta  103.940                                                       
_cell_angle_gamma  89.809                                                       
                                                                                
_shelx_F_squared_multiplier     1.000                                           
                                                                                
loop_                                                                           
 _refln_index_h                                                                 
 _refln_index_k                                                                 
 _refln_index_l                                                                 
 _refln_F_squared_calc                                                          
 _refln_F_squared_meas                                                          
 _refln_F_squared_sigma                                                         
 _refln_observed_status                                                         
   9  -4  -5          0.40        -10.17        56.63 o                         
   9  -3  -5          4.97        128.11        58.56 o                         
  10  -3  -5         23.39        -22.34        41.21 o                         
   9  -2  -5         39.97         10.17        55.81 o                         
  10  -2  -5         19.24        -25.06        51.74 o                         
   9  -1  -5        108.12        196.53        60.48 o                         
  10  -1  -5          0.49        -52.78        52.78 o                         
   8   0  -5          9.50        -17.04        49.76 o                         
   9   0  -5         53.60         68.73        56.63 o                         
  10   0  -5         15.78          8.84        43.87 o                         
   9   1  -5         69.20         85.77        57.18 o                         
  10   1  -5          6.55          7.28        43.27 o                         
   8   2  -5         11.21        204.51        58.01 o                         
   9   2  -5         31.73        114.64        57.73 o                         
  10   2  -5          2.17         69.28        60.48 o                         
   9   3  -5         97.43         48.38        54.98 o                         
  10   3  -5         53.72         74.50        61.31 o                         
   9   4  -5         16.53         47.16        38.68 o                         
   7   5  -5        123.71        196.53        50.03 o                         
   8   5  -5         61.17         14.57        51.96 o                         
   9   5  -5         45.15        -53.61        53.61 o                         
   7   6  -5        156.80        116.56        48.38 o                         
   8   6  -5         65.52         21.72        48.93 o                         
   9   6  -5          3.48         -8.52        54.98 o                         
   6   7  -5        539.51        270.49        94.29 o                         
   8   7  -5          3.90        -10.45        49.76 o                         
   9   7  -5         13.57        -39.31        55.26 o                         
   6   8  -5         59.95        584.13       135.81 o                         
   7   9  -5          8.27        -89.35       120.14 o                         
   7 -10  -4         14.06        -58.56        58.56 o                         
   8 -10  -4          4.32         30.43        52.37 o                         
   8  -9  -4          2.44         45.79        41.79 o                         
   7  -8  -4         28.69         81.64        63.49 o                         
   8  -8  -4         14.30         94.57        60.76 o                         
   9  -8  -4          2.52         81.92        63.78 o                         
   7  -7  -4         64.55        143.74        49.88 o                         
   8  -7  -4         16.70         82.75        58.83 o                         
   9  -7  -4         10.42         60.35        56.51 o                         
   6  -6  -4        106.37        208.08        51.68 o                         
   7  -6  -4          3.37         20.89        48.66 o                         
   8  -6  -4         43.57        -35.74        53.33 o                         
   9  -6  -4          1.42         47.06        42.91 o                         
   6  -5  -4         33.61         21.72        45.36 o                         
   7  -5  -4          1.54        -14.02        47.01 o                         
   8  -5  -4         21.30         20.07        53.06 o                         
   9  -5  -4         16.20         42.72        39.27 o                         
   6  -4  -4         47.23         84.40        43.99 o                         
   7  -4  -4         17.39          4.12        45.36 o                         
   8  -4  -4         20.18         69.83        51.96 o                         
   9  -4  -4         10.61         13.79        37.22 o                         
  10  -4  -4          1.11        -58.28        58.28 o                         
   6  -3  -4         57.60        113.54        41.79 o                         
   8  -3  -4          9.79         12.65        50.86 o                         
   9  -3  -4         18.11         39.02        37.51 o                         
  10  -3  -4          6.15        -89.62        89.62 o                         
   6  -2  -4         30.72         70.65        40.41 o                         
   7  -2  -4         23.51         33.26        43.71 o                         
   8  -2  -4         40.30         15.40        49.48 o                         
   9  -2  -4         26.04         51.72        49.21 o                         
  10  -2  -4          1.29         18.97        59.93 o                         
   6  -1  -4         27.38        -37.94        37.94 o                         
   7  -1  -4          2.32         21.72        42.61 o                         
   8  -1  -4         27.02         28.32        48.93 o                         
   9  -1  -4         16.13        -18.50        36.44 o                         
  10  -1  -4          1.29        -56.91        56.91 o                         
   6   0  -4         54.84         28.32        38.49 o                         
   7   0  -4         12.57         27.22        42.34 o                         
   8   0  -4         45.08        -47.83        47.83 o                         
   9   0  -4          2.72         -9.96        38.11 o                         
  10   0  -4          1.64         -4.95        57.18 o                         
   6   1  -4         30.39          3.85        37.39 o                         
   7   1  -4         53.00         47.28        43.16 o                         
   8   1  -4          0.60        -17.87        48.38 o                         
   9   1  -4         26.20         49.76        53.06 o                         
  10   1  -4          0.79        -57.46        57.46 o                         
   6   2  -4         25.49         88.25        38.76 o                         
   7   2  -4         30.99        -22.82        42.61 o                         
   8   2  -4         41.58         87.42        76.98 o                         
   9   2  -4         21.66         14.57        55.81 o                         
  10   2  -4          2.81         -0.55        60.48 o                         
   5   3  -4         12.16         -9.07        32.99 o                         
   6   3  -4         25.29         32.99        37.94 o                         
   7   3  -4          6.18         67.08        45.91 o                         
   8   3  -4         20.81         -0.17        60.07 o                         
   9   3  -4          0.44          7.70        54.43 o                         
  10   3  -4          5.26         -2.20        62.40 o                         
   5   4  -4         73.55         67.90        34.36 o                         
   6   4  -4         65.19         95.94        38.76 o                         
   7   4  -4         26.41         88.80        45.91 o                         
   8   4  -4         50.76         21.37        36.77 o                         
   9   4  -4          4.94         43.99        56.91 o                         
  10   4  -4          2.86        -21.17        61.03 o                         
   5   5  -4         53.24         81.97        30.66 o                         
   6   5  -4         79.04         67.90        38.76 o                         
   7   5  -4          1.02        -26.94        45.09 o                         
   8   5  -4          1.70         35.46        51.68 o                         
   9   5  -4          9.04         26.12        56.36 o                         
   4   6  -4         28.93        -10.72        72.03 o                         
   5   6  -4         39.22         40.96        69.00 o                         
   7   6  -4         12.67         -9.16        51.41 o                         
   8   6  -4         17.16         -2.75        48.38 o                         
   9   6  -4          4.53        -13.47        56.63 o                         
   4   7  -4        470.26        324.64        98.42 o                         
   5   7  -4         25.78         85.22        75.60 o                         
   6   7  -4        358.38        278.46        94.57 o                         
   7   7  -4         37.98          8.25        42.06 o                         
   8   7  -4         15.93         87.97        52.51 o                         
   9   7  -4         14.73         -7.42        59.66 o                         
   3   8  -4        439.45        270.21        91.55 o                         
   4   8  -4        399.53        216.33        90.45 o                         
   5   8  -4        107.40        118.21        96.22 o                         
   6   8  -4        118.10         -3.57       111.06 o                         
   5   9  -4        170.27        118.21       114.09 o                         
   6   9  -4         54.26         -7.97       112.99 o                         
   7   9  -4         86.49        105.57       130.03 o                         
   5 -13  -3          5.58         15.58        51.41 o                         
   6 -13  -3         15.42         -6.60        62.40 o                         
   4 -12  -3         10.97        -18.69        52.78 o                         
   5 -12  -3          5.48         44.54        60.21 o                         
   6 -12  -3          0.40        -29.27        55.27 o                         
   7 -12  -3          2.35         35.19        63.78 o                         
   4 -11  -3         42.43         34.64        49.21 o                         
   5 -11  -3         19.10        -13.11        51.00 o                         
   6 -11  -3         16.23         37.50        39.40 o                         
   7 -11  -3         20.97         30.24        64.05 o                         
   4 -10  -3         20.73         -6.45        38.11 o                         
   5 -10  -3          2.01         33.10        47.48 o                         
   6 -10  -3         15.74          1.69        50.29 o                         
   7 -10  -3          9.35         24.74        58.56 o                         
   8 -10  -3         17.90        -62.40        62.40 o                         
   4  -9  -3         78.41         47.46        91.94 o                         
   5  -9  -3         27.10         -7.62        41.65 o                         
   6  -9  -3          7.22         56.99        60.33 o                         
   7  -9  -3          1.77        -13.24        38.39 o                         
   8  -9  -3          2.80         16.22        60.48 o                         
   4  -8  -3         65.29        102.35       156.00 o                         
   5  -8  -3         57.64         30.24        39.26 o                         
   6  -8  -3         60.23          6.11        62.08 o                         
   7  -8  -3          0.80         43.32        37.22 o                         
   8  -8  -3         28.17        -58.83        58.83 o                         
   4  -7  -3        208.21        236.73        37.19 o                         
   5  -7  -3         53.07         61.72        37.01 o                         
   6  -7  -3         16.81         83.15        43.15 o                         
   7  -7  -3         42.23        101.17        51.68 o                         
   8  -7  -3         20.72        -36.56        55.26 o                         
   9  -7  -3          2.20         18.42        61.86 o                         
   4  -6  -3        192.14        198.46        36.84 o                         
   5  -6  -3        124.35        218.26        38.63 o                         
   6  -6  -3         91.92        153.37        49.21 o                         
   7  -6  -3         44.07         85.50        52.78 o                         
   8  -6  -3         10.47        -39.31        53.06 o                         
   9  -6  -3         22.56         45.96        34.83 o                         
   4  -5  -3         38.40         46.19        31.34 o                         
   5  -5  -3        104.06        185.48        35.28 o                         
   6  -5  -3         77.24         61.90        53.33 o                         
   7  -5  -3         35.02        112.44        51.13 o                         
   8  -5  -3         53.06         77.76        27.55 o                         
   9  -5  -3          5.53        -32.88        32.88 o                         
  10  -5  -3         37.44        -31.67        35.08 o                         
   4  -4  -3        479.51        388.70        41.24 o                         
   5  -4  -3        110.92        126.46        37.11 o                         
   6  -4  -3        120.34        106.94        40.96 o                         
   7  -4  -3         51.23        114.93        33.21 o                         
   8  -4  -3         64.62        127.04        36.53 o                         
   9  -4  -3         16.82         25.14        31.22 o                         
  10  -4  -3         23.79          6.28        42.52 o                         
   4  -3  -3         96.19         92.10        29.14 o                         
   5  -3  -3         13.02        -31.89        31.89 o                         
   6  -3  -3         77.22         55.81        37.39 o                         
   7  -3  -3        140.27        218.62        30.79 o                         
   8  -3  -3         54.18         92.81        25.99 o                         
   9  -3  -3         56.24         13.73        30.92 o                         
  10  -3  -3         13.86         -2.87        36.00 o                         
   4  -2  -3        139.87        158.60        28.59 o                         
   5  -2  -3        302.93        356.26        40.14 o                         
   6  -2  -3         22.17         38.18        37.11 o                         
   7  -2  -3          6.55         15.22        25.45 o                         
   8  -2  -3         22.87         48.78        27.32 o                         
   9  -2  -3         49.35        -14.48        29.45 o                         
  10  -2  -3         45.13         37.95        33.79 o                         
   4  -1  -3        300.48        293.85        31.61 o                         
   5  -1  -3        388.27        349.66        39.04 o                         
   6  -1  -3          1.31         17.89        40.14 o                         
   7  -1  -3         39.88         -3.71        35.46 o                         
   8  -1  -3         39.45         51.78        28.20 o                         
   9  -1  -3         73.95        128.77        31.98 o                         
  10  -1  -3          7.58         42.22        52.37 o                         
   5   0  -3        103.08        113.81        30.79 o                         
   6   0  -3         38.98         27.62        20.99 o                         
   7   0  -3         25.17         37.16        24.44 o                         
   8   0  -3          5.50          0.40        27.25 o                         
   9   0  -3          1.67         -5.86        30.01 o                         
  10   0  -3          7.74         52.54        34.42 o                         
   4   1  -3        236.20        191.59        28.59 o                         
   5   1  -3        353.33        273.23        36.01 o                         
   6   1  -3         23.40         10.72        34.36 o                         
   7   1  -3         63.40         42.12        24.30 o                         
   8   1  -3         78.26        102.73        41.96 o                         
   9   1  -3         38.82         51.84        30.61 o                         
  10   1  -3          2.72         29.51        33.63 o                         
   4   2  -3        230.43        231.17        29.14 o                         
   5   2  -3        273.26        199.83        32.99 o                         
   6   2  -3         47.72         33.54        35.19 o                         
   7   2  -3         20.81         22.80        20.57 o                         
   8   2  -3         49.96         22.85        27.26 o                         
   9   2  -3          7.05        -24.75        30.17 o                         
  10   2  -3         21.03         22.09        45.22 o                         
   4   3  -3         79.13         51.96        24.47 o                         
   5   3  -3         31.42        -23.37        26.94 o                         
   6   3  -3         63.66         15.67        36.01 o                         
   7   3  -3         84.34        124.22        30.12 o                         
   8   3  -3        103.87         72.54        44.12 o                         
   9   3  -3         33.84         43.02        31.52 o                         
  10   3  -3          3.40        -24.12        33.26 o                         
   3   4  -3          7.48         20.07        48.93 o                         
   4   4  -3        236.43        136.33        28.58 o                         
   6   4  -3         43.06         14.30        36.84 o                         
   7   4  -3         17.60         -9.90        43.71 o                         
   8   4  -3         13.74         41.25        43.71 o                         
   9   4  -3         16.58         57.60        32.09 o                         
  10   4  -3         20.29         51.96        40.69 o                         
   3   5  -3         32.13         31.30        35.78 o                         
   4   5  -3         16.84         35.46        54.16 o                         
   6   5  -3         25.62         31.24        26.05 o                         
   7   5  -3        107.96         80.55        43.16 o                         
   8   5  -3          2.39        -40.69        51.41 o                         
   9   5  -3         15.01         69.00        58.56 o                         
   2   6  -3        124.64         69.55        65.70 o                         
   3   6  -3        215.19        172.07        62.68 o                         
   4   6  -3        230.97        154.47        60.21 o                         
   5   6  -3        128.45        220.73        76.70 o                         
   6   6  -3        121.59        101.72        38.76 o                         
   7   6  -3         48.85         59.38        47.56 o                         
   8   6  -3         10.13          8.25        53.06 o                         
   1   7  -3        105.95         74.23        82.75 o                         
   2   7  -3        381.75        381.27        78.07 o                         
   3   7  -3         54.26         32.16        68.18 o                         
   4   7  -3        308.40        371.38        80.82 o                         
   5   7  -3          8.43         28.87        86.32 o                         
   6   7  -3         24.54         46.19        88.80 o                         
   7   7  -3         44.93        103.64        48.38 o                         
   0   8  -3        176.19        137.07       100.88 o                         
   1   8  -3         41.11        -24.17        61.49 o                         
   2   8  -3         44.02        -29.14        78.07 o                         
   3   8  -3         17.86         50.58        74.78 o                         
   4   8  -3        140.87         59.66        89.90 o                         
   5   8  -3         83.66         22.27        95.94 o                         
   6   8  -3        162.62        -51.96       108.04 o                         
   1   9  -3        253.87        -85.77       132.23 o                         
   2   9  -3         26.95         -5.82        71.36 o                         
   3   9  -3        198.95         96.49        94.84 o                         
   4   9  -3         44.03         17.59       102.27 o                         
   5   9  -3         83.90         33.54       105.57 o                         
   6   9  -3         72.98        -57.18       119.04 o                         
   7   9  -3          5.21         72.03       124.81 o                         
   7  10  -3         44.33         95.39       152.27 o                         
   3 -15  -2          1.30        102.27       166.84 o                         
   2 -14  -2         34.39        192.14       152.00 o                         
   3 -14  -2         33.94        -68.73       143.75 o                         
   4 -14  -2          5.06        -23.18        48.38 o                         
   5 -14  -2          3.56         38.21        58.56 o                         
   2 -13  -2         11.70       -126.46       126.46 o                         
   3 -13  -2         39.11         40.41       138.80 o                         
   4 -13  -2         17.27        -30.56        50.17 o                         
   6 -13  -2          7.83         83.30        64.60 o                         
   2 -12  -2        106.09        218.53       114.36 o                         
   3 -12  -2         37.61          4.12       129.21 o                         
   4 -12  -2         47.85         19.36        69.00 o                         
   5 -12  -2          6.36        -55.81        55.81 o                         
   6 -12  -2          2.29         12.65        60.76 o                         
   7 -12  -2          1.67         -7.15        67.08 o                         
   2 -11  -2         19.40         28.32        32.44 o                         
   3 -11  -2          1.23        -57.73       109.69 o                         
   4 -11  -2          3.88        -42.95        42.95 o                         
   5 -11  -2          9.93         59.87        65.70 o                         
   6 -11  -2         26.49         83.85        60.21 o                         
   7 -11  -2          1.14        -63.50        63.50 o                         
   1 -10  -2          0.80         10.45        36.56 o                         
   2 -10  -2          1.32        -23.37        46.46 o                         
   3 -10  -2        111.55        211.09        38.08 o                         
   4 -10  -2         30.91         64.38        55.79 o                         
   5 -10  -2         15.52         29.79        35.23 o                         
   6 -10  -2          1.15         24.19        55.53 o                         
   7 -10  -2          0.80         14.57        61.03 o                         
   8 -10  -2          9.33         -2.75        67.63 o                         
   2  -9  -2         12.23         30.79        54.16 o                         
   3  -9  -2         79.14         54.89        45.22 o                         
   4  -9  -2         62.31         62.12        39.13 o                         
   5  -9  -2         71.69         63.47        30.48 o                         
   7  -9  -2          5.34         53.05        51.27 o                         
   8  -9  -2         71.21         88.68        42.26 o                         
   2  -8  -2         56.90         48.73        27.19 o                         
   3  -8  -2         48.98        102.19        30.96 o                         
   4  -8  -2        132.64        136.81        37.01 o                         
   5  -8  -2        138.52        123.37        45.90 o                         
   6  -8  -2          0.58         17.70        39.04 o                         
   7  -8  -2          9.14         13.01        34.95 o                         
   8  -8  -2          0.67         48.49        57.04 o                         
   9  -8  -2          4.17        -11.81        45.75 o                         
   2  -7  -2        210.09        180.91        26.08 o                         
   3  -7  -2        123.93        104.57        55.26 o                         
   4  -7  -2        196.79        189.53        66.10 o                         
   5  -7  -2        173.82        229.15        28.19 o                         
   6  -7  -2         26.78        -25.74        25.74 o                         
   7  -7  -2         79.04         11.72        42.34 o                         
   8  -7  -2         42.61         78.53        58.82 o                         
   9  -7  -2          4.82         59.51        42.75 o                         
   2  -6  -2         66.44         34.08        21.37 o                         
   4  -6  -2         13.44         -3.76        55.81 o                         
   5  -6  -2        297.37        293.88        27.85 o                         
   6  -6  -2         40.23         52.51        27.15 o                         
   7  -6  -2         51.52         19.90        29.92 o                         
   8  -6  -2         31.54         97.47        34.05 o                         
   9  -6  -2         12.13         57.02        36.26 o                         
   2  -5  -2        181.80        178.94        24.74 o                         
   3  -5  -2        901.92        846.60       106.39 o                         
   4  -5  -2        466.61        535.57        33.28 o                         
   5  -5  -2        272.87        346.33        26.62 o                         
   6  -5  -2        191.89        250.42        25.04 o                         
   7  -5  -2        134.02         97.04        56.08 o                         
   8  -5  -2         56.44         52.56        31.67 o                         
   9  -5  -2         70.98        111.33        35.39 o                         
  10  -5  -2         15.33          9.08        36.82 o                         
   3  -4  -2        154.73        143.99        39.02 o                         
   4  -4  -2        283.51        401.86        34.08 o                         
   5  -4  -2        208.19        202.49        23.55 o                         
   6  -4  -2        262.37        459.76        28.13 o                         
   7  -4  -2         63.91        357.91        60.76 o                         
   8  -4  -2        141.43        246.64        68.73 o                         
   9  -4  -2          8.36         57.23        33.51 o                         
  10  -4  -2          7.71         67.70        62.68 o                         
   3  -3  -2        266.57        294.25        27.06 o                         
   4  -3  -2        806.83        801.79        45.48 o                         
   5  -3  -2        262.71        284.83        28.59 o                         
   6  -3  -2        180.11        302.69        23.17 o                         
   7  -3  -2        346.46        493.80        71.75 o                         
   8  -3  -2        206.03        237.34        69.96 o                         
   9  -3  -2        141.73        160.64        80.81 o                         
  10  -3  -2          8.80         53.55        80.41 o                         
   3  -2  -2       1366.78       1220.50        78.62 o                         
   4  -2  -2        145.08        137.98        21.44 o                         
   5  -2  -2        435.28        409.24        28.05 o                         
   6  -2  -2         23.68         21.06        17.68 o                         
   7  -2  -2        161.92        193.78        46.19 o                         
   8  -2  -2         91.22        132.48        32.70 o                         
   9  -2  -2         39.84         58.94        32.09 o                         
  10  -2  -2         27.70         -7.42        42.34 o                         
   3  -1  -2        845.19       1014.86        65.15 o                         
   4  -1  -2        230.59        236.67        28.32 o                         
   5  -1  -2        204.62        270.51        44.67 o                         
   6  -1  -2         59.23         75.00        25.97 o                         
   7  -1  -2        523.71        648.62        69.68 o                         
   8  -1  -2         30.90         32.49        30.31 o                         
   9  -1  -2         53.07         80.21        32.64 o                         
  10  -1  -2         13.87         -7.42        41.79 o                         
   3   0  -2         16.94          3.85        14.30 o                         
   4   0  -2        769.79        869.07        40.12 o                         
   5   0  -2         49.88         46.90        16.41 o                         
   6   0  -2         14.73         14.10        16.83 o                         
   7   0  -2         50.60        -20.50        28.45 o                         
   8   0  -2          5.44          1.54        51.55 o                         
   9   0  -2          6.27        -25.21        31.38 o                         
  10   0  -2        102.50         84.12        42.89 o                         
   3   1  -2       1318.15       1184.48        75.88 o                         
   4   1  -2        112.68        100.13        26.53 o                         
   5   1  -2         98.07         78.26        16.91 o                         
   6   1  -2         72.88         43.26        19.33 o                         
   7   1  -2        365.21        388.00        73.53 o                         
   8   1  -2         21.94         44.81        35.74 o                         
   9   1  -2         25.34          3.86        50.31 o                         
  10   1  -2         18.66         13.75        42.34 o                         
   3   2  -2       1000.41        850.77        57.73 o                         
   4   2  -2        155.69        141.84        15.03 o                         
   5   2  -2        188.16        153.06        18.76 o                         
   6   2  -2         33.26          6.90        20.27 o                         
   7   2  -2        125.50         74.39        24.66 o                         
   8   2  -2         71.73         86.55        28.83 o                         
   9   2  -2          9.77         75.05        39.86 o                         
  10   2  -2         16.72        -39.86        39.86 o                         
   2   3  -2       1202.87       1017.34        95.94 o                         
   3   3  -2        222.07        239.97        20.65 o                         
   4   3  -2        980.00        899.89        44.71 o                         
   5   3  -2        139.15        136.36        22.54 o                         
   6   3  -2        130.65        153.88        21.63 o                         
   7   3  -2        213.65        161.35        33.81 o                         
   8   3  -2        161.96        110.18        29.90 o                         
   9   3  -2        114.14         45.36        39.04 o                         
  10   3  -2          2.91         47.56        42.34 o                         
   1   4  -2         93.09         47.56        44.54 o                         
   2   4  -2        415.05        404.92        48.93 o                         
   3   4  -2        113.30         74.23        37.11 o                         
   4   4  -2        160.95        186.33        54.37 o                         
   5   4  -2         44.21         32.83        16.43 o                         
   6   4  -2        285.39        246.33        29.28 o                         
   7   4  -2         31.96         -6.79        31.61 o                         
   8   4  -2         63.15         96.77        34.64 o                         
   9   4  -2         10.45        -36.84        36.84 o                         
  10   4  -2         13.53         26.39        40.69 o                         
   0   5  -2         13.70        -52.78        52.78 o                         
   1   5  -2         34.34        -18.23        33.57 o                         
   2   5  -2         12.16        103.09        45.36 o                         
   3   5  -2        469.56       1221.05       101.44 o                         
   4   5  -2        202.64        200.11        59.38 o                         
   5   5  -2        177.75        188.45        20.34 o                         
   6   5  -2        127.85         60.96        45.64 o                         
   7   5  -2         57.71         14.02        28.87 o                         
   8   5  -2         46.72         25.29        33.81 o                         
   9   5  -2         21.01         11.27        37.11 o                         
  10   5  -2          9.72         18.69        40.14 o                         
  -2   6  -2        163.83        171.79        85.50 o                         
  -1   6  -2        690.95        601.18        86.87 o                         
   0   6  -2         97.30         52.78        60.48 o                         
   1   6  -2        121.52         88.80        55.81 o                         
   2   6  -2         33.88         25.02        47.01 o                         
   3   6  -2        300.51        397.22        67.63 o                         
   4   6  -2          6.88        -18.97        62.95 o                         
   5   6  -2        169.74        228.42        83.57 o                         
   6   6  -2         18.70        -24.19        25.29 o                         
   7   6  -2          6.78         -4.67        29.14 o                         
   8   6  -2         23.15        -16.77        33.54 o                         
   9   6  -2         20.77        -35.74        35.74 o                         
  -3   7  -2         51.44        106.39        99.79 o                         
  -2   7  -2         36.03         -8.81        47.17 o                         
  -1   7  -2         31.96         66.25        68.73 o                         
   0   7  -2        306.52        363.96        73.40 o                         
   1   7  -2         49.57        -15.50        46.96 o                         
   2   7  -2        199.26        171.10        49.01 o                         
   3   7  -2         61.30         32.99        69.55 o                         
   4   7  -2        128.28        157.22        78.62 o                         
   5   7  -2        111.29         -6.32        91.82 o                         
   6   7  -2         59.81        -64.33        93.74 o                         
   7   7  -2         67.10         65.98        30.52 o                         
   8   7  -2         72.74         42.06        32.71 o                         
   9   7  -2          0.38        -41.51        41.51 o                         
  -3   8  -2         66.21        108.29        38.34 o                         
  -2   8  -2        438.04        533.79        68.45 o                         
  -1   8  -2        142.43        138.09        63.37 o                         
   0   8  -2        101.97         85.64        65.69 o                         
   1   8  -2        152.76         42.98       116.70 o                         
   2   8  -2         85.12          1.10       123.44 o                         
   3   8  -2         16.74         52.23        84.12 o                         
   4   8  -2        207.78         56.91        82.75 o                         
   5   8  -2         37.78        -48.38       104.19 o                         
   6   8  -2         20.94        -90.72       105.57 o                         
   9   8  -2          5.11         34.36        34.91 o                         
  -4   9  -2        128.03         28.87        45.91 o                         
  -3   9  -2        131.27         21.99        40.14 o                         
  -1   9  -2         89.27        -55.53       125.91 o                         
   0   9  -2         12.04         -8.61        63.12 o                         
   1   9  -2         21.20        109.84       122.73 o                         
   2   9  -2         13.34         -4.40        92.92 o                         
   3   9  -2        121.82         31.61        96.22 o                         
   4   9  -2         35.18         90.45        97.04 o                         
   5   9  -2        106.81         69.55       114.64 o                         
   6   9  -2         22.90         18.42       121.51 o                         
  -4  10  -2         11.60         30.79        46.46 o                         
   0 -16  -1          4.55         20.89       166.02 o                         
   1 -16  -1          8.09         84.95       164.09 o                         
  -1 -15  -1         10.97        -98.42       143.48 o                         
   0 -15  -1         11.13        -26.12       139.35 o                         
   1 -15  -1          0.92         78.07       158.32 o                         
   2 -15  -1         39.83         37.11       159.70 o                         
  -1 -14  -1         29.69        198.18       142.65 o                         
   0 -14  -1         46.52        -67.35       135.26 o                         
   1 -14  -1         25.45        -86.05       132.23 o                         
   2 -14  -1         16.59        -41.24       153.92 o                         
  -1 -13  -1        142.02         22.82       125.08 o                         
   0 -13  -1         19.11        109.41       133.06 o                         
   1 -13  -1        149.51         74.78       134.43 o                         
   2 -13  -1         26.14        159.70       131.96 o                         
   4 -13  -1         35.21          2.47        49.48 o                         
  -2 -12  -1          9.38        -29.14        29.14 o                         
  -1 -12  -1         15.70        -10.17        26.39 o                         
   0 -12  -1          8.37         98.14       114.64 o                         
   1 -12  -1         57.09         36.56       120.41 o                         
   2 -12  -1         19.41       -113.81       113.81 o                         
   3 -12  -1         47.72         32.09        42.11 o                         
   4 -12  -1         12.60         -2.20        50.86 o                         
   5 -12  -1          2.01         13.20        57.46 o                         
   7 -12  -1         16.68         -1.37        74.23 o                         
  -2 -11  -1         30.51          3.57        28.87 o                         
  -1 -11  -1          4.41         34.36        35.46 o                         
   0 -11  -1         48.07        -18.97        27.77 o                         
   1 -11  -1         25.32         -5.77       104.74 o                         
   2 -11  -1        156.38        308.97       120.69 o                         
   3 -11  -1         18.82         99.69        39.52 o                         
   4 -11  -1         98.90        138.53        51.41 o                         
   5 -11  -1         94.84        162.45        58.01 o                         
   6 -11  -1         37.77         61.67        45.28 o                         
   7 -11  -1          0.74        -13.75        66.53 o                         
  -2 -10  -1          9.53         -6.87        24.19 o                         
  -1 -10  -1         56.90          7.97        32.44 o                         
   0 -10  -1         20.26         -5.77        32.71 o                         
   1 -10  -1          7.97          3.85        87.97 o                         
   2 -10  -1         23.21         60.76       105.29 o                         
   3 -10  -1         80.61         73.89        36.42 o                         
   4 -10  -1         29.30          4.95        44.54 o                         
   5 -10  -1          7.37         77.73        37.03 o                         
   6 -10  -1        131.77        304.75        45.58 o                         
   7 -10  -1          2.52        -41.51        42.57 o                         
   8 -10  -1          5.96         39.31        59.93 o                         
  -2  -9  -1         25.60        -20.62        20.62 o                         
  -1  -9  -1         18.79         27.49        26.39 o                         
   0  -9  -1         49.88         25.57        21.17 o                         
   1  -9  -1        193.82        156.67        44.26 o                         
   2  -9  -1        110.92        211.38        89.35 o                         
   3  -9  -1         27.93         16.08        31.90 o                         
   4  -9  -1         78.95         43.37        28.96 o                         
   5  -9  -1        138.23         87.50        39.31 o                         
   6  -9  -1         57.65          5.34        42.91 o                         
   7  -9  -1         20.16        121.78        83.15 o                         
   8  -9  -1         43.21         37.94        50.86 o                         
  -2  -8  -1         55.85         -2.75        22.27 o                         
  -1  -8  -1         57.97         40.69        45.64 o                         
   0  -8  -1         41.55         17.04        25.29 o                         
   1  -8  -1         12.39         37.39        44.54 o                         
   2  -8  -1        482.23        338.94        79.17 o                         
   3  -8  -1        415.59        375.89        38.47 o                         
   4  -8  -1        366.94        359.66        31.06 o                         
   5  -8  -1         42.01         42.99        28.64 o                         
   6  -8  -1         32.51        127.38        61.98 o                         
   7  -8  -1         45.15          8.25        59.93 o                         
   8  -8  -1         15.25        -47.01        47.01 o                         
   9  -8  -1         12.27        -78.62        78.62 o                         
  -1  -7  -1         17.26         17.87        16.77 o                         
   1  -7  -1        200.23         61.58        45.09 o                         
   2  -7  -1         56.77         25.84        50.58 o                         
   3  -7  -1        120.10        126.58        22.06 o                         
   5  -7  -1         47.96         47.27        27.59 o                         
   6  -7  -1         53.89         23.77        32.32 o                         
   7  -7  -1         78.60        101.37        36.00 o                         
   8  -7  -1         41.84        160.92        57.72 o                         
   9  -7  -1         20.80         37.66        51.41 o                         
   0  -6  -1         44.78         20.07        33.81 o                         
   1  -6  -1        495.55        320.24        49.76 o                         
   2  -6  -1        118.27        104.28        20.21 o                         
   3  -6  -1       3911.28       4013.83       143.75 o                         
   4  -6  -1        457.98        508.91        26.19 o                         
   5  -6  -1        221.02        226.21        28.53 o                         
   6  -6  -1        111.02        140.26        31.02 o                         
   7  -6  -1        137.94        235.31        36.53 o                         
   8  -6  -1         88.35        119.77        36.92 o                         
   9  -6  -1          3.34         49.21        47.83 o                         
   0  -5  -1         55.16         33.54        31.34 o                         
   1  -5  -1       2245.44       2071.79       147.60 o                         
   2  -5  -1        441.48        534.83        26.17 o                         
   3  -5  -1       2389.67       3064.58       110.68 o                         
   4  -5  -1        609.06        500.96        30.87 o                         
   5  -5  -1        248.36        360.16        25.99 o                         
   6  -5  -1        491.29        673.10        37.17 o                         
   7  -5  -1        129.54        213.85        59.66 o                         
   8  -5  -1         43.15        -33.39        72.71 o                         
   9  -5  -1         31.07          5.77        44.26 o                         
   0  -4  -1       3372.47       3955.86       244.64 o                         
   1  -4  -1        415.04        444.20        32.16 o                         
   2  -4  -1       1988.44       1798.65        66.99 o                         
   3  -4  -1       1487.59       1488.43        58.53 o                         
   4  -4  -1       2104.79       1991.17        64.59 o                         
   5  -4  -1        967.57        868.05        42.75 o                         
   6  -4  -1        345.45        483.55        31.56 o                         
   7  -4  -1        254.12        311.88        31.46 o                         
   8  -4  -1         88.65        111.56        29.15 o                         
   9  -4  -1         14.17         49.21        42.61 o                         
  10  -4  -1          0.21        -20.62        45.91 o                         
   1  -3  -1       1131.63       2054.77       134.71 o                         
   2  -3  -1       2386.45       3135.48       111.23 o                         
   3  -3  -1       1063.67       1277.84        71.49 o                         
   4  -3  -1        252.34        274.72        20.56 o                         
   5  -3  -1        473.95        521.50        40.51 o                         
   6  -3  -1        547.24        583.73        62.95 o                         
   7  -3  -1          4.06         24.58        37.17 o                         
   8  -3  -1        110.59        134.71        29.28 o                         
   9  -3  -1          2.84         46.73        35.31 o                         
   1  -2  -1       2582.72       1995.11       120.96 o                         
   2  -2  -1        399.10        414.28        27.73 o                         
   3  -2  -1       8768.11       9627.39       339.36 o                         
   4  -2  -1        708.38        724.26        33.30 o                         
   5  -2  -1        464.61        571.25        62.54 o                         
   6  -2  -1         70.91         68.36        29.61 o                         
   7  -2  -1        475.81        797.39       112.03 o                         
   8  -2  -1        159.96        290.51        71.34 o                         
   9  -2  -1          2.41        -34.53        35.00 o                         
  10  -2  -1         11.76         18.69        44.26 o                         
   1  -1  -1       2634.00       2619.35       158.60 o                         
   2  -1  -1        547.33        570.88        21.85 o                         
   3  -1  -1       2648.20       2983.32       105.42 o                         
   4  -1  -1       1090.72       1178.26        46.77 o                         
   5  -1  -1       3939.37       4577.57       197.37 o                         
   6  -1  -1        312.03        320.59        69.83 o                         
   7  -1  -1        100.39         48.12        35.54 o                         
   8  -1  -1          1.71         27.77        64.33 o                         
   9  -1  -1         11.82          6.02        34.66 o                         
  10  -1  -1         16.87         27.70        39.17 o                         
   2   0  -1      13622.05      10670.10       441.23 o                         
   3   0  -1        109.73        126.60        13.50 o                         
   4   0  -1        560.25        612.08        28.77 o                         
   5   0  -1        156.79        172.16        23.43 o                         
   6   0  -1        529.76        644.01        47.32 o                         
   7   0  -1         11.98         84.14        35.37 o                         
   8   0  -1         73.72         86.05        65.15 o                         
   9   0  -1          1.70         33.51        43.30 o                         
  10   0  -1          8.17         48.49        73.11 o                         
   2   1  -1        433.93        454.15        20.89 o                         
   3   1  -1       2793.51       2746.47       113.02 o                         
   4   1  -1        950.89        972.23        47.62 o                         
   5   1  -1       3409.56       4238.01       177.35 o                         
   6   1  -1        250.89        296.71        32.22 o                         
   7   1  -1         71.57         72.84        34.28 o                         
   9   1  -1          9.39        -12.65        72.30 o                         
  10   1  -1         33.23          8.44        37.42 o                         
  -5   2  -1        180.92        152.93        21.96 o                         
  -4   2  -1         28.55         36.58        21.03 o                         
  -3   2  -1        322.19        351.89        29.19 o                         
   0   2  -1        170.84        166.02        25.29 o                         
   1   2  -1       2719.71       1860.19       118.75 o                         
   2   2  -1        639.51        647.25        33.68 o                         
   3   2  -1       8614.39       8712.98       505.23 o                         
   4   2  -1        606.19        660.08        36.52 o                         
   5   2  -1        481.13        535.31        64.05 o                         
   6   2  -1        105.90        105.52        48.37 o                         
   7   2  -1        384.70        553.62        70.65 o                         
   8   2  -1        126.69        232.27        71.20 o                         
   9   2  -1         29.24        -71.48        71.48 o                         
  10   2  -1          1.32         31.88        65.02 o                         
  -5   3  -1         66.45         76.61        28.47 o                         
  -4   3  -1        211.87        254.37       105.57 o                         
  -3   3  -1         71.10         60.59        18.32 o                         
  -2   3  -1        830.52        824.10        55.81 o                         
  -1   3  -1        305.81        290.28        44.26 o                         
   0   3  -1       2618.40       2065.19       146.50 o                         
   1   3  -1        647.26       1099.26        77.25 o                         
   2   3  -1       2221.21       2501.99       158.87 o                         
   3   3  -1       1021.19        802.38        56.08 o                         
   4   3  -1        125.28        125.62        25.14 o                         
   5   3  -1        518.30        470.32        53.06 o                         
   6   3  -1        330.09        472.79        58.01 o                         
   7   3  -1         20.98         18.42        57.73 o                         
   8   3  -1        120.65        183.89        68.45 o                         
   9   3  -1         20.30         49.12        35.49 o                         
  10   3  -1          9.07        -36.47        37.61 o                         
  -5   4  -1         84.86         57.65        34.09 o                         
  -4   4  -1        241.86        263.46        35.03 o                         
  -3   4  -1         34.17         19.00        18.93 o                         
  -2   4  -1        682.70        843.52        66.80 o                         
  -1   4  -1        347.87        482.56        27.76 o                         
   0   4  -1       3199.53       4598.25       289.73 o                         
   1   4  -1        334.14        196.26        33.81 o                         
   2   4  -1       1171.17       1121.53       116.29 o                         
   3   4  -1       1218.20       1251.81       100.34 o                         
   4   4  -1       1756.79       1939.31       123.16 o                         
   7   4  -1        121.40        183.06        61.58 o                         
   8   4  -1         20.66         46.46        65.70 o                         
   9   4  -1          6.15         -4.67        60.07 o                         
  10   4  -1         12.53         28.59        42.61 o                         
  -6   5  -1         55.32         63.50        99.79 o                         
  -5   5  -1          0.16        -13.72        30.06 o                         
  -4   5  -1        163.63        128.87        27.72 o                         
  -3   5  -1        247.82        282.43        24.40 o                         
  -2   5  -1        181.46        210.39        20.48 o                         
  -1   5  -1         69.16         55.55        25.40 o                         
   0   5  -1        106.55         82.96        29.35 o                         
   1   5  -1       2329.47       1742.35       236.67 o                         
   2   5  -1        228.41        322.72        51.13 o                         
   3   5  -1       3031.64       3035.82       204.23 o                         
   4   5  -1        366.48        309.52        68.73 o                         
   8   5  -1         12.76          1.92        63.23 o                         
   9   5  -1          1.86         34.26        57.73 o                         
  -7   6  -1        110.81        121.51        93.47 o                         
  -5   6  -1        263.88        390.02        49.48 o                         
  -4   6  -1          9.07          5.59        30.37 o                         
  -3   6  -1          8.84         29.64        23.18 o                         
  -2   6  -1         24.59         31.70        21.73 o                         
  -1   6  -1        304.98        486.99        80.54 o                         
   0   6  -1        118.34         94.96        36.45 o                         
   1   6  -1        713.88        674.85        93.19 o                         
   2   6  -1        158.41        140.18        57.73 o                         
   3   6  -1       2862.97       3361.01       236.12 o                         
   4   6  -1        283.15        288.35        77.25 o                         
   8   6  -1         29.15          2.75        34.36 o                         
   9   6  -1         18.13         -4.67        39.04 o                         
  -7   7  -1          7.15       -112.99       112.99 o                         
  -6   7  -1         40.75        -54.16       110.51 o                         
  -5   7  -1         19.64          3.57       100.07 o                         
  -4   7  -1         31.25         67.84        59.53 o                         
  -3   7  -1         18.43         40.63        35.33 o                         
  -2   7  -1        108.65        227.64       104.45 o                         
  -1   7  -1         33.70         38.89        45.16 o                         
   0   7  -1         42.50         56.35        45.50 o                         
   1   7  -1        112.32        185.46       104.18 o                         
   2   7  -1         53.97         75.60        65.43 o                         
   3   7  -1         15.12        -36.01        70.65 o                         
   4   7  -1        125.39        194.33        91.00 o                         
   7   7  -1         19.81        -11.00        30.24 o                         
   8   7  -1         88.75         50.58        34.91 o                         
   9   7  -1         11.44        -22.27        39.31 o                         
  -5   8  -1          4.44       -116.56       121.51 o                         
  -4   8  -1        112.43        113.68        77.20 o                         
  -3   8  -1         36.10         41.46        29.22 o                         
  -2   8  -1        153.12        179.88        66.18 o                         
  -1   8  -1         72.60        105.29        76.43 o                         
   0   8  -1        194.88        134.98        88.25 o                         
   1   8  -1         40.52         29.48       101.99 o                         
   2   8  -1        375.85        449.42        87.70 o                         
   3   8  -1        448.93        354.06        94.29 o                         
   4   8  -1        267.74        273.78       102.27 o                         
  -4   9  -1         43.01         36.01        42.61 o                         
  -2   9  -1         72.67        -31.73        74.45 o                         
  -1   9  -1        142.92        182.39        70.27 o                         
   0   9  -1        116.75         65.26        98.82 o                         
   1   9  -1        236.50        427.43       100.07 o                         
   2   9  -1         57.60        -28.79        63.58 o                         
   3   9  -1         19.96        -86.05       104.47 o                         
   4   9  -1         57.10        -10.17       111.06 o                         
  -4  10  -1          6.75        -45.64        45.64 o                         
   2  10  -1         82.20         34.36       120.69 o                         
  -4  11  -1        144.83        182.51        56.91 o                         
  -3 -15   0          5.49         -4.67       158.60 o                         
  -2 -15   0         42.23        -46.73       156.67 o                         
  -1 -15   0         15.45         30.24       156.67 o                         
  -4 -14   0         78.68          7.15       138.53 o                         
  -3 -14   0         19.24        -38.21       136.63 o                         
  -2 -14   0         99.48         38.49       135.53 o                         
  -1 -14   0         69.21          3.30       147.05 o                         
   0 -14   0        120.51        325.47       150.35 o                         
  -4 -13   0         40.34         67.63       135.53 o                         
  -3 -13   0          9.17        -13.47       129.21 o                         
  -2 -13   0         32.51        -89.90       127.83 o                         
  -1 -13   0         56.60        159.42       130.58 o                         
   0 -13   0         46.40        416.16       152.27 o                         
   6 -13   0          5.05          8.52        80.00 o                         
  -5 -12   0         21.59         19.24       125.63 o                         
  -4 -12   0         55.28        -34.36       126.46 o                         
  -3 -12   0         69.67        -91.55       120.14 o                         
  -2 -12   0         45.59        -79.17       120.14 o                         
  -1 -12   0         21.75         40.96       120.14 o                         
   0 -12   0         42.61         83.57       115.46 o                         
   1 -12   0         29.83       -122.06       122.06 o                         
   4 -12   0          1.59        -58.83        58.83 o                         
   5 -12   0         29.83         74.23        67.08 o                         
   6 -12   0          2.86         41.51        71.75 o                         
  -5 -11   0         40.97         60.48       115.46 o                         
  -4 -11   0         72.86        157.77       114.64 o                         
  -3 -11   0         41.14       -101.44       109.96 o                         
  -2 -11   0         87.43       -115.74       115.74 o                         
  -1 -11   0         53.49        124.26       115.19 o                         
   0 -11   0         41.55        -37.66       106.12 o                         
   1 -11   0         68.07       -113.54       113.54 o                         
   4 -11   0          8.87         63.23        54.16 o                         
   5 -11   0         63.75         51.68        60.21 o                         
   6 -11   0         50.21        201.21        62.68 o                         
   7 -11   0         17.52          2.75        62.40 o                         
  -5 -10   0          9.25       -106.67       106.67 o                         
  -4 -10   0         47.23        171.79        98.69 o                         
  -3 -10   0         47.19       -100.34       101.17 o                         
  -2 -10   0         93.35        116.29        98.14 o                         
  -1 -10   0        150.96         92.10       101.72 o                         
   0 -10   0        254.94        174.27        98.69 o                         
   1 -10   0        145.28        152.55        92.92 o                         
   3 -10   0         44.87        -41.24        41.24 o                         
   4 -10   0          3.90        -34.09        42.34 o                         
   5 -10   0         23.41          6.05        57.73 o                         
   6 -10   0         12.39         26.94        63.23 o                         
   7 -10   0          0.22         41.51        67.35 o                         
   8 -10   0          7.29        -66.80        66.80 o                         
  -5  -9   0         51.50         -9.90        29.69 o                         
  -4  -9   0         51.02        -25.29        25.29 o                         
  -1  -9   0        482.70        230.90        89.62 o                         
   0  -9   0          9.82        -48.38        81.92 o                         
   1  -9   0        430.04        408.49        91.55 o                         
   2  -9   0        122.67          5.22        87.42 o                         
   3  -9   0         86.59        122.05        25.07 o                         
   4  -9   0         47.84        -38.76        44.81 o                         
   5  -9   0         20.35         74.78        52.23 o                         
   6  -9   0         23.38         35.19        83.30 o                         
   7  -9   0         14.44        150.07        61.58 o                         
   8  -9   0         26.77         11.82        63.23 o                         
  -6  -8   0         40.55         11.82        23.09 o                         
  -5  -8   0          9.20         -7.42        16.22 o                         
  -4  -8   0         36.76          4.40        19.79 o                         
  -1  -8   0        191.78        286.98        72.85 o                         
   0  -8   0        454.24        396.67        79.72 o                         
   1  -8   0        264.01        198.73        75.05 o                         
   2  -8   0         79.40         76.98        75.88 o                         
   3  -8   0        258.74        270.49        39.59 o                         
   4  -8   0         81.88        113.68        25.29 o                         
   5  -8   0         13.89        -30.42        35.97 o                         
   6  -8   0         10.70        -39.49        39.49 o                         
   7  -8   0          0.50         44.79        44.15 o                         
   8  -8   0          7.83         -0.95        47.42 o                         
  -7  -7   0         58.18        -15.40        35.74 o                         
  -6  -7   0         37.97         -4.40        20.62 o                         
  -5  -7   0         22.94         -1.92        18.14 o                         
  -4  -7   0         18.58         -5.50        17.04 o                         
  -1  -7   0         62.59         21.99        21.99 o                         
   0  -7   0         17.66        -54.98        54.98 o                         
   1  -7   0         61.08        107.77        60.21 o                         
   2  -7   0       1200.65       1183.60        52.25 o                         
   3  -7   0        357.13        436.38        38.06 o                         
   4  -7   0         14.96        -15.00        27.61 o                         
   5  -7   0         95.97         18.58        70.24 o                         
   6  -7   0         46.21         46.73        64.05 o                         
   7  -7   0         32.43        178.94        75.05 o                         
   8  -7   0         62.69        117.94        79.72 o                         
   9  -7   0          9.78         60.03        94.98 o                         
  -7  -6   0         23.13        -13.20        35.74 o                         
  -6  -6   0         17.67         13.30        17.02 o                         
  -5  -6   0         18.54         -2.75        19.52 o                         
  -4  -6   0         69.58          9.90        20.89 o                         
  -3  -6   0       1306.57        922.24        81.92 o                         
  -1  -6   0       1049.75        982.42        86.87 o                         
   0  -6   0        966.68       1073.69        94.57 o                         
   1  -6   0        738.07        841.70        92.92 o                         
   2  -6   0        240.56        226.02        28.39 o                         
   3  -6   0       1578.10       1274.81        63.78 o                         
   4  -6   0        226.15        169.82        28.13 o                         
   5  -6   0         65.34         55.70        36.01 o                         
   6  -6   0         49.59        111.61        61.31 o                         
   7  -6   0          1.31         16.77        70.10 o                         
   8  -6   0         23.53         85.77        81.65 o                         
   9  -6   0          1.44        -84.12        84.12 o                         
  -6  -5   0         35.33         37.94        35.46 o                         
  -5  -5   0         84.77         64.33        26.94 o                         
  -4  -5   0         17.43          1.65        16.77 o                         
  -3  -5   0         45.62        -16.49        16.49 o                         
  -1  -5   0       2214.88       2367.84       152.00 o                         
   0  -5   0         22.79         -6.60        27.49 o                         
   1  -5   0       1985.67       2055.34       110.50 o                         
   2  -5   0         77.28         48.38        76.43 o                         
   3  -5   0        162.78        163.28        20.60 o                         
   4  -5   0        105.14         82.74        22.92 o                         
   5  -5   0         36.65          3.36        27.13 o                         
   6  -5   0          5.31        -23.09        58.56 o                         
   7  -5   0        175.38        416.44        78.35 o                         
   8  -5   0         28.37         43.99        76.43 o                         
   9  -5   0         21.82        109.14        85.22 o                         
  -6  -4   0          2.87         23.09        31.61 o                         
  -5  -4   0         92.86         45.36        25.02 o                         
  -4  -4   0       1367.02       1261.75        81.09 o                         
  -1  -4   0        573.62       1072.04        80.55 o                         
   0  -4   0       6390.79       5029.28       313.37 o                         
   1  -4   0       1014.05       1124.00        74.50 o                         
   2  -4   0         89.45        128.76        15.66 o                         
   3  -4   0        265.22        283.65        20.78 o                         
   4  -4   0       1254.99       1354.07        56.53 o                         
   5  -4   0         72.19         70.13        25.85 o                         
   6  -4   0          0.77         67.08        58.01 o                         
   7  -4   0          6.87        199.28        87.97 o                         
   8  -4   0          1.90         60.21        75.33 o                         
   9  -4   0          9.05        207.81        89.07 o                         
  -6  -3   0          8.52          5.50        29.97 o                         
  -5  -3   0          1.04        -22.28        22.28 o                         
  -4  -3   0        359.93        361.04        22.28 o                         
  -3  -3   0        664.98        706.71        47.28 o                         
  -2  -3   0       5778.97       5284.34       230.69 o                         
  -1  -3   0        737.20        731.18        56.08 o                         
   0  -3   0          5.59          7.37        14.43 o                         
   1  -3   0       1105.37       1039.09        40.94 o                         
   2  -3   0       5526.53       6718.74       230.07 o                         
   3  -3   0        382.75        366.66        22.64 o                         
   4  -3   0        480.98        499.14        29.65 o                         
   5  -3   0          9.48         27.12        43.99 o                         
   6  -3   0          7.09         18.97        55.81 o                         
   7  -3   0        102.74        168.22        69.83 o                         
   8  -3   0         48.79         68.45        74.50 o                         
   9  -3   0         26.06        -34.36        77.52 o                         
  -6  -2   0         31.06         63.96        28.93 o                         
  -5  -2   0        179.62        161.04        25.28 o                         
  -4  -2   0        481.92        503.11        29.52 o                         
  -3  -2   0       4170.95       3743.37       283.80 o                         
  -2  -2   0        692.61        783.86        53.20 o                         
  -1  -2   0      10255.76      10146.23       572.04 o                         
   0  -2   0       1127.51       1731.78       123.44 o                         
   1  -2   0      13300.89       9250.35       251.86 o                         
   2  -2   0        679.24        796.86        61.86 o                         
   3  -2   0       3188.66       3490.59       124.47 o                         
   4  -2   0        533.90        594.70        43.85 o                         
   5  -2   0        147.00        181.62        24.81 o                         
   6  -2   0          0.81         -1.26        56.91 o                         
   7  -2   0         20.25        -36.56        65.15 o                         
   8  -2   0         18.84         71.20        75.05 o                         
   9  -2   0          8.15        -18.69        82.75 o                         
  -6  -1   0          0.77          6.57        28.22 o                         
  -5  -1   0        565.79        693.17        43.64 o                         
  -4  -1   0        578.85        582.84        66.39 o                         
  -3  -1   0        651.40        549.86        24.28 o                         
  -2  -1   0       2938.60       2991.28       179.76 o                         
  -1  -1   0       1435.00       1262.74        82.87 o                         
   1  -1   0       1876.60       1524.51        54.23 o                         
   2  -1   0       3111.14       3217.70       114.52 o                         
   3  -1   0        573.77        488.26        23.86 o                         
   4  -1   0        417.12        439.37        27.43 o                         
   5  -1   0        639.74        543.79        47.03 o                         
   6  -1   0         20.59         60.99        45.50 o                         
   7  -1   0         81.95         76.98        68.73 o                         
   8  -1   0         33.68        -15.94        75.05 o                         
   9  -1   0          0.84         57.46        86.60 o                         
  -6   0   0         32.07        -19.37        28.29 o                         
  -5   0   0        597.48        910.97        79.44 o                         
  -4   0   0       1107.63       1276.71        75.72 o                         
  -3   0   0        259.50        257.61        18.46 o                         
  -2   0   0      27867.08      25731.20      1446.98 o                         
  -1   0   0          5.01          5.64         4.67 o                         
   1   0   0          5.02          3.36         2.58 o                         
   2   0   0      27866.75      26535.50      1108.60 o                         
   3   0   0        259.42        260.60        16.54 o                         
   4   0   0       1107.60       1229.58        50.40 o                         
   5   0   0        597.53        982.17       145.69 o                         
   6   0   0         32.10          2.55        43.99 o                         
   7   0   0        104.91        110.51        69.83 o                         
   8   0   0          5.19         46.46        80.27 o                         
   9   0   0          5.31        -87.42        87.42 o                         
  -6   1   0         20.55         31.80        29.42 o                         
  -5   1   0        639.03        612.95        68.99 o                         
  -4   1   0        417.44        395.84        38.21 o                         
  -3   1   0        573.34        489.93        28.97 o                         
  -2   1   0       3110.65       3295.11       114.36 o                         
  -1   1   0       1876.85       1560.77        66.38 o                         
   2   1   0       2938.70       2955.91       127.79 o                         
   3   1   0        651.11        548.12        47.01 o                         
   4   1   0        579.62        601.29        98.54 o                         
   5   1   0        565.24        592.57        49.93 o                         
   6   1   0          0.77        -26.63        42.15 o                         
   7   1   0        120.84        133.88        72.58 o                         
   8   1   0         18.52         -1.37        81.10 o                         
  -6   2   0          0.82         58.28        32.44 o                         
  -5   2   0        146.81        177.84        30.79 o                         
  -4   2   0        533.23        537.04        38.38 o                         
  -3   2   0       3185.83       3520.86       152.75 o                         
  -2   2   0        678.93        753.59        31.08 o                         
  -1   2   0      13317.68       9482.49       281.76 o                         
   0   2   0       1128.20       2184.50       124.81 o                         
   1   2   0      10269.76       8738.55       571.49 o                         
   3   2   0       4168.43       4269.48       240.52 o                         
   4   2   0        481.44        521.64        40.79 o                         
   5   2   0        179.41        186.59        67.20 o                         
   6   2   0         30.97         80.08        45.30 o                         
   7   2   0         33.74         11.82        72.85 o                         
   8   2   0          7.70         46.46        93.47 o                         
  -5   3   0          9.46         15.01        38.08 o                         
  -4   3   0        482.50        478.34        34.63 o                         
  -3   3   0        383.08        408.68        27.84 o                         
  -2   3   0       5523.65       6377.42       282.80 o                         
  -1   3   0       1104.45       1010.09        45.63 o                         
   0   3   0          5.59         -3.96        17.34 o                         
   1   3   0        736.38        687.47        59.11 o                         
   2   3   0       5776.67       5512.52       331.24 o                         
   4   3   0        361.42        257.29        45.36 o                         
   5   3   0          1.04        -36.09        36.66 o                         
   6   3   0          8.49          5.74        46.01 o                         
   7   3   0        119.91        126.73        80.00 o                         
  -5   4   0         72.28         33.77        24.37 o                         
  -4   4   0       1255.28       1410.14        60.57 o                         
  -3   4   0        266.09        312.96        28.02 o                         
  -2   4   0         88.97        112.51        21.91 o                         
  -1   4   0       1014.71       1309.50        76.65 o                         
   0   4   0       6403.10       5096.00       226.42 o                         
   2   4   0        217.66        233.92        54.71 o                         
   5   4   0         92.98         31.34        56.63 o                         
   6   4   0          2.87        -27.28        72.16 o                         
   7   4   0          4.63          7.97        83.57 o                         
  -6   5   0          5.29         90.72        71.75 o                         
  -5   5   0         36.78         27.64        28.22 o                         
  -4   5   0        105.19        126.12        23.64 o                         
  -3   5   0        162.76        166.26        24.82 o                         
  -2   5   0         77.42         95.39        16.76 o                         
  -1   5   0       1987.13       2062.63       185.69 o                         
   0   5   0         22.79         29.16        29.55 o                         
   1   5   0       2217.68       2197.71       114.81 o                         
   2   5   0         83.91         72.30        53.06 o                         
   7   5   0        152.96        247.94        91.55 o                         
  -7   6   0          1.32         37.94        77.25 o                         
  -6   6   0         49.69        130.31        91.82 o                         
  -5   6   0         65.36         85.87        31.07 o                         
  -4   6   0        226.18        187.61        28.08 o                         
  -3   6   0       1579.29       1305.58        59.13 o                         
  -2   6   0        240.49        226.22        63.78 o                         
  -1   6   0        737.40        906.80       131.94 o                         
   0   6   0        966.95        959.13        78.20 o                         
   1   6   0       1049.52       1029.23        82.16 o                         
   2   6   0        106.26        216.88        70.38 o                         
  -8   7   0         62.78         21.44        69.28 o                         
  -7   7   0         32.44        -30.52        96.77 o                         
  -6   7   0         46.13        255.91       126.73 o                         
  -5   7   0         95.92         64.69        35.50 o                         
  -4   7   0         14.94        -29.81        34.95 o                         
  -3   7   0        357.32        439.11        39.45 o                         
  -2   7   0       1201.37       1162.90        85.67 o                         
  -1   7   0         61.13         69.88        46.81 o                         
   0   7   0         17.67         58.06        46.53 o                         
   1   7   0         62.54         81.39        49.07 o                         
   2   7   0       1081.58       1011.56       128.93 o                         
   3   7   0        272.93        369.45        94.29 o                         
  -7   8   0          0.50         64.05       120.14 o                         
  -6   8   0         10.67       -124.53       124.53 o                         
  -5   8   0         13.88        116.30        87.13 o                         
  -4   8   0         81.75        114.86        61.79 o                         
  -3   8   0        258.80        329.03        94.56 o                         
  -2   8   0         79.30         -5.50        81.92 o                         
  -1   8   0        264.02        236.32        71.35 o                         
   0   8   0        453.82        341.03        58.16 o                         
   1   8   0        191.85        364.50        63.20 o                         
   2   8   0         75.42        159.15        92.37 o                         
   3   8   0        285.36        369.45       107.77 o                         
  -4   9   0         47.95         84.40        44.26 o                         
  -3   9   0         86.68         98.65        77.46 o                         
  -2   9   0        122.88        118.76        98.97 o                         
  -1   9   0        430.20        367.80        70.05 o                         
   0   9   0          9.79        -58.82        58.82 o                         
   1   9   0        482.38        470.06        76.63 o                         
   2   9   0        204.80        318.32       110.51 o                         
   3   9   0         97.08        226.22       115.74 o                         
  -4  10   0          3.94         84.12        49.21 o                         
  -4  11   0          8.91         -3.30        58.01 o                         
   5 -13   1         30.15         28.87        96.22 o                         
   4 -12   1         11.32         17.32        55.81 o                         
   5 -12   1          0.04        -17.32        78.07 o                         
   6 -12   1          5.63         82.47        82.75 o                         
  -5 -11   1         57.17         50.58       119.04 o                         
  -4 -11   1         19.33        252.62       124.81 o                         
  -3 -11   1          8.89        -11.00       118.76 o                         
   2 -11   1         42.36        -97.04       200.38 o                         
   3 -11   1         23.14         97.32       181.96 o                         
   4 -11   1        144.59        232.82        66.53 o                         
   5 -11   1         24.86         -8.25        69.83 o                         
   6 -11   1         23.32        -44.24        53.61 o                         
   7 -11   1          3.09         10.72        78.35 o                         
  -5 -10   1          3.04       -111.34       111.34 o                         
  -4 -10   1         32.13         -0.27       113.54 o                         
  -3 -10   1         71.61         43.44       110.51 o                         
  -2 -10   1         82.16        149.25       103.92 o                         
   1 -10   1         43.32        -66.53       134.16 o                         
   2 -10   1          4.55        -57.18       145.95 o                         
   3 -10   1         86.02        139.26        48.49 o                         
   5 -10   1         26.48         10.17        65.98 o                         
   6 -10   1         32.90         45.36        75.33 o                         
   7 -10   1         10.12        -37.39        82.75 o                         
  -6  -9   1          6.50         -0.82       103.64 o                         
  -5  -9   1        104.80        122.34       105.57 o                         
  -4  -9   1         57.21        -15.40        89.62 o                         
  -3  -9   1         19.89        -18.97        94.29 o                         
  -2  -9   1         57.44         26.39        91.82 o                         
   0  -9   1        116.72        208.63       113.26 o                         
   1  -9   1        142.71         76.15       121.24 o                         
   2  -9   1         72.77        135.26       167.12 o                         
   5  -9   1        100.02         98.14        66.25 o                         
   6  -9   1         59.68        -34.91        72.03 o                         
   7  -9   1         35.68        -52.51        81.10 o                         
  -6  -8   1         54.67        -26.67        95.12 o                         
  -5  -8   1         37.09        -81.37        81.92 o                         
  -4  -8   1        267.47        169.87        83.57 o                         
  -3  -8   1        448.56        546.47        87.42 o                         
  -2  -8   1        375.57        404.64        87.42 o                         
  -1  -8   1         40.29         35.82        57.46 o                         
   0  -8   1        194.70        270.49       100.89 o                         
   1  -8   1         72.52        101.99       135.81 o                         
   2  -8   1        153.10        381.82       138.25 o                         
   4  -8   1        112.36         94.95        69.54 o                         
   5  -8   1          4.44         74.23        63.50 o                         
  -7  -7   1         19.82         10.17        44.54 o                         
  -6  -7   1         11.79         17.87        83.57 o                         
  -5  -7   1         72.46          7.97        81.10 o                         
  -3  -7   1         15.14         56.91        75.33 o                         
  -2  -7   1         53.55         15.67        58.56 o                         
  -1  -7   1        112.30        132.51        62.40 o                         
   0  -7   1         42.59        164.64       108.04 o                         
   1  -7   1         33.76          8.80        94.57 o                         
   3  -7   1         18.39         14.30        53.88 o                         
   4  -7   1         31.20         12.65        51.41 o                         
   5  -7   1         19.57         64.42        52.94 o                         
   6  -7   1         40.73        -67.63        67.63 o                         
  -7  -6   1         53.92         79.45        43.44 o                         
  -6  -6   1         66.61         56.36        37.66 o                         
  -5  -6   1        113.10        142.93        67.90 o                         
  -4  -6   1        282.82        164.37        63.50 o                         
  -3  -6   1       2862.74       3686.75       235.02 o                         
  -2  -6   1        158.46        120.41        50.86 o                         
  -1  -6   1        713.83       1061.60        93.47 o                         
   0  -6   1        117.95        112.16        80.82 o                         
   1  -6   1        304.54        408.49        96.22 o                         
   3  -6   1          8.86        -28.94        34.64 o                         
   4  -6   1          9.06         28.34        38.01 o                         
   5  -6   1        264.04        362.58        66.80 o                         
   6  -6   1         56.26         87.70        68.45 o                         
   7  -6   1        110.81        200.93        79.45 o                         
  -7  -5   1         74.63         75.88        39.86 o                         
  -6  -5   1        358.96        547.84        58.56 o                         
  -5  -5   1        180.92        171.24        30.79 o                         
  -4  -5   1        366.62        476.64        62.40 o                         
  -3  -5   1       3030.61       3131.76       203.41 o                         
  -2  -5   1        228.35        273.51        47.28 o                         
  -1  -5   1       2328.26       1633.08       154.47 o                         
   0  -5   1        106.54         96.49        60.76 o                         
   1  -5   1         69.26        102.27        62.13 o                         
   2  -5   1        181.24        264.21        33.54 o                         
   3  -5   1        247.57        346.95        35.97 o                         
   4  -5   1        163.62        144.05        38.79 o                         
   5  -5   1          0.16         43.10        44.65 o                         
   6  -5   1         55.24         62.68        64.88 o                         
  -7  -4   1        121.62        135.61        39.15 o                         
  -6  -4   1        184.46        260.20        34.10 o                         
  -5  -4   1        548.71        696.82        57.46 o                         
  -3  -4   1       1217.66       1387.89        99.24 o                         
  -2  -4   1       1172.68       1356.00        95.12 o                         
   0  -4   1       3199.24       4578.18       292.20 o                         
   1  -4   1        347.90        365.88        59.66 o                         
   2  -4   1        683.19        904.93        66.25 o                         
   3  -4   1         34.15        116.56        36.29 o                         
   4  -4   1        242.12        308.74        40.42 o                         
   5  -4   1         84.93         95.32        43.71 o                         
   6  -4   1        214.21        175.64        67.63 o                         
  -7  -3   1         21.11        -48.38        48.38 o                         
  -6  -3   1        329.76        364.36        43.38 o                         
  -5  -3   1        517.44        540.70        38.70 o                         
  -4  -3   1        124.89         88.52        21.17 o                         
  -3  -3   1       1021.26        911.52        57.18 o                         
   0  -3   1       2620.08       2343.92       147.87 o                         
   2  -3   1        829.86        820.25        62.40 o                         
   3  -3   1         71.12         71.20        35.19 o                         
   4  -3   1        212.17        271.86        50.03 o                         
   5  -3   1         66.56        131.54        42.60 o                         
  -6  -2   1        106.04         88.07        28.23 o                         
  -5  -2   1        481.14        429.84        36.17 o                         
  -4  -2   1        606.27        639.21        38.24 o                         
  -3  -2   1       8613.39       8026.89       506.61 o                         
  -1  -2   1       2715.94       1936.56       127.01 o                         
   3  -2   1        323.19        413.14        44.54 o                         
   4  -2   1         28.52        -41.79        41.79 o                         
   5  -2   1        181.10        184.71        55.53 o                         
  -6  -1   1        250.38        208.00        32.17 o                         
  -5  -1   1       3407.79       3843.83       178.56 o                         
  -4  -1   1        950.35        928.35        48.73 o                         
  -3  -1   1       2792.02       2501.15        92.94 o                         
  -2  -1   1        434.06        423.45        22.03 o                         
  -6   0   1        529.51        582.88        94.02 o                         
  -5   0   1        156.86        150.68        24.25 o                         
  -4   0   1        560.28        651.06        42.53 o                         
  -3   0   1        109.72        138.33        22.04 o                         
  -2   0   1      13622.15      10105.70       505.64 o                         
  -6   1   1        312.37        290.03        34.73 o                         
  -5   1   1       3940.53       4453.32       198.51 o                         
  -4   1   1       1090.97       1222.04        97.58 o                         
  -3   1   1       2649.78       2973.21       106.32 o                         
  -2   1   1        547.49        583.91        27.79 o                         
  -6   2   1         70.96        119.03        31.68 o                         
  -5   2   1        464.71        561.60        34.47 o                         
  -4   2   1        708.11        798.80        61.43 o                         
  -3   2   1       8768.47       9851.75       340.00 o                         
  -2   2   1        399.19        430.64        32.04 o                         
  -1   2   1       2587.33       1970.92       120.96 o                         
  -6   3   1        547.97        525.85        54.43 o                         
  -5   3   1        474.49        595.50        97.99 o                         
  -4   3   1        253.26        287.79        24.52 o                         
  -3   3   1       1063.77       1351.25        45.54 o                         
  -2   3   1       2387.13       3111.21       138.07 o                         
  -5   4   1        968.13        905.46        56.59 o                         
  -4   4   1       2103.29       2015.94        68.61 o                         
  -3   4   1       1488.74       1538.06        52.55 o                         
  -2   4   1       1986.77       1794.96        68.29 o                         
  -1   4   1        415.57        427.71        29.69 o                         
   0   4   1       3373.17       3692.80       247.39 o                         
  -6   5   1        490.80        584.41        81.65 o                         
  -5   5   1        248.80        393.11        60.47 o                         
  -4   5   1        609.04        489.65        35.29 o                         
  -3   5   1       2390.50       3009.11        97.14 o                         
  -2   5   1        441.47        495.18        99.78 o                         
  -1   5   1       2246.71       2095.90        82.55 o                         
   0   5   1         55.08         98.42        48.38 o                         
  -6   6   1        110.98         77.80        84.95 o                         
  -5   6   1        221.19        222.70        33.82 o                         
  -4   6   1        458.66        433.49        46.10 o                         
  -3   6   1       3911.84       3923.03       125.64 o                         
  -2   6   1        118.29        128.94        48.10 o                         
  -1   6   1        495.24        471.97        66.53 o                         
   0   6   1         45.01         43.44        60.48 o                         
   1   6   1         66.64        321.62        77.80 o                         
  -7   7   1         78.68         18.42        90.45 o                         
  -6   7   1         53.97         22.82       101.72 o                         
  -5   7   1         47.97         71.83        42.48 o                         
  -4   7   1        377.56        635.81        69.28 o                         
  -3   7   1        119.87        126.09        26.34 o                         
  -2   7   1         57.39        126.75        33.17 o                         
  -1   7   1        200.10        194.10        57.32 o                         
   0   7   1        232.96         50.03        73.40 o                         
   1   7   1         17.28         61.03        78.35 o                         
  -8   8   1         15.27        -44.81        78.35 o                         
  -7   8   1         45.22          7.15       112.44 o                         
  -6   8   1         32.50         63.78       118.21 o                         
  -5   8   1         42.09         -5.94        45.92 o                         
  -4   8   1        367.23        252.21        67.42 o                         
  -3   8   1        416.13        394.41        86.58 o                         
  -2   8   1        482.48        470.87        74.83 o                         
  -1   8   1         12.23         68.43        81.77 o                         
   0   8   1         41.66         88.50       106.79 o                         
   1   8   1         57.94         69.85       114.90 o                         
  -4   9   1         78.93        144.09        47.23 o                         
  -3   9   1         27.82        116.47        38.93 o                         
  -2   9   1        111.14         43.29        73.52 o                         
  -1   9   1        193.90        271.97        74.38 o                         
   0   9   1         49.97         96.95        68.90 o                         
   1   9   1         18.83         26.03        76.19 o                         
  -4  10   1         29.41        -17.59        53.33 o                         
  -4  11   1         98.87        215.78        59.66 o                         
   1 -13   2         59.36        -26.67       189.94 o                         
   2 -13   2          9.17       -187.46       187.46 o                         
   3 -13   2         70.22        302.92       230.90 o                         
   4 -13   2          5.37         99.24        80.27 o                         
   0 -12   2         74.84        240.79       170.97 o                         
   1 -12   2         53.41        -71.75       181.14 o                         
   2 -12   2        103.89        150.62       186.64 o                         
   3 -12   2         37.95        136.91       191.59 o                         
   4 -12   2         22.51         71.75       195.43 o                         
  -1 -11   2          6.79        203.13       155.02 o                         
   0 -11   2        135.76        120.96       171.24 o                         
   1 -11   2         90.89        247.39       374.13 o                         
   2 -11   2        329.52        325.74       228.15 o                         
   3 -11   2         39.00        -65.98       225.40 o                         
  -1 -10   2         47.06         76.43       141.00 o                         
   0 -10   2         84.02          3.02       180.86 o                         
   1 -10   2        558.34        463.72       185.54 o                         
   2 -10   2        116.26        387.05       183.61 o                         
   3 -10   2        517.92        749.33       204.78 o                         
  -1  -9   2         21.15         28.32       156.40 o                         
   0  -9   2         12.05         19.52       144.03 o                         
   1  -9   2         88.82         43.44       147.87 o                         
   2  -9   2         33.84         19.52       152.00 o                         
  -1  -8   2        152.89         28.87       121.51 o                         
   0  -8   2        102.06        193.24       121.51 o                         
   1  -8   2        142.38        342.24       130.03 o                         
   2  -8   2        438.81        432.66       139.90 o                         
   3  -8   2         66.19         61.80        63.49 o                         
  -1  -7   2         49.63         23.92        98.69 o                         
   0  -7   2        306.04        301.28       105.02 o                         
   1  -7   2         31.89         60.48       101.17 o                         
   2  -7   2         36.01        -42.34       106.67 o                         
  -7  -6   2          6.70        -38.76        49.48 o                         
  -1  -6   2        121.78        -14.30        91.00 o                         
   0  -6   2         97.46        -43.44        83.85 o                         
   1  -6   2        692.02        668.25        97.32 o                         
   2  -6   2        163.79        105.57       104.74 o                         
  -7  -5   2         57.66         31.61        47.83 o                         
  -6  -5   2        128.04         94.29        43.71 o                         
   0  -5   2         13.69        -56.36        56.36 o                         
   1  -5   2        929.02       1216.10       139.08 o                         
  -7  -4   2         32.11          0.04        39.68 o                         
  -6  -4   2        285.53        273.78        43.71 o                         
  -5  -4   2         44.18        -26.39        34.09 o                         
  -4  -4   2        161.16        228.97        66.80 o                         
  -1  -4   2         93.12        118.49        46.46 o                         
  -7  -3   2        213.54        277.47       103.90 o                         
  -6  -3   2        130.63        129.48        39.59 o                         
  -5  -3   2        139.24         79.73        26.55 o                         
  -4  -3   2        979.73        940.39        70.10 o                         
  -3  -3   2        222.14        199.56        26.12 o                         
  -2  -3   2       1203.62        808.16        91.55 o                         
  -6  -2   2         33.35         -7.46        39.22 o                         
  -5  -2   2        187.90        190.64        25.05 o                         
  -4  -2   2        155.53        131.85        24.76 o                         
  -3  -2   2       1001.22        871.96        41.66 o                         
  -6  -1   2         72.83         39.20        55.12 o                         
  -5  -1   2         98.22        100.45        23.40 o                         
  -4  -1   2        112.53         90.83        19.36 o                         
  -3  -1   2       1318.35       1179.44        64.59 o                         
  -6   0   2         14.77         25.63        27.97 o                         
  -5   0   2         49.91          7.96        23.46 o                         
  -4   0   2        769.59        711.13        37.58 o                         
  -3   0   2         16.91         23.19         9.44 o                         
  -6   1   2         59.23         95.46        43.88 o                         
  -5   1   2        204.53        213.60        35.11 o                         
  -4   1   2        230.71        251.59        54.77 o                         
  -3   1   2        844.88        961.29        46.19 o                         
  -6   2   2         23.63        -14.93        28.66 o                         
  -5   2   2        435.76        441.10        32.46 o                         
  -4   2   2        145.05        161.20        22.65 o                         
  -3   2   2       1366.30       1193.48        55.44 o                         
  -6   3   2        180.15        170.87        40.99 o                         
  -5   3   2        262.62        344.28        44.70 o                         
  -4   3   2        806.96        934.79        51.68 o                         
  -3   3   2        266.74        301.35        25.43 o                         
  -6   4   2        262.43        202.31        97.87 o                         
  -5   4   2        208.14        206.53        30.75 o                         
  -4   4   2        283.22        476.38        56.89 o                         
  -3   4   2        154.76        132.79        13.59 o                         
  -6   5   2        191.60        187.46        97.59 o                         
  -5   5   2        272.80        337.00        38.32 o                         
  -4   5   2        466.23        512.62        39.88 o                         
  -3   5   2        901.67        870.59        51.38 o                         
  -2   5   2        181.65        167.12        16.77 o                         
  -6   6   2         40.19        -56.46        62.15 o                         
  -5   6   2        297.78        303.80        34.10 o                         
  -4   6   2         13.47        -25.08        25.08 o                         
  -3   6   2        867.42        883.76        45.19 o                         
  -2   6   2         66.50         65.43        14.02 o                         
  -6   7   2         26.67        -13.15       168.36 o                         
  -5   7   2        174.08        200.76        36.64 o                         
  -4   7   2        196.93        208.24        46.79 o                         
  -3   7   2        124.14        124.78        25.30 o                         
  -2   7   2        209.92        178.05        87.83 o                         
  -7   8   2          9.07        -17.87       101.99 o                         
  -6   8   2          0.60        -69.28       118.76 o                         
  -5   8   2        138.60        154.09        80.33 o                         
  -4   8   2        132.59         99.82        35.94 o                         
  -3   8   2         48.99        -49.76       108.32 o                         
  -2   8   2         56.96         95.52        38.90 o                         
  -5   9   2         71.64        153.92       108.04 o                         
  -4   9   2         62.25        118.32        34.66 o                         
  -3   9   2         79.11        -61.86       120.41 o                         
  -2   9   2         12.20         40.06        79.10 o                         
  -1   9   2        188.87        114.91        78.62 o                         
  -5  10   2         15.50         -4.12       115.19 o                         
  -4  10   2         30.93         88.01        41.14 o                         
   1 -15   3          9.64        134.43       222.38 o                         
   0 -14   3         15.15        -81.10       197.63 o                         
   1 -14   3         10.39       -170.69       202.86 o                         
   2 -14   3         27.38         14.57       210.83 o                         
  -1 -13   3         40.65        -15.67       207.53 o                         
   0 -13   3          1.77        -94.29       186.09 o                         
   1 -13   3         29.55        -90.45       252.34 o                         
   2 -13   3         38.98       -260.31       260.31 o                         
  -2 -12   3         91.47        257.29       197.91 o                         
  -1 -12   3         34.52        -73.40       206.16 o                         
   0 -12   3        107.89        451.35       236.67 o                         
   1 -12   3          7.44       -161.07       220.18 o                         
  -2 -11   3        155.00       -161.90       304.02 o                         
  -1 -11   3         14.95         71.20       234.75 o                         
   0 -11   3        244.44        316.12       191.59 o                         
   1 -11   3          9.46        221.55       193.51 o                         
  -2 -10   3         42.58        628.39       199.56 o                         
  -1 -10   3          3.40        -24.47       165.74 o                         
   0 -10   3         40.79         44.54       164.37 o                         
   1 -10   3         79.85        181.96       174.82 o                         
  -1  -9   3        253.77        376.88       148.42 o                         
   0  -9   3         53.94       -116.56       138.53 o                         
  -2  -8   3         44.16         59.11       130.86 o                         
  -1  -8   3         41.14        302.37       123.44 o                         
   0  -8   3        176.16        167.12       119.59 o                         
  -1  -7   3        106.04        226.77       106.39 o                         
  -7  -6   3         48.93         11.55        56.91 o                         
  -2  -6   3        124.52         45.91        94.57 o                         
  -7  -5   3        107.97        162.72        58.01 o                         
  -6  -5   3         25.67        -35.74        50.58 o                         
  -3  -5   3         32.15         26.67        85.77 o                         
  -7  -4   3         17.53         41.80        44.17 o                         
  -6  -4   3         43.12         45.81        35.41 o                         
  -5  -4   3        103.80         34.91        41.24 o                         
  -3  -4   3          7.46         -8.52        73.95 o                         
  -7  -3   3         84.38        112.16        58.83 o                         
  -6  -3   3         63.74        155.73        46.42 o                         
  -5  -3   3         31.28        -11.96        26.95 o                         
  -4  -3   3         79.20         91.27        21.72 o                         
  -7  -2   3         20.84        120.41        99.52 o                         
  -6  -2   3         47.66         86.81        33.36 o                         
  -5  -2   3        272.93        207.86        62.80 o                         
  -4  -2   3        230.53        202.58        22.54 o                         
  -7  -1   3         63.43         43.99       107.49 o                         
  -6  -1   3         23.31         48.45        32.82 o                         
  -5  -1   3        353.16        317.72        36.01 o                         
  -4  -1   3        236.15        210.81        26.94 o                         
  -7   0   3         25.15         89.35       110.51 o                         
  -6   0   3         39.02         51.17        44.31 o                         
  -5   0   3        103.17         73.51        47.70 o                         
  -4   0   3        230.48        132.92        42.19 o                         
  -7   1   3         39.83         98.97       110.79 o                         
  -6   1   3          1.33        -10.33        32.15 o                         
  -5   1   3        388.58        333.34       108.99 o                         
  -4   1   3        300.45        242.24        20.52 o                         
  -7   2   3          6.55        179.76       110.79 o                         
  -6   2   3         22.22         -0.04        38.05 o                         
  -5   2   3        303.06        304.02        47.56 o                         
  -4   2   3        139.94        147.96        60.88 o                         
  -8   3   3         54.28        -23.09       124.26 o                         
  -7   3   3        140.21        -50.58       109.14 o                         
  -6   3   3         77.11        118.76        97.59 o                         
  -5   3   3         13.11         29.54        28.48 o                         
  -4   3   3         96.03         81.39        16.73 o                         
  -8   4   3         64.63        -66.53       122.61 o                         
  -7   4   3         51.19        208.91       171.52 o                         
  -6   4   3        120.32         10.72       100.62 o                         
  -5   4   3        110.94        172.46        32.36 o                         
  -4   4   3        479.66        391.39        30.13 o                         
  -7   5   3         35.09         21.99       111.34 o                         
  -6   5   3         77.33        109.69       104.47 o                         
  -5   5   3        104.05        111.14        63.22 o                         
  -4   5   3         38.39         32.61        21.15 o                         
  -7   6   3         44.05       -112.44       112.44 o                         
  -6   6   3         91.96        371.93       115.46 o                         
  -5   6   3        124.49        155.35        57.41 o                         
  -4   6   3        192.08        172.40        23.94 o                         
  -7   7   3         42.10        133.33       122.06 o                         
  -6   7   3         16.86        -97.04       117.66 o                         
  -5   7   3         53.05        147.87        95.39 o                         
  -4   7   3        208.25        164.37        41.24 o                         
  -7   8   3          0.81        -43.16       116.01 o                         
  -5   8   3         57.75         60.21       101.99 o                         
  -4   8   3         65.37         37.94        46.46 o                         
  -7   9   3          1.77        -39.31       125.63 o                         
  -6   9   3          7.18         60.76       114.91 o                         
  -5   9   3         27.04        -20.89       109.14 o                         
  -4   9   3         78.53         69.83        50.86 o                         
  -6  10   3         15.72          6.87       123.44 o                         
  -5  10   3          2.01        -33.54       120.41 o                         
  -4  10   3         20.81         65.15        99.79 o                         
  -6  11   3         16.21        136.91       123.16 o                         
  -5  11   3         19.10         -1.92       120.14 o                         
  -4  11   3         42.56         56.36       107.77 o                         
  -5  12   3          5.47         -7.15       116.84 o                         
  -2 -14   4          1.70         63.23       231.45 o                         
  -2 -13   4         28.18        -11.00       230.62 o                         
  -2 -11   4        198.62        162.99       191.59 o                         
  -2 -10   4         37.31        -59.38       169.04 o                         
  -7  -4   4         26.42        -39.31       106.94 o                         
  -5  -4   4         73.71         96.49        34.64 o                         
  -8  -3   4         20.76        320.52       167.12 o                         
  -7  -3   4          6.18       -122.89       122.89 o                         
  -6  -3   4         25.20         61.58        54.98 o                         
  -5  -3   4         12.12         15.94        22.82 o                         
  -8  -2   4         41.66         30.79       146.78 o                         
  -7  -2   4         31.05       -114.09       114.09 o                         
  -6  -2   4         25.51         -4.12        52.23 o                         
  -8  -1   4          0.61        -25.02       123.44 o                         
  -7  -1   4         52.96        127.56       117.11 o                         
  -6  -1   4         30.51        -31.29        34.74 o                         
  -9   0   4          2.72       -106.12       134.71 o                         
  -8   0   4         45.01         74.50       124.53 o                         
  -7   0   4         12.58         37.11       117.66 o                         
  -6   0   4         54.96         42.39        36.73 o                         
  -9   1   4         16.10          8.52       137.18 o                         
  -8   1   4         27.06         66.25       122.89 o                         
  -7   1   4          2.33         66.53       117.66 o                         
  -9   2   4         26.01        155.02       129.76 o                         
  -8   2   4         40.21        132.78       123.71 o                         
  -7   2   4         23.46         36.56       119.59 o                         
  -9   3   4         18.15        -12.65       128.38 o                         
  -8   3   4          9.80         72.58       119.31 o                         
  -7   3   4         19.53         15.12       134.71 o                         
  -9   4   4         10.60         50.03       129.76 o                         
  -8   4   4         20.18         10.72       119.86 o                         
  -7   4   4         17.34         55.53       124.53 o                         
  -9   5   4         16.18       -133.33       133.33 o                         
  -8   5   4         21.31         30.52       119.04 o                         
  -7   5   4          1.54          6.60       116.01 o                         
  -9   6   4          1.40        -35.46       139.08 o                         
  -8   6   4         43.56        -68.18       122.89 o                         
  -7   6   4          3.36       -119.59       119.59 o                         
  -9   7   4         10.42        179.49       166.84 o                         
  -8   7   4         16.73         84.40       129.48 o                         
  -7   7   4         64.69        143.48       127.83 o                         
  -8   8   4         14.27         95.94       133.33 o                         
  -7   8   4         28.75        594.30       140.73 o                         
  -8   9   4          2.43        -24.74       132.78 o                         
  -8  -5   5         61.05        103.09       137.98 o                         
  -9  -4   5         16.56         79.17       142.65 o                         
  -9  -3   5         97.50         49.48       150.90 o                         
  -9  -2   5         31.67        -56.36       146.50 o                         
  -8  -2   5         11.19        217.15       143.20 o                         
  -9  -1   5         69.29        131.68       142.65 o                         
 -10   0   5         15.73        172.62       162.99 o                         
  -9   0   5         53.64        -63.50       138.53 o                         
  -9   1   5        108.05         80.27       137.18 o                         
 -10   2   5         19.26         42.89       147.05 o                         
  -9   2   5         40.02         27.49       133.33 o                         
 -10   3   5         23.40        -48.93       141.00 o                         
  -9   3   5          4.96         -9.90       131.41 o                         
                                                                                
