# Supplementary material for: Form (III) of artemisinin: discovery and crystallographic characterization of a new high-pressure polymorph
Source: Acta Crystallogr B Struct Sci Cryst Eng Mater. 2026 May 11;82(Pt 3):316–29. doi: 10.1107/S205252062600291X (PMC13238485; doi:10.1107/S205252062600291X)
Supplement: Supplementary file 8 [file b-82-00316-FormIII_1sup8.hkl]

data_FormIII_1                                                                  
_shelx_title ' ART_L5_1_MONO2 in P2(1)'                                         
_shelx_refln_list_code          4                                               
_shelx_F_calc_maximum      161.01                                               
_exptl_crystal_F_000       608.00                                               
_reflns_d_resolution_high  0.8925                                               
                                                                                
loop_                                                                           
 _space_group_symop_operation_xyz                                               
 'x, y, z'                                                                      
 '-x, y+1/2, -z'                                                                
                                                                                
_cell_length_a     9.3436                                                       
_cell_length_b    14.1331                                                       
_cell_length_c     9.5539                                                       
_cell_angle_alpha  90.000                                                       
_cell_angle_beta  104.728                                                       
_cell_angle_gamma  90.000                                                       
                                                                                
_shelx_F_squared_multiplier     1.000                                           
                                                                                
loop_                                                                           
 _refln_index_h                                                                 
 _refln_index_k                                                                 
 _refln_index_l                                                                 
 _refln_F_squared_calc                                                          
 _refln_F_squared_meas                                                          
 _refln_F_squared_sigma                                                         
 _refln_observed_status                                                         
   1 -15   0        140.71        342.44       236.67 o                         
   2 -15   0         33.49         39.53       107.30 o                         
   0 -14   0        225.69        107.39       315.60 o                         
   1 -14   0        179.31        400.30       110.02 o                         
   2 -14   0        260.82        291.68       105.94 o                         
   3 -14   0        123.72        -99.33       101.35 o                         
   4 -14   0        127.33         50.92       261.91 o                         
   1 -13   0         36.61         -6.26        85.39 o                         
   2 -13   0        155.94        274.50       116.04 o                         
   3 -13   0         15.21         34.01        52.62 o                         
   4 -13   0        249.77        127.66       114.94 o                         
   5 -13   0        192.92        213.15       182.73 o                         
   0 -12   0        235.20        152.54        79.51 o                         
   1 -12   0        248.68        292.12        83.01 o                         
   2 -12   0        124.02         62.81        45.91 o                         
   3 -12   0         42.12         51.50        95.01 o                         
   4 -12   0         46.18        108.82       107.32 o                         
   5 -12   0        104.76          8.38        78.72 o                         
   6 -12   0          7.25         -3.52        98.30 o                         
   1 -11   0        122.41        113.40        48.16 o                         
   2 -11   0         38.96         46.62        40.35 o                         
   3 -11   0         50.90         65.54        63.57 o                         
   4 -11   0         55.29         19.50        63.80 o                         
   5 -11   0         92.79        222.10        80.74 o                         
   6 -11   0        177.15        334.89        90.35 o                         
   7 -11   0          5.35        136.43        99.55 o                         
   0 -10   0        386.02        382.37       103.30 o                         
   1 -10   0        478.06        584.92        49.29 o                         
   2 -10   0        255.86        280.97        59.03 o                         
   3 -10   0         56.22        135.34        36.09 o                         
   4 -10   0         14.48         20.66        37.27 o                         
   5 -10   0         14.67        117.26       129.70 o                         
   6 -10   0        216.65        287.08        71.19 o                         
   7 -10   0         24.61        132.13        77.42 o                         
   1  -9   0        573.71        616.56        48.98 o                         
   2  -9   0        258.87        262.90        25.40 o                         
   3  -9   0         92.72         73.42        30.06 o                         
   4  -9   0         91.07        170.25        52.62 o                         
   5  -9   0         98.44        151.54        55.62 o                         
   6  -9   0        125.90         36.65        63.60 o                         
   7  -9   0        235.69        451.09       138.16 o                         
   8  -9   0         90.95        126.97        88.09 o                         
   0  -8   0        524.70        525.81        68.53 o                         
   1  -8   0        427.38        494.20        34.90 o                         
   2  -8   0        112.10        109.44        20.32 o                         
   3  -8   0        730.68        754.86        53.30 o                         
   4  -8   0        101.93        128.28        33.45 o                         
   5  -8   0          3.88        -34.86        45.41 o                         
   6  -8   0          8.58        -59.67        59.67 o                         
   7  -8   0         13.44        -10.62        58.85 o                         
   8  -8   0         33.31        -69.83        69.83 o                         
   1  -7   0        136.27        161.83        14.63 o                         
   2  -7   0       1846.76       1936.05        76.58 o                         
   3  -7   0        634.38        661.74        38.03 o                         
   4  -7   0         54.83         27.91        28.09 o                         
   5  -7   0         63.10         55.81        38.16 o                         
   6  -7   0         79.05        137.91        70.76 o                         
   7  -7   0        197.04        234.08        58.42 o                         
   8  -7   0         46.82         66.63        67.60 o                         
   9  -7   0         50.08        122.31       143.15 o                         
   0  -6   0       1981.54       2194.71       106.00 o                         
   1  -6   0       1396.74       1671.06        65.13 o                         
   2  -6   0        392.73        380.50        20.11 o                         
   3  -6   0       1717.66       2097.45        76.68 o                         
   4  -6   0        353.34        299.48        29.26 o                         
   5  -6   0         12.00          1.58        29.46 o                         
   6  -6   0         40.86          7.32        40.42 o                         
   7  -6   0         25.01        -32.14        47.54 o                         
   8  -6   0         78.05        128.56        64.90 o                         
   9  -6   0          2.75        112.11        74.77 o                         
   1  -5   0       3443.17       3710.70       124.85 o                         
   2  -5   0         32.12         14.07        10.43 o                         
   3  -5   0        296.29        313.88        24.30 o                         
   4  -5   0        143.66        144.52        24.77 o                         
   5  -5   0        138.75         95.03        26.67 o                         
   6  -5   0         55.80         52.76        33.12 o                         
   7  -5   0        270.28        326.24        49.71 o                         
   8  -5   0          5.42         18.32        63.36 o                         
   9  -5   0         20.43          6.93        71.57 o                         
   0  -4   0       6316.90       6582.83       255.21 o                         
   1  -4   0        780.92        705.68        26.71 o                         
   2  -4   0        332.16        359.34        15.65 o                         
   3  -4   0        298.00        313.11        19.42 o                         
   4  -4   0       1728.64       1831.27        79.06 o                         
   5  -4   0        125.41        161.28        35.98 o                         
   6  -4   0         12.40         57.73        38.28 o                         
   7  -4   0         35.91         36.93        39.09 o                         
   8  -4   0         61.82         26.88        52.34 o                         
   9  -4   0         86.60        205.89        72.70 o                         
   1  -3   0        968.02        930.01        32.49 o                         
   2  -3   0       6820.61       7003.06       217.11 o                         
   3  -3   0        457.67        462.43        21.67 o                         
   4  -3   0        483.71        542.98        26.71 o                         
   5  -3   0         61.32         35.49        19.50 o                         
   6  -3   0         36.66         41.57        24.93 o                         
   7  -3   0        150.87        158.79        30.03 o                         
   8  -3   0        127.95        197.86        70.19 o                         
   9  -3   0         15.60        -28.33        67.59 o                         
   0  -2   0        870.07        903.67        38.59 o                         
   1  -2   0       9037.23       9074.12       305.44 o                         
   2  -2   0        632.92        645.19        23.76 o                         
   3  -2   0       4797.53       4779.06       155.98 o                         
   4  -2   0        520.56        539.31        23.75 o                         
   5  -2   0        133.44        123.67        16.17 o                         
   6  -2   0         34.93         49.34        30.79 o                         
   7  -2   0         29.67         11.21        28.71 o                         
   8  -2   0         14.05         11.08        39.74 o                         
   9  -2   0         20.99        126.51        66.51 o                         
  10  -2   0          6.20         60.27       278.07 o                         
   1  -1   0       1646.31       1414.69        62.63 o                         
   2  -1   0       2728.07       2615.97        89.07 o                         
   3  -1   0        812.43        878.26        29.94 o                         
   4  -1   0        854.19        868.29        33.58 o                         
   5  -1   0        866.40       1054.11        43.42 o                         
   6  -1   0          8.73         -7.46        21.76 o                         
   7  -1   0        195.24        226.56        30.02 o                         
   8  -1   0         49.42         21.46        44.58 o                         
   9  -1   0         37.03         40.39        45.62 o                         
  10  -1   0          9.31       -132.35       162.35 o                         
   1   0   0          1.90          2.39         1.27 o                         
   2   0   0      25923.18      25200.09       724.27 o                         
   3   0   0        333.04        349.27        13.33 o                         
   4   0   0       1549.12       1584.42        52.59 o                         
   5   0   0       1090.48       1206.52        46.17 o                         
   6   0   0         68.05         45.34        21.35 o                         
   7   0   0         93.41         96.02        27.66 o                         
   8   0   0          0.03          8.74        38.28 o                         
   9   0   0          0.93         33.81        44.48 o                         
  10   0   0          0.97        -15.65       114.00 o                         
   1   1   0       1646.04       1470.61        44.27 o                         
   2   1   0       2728.00       2589.69        75.64 o                         
   3   1   0        811.91        832.64        27.54 o                         
   4   1   0        854.97        908.08        33.14 o                         
   5   1   0        865.23       1026.38        42.75 o                         
   6   1   0          8.66         -5.72        19.80 o                         
   7   1   0        195.58        227.58        29.45 o                         
   8   1   0         49.39          5.99        48.51 o                         
   9   1   0         37.02         86.65        44.56 o                         
  10   1   0          9.25       -128.23       128.23 o                         
   0   2   0        870.64        881.19        32.63 o                         
   1   2   0       9049.91       8986.18       273.17 o                         
   2   2   0        632.54        638.49        21.87 o                         
   3   2   0       4795.16       4878.80       140.63 o                         
   4   2   0        519.70        599.88        22.67 o                         
   5   2   0        133.24        160.04        16.89 o                         
   6   2   0         34.74         46.68        26.48 o                         
   7   2   0         29.81         33.09        26.38 o                         
   8   2   0         14.10         71.43        38.06 o                         
   9   2   0         21.05        129.48        68.20 o                         
  10   2   0          6.22       -249.58       249.58 o                         
   1   3   0        967.21        894.42        28.93 o                         
   2   3   0       6817.53       7307.35       217.02 o                         
   3   3   0        458.08        473.42        19.71 o                         
   4   3   0        486.05        552.16        24.23 o                         
   5   3   0         61.15         64.43        14.85 o                         
   6   3   0         36.51          7.65        26.54 o                         
   7   3   0        150.77        178.53        26.74 o                         
   8   3   0        128.06         56.44        54.15 o                         
   9   3   0         15.61         17.06        77.98 o                         
   0   4   0       6329.21       6460.38       255.47 o                         
   1   4   0        781.87        719.59        24.15 o                         
   2   4   0        331.45        406.34        16.07 o                         
   3   4   0        298.77        338.16        16.09 o                         
   4   4   0       1729.58       1947.66        70.13 o                         
   5   4   0        125.62        130.95        26.35 o                         
   6   4   0         12.44          5.09        26.04 o                         
   7   4   0         35.91         63.66        39.93 o                         
   8   4   0         61.93          7.19        48.41 o                         
   9   4   0         86.83         91.20        77.13 o                         
   1   5   0       3446.44       3598.73       106.73 o                         
   2   5   0         32.17         45.97         8.58 o                         
   3   5   0        296.01        318.54        16.20 o                         
   4   5   0        143.87        136.00        19.45 o                         
   5   5   0        138.89        145.25        20.75 o                         
   6   5   0         55.75        132.26        30.47 o                         
   7   5   0        270.56        223.23        67.30 o                         
   8   5   0          5.49        -55.25        55.25 o                         
   9   5   0         20.46         19.84        82.26 o                         
   0   6   0       1981.59       2103.82        96.08 o                         
   1   6   0       1396.47       1529.55        49.29 o                         
   2   6   0        392.95        392.22        17.83 o                         
   3   6   0       1719.85       2031.17        61.00 o                         
   4   6   0        353.68        409.77        24.75 o                         
   5   6   0         12.02         28.71        23.98 o                         
   6   6   0         40.96         48.73        33.68 o                         
   7   6   0         25.15         22.03        42.60 o                         
   8   6   0         78.10         72.83        58.08 o                         
   9   6   0          2.72          9.85        65.10 o                         
   1   7   0        136.33        124.73        14.37 o                         
   2   7   0       1846.47       1842.31        62.58 o                         
   3   7   0        634.49        635.85        29.62 o                         
   4   7   0         55.05         75.77        23.63 o                         
   5   7   0         62.96         63.08        30.78 o                         
   6   7   0         78.74         47.95        42.37 o                         
   7   7   0        196.98        147.74        47.44 o                         
   8   7   0         46.98        -35.35        61.10 o                         
   9   7   0         50.06         23.49       113.14 o                         
   0   8   0        524.22        487.06        36.21 o                         
   1   8   0        427.15        436.97        22.24 o                         
   2   8   0        111.99        115.82        18.19 o                         
   3   8   0        730.35        744.04        40.25 o                         
   4   8   0        101.65         82.01        23.01 o                         
   5   8   0          3.84        -34.10        36.45 o                         
   6   8   0          8.60         40.08        40.53 o                         
   7   8   0         13.55        -13.80        47.95 o                         
   8   8   0         33.24         97.78        64.32 o                         
   1   9   0        573.78        583.41        28.31 o                         
   2   9   0        259.15        223.85        25.24 o                         
   3   9   0         93.08        107.87        25.96 o                         
   4   9   0         90.87         86.02        26.92 o                         
   5   9   0         98.28         98.69        54.21 o                         
   6   9   0        126.08        126.51        46.15 o                         
   7   9   0        235.50        259.32        55.02 o                         
   8   9   0         90.96        111.23        67.28 o                         
   0  10   0        387.64        438.04        60.71 o                         
   1  10   0        478.23        546.27        33.39 o                         
   2  10   0        255.53        228.94        29.32 o                         
   3  10   0         56.13         91.78        29.95 o                         
   4  10   0         14.47         11.01        30.71 o                         
   5  10   0         14.70        -49.79        53.92 o                         
   6  10   0        216.31        326.15        65.19 o                         
   7  10   0         24.63         32.74        69.97 o                         
   1  11   0        122.41         73.33        41.94 o                         
   2  11   0         38.70         49.16        33.76 o                         
   3  11   0         51.04         -5.59        37.65 o                         
   4  11   0         54.89         66.24        36.45 o                         
   5  11   0         92.77         62.80        60.38 o                         
   6  11   0        177.00        270.33        78.69 o                         
   7  11   0          5.30         70.45        95.83 o                         
   0  12   0        234.54        148.13        72.58 o                         
   1  12   0        248.76        210.03        57.01 o                         
   2  12   0        123.93        112.25        40.11 o                         
   3  12   0         42.19        -36.34        40.35 o                         
   4  12   0         46.21         96.75        67.36 o                         
   5  12   0        104.64         60.17        71.74 o                         
   6  12   0          7.21        166.46       100.74 o                         
   1  13   0         36.78        178.38        94.24 o                         
   2  13   0        156.34         95.86        52.66 o                         
   3  13   0         15.05        -13.63        43.57 o                         
   4  13   0        249.34        193.75       119.93 o                         
   5  13   0        192.47        124.08        87.94 o                         
   0  14   0        226.77        147.26       136.43 o                         
   1  14   0        179.23         95.98        63.40 o                         
   2  14   0        260.62        168.15       116.67 o                         
   3  14   0        123.83         27.79        68.33 o                         
   4  14   0        127.16         23.91        83.92 o                         
   1  15   0        140.50         96.50        78.27 o                         
   2  15   0         33.44         38.65        76.86 o                         
  -3 -15   1         11.21        -71.78       343.82 o                         
  -2 -15   1          7.41        356.70       331.22 o                         
  -1 -15   1         52.90        108.49       262.45 o                         
   0 -15   1          6.46       -100.46       100.46 o                         
   1 -15   1         28.25        197.75       111.85 o                         
   2 -15   1         32.51        147.23       196.57 o                         
  -4 -14   1        104.39         -9.04       318.34 o                         
  -3 -14   1          3.94         43.56       255.88 o                         
  -2 -14   1          3.84       -240.54       245.20 o                         
  -1 -14   1         41.72        209.22       252.18 o                         
   0 -14   1        169.75         92.80        77.11 o                         
   1 -14   1         46.82        183.93        96.96 o                         
   2 -14   1        238.56        415.21       217.45 o                         
   3 -14   1         16.81        130.68       107.67 o                         
   4 -14   1         44.74        201.09       112.87 o                         
  -5 -13   1         71.39        -14.51        84.82 o                         
  -4 -13   1         36.92         26.71        60.49 o                         
  -3 -13   1        192.70        123.14        99.34 o                         
  -2 -13   1         56.60        -26.02        98.93 o                         
  -1 -13   1        469.32        602.12        71.17 o                         
   0 -13   1         16.20        -30.46        76.39 o                         
   1 -13   1        236.13        291.85        69.88 o                         
   2 -13   1         24.14        -28.44        41.04 o                         
   3 -13   1         54.89         15.80        40.45 o                         
   4 -13   1         53.13        136.29        78.63 o                         
   5 -13   1         18.05        -97.26        97.26 o                         
  -6 -12   1         50.76         11.98        99.00 o                         
  -5 -12   1         16.05        314.86       146.31 o                         
  -4 -12   1         51.17         12.79        50.71 o                         
  -3 -12   1         79.24         28.03        39.47 o                         
  -2 -12   1        145.91         10.63        91.25 o                         
  -1 -12   1        131.70        210.85        60.23 o                         
   0 -12   1          8.32         -0.66        63.09 o                         
   1 -12   1         48.62         37.07        34.09 o                         
   2 -12   1          5.21        112.90        90.71 o                         
   3 -12   1          1.60          2.41        48.90 o                         
   4 -12   1         15.17        -17.67        52.67 o                         
   5 -12   1          9.90        -26.15        72.52 o                         
   6 -12   1         30.66        112.87       102.19 o                         
  -7 -11   1        116.03        202.53       135.88 o                         
  -6 -11   1        103.13        201.87        87.06 o                         
  -5 -11   1        268.65        189.77        73.71 o                         
  -4 -11   1        283.31        310.38        83.31 o                         
  -3 -11   1          1.19         14.79        37.93 o                         
  -2 -11   1        285.34        258.69        62.21 o                         
  -1 -11   1        109.06        142.33        66.29 o                         
   0 -11   1        105.87        109.60        34.38 o                         
   1 -11   1         44.47         42.95        26.92 o                         
   2 -11   1        217.26        223.26        37.27 o                         
   3 -11   1         25.88        -15.86        36.17 o                         
   4 -11   1        319.93        287.41        45.00 o                         
   5 -11   1         53.68         32.68        61.59 o                         
   6 -11   1         17.08        -50.41        68.55 o                         
  -8 -10   1         30.83        145.75       232.32 o                         
  -7 -10   1          1.45         22.57       103.19 o                         
  -6 -10   1        315.75        401.92        87.72 o                         
  -5 -10   1          0.37         67.86       108.89 o                         
  -4 -10   1        187.20        186.94        48.63 o                         
  -3 -10   1        235.90        324.66        79.23 o                         
  -2 -10   1        218.01        220.67        31.04 o                         
  -1 -10   1         51.91         79.86        50.42 o                         
   0 -10   1         95.21        106.77        21.69 o                         
   1 -10   1         69.59         12.34        26.11 o                         
   2 -10   1         47.09         58.84        27.52 o                         
   3 -10   1         37.97         28.75        47.26 o                         
   4 -10   1          2.59         21.23        29.15 o                         
   5 -10   1         57.89         51.06        45.35 o                         
   6 -10   1         39.12         15.97        58.77 o                         
   7 -10   1         43.88        -27.35        77.96 o                         
  -8  -9   1        128.41        179.36       117.61 o                         
  -7  -9   1         86.31        -49.97       142.42 o                         
  -6  -9   1         17.70         74.27        83.47 o                         
  -5  -9   1        206.71        253.06        58.18 o                         
  -4  -9   1        276.05        226.21        52.98 o                         
  -3  -9   1         60.14         59.11        33.95 o                         
  -2  -9   1        188.79        195.95        25.49 o                         
  -1  -9   1        857.02        867.95        57.80 o                         
   0  -9   1        127.14        122.34        20.92 o                         
   1  -9   1        168.09        185.14        32.23 o                         
   2  -9   1         44.67         48.68        27.33 o                         
   3  -9   1         59.41         -4.30        28.48 o                         
   4  -9   1        198.83        243.86        45.11 o                         
   5  -9   1        194.12        266.56        45.82 o                         
   6  -9   1        128.73        125.50        49.51 o                         
   7  -9   1         28.10         58.82        60.83 o                         
  -8  -8   1         26.21       -102.99       102.99 o                         
  -7  -8   1         36.01        266.83       177.12 o                         
  -6  -8   1         66.17        172.35       101.89 o                         
  -5  -8   1        102.77        192.51        97.25 o                         
  -4  -8   1        518.61        559.07        55.42 o                         
  -3  -8   1        589.73        590.87        38.05 o                         
  -2  -8   1        671.28        744.32        39.04 o                         
  -1  -8   1         66.47         60.97        18.36 o                         
   0  -8   1        239.56        229.22        25.62 o                         
   1  -8   1        260.85        237.35        26.19 o                         
   2  -8   1        358.01        440.29        30.71 o                         
   3  -8   1          2.21         16.06        25.97 o                         
   4  -8   1        245.74        307.07        39.68 o                         
   5  -8   1         17.30        -19.47        24.90 o                         
   6  -8   1        605.57        706.80       115.79 o                         
   7  -8   1          2.79          4.44        58.45 o                         
   8  -8   1         95.89         70.62        70.52 o                         
  -9  -7   1         36.43          8.24       180.95 o                         
  -8  -7   1        317.89        588.74       200.24 o                         
  -7  -7   1         73.32        250.34       109.95 o                         
  -6  -7   1         83.49         -5.77       110.95 o                         
  -5  -7   1        136.69        156.77        38.22 o                         
  -4  -7   1        319.69        418.12        37.62 o                         
  -3  -7   1         55.41         51.69        31.22 o                         
  -2  -7   1         65.97         64.79        14.87 o                         
  -1  -7   1        213.86        191.19        14.93 o                         
   0  -7   1         29.09         36.08        13.89 o                         
   1  -7   1         14.92         27.45        18.70 o                         
   2  -7   1         92.86         52.34        29.42 o                         
   3  -7   1        107.79         93.00        16.50 o                         
   4  -7   1         38.42         -1.68        26.94 o                         
   5  -7   1         18.55         19.17        40.42 o                         
   6  -7   1         82.79         68.81        43.60 o                         
   7  -7   1          7.44         58.09        46.67 o                         
   8  -7   1         81.55        177.14        90.43 o                         
  -9  -6   1         41.22         46.17        86.23 o                         
  -8  -6   1        120.13         75.70        75.71 o                         
  -7  -6   1        155.84        201.20        69.99 o                         
  -5  -6   1        194.30        173.95        31.75 o                         
  -4  -6   1        640.10        707.48        41.20 o                         
  -3  -6   1       4411.92       4930.68       169.67 o                         
  -2  -6   1        308.13        327.70        15.60 o                         
  -1  -6   1        826.41       1067.49        37.54 o                         
   0  -6   1        102.04        104.07        14.93 o                         
   1  -6   1        498.84        544.28        33.13 o                         
   2  -6   1          4.34         -3.14        14.00 o                         
   3  -6   1         76.53        112.89        17.61 o                         
   4  -6   1          0.03          9.16        20.78 o                         
   5  -6   1        607.44        651.74        67.70 o                         
   6  -6   1        231.97        197.54        52.40 o                         
   7  -6   1        244.93        270.45        67.79 o                         
   8  -6   1         87.30         93.44        58.25 o                         
  -9  -5   1         14.76         91.93        81.86 o                         
  -8  -5   1         89.95         57.74        71.58 o                         
  -7  -5   1        208.35        296.38        52.95 o                         
  -6  -5   1        889.06       1178.33        68.25 o                         
  -5  -5   1        327.12        320.89        45.57 o                         
  -4  -5   1        634.69        664.53        30.36 o                         
  -3  -5   1       4705.01       5306.86       168.47 o                         
  -2  -5   1        457.63        428.08        18.00 o                         
  -1  -5   1       2663.69       3015.89       100.10 o                         
   0  -5   1        148.79        176.44        13.78 o                         
   1  -5   1        176.48        170.08        17.81 o                         
   2  -5   1        258.24        308.62        27.08 o                         
   3  -5   1        303.70        303.21        40.66 o                         
   4  -5   1        151.06        191.12        24.09 o                         
   5  -5   1          8.30        -26.34        26.34 o                         
   6  -5   1         49.86         37.94        38.57 o                         
   7  -5   1        170.25        151.47        63.59 o                         
   8  -5   1        251.04        374.10        63.97 o                         
   9  -5   1          5.00        -64.87        64.87 o                         
 -10  -4   1         55.41         61.09       254.51 o                         
  -9  -4   1         39.61          1.21       146.67 o                         
  -8  -4   1        114.36         73.48        67.62 o                         
  -7  -4   1        578.90        705.38        61.36 o                         
  -6  -4   1        718.91        840.37        55.41 o                         
  -5  -4   1        878.61        904.44        39.46 o                         
  -4  -4   1       1929.50       2229.17        72.05 o                         
  -3  -4   1       1754.72       1913.21        65.41 o                         
  -2  -4   1       2171.43       2330.69        71.97 o                         
  -1  -4   1        419.66        417.50        18.71 o                         
   0  -4   1       3231.34       2922.54       114.71 o                         
   1  -4   1        703.84        609.97        35.34 o                         
   2  -4   1       1198.89       1023.98        55.11 o                         
   3  -4   1         19.88        -15.51        18.60 o                         
   4  -4   1        379.87        401.78        30.60 o                         
   5  -4   1        171.09        105.56        30.39 o                         
   6  -4   1        203.97        242.27        42.21 o                         
   7  -4   1        230.06        312.74        65.92 o                         
   8  -4   1         14.80         77.83        67.00 o                         
   9  -4   1         23.91         18.31        65.27 o                         
 -10  -3   1         92.98        168.04       164.20 o                         
  -9  -3   1         89.12        151.48       116.74 o                         
  -8  -3   1        167.84        317.61        69.20 o                         
  -7  -3   1          5.98         48.80        45.32 o                         
  -6  -3   1        674.13        929.22        56.27 o                         
  -5  -3   1        615.67        680.38        49.76 o                         
  -4  -3   1        175.74        162.48        15.02 o                         
  -3  -3   1       1540.63       1684.64        51.59 o                         
  -2  -3   1       3119.97       3261.73        99.94 o                         
  -1  -3   1        569.40        514.91        36.75 o                         
   0  -3   1       3140.44       2396.61       225.47 o                         
   1  -3   1        491.72        410.33        46.57 o                         
   2  -3   1       1328.48       1204.02        87.62 o                         
   3  -3   1         42.67         36.89        17.71 o                         
   4  -3   1        153.59        174.33        25.97 o                         
   5  -3   1        127.73        132.36        32.20 o                         
   6  -3   1        156.29        166.08        32.13 o                         
   7  -3   1          4.14         -4.39        32.80 o                         
   8  -3   1         37.10         41.86        62.52 o                         
   9  -3   1         76.32        165.99        79.23 o                         
 -10  -2   1         11.14         38.73       168.76 o                         
  -9  -2   1         14.89        -29.80       126.87 o                         
  -8  -2   1        444.45        428.12        79.61 o                         
  -7  -2   1        634.30        784.40        55.58 o                         
  -6  -2   1         88.42        104.18        27.20 o                         
  -5  -2   1        489.91        530.94        26.24 o                         
  -4  -2   1        842.19        948.88        37.14 o                         
  -3  -2   1      10617.28      11226.57       330.69 o                         
  -2  -2   1        439.86        443.02        17.83 o                         
   1  -2   1        959.46        614.49        44.63 o                         
   2  -2   1        236.61        160.67        22.58 o                         
   3  -2   1        382.29        265.87        81.91 o                         
   4  -2   1         30.07         19.70        18.36 o                         
   5  -2   1        340.05        377.63        36.71 o                         
   6  -2   1         36.57         29.03        29.63 o                         
   7  -2   1         59.13         41.80        33.36 o                         
   8  -2   1          7.74         81.80        65.20 o                         
   9  -2   1         63.49        125.47       143.83 o                         
 -10  -1   1        109.50        264.53       159.50 o                         
  -9  -1   1         50.13        104.61       131.84 o                         
  -8  -1   1         51.29         38.77        48.47 o                         
  -7  -1   1         49.91         12.69        55.06 o                         
  -6  -1   1        318.08        270.96        23.54 o                         
  -5  -1   1       4700.01       5469.61       242.85 o                         
  -4  -1   1       1006.76       1077.77        31.82 o                         
  -3  -1   1       3159.08       3341.64        93.69 o                         
  -2  -1   1        455.70        461.76        18.72 o                         
   3  -1   1        169.92        167.49        20.68 o                         
   4  -1   1         52.57         37.86        20.14 o                         
   5  -1   1        102.05        117.19        23.53 o                         
   6  -1   1         40.79         23.40        29.51 o                         
   7  -1   1         75.57        122.58        33.86 o                         
   8  -1   1         83.36         79.78        39.18 o                         
   9  -1   1          3.69       -144.65       144.65 o                         
 -10   0   1         28.54        144.56       161.76 o                         
  -9   0   1          0.08         93.35       112.10 o                         
  -8   0   1         26.98        -71.01        71.01 o                         
  -7   0   1         15.46        -18.25        58.70 o                         
  -6   0   1        582.94        522.15        28.93 o                         
  -5   0   1        270.99        261.92        16.10 o                         
  -4   0   1        885.40        928.75        27.56 o                         
  -3   0   1         69.83         67.56         6.47 o                         
  -2   0   1      11069.25       9461.55       301.67 o                         
   3   0   1          7.55        -25.54        25.54 o                         
   4   0   1          0.00         16.87        19.80 o                         
   5   0   1         22.27         25.24        21.33 o                         
   6   0   1         67.49         84.16        36.19 o                         
   7   0   1         55.80         72.64        33.51 o                         
   8   0   1          2.04        -12.63        36.88 o                         
 -10   1   1        109.40         63.49       156.10 o                         
  -9   1   1         50.02         53.02        95.69 o                         
  -8   1   1         51.06         67.99        48.89 o                         
  -7   1   1         49.49        128.64        38.13 o                         
  -6   1   1        318.69        325.17        30.51 o                         
  -5   1   1       4701.77       5584.09       163.54 o                         
  -4   1   1       1007.07       1064.23        33.81 o                         
  -3   1   1       3160.96       3338.08        90.12 o                         
  -2   1   1        455.75        438.94        16.88 o                         
   3   1   1        169.58        173.21        37.92 o                         
   4   1   1         52.52         34.21        22.84 o                         
   5   1   1        102.01         63.94        22.45 o                         
   6   1   1         40.81         57.34        25.98 o                         
   7   1   1         75.56         79.63        33.78 o                         
   8   1   1         83.26         36.44        37.31 o                         
   9   1   1          3.65         -3.29       152.60 o                         
 -10   2   1         11.11        -67.72       207.25 o                         
  -9   2   1         14.90          8.59        68.15 o                         
  -8   2   1        444.94        360.84        50.08 o                         
  -7   2   1        633.71        693.42        51.17 o                         
  -6   2   1         88.44        109.71        26.56 o                         
  -5   2   1        490.46        546.23        23.90 o                         
  -4   2   1        841.96        926.22        35.72 o                         
  -3   2   1      10619.94      11659.77       330.82 o                         
  -2   2   1        439.97        429.04        18.24 o                         
  -1   2   1       2172.90       1615.89        79.10 o                         
   1   2   1        961.93        549.32        54.76 o                         
   2   2   1        236.83        162.53        18.98 o                         
   3   2   1        381.21        265.30        36.49 o                         
   4   2   1         30.14         26.86        17.22 o                         
   5   2   1        339.88        373.43        43.89 o                         
   6   2   1         36.62         -2.11        25.26 o                         
   7   2   1         59.09         62.38        32.55 o                         
   8   2   1          7.74       -109.04       110.95 o                         
   9   2   1         63.21        -36.71       141.91 o                         
 -10   3   1         92.95        129.43       121.26 o                         
  -9   3   1         89.15        170.05        71.46 o                         
  -8   3   1        167.25         81.65        63.25 o                         
  -7   3   1          5.93        -36.13        36.13 o                         
  -6   3   1        674.50        726.65        42.19 o                         
  -5   3   1        616.43        639.36        27.27 o                         
  -4   3   1        176.47        193.10        18.62 o                         
  -3   3   1       1540.70       1688.10        52.03 o                         
  -2   3   1       3119.94       3266.41       111.89 o                         
  -1   3   1        569.15        559.05        25.13 o                         
   0   3   1       3138.41       2235.52       229.58 o                         
   1   3   1        491.58        369.45        35.02 o                         
   2   3   1       1329.48       1133.03        64.11 o                         
   3   3   1         42.64          1.37        20.74 o                         
   4   3   1        153.40        141.91        21.52 o                         
   5   3   1        127.63        100.81        22.95 o                         
   6   3   1        156.20        146.88        24.19 o                         
   7   3   1          4.13        -18.18        32.32 o                         
   8   3   1         37.14        -13.57       110.13 o                         
   9   3   1         76.62         98.95        88.07 o                         
 -10   4   1         55.26        -97.53       238.35 o                         
  -9   4   1         39.39        -60.00       118.83 o                         
  -8   4   1        114.51         16.20        63.24 o                         
  -7   4   1        578.00        531.38        53.47 o                         
  -6   4   1        718.85        659.71        40.35 o                         
  -5   4   1        879.16        930.34        50.21 o                         
  -4   4   1       1928.41       2197.30        69.35 o                         
  -3   4   1       1755.34       1955.43        66.00 o                         
  -2   4   1       2168.95       2303.05        76.29 o                         
  -1   4   1        420.14        442.18        19.15 o                         
   0   4   1       3231.64       2743.33       195.75 o                         
   1   4   1        703.82        457.18        52.75 o                         
   2   4   1       1198.47        868.25        70.31 o                         
   3   4   1         19.89         23.40        21.11 o                         
   4   4   1        379.49        415.11        31.98 o                         
   5   4   1        170.99        136.97        26.24 o                         
   6   4   1        203.66        179.01        26.13 o                         
   7   4   1        230.08        256.42        39.32 o                         
   8   4   1         14.75        127.72        79.01 o                         
   9   4   1         23.97        -35.80        73.34 o                         
  -9   5   1         14.68        -74.38        74.38 o                         
  -8   5   1         89.83        101.40        78.29 o                         
  -7   5   1        207.78        156.67        41.42 o                         
  -6   5   1        888.01        937.35        47.55 o                         
  -5   5   1        326.72        360.56        26.63 o                         
  -4   5   1        634.54        731.33        28.86 o                         
  -3   5   1       4706.61       5115.37       178.99 o                         
  -2   5   1        457.72        481.90        21.35 o                         
  -1   5   1       2665.09       2765.96       106.93 o                         
   0   5   1        148.80        128.18        11.38 o                         
   1   5   1        176.40        164.74        18.31 o                         
   2   5   1        258.45        270.46        26.71 o                         
   3   5   1        303.98        243.42        20.44 o                         
   4   5   1        151.01        158.10        21.27 o                         
   5   5   1          8.28         12.30        23.15 o                         
   6   5   1         49.92        110.76        36.43 o                         
   7   5   1        170.29        122.91        48.11 o                         
   8   5   1        250.85        213.79       103.42 o                         
   9   5   1          5.05        -13.07        73.55 o                         
  -9   6   1         41.15        118.92        79.02 o                         
  -8   6   1        119.98        109.84        68.94 o                         
  -7   6   1        156.06        144.11        47.45 o                         
  -5   6   1        194.09        172.91        28.30 o                         
  -4   6   1        640.55        786.06        37.90 o                         
  -3   6   1       4412.64       4935.25       169.58 o                         
  -2   6   1        308.09        332.53        15.37 o                         
  -1   6   1        825.83       1009.79        41.71 o                         
   0   6   1        102.39         93.06        10.11 o                         
   1   6   1        499.59        461.67        26.69 o                         
   2   6   1          4.32         24.62        15.03 o                         
   3   6   1         76.36         56.71        18.65 o                         
   4   6   1          0.03         -0.80        20.46 o                         
   5   6   1        607.11        665.90        47.64 o                         
   6   6   1        231.93        229.76        86.23 o                         
   7   6   1        244.94        280.08        97.97 o                         
   8   6   1         87.37         83.32        60.51 o                         
   9   6   1          1.59       -105.13       105.13 o                         
  -9   7   1         36.36         27.92       116.45 o                         
  -8   7   1        316.81        169.06        75.51 o                         
  -7   7   1         73.41          2.36        66.52 o                         
  -6   7   1         83.74        165.05        51.96 o                         
  -5   7   1        136.38        116.00        31.96 o                         
  -4   7   1        319.64        339.90        40.66 o                         
  -3   7   1         55.33         44.26        16.97 o                         
  -2   7   1         66.48         67.62        15.63 o                         
  -1   7   1        213.75        218.91        30.22 o                         
   0   7   1         28.98         12.81        13.20 o                         
   1   7   1         14.92         10.17        19.47 o                         
   2   7   1         92.67        129.25        21.64 o                         
   3   7   1        107.60         95.01        20.51 o                         
   4   7   1         38.53         96.85        26.51 o                         
   5   7   1         18.38         20.54        30.07 o                         
   6   7   1         82.78         84.86        34.73 o                         
   7   7   1          7.49         32.61        48.44 o                         
   8   7   1         81.81         93.50        99.10 o                         
  -8   8   1         26.26        -74.87        74.87 o                         
  -7   8   1         35.89        276.74       109.64 o                         
  -6   8   1         66.08        153.73        51.02 o                         
  -5   8   1        102.70         75.61        38.80 o                         
  -4   8   1        518.81        513.47        41.65 o                         
  -3   8   1        590.80        566.66        39.31 o                         
  -2   8   1        671.77        663.61        31.62 o                         
  -1   8   1         66.33         48.54        18.66 o                         
   0   8   1        239.92        281.66        28.15 o                         
   1   8   1        260.93        321.76        22.73 o                         
   2   8   1        358.02        352.75        32.51 o                         
   3   8   1          2.21         19.11        17.67 o                         
   4   8   1        246.22        203.90        22.65 o                         
   5   8   1         17.31         12.34        22.10 o                         
   6   8   1        606.18        548.26        68.05 o                         
   7   8   1          2.77         -5.02        46.39 o                         
   8   8   1         95.95         69.39        66.08 o                         
  -8   9   1        128.63        263.48       116.18 o                         
  -7   9   1         86.19        141.03        80.80 o                         
  -6   9   1         17.87         67.14        77.27 o                         
  -5   9   1        206.80        164.18        56.11 o                         
  -4   9   1        275.74        285.40        74.74 o                         
  -3   9   1         60.16         40.85        26.38 o                         
  -2   9   1        189.12        177.27        28.88 o                         
  -1   9   1        858.14        875.59        45.35 o                         
   0   9   1        127.05        122.28        17.44 o                         
   1   9   1        168.35        179.77        21.77 o                         
   2   9   1         44.61         74.07        22.93 o                         
   3   9   1         59.58         35.96        25.05 o                         
   4   9   1        198.71        231.48        27.19 o                         
   5   9   1        194.29        185.72        25.31 o                         
   6   9   1        128.82        135.08        44.46 o                         
   7   9   1         28.22         15.58        49.10 o                         
  -7  10   1          1.44        111.82        84.12 o                         
  -6  10   1        315.58        289.63        77.03 o                         
  -5  10   1          0.37         79.81        51.75 o                         
  -4  10   1        187.40         73.20        48.28 o                         
  -3  10   1        235.89        198.08        36.75 o                         
  -2  10   1        217.92        219.68        33.29 o                         
  -1  10   1         51.90         84.36        30.13 o                         
   0  10   1         95.18        105.84        27.30 o                         
   1  10   1         69.58         73.60        22.53 o                         
   2  10   1         46.90         47.28        25.77 o                         
   3  10   1         37.76         -8.66        27.60 o                         
   4  10   1          2.59         26.34        28.66 o                         
   5  10   1         58.00        108.91        59.36 o                         
   6  10   1         39.24        -65.95        65.95 o                         
   7  10   1         43.83         61.24        91.54 o                         
  -7  11   1        115.73         84.13       106.97 o                         
  -6  11   1        103.23        106.83        78.37 o                         
  -5  11   1        268.83        187.55        69.09 o                         
  -4  11   1        283.32        224.10        53.17 o                         
  -3  11   1          1.19        -22.82        35.88 o                         
  -2  11   1        285.48        260.81        56.01 o                         
  -1  11   1        108.91        124.45        38.61 o                         
   0  11   1        106.23         91.73        34.12 o                         
   1  11   1         44.33         28.27        33.48 o                         
   2  11   1        217.16        255.54        34.51 o                         
   3  11   1         25.92         34.29        33.68 o                         
   4  11   1        320.46        299.17        37.94 o                         
   5  11   1         53.76         12.13        68.61 o                         
   6  11   1         17.12         14.40        64.67 o                         
  -6  12   1         50.63        167.65        96.60 o                         
  -5  12   1         16.03        -10.54        71.33 o                         
  -4  12   1         51.21         -1.66        54.04 o                         
  -3  12   1         79.27         73.86        36.06 o                         
  -2  12   1        145.89        127.99        38.05 o                         
  -1  12   1        131.32        109.87        38.09 o                         
   0  12   1          8.35          0.50        51.72 o                         
   1  12   1         48.55         39.44        47.26 o                         
   2  12   1          5.29         -5.93        38.42 o                         
   3  12   1          1.60        -18.81        60.49 o                         
   4  12   1         15.19         -5.58        55.67 o                         
   5  12   1          9.93         35.68        87.96 o                         
   6  12   1         30.71        -66.37        91.79 o                         
  -5  13   1         71.56         94.43       126.98 o                         
  -4  13   1         36.84        -85.35        85.35 o                         
  -3  13   1        192.76        131.66        45.82 o                         
  -2  13   1         56.51         -3.45        40.57 o                         
  -1  13   1        468.96        408.49        57.58 o                         
   0  13   1         16.22         36.45        51.68 o                         
   1  13   1        236.43        116.71        52.51 o                         
   2  13   1         24.15         68.65        62.53 o                         
   3  13   1         55.12         93.54        37.06 o                         
   4  13   1         53.16         57.12        90.27 o                         
   5  13   1         18.11        116.07        96.43 o                         
  -4  14   1        104.25        129.80       101.33 o                         
  -3  14   1          3.95        -27.95        51.28 o                         
  -2  14   1          3.82        -58.30        58.30 o                         
  -1  14   1         41.61         73.88        53.54 o                         
   0  14   1        169.94        124.91        58.54 o                         
   1  14   1         46.68        123.68        66.28 o                         
   2  14   1        238.47        170.13       128.50 o                         
   3  14   1         16.84        -37.40        91.62 o                         
   4  14   1         44.76         49.90       114.79 o                         
  -3  15   1         11.19        107.16       118.21 o                         
  -2  15   1          7.42        -70.10        83.35 o                         
  -1  15   1         53.03        134.05        67.35 o                         
   0  15   1          6.50        -58.79        98.84 o                         
   1  15   1         28.13         37.22        74.11 o                         
   2  15   1         32.49        -69.93       104.73 o                         
  -2 -15   2          0.53        -53.14        71.55 o                         
  -1 -15   2         24.78        204.10       120.27 o                         
   0 -15   2         75.36        180.54       126.30 o                         
   1 -15   2         33.11         47.67       120.82 o                         
  -4 -14   2         26.17       -149.07       217.53 o                         
  -3 -14   2          9.22         55.66       123.83 o                         
  -2 -14   2        127.77        152.55       131.23 o                         
  -1 -14   2        152.83        135.03        93.01 o                         
   0 -14   2         87.21         61.37       112.05 o                         
   1 -14   2          0.82        129.04       113.42 o                         
   2 -14   2         38.87        113.09        76.81 o                         
   3 -14   2         83.47         29.51        75.04 o                         
  -5 -13   2          2.95        157.47        82.44 o                         
  -4 -13   2         95.84         22.52        85.11 o                         
  -3 -13   2         18.97         -5.47        46.34 o                         
  -2 -13   2         23.71        -53.34        61.36 o                         
  -1 -13   2         13.78        -10.74        66.04 o                         
   0 -13   2        113.64        220.20        76.03 o                         
   1 -13   2         20.82        101.00        79.59 o                         
   2 -13   2         15.75        -45.85        66.54 o                         
   3 -13   2         56.19         23.43        68.65 o                         
   4 -13   2          2.77         50.73        67.79 o                         
  -6 -12   2          5.70        -58.11       105.64 o                         
  -5 -12   2          4.24        106.19        76.67 o                         
  -4 -12   2         80.67         74.08        74.84 o                         
  -3 -12   2        355.05        431.72        52.90 o                         
  -2 -12   2        297.54        276.20        89.23 o                         
  -1 -12   2        443.38        490.55        64.67 o                         
   0 -12   2        256.59        304.46        47.96 o                         
   1 -12   2         34.29        121.47        63.08 o                         
   2 -12   2         77.89         44.11        86.85 o                         
   3 -12   2        112.90         67.94        89.59 o                         
   4 -12   2         26.29         27.79        61.58 o                         
   5 -12   2         73.75        103.96        71.97 o                         
  -7 -11   2          4.46        -48.06       159.85 o                         
  -6 -11   2          8.95         59.73        92.98 o                         
  -5 -11   2         48.94         61.55        73.68 o                         
  -4 -11   2         52.54         85.46        50.95 o                         
  -3 -11   2        136.88         67.16        59.61 o                         
  -2 -11   2        100.33        105.77        42.02 o                         
  -1 -11   2        163.48        199.61        35.96 o                         
   0 -11   2        215.64        173.73        62.38 o                         
   1 -11   2         88.03        105.20        86.02 o                         
   2 -11   2        803.72        737.78       119.45 o                         
   3 -11   2         21.69        -40.27        79.72 o                         
   4 -11   2        184.49        -35.07        86.57 o                         
   5 -11   2          0.15        -66.30        88.49 o                         
   6 -11   2         17.68         25.87        85.42 o                         
  -8 -10   2         12.26       -224.79       224.79 o                         
  -7 -10   2          5.70        -99.59       156.46 o                         
  -6 -10   2          1.03        -68.30        80.09 o                         
  -5 -10   2        115.48        236.87        77.48 o                         
  -4 -10   2         64.88         39.26        46.49 o                         
  -3 -10   2        203.53        253.84        41.37 o                         
  -2 -10   2         95.42        151.81        44.84 o                         
  -1 -10   2         45.48         28.27        25.32 o                         
   0 -10   2        176.77        222.16        36.44 o                         
   1 -10   2        498.39        527.10        89.04 o                         
   2 -10   2        303.30        380.26        87.67 o                         
   3 -10   2       1064.16       1171.18       136.98 o                         
   4 -10   2         72.19         60.40       129.17 o                         
   5 -10   2        202.90         10.41        87.94 o                         
   6 -10   2          4.88         54.24        98.08 o                         
  -8  -9   2        102.05        287.58       220.40 o                         
  -7  -9   2         31.39        -31.92        91.83 o                         
  -6  -9   2         61.78        151.58        80.15 o                         
  -5  -9   2        130.94        187.67        74.17 o                         
  -4  -9   2        219.58        272.10        49.12 o                         
  -3  -9   2        331.04        399.94        32.31 o                         
  -2  -9   2         26.91         10.72        24.21 o                         
  -1  -9   2        199.07        240.42        22.36 o                         
   0  -9   2         52.06         77.95        19.98 o                         
   1  -9   2         32.11         55.23        57.39 o                         
   2  -9   2         63.60         23.29        66.57 o                         
   3  -9   2        398.31        320.85        30.21 o                         
   4  -9   2        226.74        214.54        32.36 o                         
   5  -9   2         49.79         61.55        48.63 o                         
   6  -9   2        211.13        192.32       100.00 o                         
  -9  -8   2          9.61        -31.51       339.16 o                         
  -8  -8   2         36.21       -263.18       320.81 o                         
  -7  -8   2         64.42        351.85        93.67 o                         
  -6  -8   2          8.86        -41.93        73.80 o                         
  -5  -8   2        144.51        127.20        42.82 o                         
  -4  -8   2        235.08        200.87        22.30 o                         
  -3  -8   2         20.45         -6.18        17.54 o                         
  -2  -8   2        149.78        181.60        20.45 o                         
  -1  -8   2        106.66        118.64        19.17 o                         
   0  -8   2        287.81        306.65        35.67 o                         
   1  -8   2        377.64        479.07        52.69 o                         
   2  -8   2        774.31        871.16        71.09 o                         
   3  -8   2        254.36        225.92        40.03 o                         
   4  -8   2        213.83        246.34        32.57 o                         
   5  -8   2         17.80         42.51        90.27 o                         
   6  -8   2         73.03         63.01        96.43 o                         
  -9  -7   2         21.14        -53.28       214.60 o                         
  -8  -7   2         38.94        -69.14       228.07 o                         
  -7  -7   2         45.49         31.71        84.29 o                         
  -6  -7   2         24.50        -49.18        49.18 o                         
  -5  -7   2        215.72        207.83        32.22 o                         
  -4  -7   2        272.56        320.24        38.39 o                         
  -3  -7   2         62.00         42.54        15.92 o                         
  -2  -7   2        217.52        247.21        19.07 o                         
  -1  -7   2         20.76         29.99        33.97 o                         
   1  -7   2         12.03          4.60        29.39 o                         
   2  -7   2         81.50         30.52        32.54 o                         
   3  -7   2        205.94        190.40        64.11 o                         
   4  -7   2         87.11        125.05        34.54 o                         
   5  -7   2        183.19        172.61        45.68 o                         
  -9  -6   2         87.29         -0.37       214.01 o                         
  -8  -6   2        126.60        179.03       304.78 o                         
  -7  -6   2         19.70         19.89        79.90 o                         
  -6  -6   2         44.81         49.12        48.68 o                         
  -5  -6   2        269.52        336.79        31.40 o                         
  -4  -6   2          9.73        -14.95        19.33 o                         
  -3  -6   2        589.69        736.67        40.40 o                         
  -2  -6   2        178.56        184.21        17.80 o                         
  -1  -6   2        144.98        145.15        28.81 o                         
   0  -6   2         87.32        141.99        34.38 o                         
   1  -6   2       1497.41       1441.04        87.50 o                         
   2  -6   2        477.66        469.38        40.43 o                         
   3  -6   2        353.13        427.56        42.35 o                         
   4  -6   2         65.43         34.25        66.02 o                         
   5  -6   2         51.06         63.83        78.35 o                         
  -9  -5   2         97.68        144.54       284.92 o                         
  -8  -5   2         97.08        -49.65       168.72 o                         
  -7  -5   2        123.13         74.80        55.83 o                         
  -6  -5   2        174.11        184.89        38.67 o                         
  -5  -5   2        437.09        466.22        33.07 o                         
  -4  -5   2        409.93        394.17        24.33 o                         
  -3  -5   2        606.79        622.46        29.39 o                         
  -2  -5   2        155.40        188.64        21.43 o                         
  -1  -5   2        107.37         93.71        35.20 o                         
   0  -5   2         34.39          7.89        25.73 o                         
   1  -5   2       1753.74       1970.88       203.01 o                         
 -10  -4   2         16.50        140.27       289.85 o                         
  -9  -4   2        100.41        153.25       209.61 o                         
  -8  -4   2        365.19        412.39       294.65 o                         
  -7  -4   2        163.54        135.86        62.07 o                         
  -6  -4   2        734.21        766.60        59.50 o                         
  -5  -4   2        150.03        152.87        22.82 o                         
  -4  -4   2        646.10        721.45        37.76 o                         
  -3  -4   2        209.77        249.83        23.65 o                         
  -2  -4   2        602.38        621.07        77.26 o                         
 -10  -3   2         24.59        -27.67       335.60 o                         
  -9  -3   2        193.68        237.65       151.20 o                         
  -8  -3   2        197.26        160.44       103.56 o                         
  -7  -3   2        732.45        756.57        63.83 o                         
  -6  -3   2        220.72        267.13        49.41 o                         
  -5  -3   2        328.23        360.69        25.36 o                         
  -4  -3   2       1493.79       1592.60        62.21 o                         
  -3  -3   2        334.64        274.66        24.55 o                         
 -10  -2   2         98.07        -94.52       186.29 o                         
  -9  -2   2        151.80        -93.98       113.11 o                         
  -8  -2   2        196.26        237.68       119.98 o                         
  -7  -2   2        234.17        186.68        46.53 o                         
  -6  -2   2         56.46         40.68        19.30 o                         
  -5  -2   2        355.57        341.80        23.20 o                         
  -4  -2   2         48.38         32.81        11.68 o                         
  -3  -2   2       1270.88       1058.52        49.49 o                         
 -10  -1   2          0.28        186.67       208.62 o                         
  -9  -1   2         38.28       -102.32       131.91 o                         
  -8  -1   2         32.12         22.81        45.34 o                         
  -7  -1   2        736.27        715.00        60.67 o                         
  -6  -1   2         48.68         18.34        18.44 o                         
  -5  -1   2        142.54        150.50        14.72 o                         
  -4  -1   2        268.32        282.64        21.22 o                         
  -3  -1   2       1767.01       1472.37        90.42 o                         
 -10   0   2        293.09        258.29       160.11 o                         
  -9   0   2          1.80         27.72        54.87 o                         
  -8   0   2         21.62        -10.41        46.16 o                         
  -7   0   2          7.17        -34.00        34.00 o                         
  -6   0   2          0.35        -17.88        19.37 o                         
  -5   0   2         33.92         28.97        17.49 o                         
  -4   0   2        506.99        538.21        24.18 o                         
  -3   0   2          3.19          6.31        14.66 o                         
 -10   1   2          0.27         -0.60       166.43 o                         
  -9   1   2         38.13         37.74        57.08 o                         
  -8   1   2         32.09         14.63        69.80 o                         
  -7   1   2        735.88        702.91        51.61 o                         
  -6   1   2         48.67         55.86        21.79 o                         
  -5   1   2        142.08        163.37        14.39 o                         
  -4   1   2        268.51        259.38        15.41 o                         
  -3   1   2       1767.20       1565.35        90.47 o                         
 -10   2   2         98.11        119.23       108.49 o                         
  -9   2   2        152.22         30.90        75.49 o                         
  -8   2   2        196.31        133.17        48.23 o                         
  -7   2   2        233.34        238.71        38.32 o                         
  -6   2   2         56.24         59.42        21.62 o                         
  -5   2   2        356.09        358.32        18.16 o                         
  -4   2   2         48.46         50.05        11.51 o                         
  -3   2   2       1270.06       1133.74        67.00 o                         
 -10   3   2         24.54         90.06        79.35 o                         
  -9   3   2        193.59         -1.80        70.81 o                         
  -8   3   2        197.16        193.41        62.01 o                         
  -7   3   2        732.64        709.91        56.96 o                         
  -6   3   2        220.72        162.12        25.91 o                         
  -5   3   2        328.25        335.82        22.62 o                         
  -4   3   2       1494.44       1486.36        49.25 o                         
  -3   3   2        334.82        250.67        24.26 o                         
  -2   3   2       1231.20        830.92        91.50 o                         
 -10   4   2         16.54          8.68        85.39 o                         
  -9   4   2        100.24         84.25        91.98 o                         
  -8   4   2        365.26        243.91        74.82 o                         
  -7   4   2        163.05        119.35        35.63 o                         
  -6   4   2        734.05        664.11        40.90 o                         
  -5   4   2        150.23        156.35        28.04 o                         
  -4   4   2        645.77        727.18        34.37 o                         
  -3   4   2        209.85        260.13        26.75 o                         
  -2   4   2        601.07        630.93        79.72 o                         
  -9   5   2         97.68         70.84        76.38 o                         
  -8   5   2         97.19         87.95        74.24 o                         
  -7   5   2        123.35        123.90        34.38 o                         
  -6   5   2        173.81        192.95        30.42 o                         
  -5   5   2        437.34        518.10        32.87 o                         
  -4   5   2        409.29        380.03        24.33 o                         
  -3   5   2        606.72        722.09        35.23 o                         
  -1   5   2        107.30         93.97        41.09 o                         
   0   5   2         34.47         73.15        40.00 o                         
  -9   6   2         87.13        158.07        79.92 o                         
  -8   6   2        127.07         83.31        70.29 o                         
  -7   6   2         19.90         -0.42        39.33 o                         
  -6   6   2         44.92         26.61        49.53 o                         
  -5   6   2        270.27        300.29        28.58 o                         
  -4   6   2          9.73         28.00        21.65 o                         
  -3   6   2        589.86        703.53        35.94 o                         
  -2   6   2        178.64        204.94        17.60 o                         
  -1   6   2        144.73        170.56        34.55 o                         
   0   6   2         87.08        142.73        56.98 o                         
   1   6   2       1496.32       1262.13       279.44 o                         
   2   6   2        477.65        376.47        48.40 o                         
   3   6   2        352.65        277.17        52.32 o                         
   4   6   2         65.39         42.19        65.20 o                         
   5   6   2         51.06        192.32        64.65 o                         
  -9   7   2         21.29         88.65        83.10 o                         
  -8   7   2         39.07        -13.86        77.99 o                         
  -7   7   2         45.40         36.86        47.17 o                         
  -6   7   2         24.34         62.72        76.38 o                         
  -5   7   2        215.89        277.51        46.88 o                         
  -4   7   2        272.91        283.14        24.46 o                         
  -3   7   2         62.19         68.73        18.21 o                         
  -2   7   2        217.36        185.91        27.62 o                         
  -1   7   2         20.69        -14.82        28.00 o                         
   0   7   2        573.74        615.05       146.30 o                         
   1   7   2         12.01        -27.98        27.98 o                         
   2   7   2         81.62         76.74        32.45 o                         
   3   7   2        205.84        130.89        43.67 o                         
   4   7   2         87.24        113.72        37.87 o                         
   5   7   2        182.99        111.11        43.67 o                         
  -8   8   2         36.25         75.31        84.39 o                         
  -7   8   2         64.25         22.32        49.35 o                         
  -6   8   2          8.80         41.70        41.04 o                         
  -5   8   2        144.59        118.13        31.14 o                         
  -4   8   2        235.02        213.25        21.50 o                         
  -3   8   2         20.34         36.23        19.33 o                         
  -2   8   2        150.19        160.56        20.43 o                         
  -1   8   2        106.55         76.43        20.77 o                         
   0   8   2        288.05        252.16        34.95 o                         
   1   8   2        377.74        359.57        73.31 o                         
   2   8   2        773.10        672.92        53.98 o                         
   3   8   2        254.56        164.09       121.36 o                         
   4   8   2        213.58         46.02        62.57 o                         
   5   8   2         17.73         10.23        41.19 o                         
   6   8   2         73.18        -73.15        73.42 o                         
  -8   9   2        102.03         16.11        87.84 o                         
  -7   9   2         31.34        -46.00        58.65 o                         
  -6   9   2         61.71          0.35        45.65 o                         
  -5   9   2        130.77        165.54        44.83 o                         
  -4   9   2        219.24        223.79        26.93 o                         
  -3   9   2        330.63        345.97        29.90 o                         
  -2   9   2         26.91         77.81        25.46 o                         
  -1   9   2        199.41        223.23        21.91 o                         
   0   9   2         51.95         33.77        22.87 o                         
   1   9   2         32.55         36.60        31.67 o                         
   2   9   2         63.48        -16.31       110.68 o                         
   3   9   2        398.47        389.60        74.78 o                         
   4   9   2        226.99        210.97        51.77 o                         
   5   9   2         49.95         61.92        34.05 o                         
   6   9   2        211.35        237.52        91.23 o                         
  -8  10   2         12.23       -143.01       195.61 o                         
  -7  10   2          5.64         98.37        92.99 o                         
  -6  10   2          1.03         21.86        58.23 o                         
  -5  10   2        115.25        168.50        84.91 o                         
  -4  10   2         64.88        -37.98        46.73 o                         
  -3  10   2        203.56        249.72        41.60 o                         
  -2  10   2         95.53         89.45        30.65 o                         
  -1  10   2         45.65        -21.88        28.09 o                         
   0  10   2        176.52        177.21        31.81 o                         
   1  10   2        498.63        335.71        66.98 o                         
   2  10   2        303.77        172.93        54.97 o                         
   3  10   2       1064.30       1052.46       223.96 o                         
   4  10   2         72.07         55.82        48.96 o                         
   5  10   2        202.97        156.33        53.25 o                         
   6  10   2          4.88        132.32        89.04 o                         
  -7  11   2          4.44         53.44       104.31 o                         
  -6  11   2          9.02         64.50        68.36 o                         
  -5  11   2         48.90        -68.22        76.45 o                         
  -4  11   2         52.37         47.32        77.06 o                         
  -3  11   2        136.81         73.24        44.85 o                         
  -2  11   2        100.16         96.55        53.31 o                         
  -1  11   2        163.49        179.62        25.06 o                         
   0  11   2        214.98        286.29        49.94 o                         
   1  11   2         88.18         90.83       111.09 o                         
   2  11   2        802.87        789.83       110.41 o                         
   3  11   2         21.69        -10.04        61.00 o                         
   4  11   2        184.52        114.57        77.67 o                         
   5  11   2          0.15          0.66        66.72 o                         
   6  11   2         17.67         39.62       119.73 o                         
  -6  12   2          5.73        -20.18        67.71 o                         
  -5  12   2          4.20         75.72        64.23 o                         
  -4  12   2         80.56        -92.79       198.07 o                         
  -3  12   2        355.00        291.48        54.67 o                         
  -2  12   2        297.47        370.07        55.85 o                         
  -1  12   2        443.60        470.56        58.05 o                         
   0  12   2        256.42        264.20        50.12 o                         
   1  12   2         34.27         72.31        55.35 o                         
   2  12   2         78.17        127.80        68.22 o                         
   3  12   2        112.87        114.60        69.36 o                         
   4  12   2         26.30        -29.50        56.70 o                         
   5  12   2         73.76        115.73        61.04 o                         
  -5  13   2          2.92         20.22        68.12 o                         
  -4  13   2         95.86         52.98        63.69 o                         
  -3  13   2         19.04        -28.53       104.31 o                         
  -2  13   2         23.67        116.13        76.97 o                         
  -1  13   2         13.74        -19.85        61.11 o                         
   0  13   2        113.67        188.81        65.44 o                         
   1  13   2         21.01        -53.77        61.01 o                         
   2  13   2         15.80         38.77        62.29 o                         
   3  13   2         56.25         27.80        63.21 o                         
   4  13   2          2.78         29.36        63.19 o                         
  -4  14   2         26.29          7.74        74.28 o                         
  -3  14   2          9.27         20.38        54.97 o                         
  -2  14   2        127.97        319.42       141.50 o                         
  -1  14   2        153.22        108.24        82.26 o                         
   0  14   2         87.07        164.48       139.58 o                         
   1  14   2          0.81         50.51        89.89 o                         
   2  14   2         38.89        -14.02        68.00 o                         
   3  14   2         83.60         54.54        80.59 o                         
  -2  15   2          0.53         22.62       103.97 o                         
  -1  15   2         24.72        -25.75       152.60 o                         
   0  15   2         75.54        132.50        94.41 o                         
   1  15   2         33.12        135.39       124.79 o                         
  -1 -15   3          3.29       -103.01       117.80 o                         
   0 -15   3          5.43        -40.27       129.04 o                         
  -3 -14   3         22.16        -44.38        84.65 o                         
  -2 -14   3         55.93        119.45       102.74 o                         
  -1 -14   3         35.98        -11.27        78.06 o                         
   0 -14   3          8.84         -5.24        81.44 o                         
   1 -14   3         25.24         18.13        74.00 o                         
  -3 -13   3        236.04        247.11        86.57 o                         
  -2 -13   3         36.89         50.74        67.96 o                         
  -1 -13   3        129.04        189.41       233.96 o                         
   0 -13   3         23.13         12.33       107.67 o                         
   1 -13   3         26.93          5.75       101.09 o                         
  -6 -12   3         24.45       -273.69       278.89 o                         
  -4 -12   3          5.86        -49.31        58.35 o                         
  -3 -12   3        489.76        678.37        92.93 o                         
  -2 -12   3        159.80        256.21       108.88 o                         
  -1 -12   3         85.44         30.93        34.39 o                         
   1 -12   3         14.33         -4.11        88.49 o                         
  -7 -11   3         19.59        104.51        95.22 o                         
  -6 -11   3         25.45        130.68       104.11 o                         
  -4 -11   3         23.37        -13.63        42.36 o                         
  -3 -11   3        139.83        139.65        47.77 o                         
  -2 -11   3         95.06         54.00        37.28 o                         
  -1 -11   3         12.68         13.71        34.74 o                         
   0 -11   3        573.41        534.81        57.81 o                         
   1 -11   3         63.89         91.50        96.43 o                         
  -8 -10   3         33.23        -24.00       137.49 o                         
  -7 -10   3          6.70        -22.47        87.16 o                         
  -6 -10   3         78.33         22.69        67.28 o                         
  -5 -10   3         51.70         59.04        62.64 o                         
  -4 -10   3          4.93          4.68        31.05 o                         
  -3 -10   3         85.16         60.41        35.71 o                         
  -2 -10   3        177.26        182.92        39.46 o                         
  -1 -10   3        119.97        158.54        41.87 o                         
   0 -10   3          2.07        -73.15        76.16 o                         
  -8  -9   3          8.67         74.30       224.92 o                         
  -7  -9   3         13.65       -106.96       106.96 o                         
  -6  -9   3         42.05         60.55        60.44 o                         
  -5  -9   3        100.52         47.37        35.10 o                         
  -4  -9   3         21.45         10.62        36.20 o                         
  -3  -9   3        259.45        363.88        37.78 o                         
  -2  -9   3         19.88         48.35        38.11 o                         
  -1  -9   3        776.58        834.80        80.59 o                         
  -9  -8   3          3.26        -55.89       320.53 o                         
  -8  -8   3         26.17        -98.67        98.67 o                         
  -7  -8   3          1.26        -20.98        58.48 o                         
  -6  -8   3        107.34         95.74        42.91 o                         
  -5  -8   3         15.41         22.13        34.80 o                         
  -4  -8   3        179.55        187.01        34.28 o                         
  -3  -8   3        123.76         86.59        35.84 o                         
  -2  -8   3         19.18         70.72        30.33 o                         
  -9  -7   3          0.01        192.62       210.29 o                         
  -8  -7   3          1.68        -37.82        73.89 o                         
  -7  -7   3        207.82        163.62        61.04 o                         
  -6  -7   3        266.46        346.78        45.56 o                         
  -5  -7   3        173.58        160.81        35.33 o                         
  -4  -7   3        798.71        892.75        54.10 o                         
  -3  -7   3         30.80         69.49        40.66 o                         
  -9  -6   3         14.00        -71.24       198.32 o                         
  -8  -6   3         41.24         24.63        62.68 o                         
  -7  -6   3        142.21        108.11        62.99 o                         
  -6  -6   3        237.53        334.31        45.13 o                         
  -5  -6   3        253.15        198.11        43.23 o                         
  -3  -6   3        392.11        494.50        75.89 o                         
  -9  -5   3         28.31        -43.55       170.75 o                         
  -8  -5   3         65.53         72.08        65.75 o                         
  -7  -5   3        164.70        183.82        55.97 o                         
  -6  -5   3        114.76        138.40        39.64 o                         
  -5  -5   3        151.90        137.30        25.65 o                         
  -4  -5   3         43.90          7.75        34.65 o                         
 -10  -4   3        101.00        112.92       208.52 o                         
  -9  -4   3          6.46        -82.50        82.50 o                         
  -8  -4   3         80.32        154.98        82.53 o                         
  -7  -4   3         11.36         51.93        51.16 o                         
  -6  -4   3         50.06         91.20        36.81 o                         
  -5  -4   3        181.45        181.18        30.06 o                         
  -4  -4   3        298.12        346.45        55.75 o                         
 -10  -3   3         11.57        139.63       217.66 o                         
  -9  -3   3         59.85        123.49        79.02 o                         
  -8  -3   3        211.42        203.97        60.56 o                         
  -7  -3   3        308.24        288.90        44.51 o                         
  -6  -3   3         91.60         82.20        24.14 o                         
  -5  -3   3         50.00         32.12        22.14 o                         
  -4  -3   3        150.83        148.76        50.96 o                         
 -10  -2   3        142.68        275.14       201.50 o                         
  -9  -2   3         61.67         64.38        82.01 o                         
  -8  -2   3        143.41        201.47        57.01 o                         
  -7  -2   3          1.80         15.44        27.07 o                         
  -6  -2   3         31.67         13.61        36.10 o                         
  -5  -2   3        359.83        350.97        38.52 o                         
 -10  -1   3        115.21         25.88       167.79 o                         
  -9  -1   3        142.82        106.26        56.98 o                         
  -8  -1   3         56.28         59.75        32.08 o                         
  -7  -1   3        175.40        182.14        47.54 o                         
  -6  -1   3          8.95         35.87        20.89 o                         
  -5  -1   3        347.15        286.80        31.67 o                         
 -10   0   3         18.92         -3.84       260.26 o                         
  -9   0   3        148.17        162.81        46.30 o                         
  -8   0   3         15.76         40.58        28.85 o                         
  -7   0   3         93.15        132.10        28.81 o                         
  -6   0   3         74.23         57.88        20.48 o                         
  -5   0   3         63.40         61.40        29.15 o                         
 -10   1   3        115.36        174.56        83.76 o                         
  -9   1   3        142.72        184.12        49.56 o                         
  -8   1   3         56.17         80.86        34.08 o                         
  -7   1   3        175.36        188.97        31.31 o                         
  -6   1   3          8.90         18.35        19.84 o                         
  -5   1   3        347.64        347.01        33.63 o                         
 -10   2   3        142.67         53.99        88.18 o                         
  -9   2   3         61.78        181.90        76.79 o                         
  -8   2   3        143.56        147.91        37.18 o                         
  -7   2   3          1.80        -18.74        31.72 o                         
  -6   2   3         31.75         -0.98        26.12 o                         
  -5   2   3        360.22        401.38        36.30 o                         
 -10   3   3         11.57          8.22        90.99 o                         
  -9   3   3         59.78         59.28        61.97 o                         
  -8   3   3        211.72        232.19        62.57 o                         
  -7   3   3        307.81        381.04        44.16 o                         
  -6   3   3         91.54         64.56        20.57 o                         
  -5   3   3         50.04        125.29        48.77 o                         
  -4   3   3        150.54         97.45        36.71 o                         
 -10   4   3        101.32        145.03        97.11 o                         
  -9   4   3          6.38        -21.48        67.24 o                         
  -8   4   3         80.34        154.88        76.25 o                         
  -7   4   3         11.41        -46.74        51.59 o                         
  -6   4   3         50.08         70.50        30.01 o                         
  -5   4   3        181.42        170.91        32.74 o                         
  -4   4   3        298.31        298.66        63.49 o                         
  -9   5   3         28.44         -3.84       102.74 o                         
  -8   5   3         65.59        105.18        79.90 o                         
  -7   5   3        164.98        175.11        60.58 o                         
  -6   5   3        114.73         91.98        36.04 o                         
  -5   5   3        151.56        136.61        30.89 o                         
  -4   5   3         43.94         79.74        34.65 o                         
  -9   6   3         14.00        -46.85       111.50 o                         
  -8   6   3         41.45        143.87        70.04 o                         
  -7   6   3        142.05         90.56        57.97 o                         
  -6   6   3        237.58        228.47        37.74 o                         
  -5   6   3        253.37        241.95        68.90 o                         
  -4   6   3        250.34        279.17        82.19 o                         
  -3   6   3        392.03        411.76        74.24 o                         
  -9   7   3          0.01         70.41       119.72 o                         
  -8   7   3          1.63         17.80        69.39 o                         
  -7   7   3        207.44        237.40        46.32 o                         
  -6   7   3        266.11        275.60        69.37 o                         
  -5   7   3        173.79        174.18       111.64 o                         
  -4   7   3        799.17        819.37        58.05 o                         
  -3   7   3         30.86         36.33        36.54 o                         
  -8   8   3         26.09          0.71        71.38 o                         
  -7   8   3          1.27        -39.17        43.15 o                         
  -6   8   3        107.13        131.09        37.35 o                         
  -5   8   3         15.42         18.66        59.20 o                         
  -4   8   3        179.84        170.61        30.48 o                         
  -3   8   3        123.67        119.38        38.84 o                         
  -2   8   3         19.07         -5.08        27.13 o                         
  -8   9   3          8.65        -71.71        76.49 o                         
  -7   9   3         13.70         61.75       100.83 o                         
  -6   9   3         41.86         46.90        39.95 o                         
  -5   9   3        100.53        110.68        48.68 o                         
  -4   9   3         21.53         73.74        45.63 o                         
  -3   9   3        260.40        274.48        39.52 o                         
  -2   9   3         19.98        -30.53        37.98 o                         
  -1   9   3        776.94        836.95       110.13 o                         
  -7  10   3          6.65        -44.07        92.20 o                         
  -6  10   3         78.16          1.20        75.92 o                         
  -5  10   3         51.82        141.36       158.35 o                         
  -4  10   3          4.96         23.62        33.00 o                         
  -3  10   3         85.20         78.31        40.38 o                         
  -2  10   3        177.15        226.69        53.98 o                         
  -1  10   3        119.39        120.17        51.80 o                         
   0  10   3          2.11        124.65        58.90 o                         
  -7  11   3         19.58        -23.93        88.94 o                         
  -6  11   3         25.41        102.60        87.18 o                         
  -5  11   3        127.73        162.73       166.57 o                         
  -4  11   3         23.61         29.77        46.52 o                         
  -3  11   3        139.67        172.31        50.49 o                         
  -2  11   3         95.50         55.90        68.52 o                         
  -1  11   3         12.71         20.79        42.73 o                         
   0  11   3        573.98        586.40        89.46 o                         
  -4  12   3          5.83         -1.85        55.01 o                         
  -3  12   3        489.97        537.18        76.66 o                         
  -2  12   3        159.63        161.39        61.52 o                         
  -1  12   3         85.33        103.52        88.08 o                         
   0  12   3        250.45        243.83       102.74 o                         
   1  12   3         14.37         32.88        80.82 o                         
  -3  13   3        236.00        311.56       118.63 o                         
  -2  13   3         36.93         -7.20        74.96 o                         
  -1  13   3        128.94        187.74        81.95 o                         
   0  13   3         23.06        177.80       101.37 o                         
   1  13   3         26.97         62.46        92.32 o                         
  -3  14   3         22.18        160.54       112.87 o                         
  -2  14   3         55.99        191.77       130.13 o                         
  -1  14   3         36.03        -18.10        88.77 o                         
   0  14   3          8.87         44.15        85.19 o                         
   1  14   3         25.27         50.20        80.78 o                         
  -1  15   3          3.31       -148.21       148.21 o                         
   0  15   3          5.45         48.64       185.75 o                         
  -6 -12   4         25.81        192.05       143.83 o                         
  -7 -11   4         13.62         -4.66       139.17 o                         
  -6 -11   4         27.19        -40.00       132.60 o                         
  -5 -11   4         26.13        109.31       121.36 o                         
  -7 -10   4         49.48        -26.03       130.68 o                         
  -6 -10   4         16.55          9.59       120.54 o                         
  -5 -10   4        301.72        435.32       115.06 o                         
  -8  -9   4         57.58        111.50       122.46 o                         
  -7  -9   4         54.99        -55.07       115.61 o                         
  -6  -9   4        129.86        166.84       103.83 o                         
  -5  -9   4        248.08        364.37        97.80 o                         
  -8  -8   4         46.67         55.84       101.69 o                         
  -7  -8   4          6.61         -0.82        99.17 o                         
  -6  -8   4        330.55        386.83        98.35 o                         
  -9  -7   4         37.97         86.54       131.28 o                         
  -8  -7   4         32.31        224.02       399.71 o                         
  -7  -7   4        151.01        153.14        95.06 o                         
  -9  -6   4         85.96        -24.64       192.73 o                         
  -8  -6   4         63.64         84.71       170.81 o                         
  -6  -6   4        327.48        351.22        83.56 o                         
  -9  -5   4         20.65        -70.80        97.86 o                         
  -8  -5   4          8.17         90.87       120.41 o                         
  -7  -5   4         53.26        100.41        74.31 o                         
 -10  -4   4         25.98       -106.02       267.93 o                         
  -9  -4   4         51.31         45.53        97.71 o                         
  -8  -4   4        111.54         -0.13       174.79 o                         
  -7  -4   4        138.13        102.35       115.20 o                         
 -10  -3   4          1.79         -2.00        98.46 o                         
  -9  -3   4          5.91         -2.88        63.94 o                         
  -8  -3   4          8.12         36.20        41.68 o                         
  -7  -3   4         33.99         22.19        67.67 o                         
 -10  -2   4         26.18        135.75        97.21 o                         
  -9  -2   4         28.44         64.54        60.85 o                         
  -8  -2   4         54.35         29.18        45.40 o                         
 -10  -1   4          8.91        129.69       164.98 o                         
  -9  -1   4          3.52          2.75        49.11 o                         
  -8  -1   4         20.55         14.35        29.77 o                         
 -10   0   4          6.80          5.29        98.91 o                         
  -9   0   4          8.96         -5.35        31.97 o                         
  -8   0   4         90.62         57.50        29.61 o                         
 -10   1   4          8.86        205.20       128.21 o                         
  -9   1   4          3.52        -28.88        36.67 o                         
  -8   1   4         20.52        -22.30        45.11 o                         
 -10   2   4         26.18         -1.35       109.09 o                         
  -9   2   4         28.40         19.43        63.17 o                         
  -8   2   4         54.21         11.47        52.75 o                         
 -10   3   4          1.81        -40.17       105.29 o                         
  -9   3   4          5.99        -60.95        90.55 o                         
  -8   3   4          8.12         32.45        46.31 o                         
  -7   3   4         34.00         94.24       123.01 o                         
  -9   4   4         51.15       -169.03       169.03 o                         
  -8   4   4        111.48        148.21       145.47 o                         
  -7   4   4        138.08        188.21       134.52 o                         
  -9   5   4         20.58        214.51       177.80 o                         
  -8   5   4          8.23        -37.81       149.31 o                         
  -9   6   4         85.68        253.96       179.72 o                         
  -8   6   4         63.61        123.01       156.43 o                         
  -9   7   4         37.87       -226.29       226.29 o                         
  -8   7   4         32.27        -86.57       169.58 o                         
  -7   7   4        151.17        173.14       142.46 o                         
  -8   8   4         46.75         72.60       179.17 o                         
  -7   8   4          6.63        -61.37       160.82 o                         
  -6   8   4        330.70        163.83       130.68 o                         
  -8   9   4         57.54         20.82       188.49 o                         
  -7   9   4         54.97        -21.37       173.14 o                         
  -6   9   4        129.74         95.61       149.31 o                         
  -5   9   4        248.44        297.80        57.26 o                         
  -7  10   4         49.54        166.57       185.20 o                         
  -6  10   4         16.47        193.96       179.72 o                         
  -5  10   4        302.50        155.34       149.86 o                         
  -7  11   4         13.55        202.46       217.53 o                         
  -6  11   4         27.18        -34.52       190.95 o                         
  -5  11   4         26.25         40.00       161.91 o                         
                                                                                
