# Supplementary material for: Form (III) of artemisinin: discovery and crystallographic characterization of a new high-pressure polymorph
Source: Acta Crystallogr B Struct Sci Cryst Eng Mater. 2026 May 11;82(Pt 3):316–29. doi: 10.1107/S205252062600291X (PMC13238485; doi:10.1107/S205252062600291X)
Supplement: Supplementary file 9 [file b-82-00316-FormIII_2sup9.hkl]

data_FormIII_2                                                                  
_shelx_title ' ART_L5_3_BF in P2(1)'                                            
_shelx_refln_list_code          4                                               
_shelx_F_calc_maximum      155.85                                               
_exptl_crystal_F_000       608.00                                               
_reflns_d_resolution_high  0.8957                                               
                                                                                
loop_                                                                           
 _space_group_symop_operation_xyz                                               
 'x, y, z'                                                                      
 '-x, y+1/2, -z'                                                                
                                                                                
_cell_length_a     9.1858                                                       
_cell_length_b    13.9266                                                       
_cell_length_c     9.4691                                                       
_cell_angle_alpha  90.000                                                       
_cell_angle_beta  104.429                                                       
_cell_angle_gamma  90.000                                                       
                                                                                
_shelx_F_squared_multiplier     1.000                                           
                                                                                
loop_                                                                           
 _refln_index_h                                                                 
 _refln_index_k                                                                 
 _refln_index_l                                                                 
 _refln_F_squared_calc                                                          
 _refln_F_squared_meas                                                          
 _refln_F_squared_sigma                                                         
 _refln_observed_status                                                         
   2 -14   0        227.60         77.32       336.61 o                         
   3 -14   0         74.05         -0.24       381.49 o                         
   4 -14   0         97.07        587.61       473.94 o                         
   1 -13   0          1.19       -201.97       266.12 o                         
   2 -13   0         50.85        156.35       323.93 o                         
   3 -13   0         54.92        801.04       388.57 o                         
   4 -13   0        182.77         31.47       414.91 o                         
   5 -13   0        129.83       -413.20       418.57 o                         
   1 -12   0        249.89        365.88       282.46 o                         
   2 -12   0         81.15        -58.92       334.05 o                         
   3 -12   0          0.15        215.84       303.32 o                         
   4 -12   0         42.09        305.63       378.81 o                         
   5 -12   0        111.31        656.39       402.23 o                         
   6 -12   0         41.92        146.84       398.81 o                         
   1 -11   0         85.78       -155.62       266.36 o                         
   2 -11   0         19.91        -92.72        92.72 o                         
   3 -11   0         53.71        -76.28       208.07 o                         
   4 -11   0         36.71         -0.43        75.41 o                         
   5 -11   0         73.33         66.10       103.99 o                         
   6 -11   0         97.67        123.43       220.75 o                         
   0 -10   0        430.23        197.86       188.92 o                         
   1 -10   0        351.21        313.69       137.00 o                         
   2 -10   0        146.68        118.63        71.42 o                         
   3 -10   0          5.23        -67.00        67.00 o                         
   4 -10   0         28.81        -17.90        82.14 o                         
   5 -10   0         13.90         26.33        78.49 o                         
   6 -10   0        109.61        100.28        90.19 o                         
   7 -10   0         25.98        -53.08       115.02 o                         
   1  -9   0        295.53        530.16       112.70 o                         
   2  -9   0        148.02        156.58        44.25 o                         
   3  -9   0         43.01         23.93        36.34 o                         
   4  -9   0         75.10        -36.49        53.29 o                         
   5  -9   0        126.35         51.87       120.20 o                         
   6  -9   0         67.42        -12.69        84.57 o                         
   7  -9   0        116.20        -86.32        94.07 o                         
   8  -9   0         40.40        -11.16       117.74 o                         
   0  -8   0        325.03         32.44       314.90 o                         
   1  -8   0        417.43        302.91       116.49 o                         
   2  -8   0         82.75         65.04       100.81 o                         
   3  -8   0        592.18        769.98       227.68 o                         
   4  -8   0         50.82        113.57        44.71 o                         
   5  -8   0          0.35        -49.12        66.48 o                         
   6  -8   0         40.75          9.98        80.34 o                         
   7  -8   0          7.92         38.06        81.88 o                         
   8  -8   0         47.07          8.13       108.86 o                         
   1  -7   0        153.65        189.44        53.38 o                         
   2  -7   0       1477.09       1828.14       207.99 o                         
   3  -7   0        579.40        548.20        80.76 o                         
   4  -7   0         47.72         56.04        42.50 o                         
   5  -7   0         62.93         55.96        49.58 o                         
   6  -7   0         75.63        137.66        66.81 o                         
   7  -7   0         92.27        142.23        82.34 o                         
   8  -7   0         29.44         98.22        91.41 o                         
   0  -6   0       2231.91       3068.58       463.80 o                         
   1  -6   0       1031.69       1734.84       208.94 o                         
   2  -6   0        358.44        444.77        66.27 o                         
   3  -6   0       1165.19       1761.75       203.87 o                         
   4  -6   0        305.20        249.30        85.63 o                         
   5  -6   0         21.75         60.02        66.05 o                         
   6  -6   0         32.35         54.43        52.98 o                         
   7  -6   0         19.05         34.07        69.35 o                         
   8  -6   0         45.12        -61.20       154.14 o                         
   9  -6   0          0.61         54.60       129.36 o                         
   1  -5   0       3625.84       3969.41       516.74 o                         
   2  -5   0         13.43         -5.84        14.27 o                         
   3  -5   0        236.20        240.20        35.88 o                         
   4  -5   0        126.75        120.16        54.08 o                         
   5  -5   0         95.10        119.27        43.84 o                         
   6  -5   0         39.74         85.57        46.89 o                         
   7  -5   0        190.85        198.97        61.85 o                         
   8  -5   0          3.58         -5.16        80.98 o                         
   9  -5   0         39.38        -88.12        88.12 o                         
   0  -4   0       5783.03       6369.63       894.55 o                         
   1  -4   0        857.41        733.24        82.96 o                         
   2  -4   0        338.69        424.90        41.34 o                         
   3  -4   0        348.82        378.73        45.30 o                         
   4  -4   0       1327.99       1556.33       207.14 o                         
   5  -4   0        100.15         73.49        39.03 o                         
   6  -4   0          0.22          1.73        41.80 o                         
   7  -4   0         43.68         30.78        50.74 o                         
   8  -4   0         27.76        -17.49       123.15 o                         
   9  -4   0         30.62         55.69       107.66 o                         
   1  -3   0        733.94        854.40        93.85 o                         
   2  -3   0       6498.36       6961.73       736.46 o                         
   3  -3   0        376.40        404.20        43.25 o                         
   4  -3   0        355.10        328.83        38.94 o                         
   5  -3   0        105.01         71.95        30.60 o                         
   6  -3   0         51.74         64.25        39.41 o                         
   7  -3   0        102.72        108.66        63.31 o                         
   8  -3   0         92.17         76.88        83.94 o                         
   9  -3   0         23.32         31.13        84.05 o                         
   0  -2   0       1024.56        975.25       156.69 o                         
   1  -2   0       8135.23       8757.26      1010.63 o                         
   2  -2   0        678.30        634.38        60.31 o                         
   3  -2   0       4190.38       4690.44       509.55 o                         
   4  -2   0        467.86        515.14        54.23 o                         
   5  -2   0         93.49         87.54        23.66 o                         
   6  -2   0         39.22          8.62        26.75 o                         
   7  -2   0         19.23        -29.36        39.11 o                         
   8  -2   0          7.64          8.65        60.62 o                         
   9  -2   0          4.99        145.71        86.50 o                         
   1  -1   0       1620.66       1363.25       158.50 o                         
   2  -1   0       2565.33       2203.51       241.63 o                         
   3  -1   0        837.72        893.44        82.36 o                         
   4  -1   0        561.63        726.09        72.65 o                         
   5  -1   0        635.73        729.00        68.73 o                         
   6  -1   0         26.99          9.56        26.58 o                         
   7  -1   0        133.17        111.20        44.74 o                         
   8  -1   0         48.71         85.30        58.48 o                         
   9  -1   0         31.49         -2.94        77.90 o                         
   1   0   0          0.80          0.42         1.88 o                         
   2   0   0      24290.08      23005.05      2644.47 o                         
   3   0   0        365.12        354.59        33.33 o                         
   4   0   0        973.40       1565.73       133.98 o                         
   5   0   0        943.19        904.85        87.83 o                         
   6   0   0         56.32         31.12        23.82 o                         
   7   0   0         97.02          4.93        46.21 o                         
   8   0   0          0.00        -10.86        57.97 o                         
   9   0   0         18.68        -14.51       122.72 o                         
   1   1   0       1619.99       1385.66       122.75 o                         
   2   1   0       2565.27       2312.59       213.31 o                         
   3   1   0        837.31        925.06        82.85 o                         
   4   1   0        562.31        708.04        68.04 o                         
   5   1   0        634.72        666.83        66.21 o                         
   6   1   0         26.86         36.37        21.13 o                         
   7   1   0        133.38         99.22        90.65 o                         
   8   1   0         48.66        100.20        57.20 o                         
   9   1   0         31.50        -43.38       159.28 o                         
   0   2   0       1025.30        932.61       156.69 o                         
   1   2   0       8146.85       8793.06       746.44 o                         
   2   2   0        677.97        619.29        54.41 o                         
   3   2   0       4188.65       4814.71       476.74 o                         
   4   2   0        467.04        532.90        47.99 o                         
   5   2   0         93.30         70.52        22.10 o                         
   6   2   0         39.06         66.38        23.96 o                         
   7   2   0         19.29         -7.41        31.26 o                         
   8   2   0          7.66         57.42        64.89 o                         
   9   2   0          5.02        -78.91        78.91 o                         
   1   3   0        733.28        901.31        93.95 o                         
   2   3   0       6495.60       6849.20       649.64 o                         
   3   3   0        376.82        459.26        41.52 o                         
   4   3   0        356.78        399.34        48.69 o                         
   5   3   0        104.83         79.42        28.98 o                         
   6   3   0         51.65         13.37        24.02 o                         
   7   3   0        102.74         53.53        36.97 o                         
   8   3   0         92.25         34.04        71.08 o                         
   9   3   0         23.37         36.90       133.40 o                         
   0   4   0       5794.43       6352.47      1032.98 o                         
   1   4   0        858.53        777.65        83.08 o                         
   2   4   0        338.06        465.65        43.89 o                         
   3   4   0        349.69        399.99        39.91 o                         
   4   4   0       1328.62       1652.53       190.47 o                         
   5   4   0        100.34        178.17        63.36 o                         
   6   4   0          0.22        -33.41        33.41 o                         
   7   4   0         43.62        -17.25        56.53 o                         
   8   4   0         27.80          1.27        64.07 o                         
   9   4   0         30.70        -91.47       131.06 o                         
   1   5   0       3629.24       4184.86       471.91 o                         
   2   5   0         13.38          5.75        12.19 o                         
   3   5   0        235.94        244.00        30.82 o                         
   4   5   0        126.95        144.25        46.06 o                         
   5   5   0         95.28         60.72        35.70 o                         
   6   5   0         39.68         20.06        56.75 o                         
   7   5   0        191.04         46.92       113.85 o                         
   8   5   0          3.59        -32.68        86.66 o                         
   9   5   0         39.41       -117.29       210.00 o                         
   0   6   0       2231.32       2849.14       453.23 o                         
   1   6   0       1031.59       1596.35       177.98 o                         
   2   6   0        358.72        415.56        46.49 o                         
   3   6   0       1166.84       1678.98       189.24 o                         
   4   6   0        305.48        263.91        55.96 o                         
   5   6   0         21.74        116.55        58.15 o                         
   6   6   0         32.43        -58.81        58.81 o                         
   7   6   0         19.08        136.50        67.41 o                         
   8   6   0         45.18         65.60       111.75 o                         
   9   6   0          0.61        182.35       127.30 o                         
   1   7   0        153.72        175.59        44.48 o                         
   2   7   0       1476.97       1707.44       208.02 o                         
   3   7   0        579.44        598.21       108.50 o                         
   4   7   0         47.95         43.82        42.07 o                         
   5   7   0         62.81        -90.59       180.40 o                         
   6   7   0         75.36        113.23        92.62 o                         
   7   7   0         92.14         72.53        94.02 o                         
   8   7   0         29.56         99.66       128.49 o                         
   0   8   0        324.59        155.38        97.81 o                         
   1   8   0        417.21        399.58        83.11 o                         
   2   8   0         82.60         95.29        29.16 o                         
   3   8   0        591.94        700.78        69.05 o                         
   4   8   0         50.76         60.03        41.78 o                         
   5   8   0          0.35        -36.19        76.44 o                         
   6   8   0         40.77        -26.07        79.63 o                         
   7   8   0          7.98         70.14        90.52 o                         
   8   8   0         47.02       -135.94       135.94 o                         
   1   9   0        295.59        503.42        63.64 o                         
   2   9   0        148.37        107.29        35.41 o                         
   3   9   0         43.24        -14.94        40.50 o                         
   4   9   0         74.97         93.43        48.25 o                         
   5   9   0        126.43        189.50       133.61 o                         
   6   9   0         67.55        258.96       144.35 o                         
   7   9   0        116.16        169.86       146.81 o                         
   0  10   0        431.75        354.06        92.21 o                         
   1  10   0        351.21        353.26        51.47 o                         
   2  10   0        146.41        173.24        66.46 o                         
   3  10   0          5.21         13.30        46.86 o                         
   4  10   0         28.88         19.85        39.20 o                         
   5  10   0         13.93       -134.38       227.84 o                         
   6  10   0        109.45        -74.53       150.78 o                         
   7  10   0         26.01         -5.38       175.93 o                         
   1  11   0         85.76         33.82        62.20 o                         
   2  11   0         19.78         52.26        60.15 o                         
   3  11   0         53.90         78.09        97.56 o                         
   4  11   0         36.53         -3.76        61.25 o                         
   5  11   0         73.29        207.27       154.82 o                         
   6  11   0         97.63        -21.19       285.75 o                         
   0  12   0        117.15        100.01       198.55 o                         
   1  12   0        250.16         57.24        76.57 o                         
   2  12   0         81.06        -52.49        63.32 o                         
   3  12   0          0.13        -57.59        57.59 o                         
   4  12   0         42.11       -172.56       172.56 o                         
   5  12   0        111.30        -28.08       200.43 o                         
   6  12   0         41.85        -60.88       191.12 o                         
   1  13   0          1.22        -95.26       142.82 o                         
   2  13   0         51.00         38.31        81.64 o                         
   3  13   0         54.64          6.57        89.74 o                         
   4  13   0        182.48        176.61       190.11 o                         
   5  13   0        129.59        254.61       199.03 o                         
   0  14   0        108.40        187.33       240.75 o                         
   1  14   0         93.07         38.05       249.29 o                         
   2  14   0        227.55        258.30       161.90 o                         
   3  14   0         74.03         40.22        75.25 o                         
   4  14   0         97.03        658.35       342.22 o                         
   1  15   0         65.60        101.63       170.58 o                         
   2  15   0         15.08         68.73       215.03 o                         
   0 -15   1          8.86        124.40       285.39 o                         
   1 -15   1         33.38        168.31       362.47 o                         
  -1 -14   1         51.31        -95.86       189.04 o                         
   0 -14   1        154.20        206.63       161.27 o                         
   1 -14   1          7.49       -123.46       168.07 o                         
   2 -14   1        274.65        -35.82       549.19 o                         
   3 -14   1         15.50        -32.44       446.87 o                         
  -5 -13   1         40.26        521.99       543.95 o                         
  -3 -13   1        111.65        325.15       221.97 o                         
  -2 -13   1         20.97       -101.72       191.97 o                         
  -1 -13   1        234.22        346.10       231.73 o                         
   0 -13   1         22.83         60.88       153.84 o                         
   1 -13   1        192.00        434.12       157.20 o                         
   2 -13   1         32.99        -72.58        89.93 o                         
   3 -13   1         96.98        213.54        93.44 o                         
   4 -13   1         55.93        499.55       446.13 o                         
   5 -13   1         21.91         18.05       451.74 o                         
  -6 -12   1         21.78        214.94       209.16 o                         
  -5 -12   1         20.34       -151.30       161.28 o                         
  -4 -12   1         57.89         36.13        90.14 o                         
  -3 -12   1         44.78        -65.11        68.00 o                         
  -2 -12   1        119.31        396.86       192.94 o                         
  -1 -12   1         80.48         77.86       135.42 o                         
   0 -12   1         13.83        -67.62       135.79 o                         
   1 -12   1         34.26        -67.99        78.24 o                         
   2 -12   1          9.35        -47.81        59.13 o                         
   3 -12   1         12.40       -102.03       102.03 o                         
   4 -12   1          6.68        -65.32       342.22 o                         
   5 -12   1         17.12        420.52       412.96 o                         
  -7 -11   1         52.64        137.53       186.94 o                         
  -6 -11   1         65.57        -92.62       172.03 o                         
  -5 -11   1        210.13         51.75       163.82 o                         
  -4 -11   1        172.45        145.91       107.40 o                         
  -3 -11   1          7.55        -36.32        63.38 o                         
  -2 -11   1        120.52         28.05        74.83 o                         
  -1 -11   1         86.07        118.47       128.74 o                         
   0 -11   1         38.99         78.44       105.37 o                         
   1 -11   1         78.67        102.34        53.31 o                         
   2 -11   1        313.07        374.52        74.31 o                         
   3 -11   1          2.60         -3.37        47.62 o                         
   4 -11   1        307.87        292.85        98.19 o                         
   5 -11   1         14.15        122.81       147.22 o                         
   6 -11   1         41.89        148.62       151.86 o                         
  -7 -10   1          5.54       -169.10       169.10 o                         
  -6 -10   1        196.22        -89.32       167.58 o                         
  -5 -10   1          6.33        -44.30       156.38 o                         
  -4 -10   1         85.82         79.01        82.67 o                         
  -3 -10   1        155.47        169.30        65.56 o                         
  -2 -10   1        142.00         -9.63        63.40 o                         
  -1 -10   1         43.83         -5.70        76.20 o                         
   0 -10   1         83.12        174.78        38.71 o                         
   1 -10   1         99.89         98.93        39.79 o                         
   2 -10   1         83.19         43.90        42.47 o                         
   3 -10   1         86.18        122.66        67.43 o                         
   4 -10   1          2.92          3.88        44.01 o                         
   5 -10   1        123.92         94.62       101.88 o                         
   6 -10   1         36.48        123.11       140.18 o                         
   7 -10   1         67.16         51.47       183.19 o                         
  -8  -9   1         82.86        151.65       257.58 o                         
  -7  -9   1         60.78        -10.07       224.53 o                         
  -6  -9   1         10.10        -52.21       286.97 o                         
  -5  -9   1        144.31        151.57       116.22 o                         
  -4  -9   1        293.65        317.11        90.56 o                         
  -3  -9   1         21.57         50.81        64.02 o                         
  -2  -9   1        135.89        116.77        81.29 o                         
  -1  -9   1        681.52        652.00       650.91 o                         
   0  -9   1        126.39        147.02        42.71 o                         
   1  -9   1        152.76        140.35        61.85 o                         
   2  -9   1         36.43         61.76        38.44 o                         
   3  -9   1         47.54         72.43        43.98 o                         
   4  -9   1        218.50        168.73        54.23 o                         
   5  -9   1        129.44        158.38        61.79 o                         
   6  -9   1        109.09        100.82       114.69 o                         
   7  -9   1         35.95       -124.84       193.43 o                         
  -8  -8   1         33.61        151.22       314.66 o                         
  -7  -8   1         17.01        -27.10       163.51 o                         
  -6  -8   1         32.94        243.68       272.46 o                         
  -5  -8   1        128.93        183.45       129.02 o                         
  -4  -8   1        384.18        178.72        79.79 o                         
  -3  -8   1        627.06        751.00       262.45 o                         
  -2  -8   1        591.08        523.56       133.12 o                         
  -1  -8   1         58.32        102.12        37.79 o                         
   0  -8   1        246.94        303.52        59.83 o                         
   1  -8   1        373.15        406.55        66.40 o                         
   2  -8   1        309.49        447.87        61.10 o                         
   3  -8   1         11.16         18.15        46.89 o                         
   4  -8   1        214.43         86.77        52.82 o                         
   5  -8   1         16.94          0.43        71.65 o                         
   6  -8   1        407.67        351.67       119.20 o                         
   7  -8   1          3.34       -115.26       115.26 o                         
   8  -8   1        133.47         30.81       374.66 o                         
  -9  -7   1          7.25       -162.09       162.09 o                         
  -8  -7   1        194.71        161.42       165.77 o                         
  -7  -7   1         48.35        -71.70       152.66 o                         
  -6  -7   1         47.20        436.46       142.54 o                         
  -5  -7   1        133.72         73.83        52.56 o                         
  -4  -7   1        205.57        215.72        70.19 o                         
  -3  -7   1         62.21        165.67        45.36 o                         
  -2  -7   1         68.33        -17.04        68.02 o                         
  -1  -7   1        173.02        138.58        68.87 o                         
   0  -7   1         30.64         28.57        32.00 o                         
   1  -7   1         19.28        -13.34        35.83 o                         
   2  -7   1        107.24        174.41        65.98 o                         
   3  -7   1         93.24         35.64        40.85 o                         
   4  -7   1         40.58         69.79       117.29 o                         
   5  -7   1         19.88         81.18        60.23 o                         
   6  -7   1         81.70          3.04        68.69 o                         
   7  -7   1          2.03         -9.00        99.19 o                         
   8  -7   1         24.33        107.93       119.23 o                         
  -9  -6   1         37.40        282.11       223.62 o                         
  -8  -6   1         61.02         71.88       137.85 o                         
  -7  -6   1         35.10        -21.15        71.38 o                         
  -6  -6   1        170.24        129.03        76.51 o                         
  -5  -6   1        200.83        172.67        50.55 o                         
  -4  -6   1        594.59        962.15       160.24 o                         
  -3  -6   1       3501.98       5724.85       698.43 o                         
  -2  -6   1        368.77        582.49        73.40 o                         
  -1  -6   1        603.25       1241.40       121.48 o                         
   0  -6   1        105.73        221.84        30.50 o                         
   1  -6   1        542.67        711.04       130.99 o                         
   2  -6   1         17.96         -9.96        25.44 o                         
   3  -6   1        100.77        121.01        30.88 o                         
   4  -6   1          3.79         18.55        33.57 o                         
   5  -6   1        486.07        617.73       154.70 o                         
   6  -6   1        190.22         35.38       101.08 o                         
   7  -6   1        156.45         78.95        95.20 o                         
   8  -6   1         57.23        -66.49        98.35 o                         
  -9  -5   1         17.48        189.98       148.86 o                         
  -8  -5   1         48.78        289.94       142.97 o                         
  -7  -5   1        154.49        110.12        70.21 o                         
  -6  -5   1        785.01        570.79       107.47 o                         
  -5  -5   1        248.76        273.30        55.40 o                         
  -4  -5   1        670.13        865.66       112.81 o                         
  -3  -5   1       4516.21       6551.29       674.36 o                         
  -2  -5   1        382.80        407.05        52.63 o                         
  -1  -5   1       2698.75       3458.78       481.10 o                         
   0  -5   1        164.16        100.04        40.49 o                         
   1  -5   1        131.23        204.78        56.62 o                         
   2  -5   1        151.81        337.96        54.21 o                         
   3  -5   1        284.47        318.61        43.23 o                         
   4  -5   1        124.97        140.19        33.63 o                         
   5  -5   1          9.45         -0.61        31.96 o                         
   6  -5   1         38.63         25.01        42.58 o                         
   7  -5   1        194.24        286.11        68.24 o                         
   8  -5   1        203.49        267.16       117.39 o                         
  -9  -4   1         18.36        224.90       142.90 o                         
  -8  -4   1         97.74        -52.39       150.68 o                         
  -7  -4   1        442.27        395.57        94.42 o                         
  -6  -4   1        388.52        476.65       155.02 o                         
  -5  -4   1        661.27        805.51       127.88 o                         
  -4  -4   1       1871.09       2456.22       274.68 o                         
  -3  -4   1       1800.94       2247.66       285.38 o                         
  -2  -4   1       2433.25       2619.70       310.50 o                         
  -1  -4   1        470.47        497.94        68.79 o                         
   1  -4   1        807.15        684.54       142.81 o                         
   2  -4   1       1020.29        874.65       170.75 o                         
   3  -4   1         34.50          6.77        22.59 o                         
   4  -4   1        282.28        388.47        55.18 o                         
   5  -4   1        134.36         93.69        32.83 o                         
   6  -4   1        138.27        134.70        48.51 o                         
   7  -4   1        110.37        106.31        48.14 o                         
   8  -4   1         43.93         42.79        94.64 o                         
  -9  -3   1         63.30        113.95       192.37 o                         
  -8  -3   1         86.42        103.24        82.82 o                         
  -7  -3   1          4.57         47.68       104.12 o                         
  -6  -3   1        460.75        514.33        97.25 o                         
  -5  -3   1        445.42        619.26        78.76 o                         
  -4  -3   1        228.63        301.69        38.55 o                         
  -3  -3   1       1565.91       2152.65       236.09 o                         
  -2  -3   1       3145.02       3273.23       518.39 o                         
  -1  -3   1        302.94        210.13        41.40 o                         
   0  -3   1       3072.80       1610.37       458.09 o                         
   1  -3   1        388.99        637.86       113.67 o                         
   3  -3   1         20.29         -3.60        26.09 o                         
   4  -3   1         88.01        140.93        37.32 o                         
   5  -3   1        169.63        159.11        45.29 o                         
   6  -3   1        118.37         95.52        39.60 o                         
   7  -3   1          0.82         55.09        93.99 o                         
   8  -3   1         64.62         90.29       100.10 o                         
 -10  -2   1          6.29       -203.67       222.70 o                         
  -8  -2   1        253.71       1717.70       672.74 o                         
  -7  -2   1        348.36        434.43        70.99 o                         
  -6  -2   1         45.88         49.38        43.25 o                         
  -5  -2   1        462.87        593.17        67.63 o                         
  -4  -2   1        863.85       1100.44       112.93 o                         
  -3  -2   1      10583.52      13359.98      1553.96 o                         
  -2  -2   1        469.92        379.33        64.95 o                         
   1  -2   1        575.79        189.04        58.54 o                         
   2  -2   1        227.83        200.29        48.07 o                         
   3  -2   1        278.84        197.09        60.80 o                         
   4  -2   1         27.96         -2.45        18.89 o                         
   5  -2   1        260.21        329.33        64.75 o                         
   6  -2   1         35.69         -4.09        28.13 o                         
   7  -2   1         88.45         72.89        38.41 o                         
   8  -2   1          6.17        -89.03        89.03 o                         
 -10  -1   1         40.17        263.68       246.12 o                         
  -9  -1   1         19.63        124.74       412.48 o                         
  -8  -1   1         57.27        -94.42        94.42 o                         
  -6  -1   1        157.77        117.46        62.90 o                         
  -5  -1   1       4247.57       5666.09       750.97 o                         
  -4  -1   1       1092.56       1309.62       128.46 o                         
  -3  -1   1       3213.23       3750.40       373.59 o                         
  -2  -1   1        420.64        333.54       155.87 o                         
   3  -1   1         82.03         45.57        31.21 o                         
   4  -1   1         28.63         11.98        19.26 o                         
   5  -1   1         86.81         52.47        33.19 o                         
   6  -1   1         23.50         20.65        28.71 o                         
   7  -1   1         32.92          1.46        40.44 o                         
   8  -1   1        126.58         48.55        98.59 o                         
 -10   0   1          4.17       -257.09       257.09 o                         
  -9   0   1          0.39       -102.16       102.16 o                         
  -8   0   1          8.90        -55.83        81.88 o                         
  -7   0   1          1.63        -26.49        56.12 o                         
  -6   0   1        321.49        202.73        73.88 o                         
  -5   0   1        225.32        211.06        37.58 o                         
  -4   0   1        854.88       1082.38       102.81 o                         
  -3   0   1         40.29         56.18        10.84 o                         
  -2   0   1      10337.57       4629.89       745.50 o                         
   3   0   1          7.59        -15.42        21.36 o                         
   4   0   1         32.18         11.73        18.64 o                         
   5   0   1         10.21        -24.13        24.13 o                         
   6   0   1         37.64         38.22        37.53 o                         
   7   0   1         47.34        139.01        40.88 o                         
   8   0   1         40.02         33.69        42.75 o                         
 -10   1   1         40.14         25.12       382.23 o                         
  -9   1   1         19.59         21.42       181.02 o                         
  -8   1   1         57.11         12.63        49.63 o                         
  -6   1   1        158.18         46.10        46.83 o                         
  -5   1   1       4249.24       6414.21       965.74 o                         
  -4   1   1       1093.14       1274.31       170.99 o                         
  -3   1   1       3215.12       3745.47       352.65 o                         
  -2   1   1        420.70        375.93        55.11 o                         
  -1   1   1       2069.78         29.76        12.93 o                         
   3   1   1         81.83         86.30        58.80 o                         
   4   1   1         28.58         24.82        22.90 o                         
   5   1   1         86.78         66.33        31.77 o                         
   6   1   1         23.52         20.53        30.20 o                         
   7   1   1         32.88         59.05        34.65 o                         
   8   1   1        126.36         39.53        44.15 o                         
 -10   2   1          6.27       -143.91       229.53 o                         
  -9   2   1         20.84       1911.62       742.99 o                         
  -7   2   1        348.12        205.36        69.56 o                         
  -6   2   1         45.95         93.13        41.99 o                         
  -5   2   1        463.41        529.72        68.52 o                         
  -4   2   1        863.68       1080.94       132.13 o                         
  -3   2   1      10586.01      13620.55      1553.94 o                         
  -2   2   1        470.02        450.77        55.95 o                         
   1   2   1        577.69        187.58        66.10 o                         
   2   2   1        228.08        112.94        67.32 o                         
   3   2   1        277.93        155.18        47.97 o                         
   4   2   1         28.02         21.70        25.29 o                         
   5   2   1        260.13        296.81        55.42 o                         
   6   2   1         35.73         23.55        26.15 o                         
   7   2   1         88.44         43.83        35.81 o                         
  -9   3   1         63.24        -87.52        87.52 o                         
  -8   3   1         86.13       -105.75       178.25 o                         
  -7   3   1          4.57          3.71        53.97 o                         
  -6   3   1        460.79        580.50        84.30 o                         
  -5   3   1        446.08        545.71        72.14 o                         
  -4   3   1        229.41        241.38        42.03 o                         
  -3   3   1       1566.02       2192.69       275.83 o                         
  -2   3   1       3144.80       3063.75       520.67 o                         
  -1   3   1        302.70        124.68        62.57 o                         
   1   3   1        388.84        110.74        91.71 o                         
   2   3   1        875.31        586.99       123.72 o                         
   3   3   1         20.25        -20.71        20.71 o                         
   4   3   1         87.79         92.06        33.79 o                         
   5   3   1        169.54        183.18        32.59 o                         
   6   3   1        118.18        115.98        34.11 o                         
   7   3   1          0.80        -34.57        72.49 o                         
   8   3   1         64.67        110.12        87.93 o                         
  -9   4   1         18.32       -101.38       131.85 o                         
  -8   4   1         97.87          6.79       118.04 o                         
  -7   4   1        441.53        176.67       102.03 o                         
  -6   4   1        388.55        479.28        90.00 o                         
  -5   4   1        661.53        893.51       102.97 o                         
  -4   4   1       1870.38       2708.07       295.58 o                         
  -3   4   1       1801.23       2561.88       284.02 o                         
  -2   4   1       2430.58       2675.49       311.03 o                         
  -1   4   1        471.04        448.21        76.97 o                         
   0   4   1       2531.76       1049.35       307.83 o                         
   1   4   1        806.98        691.03       204.41 o                         
   2   4   1       1019.77        770.15       135.09 o                         
   3   4   1         34.52         11.42        25.14 o                         
   4   4   1        282.03        359.75        55.23 o                         
   5   4   1        134.22        125.93        28.80 o                         
   6   4   1        138.12        180.02        47.65 o                         
   7   4   1        110.38        208.43        42.86 o                         
   8   4   1         43.89         24.92        84.68 o                         
  -9   5   1         17.41         56.46       117.47 o                         
  -8   5   1         48.69         22.42       116.75 o                         
  -7   5   1        154.04         56.44        86.59 o                         
  -6   5   1        784.21        496.90        99.67 o                         
  -5   5   1        248.22        182.51        53.07 o                         
  -4   5   1        670.03        856.95        91.29 o                         
  -3   5   1       4517.80       6784.52       851.72 o                         
  -2   5   1        382.86        409.25        44.04 o                         
  -1   5   1       2700.50       3345.47       480.86 o                         
   0   5   1        164.14        171.38        42.60 o                         
   1   5   1        131.17        191.71       104.40 o                         
   2   5   1        152.00        230.34        51.93 o                         
   3   5   1        284.74        241.21        45.34 o                         
   4   5   1        124.96        195.03        32.55 o                         
   5   5   1          9.40         12.17        28.52 o                         
   6   5   1         38.72         89.28       113.20 o                         
   7   5   1        194.15        209.81       132.21 o                         
   8   5   1        203.34        318.86       114.21 o                         
  -9   6   1         37.46         -1.71       136.76 o                         
  -8   6   1         60.99       -124.24       124.24 o                         
  -7   6   1         35.16         -1.99       121.26 o                         
  -6   6   1        170.31        -20.44        80.67 o                         
  -5   6   1        200.56        143.90        53.97 o                         
  -4   6   1        595.27       1012.73       115.52 o                         
  -3   6   1       3502.76       6248.98       698.67 o                         
  -2   6   1        368.79        618.15        78.11 o                         
  -1   6   1        602.62       1170.46       168.29 o                         
   0   6   1        106.13        155.06        52.22 o                         
   1   6   1        543.30        596.47       162.87 o                         
   2   6   1         17.93         39.18        21.71 o                         
   3   6   1        100.59        109.20        33.57 o                         
   4   6   1          3.78          1.22        22.12 o                         
   5   6   1        485.69        546.17       108.72 o                         
   6   6   1        190.17        -19.39        96.57 o                         
   7   6   1        156.44        121.65        67.82 o                         
   8   6   1         57.30        -75.47       108.60 o                         
  -8   7   1        194.04         43.59       121.94 o                         
  -7   7   1         48.46        109.18        70.74 o                         
  -6   7   1         47.30         81.17        64.01 o                         
  -5   7   1        133.45        153.47        67.85 o                         
  -4   7   1        205.44        208.23        53.19 o                         
  -3   7   1         62.16         49.44        34.57 o                         
  -2   7   1         68.69         49.32        30.35 o                         
  -1   7   1        172.97        189.03        39.51 o                         
   0   7   1         30.53        -14.84        19.99 o                         
   1   7   1         19.33          4.80        25.25 o                         
   2   7   1        107.14        141.14        38.89 o                         
   3   7   1         93.15        104.93        24.98 o                         
   4   7   1         40.60         38.00        30.05 o                         
   5   7   1         19.76         89.75        48.54 o                         
   6   7   1         81.62         21.93        54.77 o                         
   7   7   1          2.05         -6.26        61.33 o                         
   8   7   1         24.49       -147.82       257.58 o                         
  -8   8   1         33.59        -17.41       121.07 o                         
  -7   8   1         16.92        116.80        61.48 o                         
  -6   8   1         32.77       -110.06       110.06 o                         
  -5   8   1        128.78         13.58        66.33 o                         
  -4   8   1        384.27        320.97        93.96 o                         
  -3   8   1        628.22        479.99        76.57 o                         
  -2   8   1        591.39        679.39       168.82 o                         
  -1   8   1         58.22         49.90        28.27 o                         
   0   8   1        247.23        231.49        43.64 o                         
   1   8   1        373.39        416.60        56.00 o                         
   2   8   1        309.57        417.26        84.53 o                         
   3   8   1         11.15        -26.84        26.84 o                         
   4   8   1        214.86        279.69       106.35 o                         
   5   8   1         16.94          6.83        37.98 o                         
   6   8   1        408.20        243.69       213.88 o                         
   7   8   1          3.34        163.78        95.32 o                         
   8   8   1        133.58         -3.17       281.24 o                         
  -8   9   1         83.00        -98.86       196.12 o                         
  -7   9   1         60.66         34.26       191.93 o                         
  -6   9   1         10.18          2.59       208.72 o                         
  -5   9   1        144.36        197.83       109.78 o                         
  -4   9   1        293.35        392.41       116.12 o                         
  -3   9   1         21.57         43.31        32.00 o                         
  -2   9   1        136.12        168.26        81.01 o                         
  -1   9   1        682.63        497.83       134.52 o                         
   0   9   1        126.12        128.33        35.05 o                         
   1   9   1        153.07        201.26        34.94 o                         
   2   9   1         36.42         46.33        46.54 o                         
   3   9   1         47.61         39.65        54.03 o                         
   4   9   1        218.36        320.99        51.12 o                         
   5   9   1        129.61        120.86        49.50 o                         
   6   9   1        109.15          0.25        87.79 o                         
   7   9   1         36.05        230.06       138.65 o                         
  -7  10   1          5.54        170.58       211.36 o                         
  -6  10   1        196.03        352.97       184.99 o                         
  -5  10   1          6.31        -47.57       170.89 o                         
  -4  10   1         86.09        230.05       111.15 o                         
  -3  10   1        155.45        -19.47        53.95 o                         
  -2  10   1        141.81        136.85       131.43 o                         
  -1  10   1         43.79        -18.87        47.76 o                         
   0  10   1         83.09         81.04        42.09 o                         
   1  10   1         99.91        158.69        40.32 o                         
   2  10   1         82.96         46.53        37.02 o                         
   3  10   1         85.91         14.21        41.24 o                         
   4  10   1          2.92        -23.07        81.05 o                         
   5  10   1        123.88        -24.23       135.22 o                         
   6  10   1         36.59       -137.00       139.33 o                         
  -7  11   1         52.47        149.76       205.14 o                         
  -6  11   1         65.62         60.31       196.33 o                         
  -5  11   1        210.33        141.58       195.87 o                         
  -4  11   1        172.40        230.83       156.94 o                         
  -3  11   1          7.53         49.16       152.62 o                         
  -2  11   1        120.49         14.89        66.75 o                         
  -1  11   1         86.01         77.22        53.91 o                         
   0  11   1         39.02         60.28       101.17 o                         
   1  11   1         78.48         56.80       126.71 o                         
   2  11   1        312.84        290.99        78.02 o                         
   3  11   1          2.62        -72.19        72.19 o                         
   4  11   1        308.37        260.64        83.56 o                         
   5  11   1         14.16         48.12       150.20 o                         
   6  11   1         41.96        107.79       158.59 o                         
  -6  12   1         21.70       -200.17       227.23 o                         
  -5  12   1         20.34        257.31       185.41 o                         
  -4  12   1         57.86        265.44       171.97 o                         
  -3  12   1         44.74         59.70        38.33 o                         
  -2  12   1        119.31         67.63        52.67 o                         
  -1  12   1         80.26         75.06       187.09 o                         
   0  12   1         13.88        -25.51       112.12 o                         
   1  12   1         34.13        -88.94       162.82 o                         
   2  12   1          9.44         23.08        64.69 o                         
   3  12   1         12.38        156.91        74.78 o                         
   4  12   1          6.68         23.42       215.14 o                         
   5  12   1         17.14          5.12       216.36 o                         
  -5  13   1         40.40       -425.40       484.43 o                         
  -4  13   1         17.19         81.71       286.12 o                         
  -3  13   1        111.71         47.28       100.22 o                         
  -2  13   1         20.91         23.98        84.87 o                         
  -1  13   1        234.19        155.55       109.21 o                         
   0  13   1         22.83       -150.40       197.50 o                         
   1  13   1        192.37        146.38       110.42 o                         
   2  13   1         33.01         28.49        86.28 o                         
   3  13   1         97.20         88.17        90.72 o                         
   4  13   1         55.96        -88.79       221.24 o                         
  -4  14   1         48.84       -136.84       336.12 o                         
  -3  14   1         17.93       -120.50       282.46 o                         
  -2  14   1         15.46       -150.01       150.01 o                         
  -1  14   1         51.21         55.52       118.24 o                         
   0  14   1        154.40        182.51       115.40 o                         
   1  14   1          7.46        176.11       117.34 o                         
   2  14   1        274.62        232.98       109.00 o                         
   3  14   1         15.54        -78.54       231.24 o                         
  -2  15   1          1.40        157.43       159.60 o                         
  -1  15   1         24.84        -86.83       150.81 o                         
   0  15   1          8.90       -126.85       148.33 o                         
   1  15   1         33.29         41.33       150.85 o                         
  -1 -15   2         29.09        200.26       296.12 o                         
   0 -15   2         60.82         31.47       371.25 o                         
   1 -15   2         19.34        129.52       415.89 o                         
  -4 -14   2          6.58        121.96       304.17 o                         
  -3 -14   2         14.49        121.96       224.16 o                         
  -2 -14   2         84.13        229.48       162.10 o                         
  -1 -14   2         77.96         -1.71       303.44 o                         
   0 -14   2         87.30        310.51       344.42 o                         
   1 -14   2          7.54        197.33       395.15 o                         
   2 -14   2         19.85         -7.07       443.69 o                         
   3 -14   2         87.91         36.83       411.25 o                         
  -5 -13   2          0.97        106.47       199.64 o                         
  -4 -13   2         40.75         71.20       147.73 o                         
  -3 -13   2         22.34         93.42       208.80 o                         
  -2 -13   2         35.25        258.27       154.20 o                         
  -1 -13   2          0.69       -101.05       176.11 o                         
   0 -13   2         68.60        334.17       334.17 o                         
   1 -13   2         58.20         -9.98       156.78 o                         
   2 -13   2         33.85        267.09       185.29 o                         
   3 -13   2         63.40        245.67       189.24 o                         
   4 -13   2         14.57        275.63       324.42 o                         
  -6 -12   2         10.24         85.75       178.06 o                         
  -5 -12   2         11.52         39.94       159.03 o                         
  -4 -12   2         75.86         -9.86        68.29 o                         
  -3 -12   2        254.47        126.26       118.36 o                         
  -2 -12   2        214.77        227.95       253.28 o                         
  -1 -12   2        455.97        785.15       300.76 o                         
   0 -12   2        187.07        316.47       248.19 o                         
   1 -12   2         29.81       -152.99       192.09 o                         
   2 -12   2         74.99         20.55       224.04 o                         
   3 -12   2        171.15        290.34       175.35 o                         
   4 -12   2          7.20        125.64       286.12 o                         
   5 -12   2         58.36         41.89       184.17 o                         
  -7 -11   2          4.07        -18.54       250.75 o                         
  -6 -11   2          9.45       -166.72       166.72 o                         
  -5 -11   2         56.92        159.05       148.79 o                         
  -4 -11   2         35.92        334.71       109.46 o                         
  -3 -11   2        106.38         25.04        93.90 o                         
  -2 -11   2         75.62         70.55        88.75 o                         
  -1 -11   2        116.80        134.37       102.44 o                         
   0 -11   2        249.10        428.33       153.67 o                         
   1 -11   2        107.27        253.92       146.84 o                         
   2 -11   2        769.88       1040.33       313.44 o                         
   3 -11   2         44.22        -86.10       162.70 o                         
   4 -11   2         90.26        387.10       173.18 o                         
   5 -11   2          9.20        -77.57       162.45 o                         
  -7 -10   2          9.77       -226.12       226.85 o                         
  -6 -10   2          8.77        168.74       149.60 o                         
  -5 -10   2         70.85         21.35       154.63 o                         
  -4 -10   2         56.87        -29.61        72.10 o                         
  -3 -10   2        190.39        418.59       143.57 o                         
  -2 -10   2         67.28        137.76        80.52 o                         
  -1 -10   2         33.58         65.36        78.97 o                         
   0 -10   2        136.35        289.51       127.57 o                         
   1 -10   2        408.11        673.71       184.65 o                         
   2 -10   2        253.92        514.92       162.21 o                         
   3 -10   2        791.08       1589.40       474.92 o                         
   5 -10   2        289.78        319.54       160.01 o                         
  -8  -9   2         66.20         87.32       223.43 o                         
  -7  -9   2         43.88        343.57       263.80 o                         
  -6  -9   2         25.08        -61.10       134.15 o                         
  -5  -9   2        171.90        337.06       121.73 o                         
  -4  -9   2        109.96        229.09        66.56 o                         
  -3  -9   2        324.40        457.71        73.40 o                         
  -2  -9   2          1.80         51.12        47.77 o                         
  -1  -9   2        146.35        279.61        45.02 o                         
   0  -9   2         33.35         77.27        35.80 o                         
   1  -9   2          1.61         79.13        82.01 o                         
   2  -9   2         29.30        -84.15       117.81 o                         
   3  -9   2        278.72        233.68       142.45 o                         
   4  -9   2        148.77        100.32        63.22 o                         
   5  -9   2         55.32        -17.51       125.60 o                         
  -8  -8   2         21.90         23.63       197.97 o                         
  -7  -8   2         46.28         76.49       134.22 o                         
  -6  -8   2          2.75         30.04       145.60 o                         
  -5  -8   2        169.23        196.78        93.42 o                         
  -4  -8   2        158.22        286.31        48.19 o                         
  -3  -8   2         36.49         30.31        27.84 o                         
  -2  -8   2        171.97        160.41        37.82 o                         
  -1  -8   2         87.46         61.05        33.53 o                         
   0  -8   2        275.64        479.77        76.76 o                         
   1  -8   2        388.26        711.88       138.26 o                         
   2  -8   2        690.08       1477.19       346.13 o                         
   3  -8   2        222.93        267.54        54.09 o                         
   4  -8   2        174.74        198.74       131.15 o                         
   5  -8   2         63.17        123.31        60.84 o                         
  -9  -7   2          9.91       -194.82       194.82 o                         
  -8  -7   2         30.81        289.59       221.85 o                         
  -7  -7   2         17.13         46.51       123.06 o                         
  -6  -7   2         41.38         18.44        98.80 o                         
  -5  -7   2         72.84         17.02        81.93 o                         
  -4  -7   2        253.35        264.67        45.31 o                         
  -3  -7   2         48.33         35.07        25.60 o                         
  -2  -7   2        246.80        206.26        38.76 o                         
  -1  -7   2         12.37        -48.12        48.12 o                         
   1  -7   2         20.85        -40.49        66.02 o                         
   2  -7   2         90.79         42.56        73.05 o                         
   3  -7   2        218.98        275.63       106.35 o                         
   4  -7   2        116.32        136.51        41.96 o                         
   5  -7   2        188.83        167.73        74.76 o                         
  -9  -6   2         44.86       -235.66       235.66 o                         
  -8  -6   2        132.02        243.18       195.03 o                         
  -7  -6   2         38.16         53.28       122.49 o                         
  -6  -6   2         32.75        -49.33        62.42 o                         
  -5  -6   2        222.94        239.47        46.67 o                         
  -4  -6   2         17.73         -3.44        29.44 o                         
  -3  -6   2        460.56        718.77        86.26 o                         
  -2  -6   2        117.82        187.85        45.85 o                         
  -1  -6   2         45.62         13.99        67.46 o                         
   0  -6   2         54.54        266.24        88.40 o                         
   1  -6   2       1156.39       1687.16       338.31 o                         
   2  -6   2        543.43        756.36       242.34 o                         
   3  -6   2        284.58        507.98       162.91 o                         
   4  -6   2         40.94        134.64       104.15 o                         
  -9  -5   2         79.68       -179.24       194.52 o                         
  -8  -5   2         65.45        188.67       186.25 o                         
  -7  -5   2        117.57        134.56       105.05 o                         
  -6  -5   2        160.97        221.34        64.70 o                         
  -5  -5   2        443.87        587.93        78.03 o                         
  -4  -5   2        323.39        407.90        58.97 o                         
  -3  -5   2        556.36        656.02        88.00 o                         
  -1  -5   2        200.27        165.55        79.88 o                         
   0  -5   2         61.21        -52.07        53.83 o                         
   1  -5   2       1634.33       3471.25       989.59 o                         
   2  -5   2        392.67        311.49       116.35 o                         
  -9  -4   2         76.82        -30.86       191.44 o                         
  -8  -4   2        358.42         40.97       183.52 o                         
  -7  -4   2        193.08        164.19        75.81 o                         
  -6  -4   2        659.84        933.87       139.24 o                         
  -5  -4   2         74.91        101.30        37.82 o                         
  -4  -4   2        690.79       1043.01       123.39 o                         
  -3  -4   2        187.49        235.38        73.65 o                         
  -2  -4   2        627.93        485.89       173.67 o                         
 -10  -3   2         14.48        166.02       224.90 o                         
  -9  -3   2        162.97        312.97       156.64 o                         
  -8  -3   2        183.46        161.06       151.19 o                         
  -7  -3   2        685.38       1195.47       204.17 o                         
  -6  -3   2        310.07        308.16        59.87 o                         
  -5  -3   2        424.95        514.89        67.00 o                         
  -4  -3   2       1215.09       1221.01       187.25 o                         
  -3  -3   2        173.65        143.60        40.07 o                         
  -2  -3   2       1068.63        289.78       115.86 o                         
 -10  -2   2         49.43        -21.71       562.97 o                         
  -9  -2   2        114.67        206.37       156.66 o                         
  -8  -2   2        113.18        114.28       141.68 o                         
  -7  -2   2        306.16        238.06        92.15 o                         
  -6  -2   2         49.10         61.85        27.93 o                         
  -5  -2   2        279.11        419.42        46.08 o                         
  -4  -2   2         29.04         35.69        22.37 o                         
 -10  -1   2          0.53        -36.75       170.24 o                         
  -9  -1   2         40.18       -161.16       161.16 o                         
  -8  -1   2         11.82         44.44        39.84 o                         
  -7  -1   2        665.62        878.95       205.59 o                         
  -6  -1   2         61.96         72.62        27.32 o                         
  -5  -1   2        195.57        224.19        33.77 o                         
  -4  -1   2        229.96        185.02        40.72 o                         
 -10   0   2        171.15         22.57       251.42 o                         
  -9   0   2          2.53         19.93        63.17 o                         
  -8   0   2         38.42         44.70        51.65 o                         
  -7   0   2          9.41        -25.28        45.19 o                         
  -6   0   2          0.01          0.52        27.35 o                         
  -5   0   2         49.76         33.79        30.35 o                         
  -4   0   2        373.02        869.39       226.63 o                         
  -3   0   2          5.52        -26.23        27.78 o                         
 -10   1   2          0.53         76.07       192.13 o                         
  -9   1   2         40.07        -47.23       137.02 o                         
  -8   1   2         11.80        -78.93        78.93 o                         
  -7   1   2        665.25        781.03       104.24 o                         
  -6   1   2         61.96         44.00        27.43 o                         
  -5   1   2        195.09        198.62        29.49 o                         
  -4   1   2        230.15        246.46        37.40 o                         
  -3   1   2       1597.18        368.32       117.81 o                         
 -10   2   2         49.45        116.77       102.73 o                         
  -9   2   2        114.97         71.35       108.16 o                         
  -8   2   2        113.15         73.16        79.43 o                         
  -7   2   2        305.29        449.57        59.24 o                         
  -6   2   2         48.91         64.96        34.23 o                         
  -5   2   2        279.59        370.28        42.47 o                         
  -4   2   2         29.11         15.36        24.89 o                         
  -3   2   2       1050.88        577.40       161.62 o                         
 -10   3   2         14.42        382.78       513.94 o                         
  -9   3   2        162.85         99.58       112.77 o                         
  -8   3   2        183.37        164.62       120.94 o                         
  -7   3   2        685.44        796.55       106.10 o                         
  -6   3   2        310.02        188.32        46.77 o                         
  -5   3   2        424.93        446.87        64.17 o                         
  -4   3   2       1215.40       1234.56       169.61 o                         
  -3   3   2        173.75        103.04        34.68 o                         
  -9   4   2         76.72       -109.54       116.61 o                         
  -8   4   2        358.46        124.83       135.30 o                         
  -7   4   2        192.66        273.97        71.83 o                         
  -6   4   2        659.77        942.51       131.53 o                         
  -5   4   2         75.02         67.67        32.28 o                         
  -4   4   2        690.49        891.58       128.05 o                         
  -3   4   2        187.63        270.22       114.00 o                         
  -9   5   2         79.77        -60.21       145.63 o                         
  -8   5   2         65.55        164.31       129.06 o                         
  -7   5   2        117.80         68.22        73.62 o                         
  -6   5   2        160.72         98.62        94.49 o                         
  -5   5   2        443.97        519.13        76.60 o                         
  -4   5   2        322.87        446.01        60.50 o                         
  -3   5   2        556.50        629.32       110.87 o                         
  -9   6   2         44.77        -53.39       146.08 o                         
  -8   6   2        132.44         84.66       147.94 o                         
  -7   6   2         38.36         74.13        72.35 o                         
  -6   6   2         32.82          1.48        52.43 o                         
  -5   6   2        223.57        353.55        56.84 o                         
  -4   6   2         17.71        -22.34        40.81 o                         
  -3   6   2        460.62        635.26        97.02 o                         
  -2   6   2        117.79         53.15        42.91 o                         
  -1   6   2         45.54        -10.65        44.15 o                         
   1   6   2       1155.55       1546.22       472.48 o                         
   2   6   2        543.26        344.39       123.91 o                         
   3   6   2        284.18        150.88       115.25 o                         
   4   6   2         40.93        -71.47        71.47 o                         
  -9   7   2          9.94        -83.31       151.79 o                         
  -8   7   2         30.90         17.55       127.32 o                         
  -7   7   2         17.09         32.63        87.60 o                         
  -6   7   2         41.16        -43.38        56.35 o                         
  -5   7   2         72.92        179.37        81.50 o                         
  -4   7   2        253.59        243.57        51.45 o                         
  -3   7   2         48.50         20.64        28.86 o                         
  -2   7   2        246.81        213.75        88.65 o                         
  -1   7   2         12.32         48.14        40.63 o                         
   0   7   2        396.67        552.73       205.63 o                         
   1   7   2         20.80          9.34        31.47 o                         
   2   7   2         90.96          8.02        53.71 o                         
   3   7   2        218.87         41.77        64.40 o                         
   4   7   2        116.31         55.05        54.28 o                         
   5   7   2        188.63        219.55        73.48 o                         
  -8   8   2         21.93         16.68       129.73 o                         
  -7   8   2         46.14         91.58        94.38 o                         
  -6   8   2          2.73        -65.00        83.18 o                         
  -5   8   2        169.26        240.93        70.14 o                         
  -4   8   2        158.17        220.52        57.19 o                         
  -3   8   2         36.46          2.62        40.31 o                         
  -2   8   2        172.48        171.50        43.63 o                         
  -1   8   2         87.31         91.58        51.25 o                         
   0   8   2        275.95        168.02        60.79 o                         
   1   8   2        388.39        429.22       135.88 o                         
   2   8   2        689.24       1007.27       243.46 o                         
   3   8   2        223.07        244.60       145.56 o                         
   4   8   2        174.45         36.66        59.68 o                         
   5   8   2         63.09         52.66        53.05 o                         
  -8   9   2         66.20        -75.99       128.20 o                         
  -7   9   2         43.83         66.56        99.29 o                         
  -6   9   2         25.06        -35.20        86.76 o                         
  -5   9   2        171.74        118.99        85.10 o                         
  -4   9   2        109.77        224.98        56.95 o                         
  -3   9   2        324.08        532.27       130.77 o                         
  -2   9   2          1.79          1.90        52.99 o                         
  -1   9   2        146.56        137.84        46.88 o                         
   0   9   2         33.25         38.74        27.66 o                         
   1   9   2          1.70          3.41        34.96 o                         
   2   9   2         29.32         15.52        77.45 o                         
   3   9   2        278.74        206.56        68.66 o                         
   4   9   2        148.90        -15.85        58.12 o                         
   5   9   2         55.44        -10.49        51.12 o                         
  -7  10   2          9.72       -107.80       181.45 o                         
  -6  10   2          8.77        -72.95       122.70 o                         
  -5  10   2         70.73        195.74       165.26 o                         
  -4  10   2         56.96        155.71        82.21 o                         
  -3  10   2        190.40        461.97       163.82 o                         
  -2  10   2         67.38        153.38       103.60 o                         
  -1  10   2         33.73         16.55        51.92 o                         
   0  10   2        136.15         97.46        95.69 o                         
   1  10   2        408.36        400.38       177.70 o                         
   2  10   2        254.33        234.21       121.23 o                         
   3  10   2        790.98       1563.05       489.06 o                         
   4  10   2         85.44         28.12        80.62 o                         
   5  10   2        289.87         27.45       224.77 o                         
  -7  11   2          4.08         39.62       190.79 o                         
  -6  11   2          9.53         59.73       199.39 o                         
  -5  11   2         56.91       -142.86       142.86 o                         
  -4  11   2         35.87          7.75       260.87 o                         
  -3  11   2        106.29         58.05       159.31 o                         
  -2  11   2         75.55         74.89       129.01 o                         
  -1  11   2        116.74        102.12        39.55 o                         
   0  11   2        248.54        224.84       108.41 o                         
   1  11   2        107.39         58.72       105.04 o                         
   2  11   2        769.25        797.38       330.27 o                         
   3  11   2         44.21         22.20       185.62 o                         
   4  11   2         90.25         67.22       219.65 o                         
   5  11   2          9.24       -114.44       114.44 o                         
  -6  12   2         10.26        330.76       430.77 o                         
  -5  12   2         11.46       -114.61       152.41 o                         
  -4  12   2         75.82        186.81       174.38 o                         
  -3  12   2        254.51        544.77       289.73 o                         
  -2  12   2        214.72        200.51       109.01 o                         
  -1  12   2        456.23        699.08       284.90 o                         
   0  12   2        186.92        152.88       104.79 o                         
   1  12   2         29.79        -59.33       124.03 o                         
   2  12   2         75.16          1.81       121.03 o                         
   3  12   2        171.11         30.75       128.38 o                         
   4  12   2          7.19         10.53       131.86 o                         
   5  12   2         58.43       -120.25       163.43 o                         
  -5  13   2          0.96       -253.43       434.43 o                         
  -4  13   2         40.75        198.77       175.13 o                         
  -3  13   2         22.41        -48.73       113.46 o                         
  -2  13   2         35.21       -126.35       180.50 o                         
  -1  13   2          0.70         57.81       107.57 o                         
   0  13   2         68.62        110.98       136.11 o                         
   1  13   2         58.41        132.50       117.10 o                         
   2  13   2         33.88        192.58       144.28 o                         
   3  13   2         63.50        196.60       145.45 o                         
   4  13   2         14.59       -431.01       431.01 o                         
  -4  14   2          6.63        132.02       232.14 o                         
  -3  14   2         14.52         51.42       181.20 o                         
  -2  14   2         84.32         87.32       214.90 o                         
  -1  14   2         78.15         30.00       107.33 o                         
   0  14   2         87.14       -115.62       120.01 o                         
   1  14   2          7.55        -47.56       150.74 o                         
   2  14   2         19.83          6.83       160.26 o                         
   3  14   2         87.93        -23.66       317.10 o                         
   0  15   2         60.94        204.16       149.28 o                         
  -2 -14   3         43.97       -281.49       281.49 o                         
  -1 -14   3         25.16         61.98       227.82 o                         
   0 -14   3          5.10        142.83       158.54 o                         
   1 -14   3          6.71        137.86       178.87 o                         
  -5 -13   3          2.03        -57.57       272.22 o                         
  -4 -13   3          0.35        238.07       233.19 o                         
  -3 -13   3        122.37        430.78       226.93 o                         
  -2 -13   3         52.52         39.33       100.84 o                         
  -1 -13   3        111.94        184.41       166.15 o                         
   0 -13   3         16.13        159.04       159.52 o                         
   1 -13   3         11.31        125.38       185.62 o                         
  -6 -12   3         20.28       -165.38       231.24 o                         
  -5 -12   3         20.04        111.23       239.29 o                         
  -4 -12   3          2.89       -157.57       214.41 o                         
  -3 -12   3        394.25        430.01       228.07 o                         
  -2 -12   3        130.48        188.94       146.61 o                         
  -1 -12   3         99.58         65.03        95.21 o                         
   0 -12   3        271.29        415.64       192.70 o                         
   1 -12   3         21.04          8.78       152.94 o                         
  -7 -11   3          2.83       -225.63       225.63 o                         
  -6 -11   3         39.20        190.55       154.12 o                         
  -5 -11   3         77.86         45.86       221.73 o                         
  -4 -11   3         10.78        -58.82        81.82 o                         
  -3 -11   3         55.59        124.95        83.69 o                         
  -2 -11   3         70.55        -13.35        52.96 o                         
  -1 -11   3         45.23        123.91        59.13 o                         
   0 -11   3        407.81        617.27       148.63 o                         
   1 -11   3         58.12        -47.56       144.89 o                         
  -7 -10   3          1.35         30.83       150.57 o                         
  -6 -10   3         95.64       -109.79       143.29 o                         
  -5 -10   3         20.87         11.40        94.76 o                         
  -4 -10   3          0.14         34.20        64.96 o                         
  -3 -10   3         78.20        121.87        55.75 o                         
  -2 -10   3        175.10        422.82        91.26 o                         
  -1 -10   3         96.28        182.68        49.46 o                         
   0 -10   3          8.36       -129.28       129.28 o                         
  -8  -9   3          9.64          5.16       156.02 o                         
  -7  -9   3          6.04        -38.16       141.20 o                         
  -6  -9   3         26.74         21.14        95.31 o                         
  -5  -9   3         74.36        100.47        45.45 o                         
  -4  -9   3         22.06        -22.15        42.62 o                         
  -3  -9   3        263.86        241.07        55.71 o                         
  -2  -9   3         36.34          0.70        41.61 o                         
  -1  -9   3        557.91       1164.43       244.95 o                         
   0  -9   3         26.17        -20.80        94.32 o                         
  -8  -8   3         24.07         47.04       222.83 o                         
  -7  -8   3          3.14         19.27        74.71 o                         
  -6  -8   3         61.30        103.72        54.96 o                         
  -5  -8   3          4.93        102.36        53.64 o                         
  -4  -8   3        141.44        196.22        44.10 o                         
  -3  -8   3        123.49        115.30        40.01 o                         
  -2  -8   3         27.03        -47.27        53.72 o                         
  -9  -7   3          3.10        -58.04       198.01 o                         
  -8  -7   3          4.62         93.29       129.66 o                         
  -7  -7   3        134.74        302.18        89.44 o                         
  -6  -7   3        246.63        246.48        85.98 o                         
  -5  -7   3        176.48        210.53        54.73 o                         
  -4  -7   3        883.45        993.83       140.17 o                         
  -3  -7   3         62.81        -75.13        75.13 o                         
  -9  -6   3         22.88         52.15       239.05 o                         
  -8  -6   3         24.76        -22.58        80.76 o                         
  -7  -6   3        192.36        112.18        79.38 o                         
  -6  -6   3        222.09        317.09        61.73 o                         
  -5  -6   3        167.05        206.95        50.33 o                         
  -4  -6   3        250.56        218.82        72.59 o                         
  -3  -6   3        179.18        273.14        88.07 o                         
  -9  -5   3         28.17       -149.28       216.81 o                         
  -8  -5   3         30.36         50.61        81.92 o                         
  -7  -5   3        147.15        254.89        84.17 o                         
  -6  -5   3        102.45        114.23        53.85 o                         
  -5  -5   3        150.10        120.83        41.92 o                         
  -4  -5   3         27.54         83.80        90.74 o                         
  -9  -4   3          2.88         27.34       209.75 o                         
  -8  -4   3         86.41        165.46        79.04 o                         
  -7  -4   3          3.90         11.13        94.33 o                         
  -6  -4   3         42.57         13.70        48.85 o                         
  -5  -4   3         56.17         36.81        35.90 o                         
  -4  -4   3        165.20        103.75        66.50 o                         
 -10  -3   3          0.73        137.67       254.41 o                         
  -9  -3   3         85.54       -139.91       180.10 o                         
  -8  -3   3        255.02        190.69        83.43 o                         
  -7  -3   3        328.46        281.45        64.96 o                         
  -6  -3   3        147.26        163.73        30.54 o                         
  -5  -3   3         15.20         -4.79        37.96 o                         
  -4  -3   3        118.14        305.88       172.21 o                         
 -10  -2   3        101.88         59.54       266.97 o                         
  -9  -2   3        110.27        -53.76       165.30 o                         
  -8  -2   3         97.71         38.29        40.19 o                         
  -7  -2   3          5.26        -33.40        33.40 o                         
  -6  -2   3          9.77         26.40        47.56 o                         
  -5  -2   3        243.06        206.42        48.53 o                         
 -10  -1   3         82.52        211.50       229.15 o                         
  -9  -1   3        125.99        185.73       102.65 o                         
  -8  -1   3         97.07        142.93        49.29 o                         
  -7  -1   3        274.01        336.79        55.05 o                         
  -6  -1   3         11.93         53.20        32.42 o                         
  -5  -1   3        189.79        202.09        50.57 o                         
 -10   0   3         85.10       -222.29       395.91 o                         
  -9   0   3         66.73         50.91        58.22 o                         
  -8   0   3          1.48         98.12        64.53 o                         
  -7   0   3         72.19        119.31        42.48 o                         
  -6   0   3         54.07         61.42        32.16 o                         
  -5   0   3        104.55         40.42        45.31 o                         
 -10   1   3         82.64        212.21       275.39 o                         
  -9   1   3        125.88        147.26        68.86 o                         
  -8   1   3         97.02        155.23       125.95 o                         
  -7   1   3        273.93        262.69        59.70 o                         
  -6   1   3         11.85         59.82        34.42 o                         
  -5   1   3        190.10        179.50        86.00 o                         
 -10   2   3        101.78         50.55       132.29 o                         
  -9   2   3        110.41        -43.62        82.47 o                         
  -8   2   3         97.84        236.18        60.83 o                         
  -7   2   3          5.27         18.09        48.01 o                         
  -6   2   3          9.81        -35.02        35.02 o                         
  -5   2   3        243.46        234.28        61.58 o                         
 -10   3   3          0.73         42.82       222.89 o                         
  -9   3   3         85.49        -43.01       177.44 o                         
  -8   3   3        255.37        286.65        82.16 o                         
  -7   3   3        328.09        380.88       134.95 o                         
  -6   3   3        147.27         77.38        42.73 o                         
  -5   3   3         15.14         64.23        41.69 o                         
  -4   3   3        117.87        131.47       101.47 o                         
  -9   4   3          2.87         20.58       151.37 o                         
  -8   4   3         86.46        -48.28        75.07 o                         
  -7   4   3          3.87         28.04        72.06 o                         
  -6   4   3         42.58         87.78        50.47 o                         
  -5   4   3         56.18         98.96        45.85 o                         
  -4   4   3        165.18        162.58        54.64 o                         
  -9   5   3         28.26        -93.05       156.97 o                         
  -8   5   3         30.40        -35.48        87.11 o                         
  -7   5   3        147.46        170.55        89.71 o                         
  -6   5   3        102.46        197.70        60.56 o                         
  -5   5   3        149.83        155.93        48.11 o                         
  -4   5   3         27.55         -7.06        93.67 o                         
  -9   6   3         22.84         60.70       155.39 o                         
  -8   6   3         24.88         -2.97       101.15 o                         
  -7   6   3        192.27        226.43        82.09 o                         
  -6   6   3        222.13        171.46        67.66 o                         
  -5   6   3        167.24        170.59        66.62 o                         
  -4   6   3        250.50        247.55       113.06 o                         
  -3   6   3        179.11         98.53        53.03 o                         
  -9   7   3          3.09        -18.43       155.00 o                         
  -8   7   3          4.55          4.58       100.67 o                         
  -7   7   3        134.56        294.95        91.24 o                         
  -6   7   3        246.33        358.39       173.43 o                         
  -5   7   3        176.60        134.18       132.94 o                         
  -4   7   3        884.11        913.74       194.38 o                         
  -3   7   3         62.92        125.25        51.77 o                         
  -8   8   3         24.02         29.12       121.40 o                         
  -7   8   3          3.16         -9.95        60.95 o                         
  -6   8   3         61.20        115.18       130.57 o                         
  -5   8   3          4.95        157.57       199.28 o                         
  -4   8   3        141.59        211.26        49.35 o                         
  -3   8   3        123.43         33.54        90.35 o                         
  -2   8   3         26.99         -4.31        40.80 o                         
  -8   9   3          9.59        132.19       145.83 o                         
  -7   9   3          6.02         -6.03       103.65 o                         
  -6   9   3         26.61        106.43        76.56 o                         
  -5   9   3         74.41        113.93        63.80 o                         
  -4   9   3         22.12          1.40        48.62 o                         
  -3   9   3        264.84        264.23        61.03 o                         
  -2   9   3         36.44         92.03        43.07 o                         
  -1   9   3        558.38       1109.11       347.34 o                         
   0   9   3         26.19        202.70       139.04 o                         
  -7  10   3          1.32         72.11       158.01 o                         
  -6  10   3         95.46        -60.44       163.46 o                         
  -5  10   3         20.98         84.48       208.82 o                         
  -4  10   3          0.14        -79.48        89.93 o                         
  -3  10   3         78.23         59.28        54.90 o                         
  -2  10   3        175.07        374.38        82.09 o                         
  -1  10   3         95.89         17.76        83.44 o                         
   0  10   3          8.25       -118.79       118.79 o                         
  -7  11   3          2.81        -94.70       185.29 o                         
  -6  11   3         39.16        158.55       475.89 o                         
  -5  11   3         77.67        345.39       531.51 o                         
  -4  11   3         10.89         10.41        94.36 o                         
  -3  11   3         55.51         78.23        84.66 o                         
  -2  11   3         70.71         55.78        98.21 o                         
  -1  11   3         45.29         27.82        60.42 o                         
   0  11   3        408.02        612.91       147.00 o                         
   1  11   3         58.11        168.55       156.35 o                         
  -6  12   3         20.30       -192.94       477.60 o                         
  -5  12   3         20.05        306.61       472.96 o                         
  -4  12   3          2.90        -15.68       104.93 o                         
  -3  12   3        394.46        251.07       232.46 o                         
  -2  12   3        130.34        357.32       180.26 o                         
  -1  12   3         99.50          8.73       161.64 o                         
   1  12   3         21.01         24.88       196.36 o                         
  -5  13   3          2.06        741.52       579.31 o                         
  -4  13   3          0.35       -144.40       429.30 o                         
  -3  13   3        122.28          1.62       187.33 o                         
   0  13   3         16.07       -161.72       222.94 o                         
   1  13   3         11.33         56.10       229.29 o                         
   0  14   3          5.11        164.16       252.46 o                         
   1  14   3          6.72         94.89       265.39 o                         
  -6 -11   4         23.11         86.08        95.27 o                         
  -5 -11   4         16.00        -62.93       168.31 o                         
  -7 -10   4         59.96        -31.77        96.84 o                         
  -6 -10   4          6.87         43.91       102.20 o                         
  -5 -10   4        172.92         91.47        94.64 o                         
  -8  -9   4         38.35         47.97        97.08 o                         
  -7  -9   4         58.47         89.89       168.06 o                         
  -6  -9   4         62.25        155.38        95.13 o                         
  -5  -9   4        207.93        297.79        67.60 o                         
  -8  -8   4         25.58         18.52       100.13 o                         
  -7  -8   4         17.32         31.95        90.50 o                         
  -6  -8   4        288.98        357.59       114.64 o                         
  -5  -8   4        254.42        238.80        88.30 o                         
  -8  -7   4          5.25       -106.72       106.72 o                         
  -7  -7   4         85.48        139.52       107.81 o                         
  -6  -7   4        565.56        802.02       178.79 o                         
  -9  -6   4         54.53        240.22       161.69 o                         
  -8  -6   4         31.82         94.40       103.67 o                         
  -6  -6   4        299.04         67.32        80.25 o                         
  -9  -5   4         33.56        240.74       110.94 o                         
  -8  -5   4          2.23         80.74       102.94 o                         
  -7  -5   4         40.99        -56.10        89.28 o                         
  -6  -5   4         26.93         72.69        73.18 o                         
  -9  -4   4         65.92        105.06       105.82 o                         
  -8  -4   4         52.02         45.37        94.89 o                         
  -7  -4   4         62.22        124.59        52.78 o                         
  -9  -3   4          8.25         16.57        87.10 o                         
  -8  -3   4         29.30         24.49        42.77 o                         
  -7  -3   4         40.05         -8.07        48.91 o                         
 -10  -2   4         16.32       -114.27       114.27 o                         
  -9  -2   4         15.20        242.27        97.67 o                         
  -8  -2   4         78.85        112.75        66.93 o                         
  -7  -2   4         80.55         33.91        87.81 o                         
 -10  -1   4         11.32        159.77       339.49 o                         
  -9  -1   4          5.23       -118.80       118.80 o                         
  -8  -1   4         26.38         16.27        76.71 o                         
 -10   0   4         13.48        -98.07       128.73 o                         
  -9   0   4         15.76        132.94        55.40 o                         
  -8   0   4         67.91        186.54        54.81 o                         
 -10   1   4         11.30        -30.07       120.26 o                         
  -9   1   4          5.24        -26.33        61.96 o                         
  -8   1   4         26.34        -13.01        51.18 o                         
 -10   2   4         16.28       -122.13       122.13 o                         
  -9   2   4         15.19        119.47        83.86 o                         
  -8   2   4         78.72         94.60        74.06 o                         
  -7   2   4         80.44        162.21       202.70 o                         
  -9   3   4          8.32        162.57       120.36 o                         
  -8   3   4         29.27        -80.28        80.28 o                         
  -7   3   4         40.05         63.84        75.20 o                         
  -9   4   4         65.81        531.74       302.22 o                         
  -8   4   4         52.05         44.39       270.75 o                         
  -7   4   4         62.16        134.51       201.48 o                         
  -9   5   4         33.46         11.64       349.11 o                         
  -8   5   4          2.25        288.80       288.80 o                         
  -6   5   4         26.83       -154.16       154.16 o                         
  -9   6   4         54.31        168.25       306.95 o                         
  -8   6   4         31.76       -168.06       290.51 o                         
  -9   7   4         38.94       -246.85       609.07 o                         
  -8   7   4          5.21       -297.46       297.46 o                         
  -7   7   4         85.57        371.74       250.75 o                         
  -6   7   4        565.39         42.93       238.07 o                         
  -8   8   4         25.58         13.77       266.24 o                         
  -7   8   4         17.40        -70.25       255.63 o                         
  -6   8   4        288.97        -19.27       232.21 o                         
  -5   8   4        254.30        -10.98       163.67 o                         
  -8   9   4         38.31        127.57       577.85 o                         
  -7   9   4         58.45         -7.70       248.46 o                         
  -6   9   4         62.16       -171.23       233.19 o                         
  -5   9   4        208.11        121.97       104.58 o                         
  -7  10   4         60.04        359.64       249.00 o                         
  -6  10   4          6.83        -61.71       263.68 o                         
  -5  10   4        173.40        160.26       230.26 o                         
  -6  11   4         23.17        -73.02       231.77 o                         
  -5  11   4         16.08       -157.82       239.04 o                         
  -6  12   4          7.11        165.14       597.61 o                         
  -5  12   4         39.88        314.90       552.97 o                         
                                                                                
