# Supplementary material for: Form (III) of artemisinin: discovery and crystallographic characterization of a new high-pressure polymorph
Source: Acta Crystallogr B Struct Sci Cryst Eng Mater. 2026 May 11;82(Pt 3):316–29. doi: 10.1107/S205252062600291X (PMC13238485; doi:10.1107/S205252062600291X)
Supplement: Supplementary file 10 [file b-82-00316-FormIII_3sup10.hkl]

data_FormIII_3                                                                  
_shelx_title ' ART_L5_4_MONOCLINIC in P2(1)'                                    
_shelx_refln_list_code          4                                               
_shelx_F_calc_maximum      152.29                                               
_exptl_crystal_F_000       608.00                                               
_reflns_d_resolution_high  0.8981                                               
                                                                                
loop_                                                                           
 _space_group_symop_operation_xyz                                               
 'x, y, z'                                                                      
 '-x, y+1/2, -z'                                                                
                                                                                
_cell_length_a     9.1432                                                       
_cell_length_b    13.8354                                                       
_cell_length_c     9.4595                                                       
_cell_angle_alpha  90.000                                                       
_cell_angle_beta  104.694                                                       
_cell_angle_gamma  90.000                                                       
                                                                                
_shelx_F_squared_multiplier     1.000                                           
                                                                                
loop_                                                                           
 _refln_index_h                                                                 
 _refln_index_k                                                                 
 _refln_index_l                                                                 
 _refln_F_squared_calc                                                          
 _refln_F_squared_meas                                                          
 _refln_F_squared_sigma                                                         
 _refln_observed_status                                                         
   2 -14   0        292.57        266.84       161.65 o                         
   3 -14   0        161.31         70.81       164.61 o                         
   4 -14   0        187.60        420.30       176.45 o                         
   1 -13   0         10.31         -4.55       131.60 o                         
   2 -13   0        136.31        102.00       140.03 o                         
   3 -13   0         34.63        148.72        48.04 o                         
   4 -13   0        359.05        421.11        95.20 o                         
   5 -13   0        209.15        130.07       100.60 o                         
   1 -12   0        397.18        216.53       150.50 o                         
   2 -12   0        135.01        197.74        98.99 o                         
   3 -12   0         15.02         58.05        75.25 o                         
   4 -12   0         34.78        120.47        82.68 o                         
   5 -12   0        100.48        205.63       111.45 o                         
   6 -12   0         35.70         54.64       105.92 o                         
   1 -11   0        139.12         92.24        42.70 o                         
   2 -11   0         40.04         91.33        34.52 o                         
   3 -11   0         92.64        121.90        41.37 o                         
   4 -11   0        107.56         95.83        76.84 o                         
   5 -11   0        156.73        133.27        77.78 o                         
   6 -11   0        209.49        370.96       104.70 o                         
   0 -10   0        458.70        457.73        72.35 o                         
   1 -10   0        453.48        491.36        41.30 o                         
   2 -10   0        288.56        336.52        37.86 o                         
   3 -10   0         17.61        -22.86        30.89 o                         
   4 -10   0         35.05          2.24        36.74 o                         
   5 -10   0         13.45         13.79        49.16 o                         
   6 -10   0        325.61        293.35       102.43 o                         
   7 -10   0         22.16        177.28        83.50 o                         
   1  -9   0        468.85        468.99        29.71 o                         
   2  -9   0        223.95        208.41        30.25 o                         
   3  -9   0         62.68         66.57        24.40 o                         
   4  -9   0         84.61         49.61        33.18 o                         
   5  -9   0        123.17        102.76        49.22 o                         
   6  -9   0        150.21        162.07        57.73 o                         
   7  -9   0        208.05        173.85        66.05 o                         
   0  -8   0        477.92        454.20        33.45 o                         
   1  -8   0        372.63        365.03        20.43 o                         
   2  -8   0         75.56         65.08        21.51 o                         
   3  -8   0        786.99        816.64        41.65 o                         
   4  -8   0         60.26         17.88        28.71 o                         
   5  -8   0          5.55        -40.88        51.96 o                         
   6  -8   0         21.06         75.24        52.77 o                         
   7  -8   0         15.57        133.65        62.86 o                         
   8  -8   0         18.25         21.24        70.26 o                         
   1  -7   0        217.86        241.56        16.46 o                         
   2  -7   0       1691.82       1632.24        47.42 o                         
   3  -7   0        571.13        554.77        26.28 o                         
   4  -7   0         22.82         16.55        26.31 o                         
   5  -7   0         48.77         17.53        58.10 o                         
   6  -7   0        146.29        162.04        63.14 o                         
   7  -7   0        270.31        254.08        63.15 o                         
   8  -7   0         65.88         30.02        71.19 o                         
   0  -6   0       2351.68       2439.98        81.26 o                         
   1  -6   0       1374.46       1580.51        55.80 o                         
   2  -6   0        397.61        387.78        17.07 o                         
   3  -6   0       1560.91       1653.33        48.73 o                         
   4  -6   0        291.53        302.64        28.57 o                         
   5  -6   0          6.87         22.29        32.82 o                         
   6  -6   0         63.77          5.77        52.95 o                         
   7  -6   0         47.18        165.28        70.92 o                         
   8  -6   0         96.49        176.19        67.51 o                         
   9  -6   0         13.41        105.97        76.39 o                         
   1  -5   0       3440.66       3572.36        81.52 o                         
   2  -5   0          1.60        -10.14        10.14 o                         
   3  -5   0        253.70        234.19        15.54 o                         
   4  -5   0        212.95        194.94        22.79 o                         
   5  -5   0         89.95         95.60        25.78 o                         
   6  -5   0         83.31        100.01        43.48 o                         
   7  -5   0        264.36        181.54        62.40 o                         
   8  -5   0          1.05         61.82        67.87 o                         
   9  -5   0         28.76          8.55        99.28 o                         
   0  -4   0       5319.26       5128.83       148.38 o                         
   1  -4   0        729.26        721.42        19.97 o                         
   2  -4   0        487.10        467.37        15.44 o                         
   3  -4   0        365.25        426.95        16.56 o                         
   4  -4   0       1648.38       1631.22        50.02 o                         
   5  -4   0        189.54        187.33        22.46 o                         
   6  -4   0         38.34         26.58        39.37 o                         
   7  -4   0         24.40         42.48        55.81 o                         
   8  -4   0         85.76        161.60        73.44 o                         
   9  -4   0         70.95         54.42        69.07 o                         
   1  -3   0        775.80        761.19        20.91 o                         
   2  -3   0       7030.29       7007.45       166.80 o                         
   3  -3   0        373.45        391.32        15.83 o                         
   4  -3   0        370.46        380.19        15.80 o                         
   5  -3   0         91.48         95.32        16.49 o                         
   6  -3   0        101.40         92.44        25.66 o                         
   7  -3   0        113.20        103.77        38.03 o                         
   8  -3   0        180.79        169.60        55.60 o                         
   9  -3   0         25.55         28.25        68.84 o                         
   0  -2   0        968.50        911.78        25.02 o                         
   1  -2   0       8061.65       7708.44       165.78 o                         
   2  -2   0        600.68        584.62        17.57 o                         
   3  -2   0       4726.42       4709.50       114.70 o                         
   4  -2   0        566.41        546.40        22.63 o                         
   5  -2   0         78.21         74.89        14.96 o                         
   6  -2   0         39.06         27.74        33.71 o                         
   7  -2   0         64.80        115.99        67.68 o                         
   8  -2   0          8.69         68.50        43.85 o                         
   9  -2   0         21.00         35.21        61.90 o                         
   1  -1   0       1436.08       1291.49        28.41 o                         
   2  -1   0       2169.65       2074.51        53.91 o                         
   3  -1   0       1004.74       1027.48        26.61 o                         
   4  -1   0        780.50        743.86        23.41 o                         
   5  -1   0        773.13        771.85        24.98 o                         
   6  -1   0         25.22         15.86        21.30 o                         
   7  -1   0        207.75        194.98        36.52 o                         
   8  -1   0         41.35         20.63        48.26 o                         
   9  -1   0         35.03         14.73        60.56 o                         
   1   0   0          1.26          1.17         1.15 o                         
   2   0   0      23191.86      22306.24       473.06 o                         
   3   0   0        351.26        332.57        10.72 o                         
   4   0   0       1700.34       1625.74        38.27 o                         
   5   0   0        965.06        975.25        33.78 o                         
   6   0   0         61.50         50.58        22.20 o                         
   7   0   0         75.92         21.68        36.37 o                         
   8   0   0          1.13        -20.83        45.47 o                         
   9   0   0         13.54         66.08        52.03 o                         
   1   1   0       1435.73       1329.08        26.17 o                         
   2   1   0       2169.59       2129.22        48.16 o                         
   3   1   0       1004.14       1004.76        24.20 o                         
   4   1   0        781.37        809.76        24.92 o                         
   5   1   0        772.07        825.35        26.13 o                         
   6   1   0         25.10         47.38        20.87 o                         
   7   1   0        208.05        210.20        32.09 o                         
   8   1   0         41.33         17.21        43.77 o                         
   9   1   0         34.99        -14.20        69.41 o                         
   0   2   0        969.20        899.00        27.05 o                         
   1   2   0       8073.20       7880.47       158.68 o                         
   2   2   0        600.30        612.67        15.71 o                         
   3   2   0       4724.22       4868.92       103.68 o                         
   4   2   0        565.49        553.45        22.27 o                         
   5   2   0         78.09        115.50        17.05 o                         
   6   2   0         38.88         27.44        21.02 o                         
   7   2   0         65.03         38.37        30.28 o                         
   8   2   0          8.71        -40.39        44.98 o                         
   9   2   0         21.08          7.20        62.03 o                         
   1   3   0        775.16        768.33        17.43 o                         
   2   3   0       7027.15       7087.11       150.72 o                         
   3   3   0        373.82        374.74        13.56 o                         
   4   3   0        372.58        410.74        19.95 o                         
   5   3   0         91.29         94.45        16.71 o                         
   6   3   0        101.15         90.31        20.40 o                         
   7   3   0        113.13        144.12        34.44 o                         
   8   3   0        180.93        201.25        53.64 o                         
   9   3   0         25.55          1.60        74.07 o                         
   0   4   0       5330.36       5092.02       148.35 o                         
   1   4   0        730.29        716.79        20.01 o                         
   2   4   0        486.32        505.00        13.92 o                         
   3   4   0        366.19        351.59        23.04 o                         
   4   4   0       1649.43       1687.58        44.32 o                         
   5   4   0        189.72        173.83        18.50 o                         
   6   4   0         38.46         66.25        21.85 o                         
   7   4   0         24.43         41.33        41.79 o                         
   8   4   0         85.89        132.05        72.49 o                         
   9   4   0         71.17         52.59        77.28 o                         
   1   5   0       3443.87       3519.21        86.28 o                         
   2   5   0          1.57         -4.76         6.01 o                         
   3   5   0        253.42        263.50        12.13 o                         
   4   5   0        213.23        214.01        14.87 o                         
   5   5   0         90.15         84.91        17.89 o                         
   6   5   0         83.16         55.74        24.77 o                         
   7   5   0        264.61        222.44        58.53 o                         
   8   5   0          1.08         24.20        66.53 o                         
   9   5   0         28.79         -2.65       101.52 o                         
   0   6   0       2351.39       2359.45       108.84 o                         
   1   6   0       1374.24       1422.04        44.23 o                         
   2   6   0        397.89        369.18        18.83 o                         
   3   6   0       1562.96       1660.92        39.88 o                         
   4   6   0        291.89        298.94        23.06 o                         
   5   6   0          6.88        -10.46        19.85 o                         
   6   6   0         63.91         68.20        29.83 o                         
   7   6   0         47.37        107.84        40.04 o                         
   8   6   0         96.58         32.68        81.49 o                         
   9   6   0         13.38        -86.04       169.97 o                         
   1   7   0        217.92        201.49        19.36 o                         
   2   7   0       1691.43       1609.20        51.45 o                         
   3   7   0        571.13        580.65        26.82 o                         
   4   7   0         22.97         31.01        30.03 o                         
   5   7   0         48.73         35.00        31.25 o                         
   6   7   0        145.92        148.82        39.50 o                         
   7   7   0        270.16        232.97        50.04 o                         
   8   7   0         66.13        124.00        86.09 o                         
   0   8   0        477.50        461.60        43.68 o                         
   1   8   0        372.32        351.65        25.63 o                         
   2   8   0         75.45         57.89        24.86 o                         
   3   8   0        786.68        711.64        43.69 o                         
   4   8   0         60.04         79.68        70.24 o                         
   5   8   0          5.55         53.89        34.39 o                         
   6   8   0         21.09         -9.05        41.03 o                         
   7   8   0         15.60         45.72        48.13 o                         
   8   8   0         18.16         -6.93        84.04 o                         
   1   9   0        468.91        482.41        37.15 o                         
   2   9   0        224.31        184.52        31.74 o                         
   3   9   0         62.98         -1.89        81.40 o                         
   4   9   0         84.36         49.98       102.12 o                         
   5   9   0        122.96        184.42        92.21 o                         
   6   9   0        150.51        324.45       111.56 o                         
   7   9   0        207.96        371.81       127.27 o                         
   0  10   0        460.65        434.99        56.36 o                         
   1  10   0        453.60        509.28        47.10 o                         
   2  10   0        288.20        336.51        61.78 o                         
   3  10   0         17.55         -2.07        53.53 o                         
   4  10   0         35.06         84.38        61.61 o                         
   5  10   0         13.51        -30.96        93.81 o                         
   6  10   0        325.38        151.18       108.15 o                         
   7  10   0         22.15         58.51       128.41 o                         
   1  11   0        139.14        165.13        82.58 o                         
   2  11   0         39.81        126.82       106.78 o                         
   3  11   0         92.87        321.26       110.88 o                         
   4  11   0        107.02        -45.08       111.56 o                         
   5  11   0        156.56        174.18       102.23 o                         
   1  12   0        397.24        221.76       136.61 o                         
   2  12   0        135.00        166.44       119.99 o                         
   3  12   0         14.98         97.90       122.95 o                         
   2  13   0        136.69         28.69       150.04 o                         
   3  13   0         34.33        -65.57       137.52 o                         
   3  14   0        161.35        103.60       154.82 o                         
   0 -15   1         22.97       -150.50       150.50 o                         
   1 -15   1         50.91         23.00       161.43 o                         
  -1 -14   1         26.80         -7.06       150.04 o                         
   0 -14   1        237.06        238.48       115.55 o                         
   1 -14   1         17.24         69.90       150.50 o                         
   2 -14   1        308.84        163.02       160.52 o                         
   3 -14   1         17.11         34.84       160.29 o                         
  -5 -13   1         80.37         58.60       127.39 o                         
  -4 -13   1         43.63        -81.97       104.51 o                         
  -3 -13   1        201.03         77.87       153.46 o                         
  -2 -13   1         67.48         22.77       148.22 o                         
  -1 -13   1        462.67        443.60       136.50 o                         
   0 -13   1          7.33        -23.96        94.36 o                         
   1 -13   1        208.54        169.51        95.71 o                         
   2 -13   1         48.00         32.29        48.85 o                         
   3 -13   1         46.23        -16.54        37.20 o                         
   4 -13   1         55.94        -84.24       148.45 o                         
  -6 -12   1         75.68        183.29        80.44 o                         
  -5 -12   1          4.64         13.20        69.25 o                         
  -4 -12   1         52.14         -8.20        45.67 o                         
  -3 -12   1         84.55          9.52        42.37 o                         
  -2 -12   1        175.67        463.79       144.12 o                         
  -1 -12   1        250.34        203.04        92.67 o                         
   0 -12   1          5.38        -34.49       123.75 o                         
   1 -12   1         99.51         92.54        54.16 o                         
   2 -12   1          5.88        -29.08        30.30 o                         
   3 -12   1          7.39         64.67        50.51 o                         
   4 -12   1          7.92          0.30        68.48 o                         
   5 -12   1         11.50        -23.45       144.58 o                         
  -7 -11   1         87.88        143.97        84.97 o                         
  -6 -11   1        163.68        320.30        79.50 o                         
  -5 -11   1        319.01        301.46        70.61 o                         
  -4 -11   1        257.45        251.75        48.96 o                         
  -3 -11   1          7.37        -30.60        30.60 o                         
  -2 -11   1        221.24        217.07        30.46 o                         
  -1 -11   1        127.30         74.19        75.87 o                         
   0 -11   1         86.23        110.11        30.23 o                         
   1 -11   1         49.06         -1.82        27.44 o                         
   2 -11   1        297.13        239.69        48.77 o                         
   3 -11   1         38.81         48.87        33.68 o                         
   4 -11   1        257.17        176.15        50.87 o                         
   5 -11   1        101.59        253.00       108.53 o                         
   6 -11   1         24.89        -88.43       125.88 o                         
  -7 -10   1          1.39        -35.73        85.04 o                         
  -6 -10   1        256.31        322.15        77.14 o                         
  -5 -10   1         13.13        -27.20        66.52 o                         
  -4 -10   1        224.91        254.19        36.90 o                         
  -3 -10   1        165.48        159.57        40.76 o                         
  -2 -10   1        248.26        240.29        28.13 o                         
  -1 -10   1         77.41        -53.29        53.29 o                         
   0 -10   1        124.73        151.75        23.37 o                         
   1 -10   1         80.64        146.87        25.95 o                         
   2 -10   1         85.68        123.24        36.04 o                         
   3 -10   1         61.33         39.75        39.11 o                         
   4 -10   1          1.67         18.53        39.12 o                         
   5 -10   1         64.58         80.02        80.26 o                         
   6 -10   1         34.13         47.01       113.39 o                         
   7 -10   1         37.80         44.92       169.85 o                         
  -8  -9   1        135.23        185.16       119.61 o                         
  -7  -9   1         41.37         37.19        79.59 o                         
  -6  -9   1         10.43        -10.21       118.75 o                         
  -5  -9   1        222.61        218.74        56.03 o                         
  -4  -9   1        323.08        326.55        35.88 o                         
  -3  -9   1         73.61         55.30        27.21 o                         
  -2  -9   1        221.36        255.32        22.42 o                         
  -1  -9   1        877.70        823.69        44.28 o                         
   0  -9   1        141.32        133.25        22.27 o                         
   1  -9   1        134.40        125.04        21.14 o                         
   2  -9   1         55.32         68.55        24.46 o                         
   3  -9   1        105.35         95.19        28.38 o                         
   4  -9   1        337.84        290.51        43.19 o                         
   5  -9   1        230.29        182.45        45.56 o                         
   6  -9   1        109.09         24.83       105.76 o                         
   7  -9   1         40.89       -118.51       118.51 o                         
  -8  -8   1         43.79         74.60       107.89 o                         
  -7  -8   1         41.00        107.67       110.56 o                         
  -6  -8   1         69.49        119.91        73.16 o                         
  -5  -8   1        124.26        103.81        48.73 o                         
  -4  -8   1        424.89        424.19        29.55 o                         
  -3  -8   1        767.11        757.72        34.66 o                         
  -2  -8   1        757.24        696.99        44.92 o                         
  -1  -8   1         57.98         67.73        19.42 o                         
   0  -8   1        187.90        203.52        25.77 o                         
   1  -8   1        345.19        385.22        23.24 o                         
   2  -8   1        273.96        303.15        53.10 o                         
   3  -8   1         19.75         44.20        25.04 o                         
   4  -8   1        334.99        340.84        35.84 o                         
   5  -8   1         16.06          6.24        33.13 o                         
   6  -8   1        610.26        603.13        82.48 o                         
   7  -8   1          2.80         39.05       115.06 o                         
   8  -8   1         91.40        165.98       133.17 o                         
  -8  -7   1        295.10        191.60        83.44 o                         
  -7  -7   1        124.11        113.13        88.22 o                         
  -6  -7   1         48.41         62.19        41.71 o                         
  -5  -7   1        189.90        185.42        27.85 o                         
  -4  -7   1        289.10        271.14        23.24 o                         
  -3  -7   1         45.46         74.65        15.07 o                         
  -2  -7   1         86.98         72.03        15.80 o                         
  -1  -7   1        191.44        209.08        14.24 o                         
   0  -7   1         14.88         24.32        11.57 o                         
   1  -7   1         16.24         36.03        19.91 o                         
   2  -7   1        101.70        110.90        19.74 o                         
   3  -7   1         78.21         90.92        19.26 o                         
   4  -7   1         16.93         -3.71        29.56 o                         
   5  -7   1         26.74          9.04        46.72 o                         
   6  -7   1        104.45        124.07        61.95 o                         
   7  -7   1         17.01         62.31        74.75 o                         
   8  -7   1         57.22         36.66       128.66 o                         
  -9  -6   1         40.55        149.38       102.09 o                         
  -8  -6   1         65.01         62.85        79.07 o                         
  -7  -6   1        131.01        115.42        46.25 o                         
  -5  -6   1        166.88        169.79        23.56 o                         
  -4  -6   1        702.60        731.05        27.54 o                         
  -3  -6   1       4053.96       4174.26       102.49 o                         
  -2  -6   1        376.63        394.09        14.22 o                         
  -1  -6   1        912.86       1032.84        33.48 o                         
   0  -6   1        141.93        216.13        20.91 o                         
   1  -6   1        544.05        528.61        44.37 o                         
   2  -6   1         40.30         50.41        14.03 o                         
   3  -6   1        107.22        145.81        18.53 o                         
   4  -6   1          1.82         -5.97        22.56 o                         
   5  -6   1        688.88        671.40        71.15 o                         
   6  -6   1        263.56        319.40        63.93 o                         
   7  -6   1        208.86        196.88       240.55 o                         
   8  -6   1         87.76        -22.06        96.16 o                         
  -9  -5   1         46.67         20.68        84.59 o                         
  -8  -5   1         42.95          1.79        52.25 o                         
  -7  -5   1        204.27        258.88        41.17 o                         
  -6  -5   1        904.41        925.13        48.99 o                         
  -5  -5   1        301.12        314.89        42.09 o                         
  -4  -5   1        550.67        585.15        22.65 o                         
  -3  -5   1       5048.35       4979.03       114.81 o                         
  -2  -5   1        281.91        292.74        15.32 o                         
  -1  -5   1       2741.06       2819.82        68.20 o                         
   0  -5   1        143.77        145.84        32.55 o                         
   1  -5   1        230.23        210.46        25.49 o                         
   2  -5   1        170.84        198.65        31.12 o                         
   3  -5   1        293.73        285.29        16.23 o                         
   4  -5   1        126.04        140.16        18.73 o                         
   5  -5   1         35.08        -19.52        29.32 o                         
   6  -5   1         61.72         92.66        39.29 o                         
   7  -5   1        283.76        234.69        79.52 o                         
   8  -5   1        245.52        380.44        90.30 o                         
   9  -5   1         12.89        265.93       269.58 o                         
  -9  -4   1         30.93        -72.10        82.28 o                         
  -8  -4   1         77.11        120.91        76.50 o                         
  -7  -4   1        641.73        635.07        56.47 o                         
  -6  -4   1        758.91        888.65        74.93 o                         
  -5  -4   1        702.47        672.33        27.01 o                         
  -4  -4   1       1767.66       1853.24        49.96 o                         
  -3  -4   1       1708.82       1792.35        45.17 o                         
  -2  -4   1       2336.54       2302.64        51.83 o                         
  -1  -4   1        487.70        490.60        19.22 o                         
   0  -4   1       2962.27       3004.16       155.68 o                         
   1  -4   1        722.31        779.36        83.33 o                         
   2  -4   1        999.71        999.89        38.16 o                         
   3  -4   1         24.74         48.78        12.36 o                         
   4  -4   1        405.25        427.20        31.56 o                         
   5  -4   1        199.31        197.55        25.60 o                         
   6  -4   1        226.46        319.62        43.41 o                         
   7  -4   1        167.80        130.99        41.43 o                         
   8  -4   1         15.98        -74.21       106.59 o                         
  -9  -3   1        146.21         91.46        57.80 o                         
  -8  -3   1        184.14         97.96        47.36 o                         
  -7  -3   1          0.61         45.23        38.29 o                         
  -6  -3   1        744.05        855.55        49.51 o                         
  -5  -3   1        494.91        506.20        21.51 o                         
  -4  -3   1        177.00        182.55        14.19 o                         
  -3  -3   1       1726.81       1764.56        46.48 o                         
  -2  -3   1       3377.95       3263.37        78.57 o                         
  -1  -3   1        422.39        392.77        21.89 o                         
   0  -3   1       3245.49       2930.96       208.33 o                         
   1  -3   1        389.13        366.34        45.76 o                         
   2  -3   1       1318.73       1340.26        52.83 o                         
   3  -3   1         53.62         77.70        13.30 o                         
   4  -3   1        124.91        112.28        14.92 o                         
   5  -3   1        122.72         63.01        24.23 o                         
   6  -3   1        177.98        166.76        33.31 o                         
   7  -3   1         11.76         22.65        41.40 o                         
   8  -3   1         81.09        119.95       109.99 o                         
  -9  -2   1         40.52          5.05        55.92 o                         
  -8  -2   1        497.08        482.32        52.69 o                         
  -7  -2   1        637.42        652.31        48.09 o                         
  -6  -2   1        102.66         85.36        24.75 o                         
  -5  -2   1        415.60        415.25        17.71 o                         
  -4  -2   1        857.51        865.10        28.82 o                         
  -3  -2   1      11129.54      11058.90       248.23 o                         
  -2  -2   1        467.86        485.05        16.08 o                         
   1  -2   1       1017.15        874.99        78.32 o                         
   2  -2   1        284.07        324.90        46.68 o                         
   3  -2   1        449.17        468.29        32.60 o                         
   4  -2   1         41.79         39.52        13.52 o                         
   5  -2   1        425.42        441.78        24.03 o                         
   6  -2   1         30.70          6.52        28.88 o                         
   7  -2   1         54.22         13.83        37.97 o                         
   8  -2   1          0.73        -93.77       213.11 o                         
 -10  -1   1        146.01        468.57       183.97 o                         
  -9  -1   1         40.81         71.87        61.49 o                         
  -8  -1   1         81.90        101.01        41.79 o                         
  -7  -1   1         49.27        128.96        35.87 o                         
  -6  -1   1        335.00        323.92        25.86 o                         
  -5  -1   1       4398.55       4666.86       139.92 o                         
  -4  -1   1       1008.28       1118.27        43.42 o                         
  -3  -1   1       3020.71       3066.79        67.06 o                         
  -2  -1   1        433.63        429.15        16.14 o                         
   3  -1   1        227.09        219.48        14.83 o                         
   4  -1   1         45.10         47.40        13.67 o                         
   5  -1   1        100.33         65.15        19.14 o                         
   6  -1   1         51.06         27.74        29.36 o                         
   7  -1   1         44.30          4.53        38.01 o                         
   8  -1   1         88.52         71.87        57.10 o                         
 -10   0   1         75.82        136.79       228.37 o                         
  -9   0   1          3.40         42.34        55.01 o                         
  -8   0   1          5.80        -47.13        63.85 o                         
  -7   0   1          6.91         61.74        46.91 o                         
  -6   0   1        582.28        516.20        25.14 o                         
  -5   0   1        297.32        278.33        15.49 o                         
  -4   0   1       1018.01       1063.69        26.19 o                         
  -3   0   1         35.76         34.81         6.34 o                         
  -2   0   1       9112.77       8477.74       211.48 o                         
   3   0   1          1.67         -8.38        11.65 o                         
   4   0   1          5.41        -13.11        13.11 o                         
   5   0   1         18.73         47.64        16.18 o                         
   6   0   1         76.20         98.20        33.21 o                         
   7   0   1        104.40        153.34        39.84 o                         
   8   0   1          1.86         25.99        49.49 o                         
 -10   1   1        145.85        212.20       163.25 o                         
  -9   1   1         40.69         91.72        65.92 o                         
  -8   1   1         81.61         58.59        43.88 o                         
  -7   1   1         48.84         79.21        37.74 o                         
  -6   1   1        335.70        329.94        28.41 o                         
  -5   1   1       4399.94       4718.38       121.72 o                         
  -4   1   1       1008.45       1092.05        32.69 o                         
  -3   1   1       3022.55       3072.39        66.98 o                         
  -2   1   1        433.60        434.55        14.88 o                         
   3   1   1        226.75        224.79        15.46 o                         
   4   1   1         45.02         37.41        13.74 o                         
   5   1   1        100.32        121.64        19.73 o                         
   6   1   1         51.09         54.62        27.14 o                         
   7   1   1         44.28         58.20        38.14 o                         
   8   1   1         88.40         17.53        75.32 o                         
  -9   2   1         40.54         79.72       153.49 o                         
  -8   2   1        497.63        507.31        48.79 o                         
  -7   2   1        636.68        557.32        44.50 o                         
  -6   2   1        102.80         83.27        22.84 o                         
  -5   2   1        416.22        390.44        19.51 o                         
  -4   2   1        857.32        795.05        27.07 o                         
  -3   2   1      11133.52      11131.36       248.21 o                         
  -2   2   1        467.92        450.05        16.92 o                         
  -1   2   1       1877.06       1761.54        64.12 o                         
   1   2   1       1019.53        935.78        76.73 o                         
   2   2   1        284.31        294.62        45.31 o                         
   3   2   1        448.02        450.56        25.80 o                         
   4   2   1         41.85         21.92        13.01 o                         
   5   2   1        425.27        365.99        24.80 o                         
   6   2   1         30.74          1.08        24.05 o                         
   7   2   1         54.20         40.06        40.45 o                         
   8   2   1          0.73         90.67       102.02 o                         
  -9   3   1        146.26        135.79        64.05 o                         
  -8   3   1        183.54        186.03        59.31 o                         
  -7   3   1          0.58         36.77        40.44 o                         
  -6   3   1        744.35        739.37        34.31 o                         
  -5   3   1        495.56        517.76        22.50 o                         
  -4   3   1        177.48        186.85        13.05 o                         
  -3   3   1       1726.76       1803.77        43.82 o                         
  -2   3   1       3377.64       3258.92       105.92 o                         
  -1   3   1        422.24        411.93        24.63 o                         
   0   3   1       3243.66       2781.83       208.33 o                         
   2   3   1       1319.79       1399.66        76.45 o                         
   3   3   1         53.59         21.39        14.03 o                         
   4   3   1        124.76        174.03        16.38 o                         
   5   3   1        122.61        136.50        24.01 o                         
   6   3   1        177.93        146.60        27.86 o                         
   7   3   1         11.79         12.19        42.82 o                         
   8   3   1         81.18         69.46        76.47 o                         
  -9   4   1         30.79        105.41        63.88 o                         
  -8   4   1         77.24        127.94        58.18 o                         
  -7   4   1        640.67        604.50        60.24 o                         
  -6   4   1        758.81        769.33        40.37 o                         
  -5   4   1        702.93        711.49        26.23 o                         
  -4   4   1       1766.72       1970.95        49.09 o                         
  -3   4   1       1709.20       1825.72        47.41 o                         
  -2   4   1       2333.75       2370.92        70.24 o                         
  -1   4   1        488.28        457.16        17.87 o                         
   0   4   1       2962.73       2975.03       127.75 o                         
   1   4   1        722.29        689.80        56.31 o                         
   2   4   1        999.39        985.54        39.68 o                         
   3   4   1         24.72          3.37        12.20 o                         
   4   4   1        404.81        425.99        24.51 o                         
   5   4   1        199.16        213.45        24.54 o                         
   6   4   1        226.11        274.84        35.30 o                         
   7   4   1        167.82        194.11        41.84 o                         
   8   4   1         15.89         21.96        74.82 o                         
  -9   5   1         46.49        -62.67        62.67 o                         
  -8   5   1         42.82        -58.27        58.27 o                         
  -7   5   1        203.57        190.21        35.72 o                         
  -6   5   1        903.18        904.25        42.81 o                         
  -5   5   1        300.65        364.19        22.46 o                         
  -4   5   1        550.57        562.80        24.35 o                         
  -3   5   1       5050.14       5049.26       137.28 o                         
  -2   5   1        281.99        266.42        13.59 o                         
  -1   5   1       2742.81       2711.19        72.66 o                         
   0   5   1        143.80        140.63        10.06 o                         
   1   5   1        230.16        226.99        29.62 o                         
   2   5   1        171.01        203.47        38.77 o                         
   3   5   1        293.99        270.60        22.47 o                         
   4   5   1        125.96        141.54        18.43 o                         
   5   5   1         35.07         13.33        32.60 o                         
   6   5   1         61.76        132.15        35.34 o                         
   7   5   1        283.88        328.14        79.41 o                         
   8   5   1        245.29        357.45        66.34 o                         
  -9   6   1         40.47         10.23        85.67 o                         
  -8   6   1         64.89        103.94        57.13 o                         
  -7   6   1        131.12        159.38        35.47 o                         
  -5   6   1        166.41        155.16        21.98 o                         
  -4   6   1        703.10        754.96        30.14 o                         
  -3   6   1       4054.95       4123.41       108.07 o                         
  -2   6   1        376.63        370.83        18.77 o                         
  -1   6   1        912.03        940.85        38.85 o                         
   0   6   1        142.31        139.13        18.31 o                         
   1   6   1        544.92        507.48        27.90 o                         
   2   6   1         40.21         22.03        15.03 o                         
   3   6   1        107.04         99.58        14.18 o                         
   4   6   1          1.81         -5.19        27.07 o                         
   5   6   1        688.71        731.97        47.25 o                         
   6   6   1        263.45        177.13        41.57 o                         
   7   6   1        208.92        165.89        55.61 o                         
   8   6   1         87.83         79.08        75.69 o                         
  -8   7   1        294.21        221.97        60.50 o                         
  -7   7   1        124.30        170.51        36.53 o                         
  -6   7   1         48.57         19.24        30.84 o                         
  -5   7   1        189.68        205.92        30.92 o                         
  -4   7   1        289.00        298.11        25.12 o                         
  -3   7   1         45.41         34.08        13.69 o                         
  -2   7   1         87.35        100.70        18.57 o                         
  -1   7   1        191.40        184.07        17.12 o                         
   0   7   1         14.83          6.81         9.25 o                         
   1   7   1         16.23         29.71        18.49 o                         
   2   7   1        101.50        116.42        19.53 o                         
   3   7   1         78.03         81.13        13.71 o                         
   4   7   1         17.03         14.35        19.90 o                         
   5   7   1         26.55          6.38        27.37 o                         
   6   7   1        104.49         98.42        35.73 o                         
   7   7   1         17.12         29.32        42.55 o                         
   8   7   1         57.50         70.94        88.07 o                         
  -8   8   1         43.84        -15.78        79.74 o                         
  -7   8   1         40.87         60.83        35.74 o                         
  -6   8   1         69.30        118.94        40.09 o                         
  -5   8   1        124.12        117.32        31.43 o                         
  -4   8   1        424.97        413.99        53.03 o                         
  -3   8   1        768.30        685.74        41.21 o                         
  -2   8   1        757.62        798.32        36.31 o                         
  -1   8   1         57.83         47.46        20.56 o                         
   0   8   1        188.21        217.86        18.09 o                         
   1   8   1        345.32        360.38        23.70 o                         
   2   8   1        273.98        278.32        24.85 o                         
   3   8   1         19.68         16.44        16.14 o                         
   4   8   1        335.64        386.97        37.40 o                         
   5   8   1         16.06        -38.71        38.71 o                         
   6   8   1        610.98        592.26        48.87 o                         
   7   8   1          2.80        -39.56        50.62 o                         
   8   8   1         91.49         51.68       153.23 o                         
  -6   9   1         10.57         81.28        73.31 o                         
  -5   9   1        222.77        137.12        56.43 o                         
  -4   9   1        322.67        272.15        52.75 o                         
  -3   9   1         73.50         87.92        31.79 o                         
  -2   9   1        221.72        215.00        27.95 o                         
  -1   9   1        878.73        989.42        51.78 o                         
   0   9   1        141.10        132.18        18.92 o                         
   1   9   1        134.65        146.45        22.56 o                         
   2   9   1         55.27         73.92        26.66 o                         
   3   9   1        105.57         86.34        29.76 o                         
   4   9   1        337.66        317.56        26.58 o                         
   5   9   1        230.46        307.49        40.52 o                         
   6   9   1        109.16        145.11        44.85 o                         
   7   9   1         41.02          6.60       136.61 o                         
  -4  10   1        225.09        227.23       111.56 o                         
  -3  10   1        165.48        307.22        59.21 o                         
  -2  10   1        248.03        244.01        54.62 o                         
  -1  10   1         77.39        100.21        47.60 o                         
   0  10   1        124.60        175.82        29.30 o                         
   1  10   1         80.58         84.24        26.51 o                         
   2  10   1         85.36         71.44        45.48 o                         
   3  10   1         61.09         60.20        32.86 o                         
   4  10   1          1.66         -8.22        43.61 o                         
   5  10   1         64.67        -28.43        82.49 o                         
   6  10   1         34.24        106.78       132.51 o                         
   7  10   1         37.73        -37.11       189.66 o                         
  -4  11   1        257.46        141.85       119.76 o                         
  -3  11   1          7.33        113.18        66.09 o                         
  -2  11   1        221.28        353.51        69.72 o                         
  -1  11   1        127.13         50.85        59.32 o                         
   0  11   1         86.37        105.64        97.45 o                         
   1  11   1         48.91         19.37        42.16 o                         
   2  11   1        297.13        262.63        40.58 o                         
   3  11   1         38.82         22.34        45.22 o                         
   4  11   1        257.68        179.66        49.82 o                         
   5  11   1        101.67        283.47       138.43 o                         
   6  11   1         24.94        -76.05       153.46 o                         
  -3  12   1         84.62        121.90       185.22 o                         
  -2  12   1        175.71        131.15        74.75 o                         
  -1  12   1        249.80        417.12       120.67 o                         
   0  12   1          5.43        143.90       109.29 o                         
   1  12   1         99.30        -44.63       102.23 o                         
   2  12   1          5.99          5.65        50.98 o                         
   3  12   1          7.37        223.28        59.87 o                         
   4  12   1          7.91         79.69        93.58 o                         
  -3  13   1        201.20        435.54       101.53 o                         
  -2  13   1         67.27         65.94       105.86 o                         
  -1  13   1        462.47        583.10       136.61 o                         
   1  13   1        208.90        118.62       115.66 o                         
   2  13   1         48.05       -107.92       107.92 o                         
   3  13   1         46.47         33.70       130.69 o                         
  -1  14   1         26.69        114.98       138.89 o                         
   0  14   1        237.42        378.64       135.70 o                         
   1  14   1         17.15        -27.09       121.36 o                         
  -1 -15   2         26.23         43.94       155.96 o                         
   0 -15   2         95.50        -40.07       156.65 o                         
  -4 -14   2          3.60        181.01       326.50 o                         
  -3 -14   2          3.02        142.76       176.91 o                         
  -2 -14   2        119.06        -61.85        98.84 o                         
  -1 -14   2        114.56        -98.13       137.52 o                         
   0 -14   2        116.59         72.63       143.44 o                         
   1 -14   2         13.72         62.39       142.76 o                         
   2 -14   2         27.21        264.80       159.61 o                         
  -5 -13   2          9.23         29.14       186.02 o                         
  -4 -13   2         74.23        103.72        79.25 o                         
  -3 -13   2         21.66          2.05       155.28 o                         
  -2 -13   2         37.59       -100.88       136.95 o                         
  -1 -13   2          8.01        152.28        94.55 o                         
   0 -13   2        128.05         77.64       131.83 o                         
   1 -13   2         10.43          2.83       103.91 o                         
   2 -13   2         16.88         22.63       106.86 o                         
   3 -13   2         43.34        -57.80       112.72 o                         
   4 -13   2          9.36       -115.89       232.01 o                         
  -6 -12   2          5.53         19.83       101.24 o                         
  -5 -12   2          6.65        -73.49        73.49 o                         
  -4 -12   2         67.10         76.30        80.26 o                         
  -3 -12   2        541.22        564.47        52.74 o                         
  -2 -12   2        233.33        251.65        40.33 o                         
  -1 -12   2        705.43        533.92       130.01 o                         
   0 -12   2        225.99        261.59        98.93 o                         
   1 -12   2          7.65        -95.26        95.26 o                         
   2 -12   2         62.66         45.38        99.56 o                         
   3 -12   2        168.71        270.63       110.29 o                         
   4 -12   2         53.38         25.37       113.02 o                         
   5 -12   2         84.87         58.79       120.01 o                         
  -7 -11   2          8.60         -3.22       112.48 o                         
  -6 -11   2          2.06         65.88       118.03 o                         
  -5 -11   2         48.84        106.94        80.27 o                         
  -4 -11   2         74.19        110.50        47.66 o                         
  -3 -11   2        163.32        199.51        42.35 o                         
  -2 -11   2         67.53         70.35        35.94 o                         
  -1 -11   2        186.78        217.93        38.86 o                         
   0 -11   2        267.31        238.73        87.30 o                         
   1 -11   2         89.60        -36.43       135.47 o                         
   2 -11   2        827.43        656.18       156.87 o                         
   3 -11   2         32.58         47.13       150.95 o                         
   4 -11   2        147.36        195.35       165.75 o                         
   5 -11   2          6.54       -123.86       172.13 o                         
   6 -11   2         10.02        -75.63       143.78 o                         
  -7 -10   2          4.95         19.00       116.46 o                         
  -6 -10   2          0.01        -46.33        68.82 o                         
  -5 -10   2         77.66        174.45        88.59 o                         
  -4 -10   2         72.77         28.09        36.20 o                         
  -3 -10   2        207.64        247.07        40.06 o                         
  -2 -10   2        131.00        139.09        33.41 o                         
  -1 -10   2         57.39         42.02        28.88 o                         
   0 -10   2        154.85         48.94       118.96 o                         
   1 -10   2        510.59        420.99       134.56 o                         
   2 -10   2        430.00        423.49       140.48 o                         
   5 -10   2        181.93        153.23       166.21 o                         
   6 -10   2          2.44        315.80       193.53 o                         
  -8  -9   2        154.68        227.19       109.00 o                         
  -7  -9   2         59.73        139.51        49.20 o                         
  -6  -9   2         19.32         60.80        50.42 o                         
  -5  -9   2        212.57        240.47        51.83 o                         
  -4  -9   2        146.11        161.31        24.83 o                         
  -3  -9   2        410.76        443.00        37.59 o                         
  -2  -9   2         18.93        -15.04        27.05 o                         
  -1  -9   2        122.27        162.69        33.48 o                         
   0  -9   2         49.86         63.65        20.95 o                         
   1  -9   2         24.88         51.20        63.70 o                         
   2  -9   2         83.50         30.74       118.40 o                         
   3  -9   2        463.95        517.09        64.29 o                         
   4  -9   2        178.43        144.31        55.75 o                         
   5  -9   2         62.08         75.80        65.48 o                         
   6  -9   2        166.32        495.44       188.07 o                         
  -8  -8   2         81.30          1.91        52.91 o                         
  -7  -8   2         60.88        105.57        76.88 o                         
  -6  -8   2         18.25        -31.82        47.45 o                         
  -5  -8   2        115.03        131.98        26.75 o                         
  -4  -8   2        177.99        198.68        20.31 o                         
  -3  -8   2         11.43         35.40        28.83 o                         
  -2  -8   2        156.29        139.28        25.25 o                         
  -1  -8   2         48.33         42.95        32.85 o                         
   0  -8   2        314.05        298.52        34.49 o                         
   1  -8   2        528.91        483.64        67.89 o                         
   3  -8   2        284.49        291.78        34.05 o                         
   4  -8   2        271.12        358.98        39.33 o                         
   5  -8   2         54.77        112.93        53.05 o                         
  -9  -7   2         22.36          4.91        62.24 o                         
  -8  -7   2         71.06        122.91        54.23 o                         
  -7  -7   2         46.29         78.31        45.91 o                         
  -6  -7   2         44.98         20.89        40.50 o                         
  -5  -7   2        148.19        151.30        27.58 o                         
  -4  -7   2        276.57        291.67        21.91 o                         
  -3  -7   2         36.74         39.63        15.63 o                         
  -2  -7   2        182.58        180.15        26.53 o                         
  -1  -7   2         11.41          4.29        40.48 o                         
   1  -7   2         30.51         41.36        62.61 o                         
   2  -7   2         69.90         16.98        53.61 o                         
   3  -7   2        285.44        256.83       105.87 o                         
   4  -7   2        121.78         69.38        26.93 o                         
   5  -7   2        245.02        218.15        43.32 o                         
  -9  -6   2         82.71         72.66        63.60 o                         
  -8  -6   2         94.13        106.33        55.97 o                         
  -7  -6   2          7.74         -8.65        45.18 o                         
  -6  -6   2         35.82         -8.13        28.65 o                         
  -5  -6   2        184.38        198.16        21.97 o                         
  -4  -6   2         18.28          4.90        17.06 o                         
  -3  -6   2        559.22        588.51        25.08 o                         
  -2  -6   2        146.66        117.60        23.99 o                         
  -1  -6   2         70.10         46.46        38.14 o                         
   0  -6   2        121.56        181.77        40.41 o                         
   1  -6   2       1638.70       1832.31       115.91 o                         
   2  -6   2        696.70        599.95       100.18 o                         
   3  -6   2        367.18        489.54        63.01 o                         
   4  -6   2         58.62        -54.64       105.87 o                         
   5  -6   2         41.79        -67.85       128.19 o                         
  -9  -5   2         96.02        144.93        59.98 o                         
  -8  -5   2         81.95         37.68        54.45 o                         
  -7  -5   2        147.69        126.67        37.61 o                         
  -6  -5   2        147.96        117.66        34.77 o                         
  -5  -5   2        492.22        509.44        26.51 o                         
  -4  -5   2        311.04        341.00        18.60 o                         
  -3  -5   2        666.64        694.36        29.91 o                         
  -2  -5   2        219.77        263.37        48.26 o                         
  -1  -5   2        219.69        192.85        52.37 o                         
   0  -5   2         35.33         78.78        52.14 o                         
   1  -5   2       2075.83       2623.14       214.25 o                         
   2  -5   2        311.15        344.03        78.55 o                         
   3  -5   2        331.53        227.29        53.73 o                         
  -9  -4   2        113.33        101.30        84.80 o                         
  -8  -4   2        282.29        222.16        61.93 o                         
  -7  -4   2        205.76        238.43        34.38 o                         
  -6  -4   2        849.71        798.76        47.08 o                         
  -5  -4   2         81.74         96.86        19.29 o                         
  -4  -4   2        941.75        981.90        33.93 o                         
  -3  -4   2        222.78        228.93        28.00 o                         
  -9  -3   2        224.02        302.71        63.06 o                         
  -8  -3   2        140.05        165.59        89.02 o                         
  -7  -3   2        771.08        874.99        98.56 o                         
  -6  -3   2        231.75        252.91        29.07 o                         
  -5  -3   2        442.56        443.91        23.22 o                         
  -4  -3   2       1410.52       1403.09        37.89 o                         
  -3  -3   2        255.80        231.90        20.26 o                         
 -10  -2   2         89.75        111.79        94.49 o                         
  -9  -2   2        272.45        412.07       178.50 o                         
  -8  -2   2        247.13        215.66        81.21 o                         
  -7  -2   2        370.00        393.16        34.80 o                         
  -6  -2   2        109.98        102.95        23.65 o                         
  -5  -2   2        316.12        342.24        19.05 o                         
  -4  -2   2         45.91         36.11        11.08 o                         
  -3  -2   2       1164.70       1132.06        40.76 o                         
 -10  -1   2          6.15         68.22        72.11 o                         
  -9  -1   2         39.01        -16.21        76.75 o                         
  -8  -1   2         20.73        -48.18        48.18 o                         
  -7  -1   2        801.87        940.41        44.33 o                         
  -6  -1   2         73.58         71.22        20.08 o                         
  -5  -1   2        221.91        204.22        17.44 o                         
  -4  -1   2        266.88        247.83        13.89 o                         
  -3  -1   2       1992.33       1904.87        72.20 o                         
 -10   0   2        326.86        173.93        97.21 o                         
  -9   0   2         30.69        -40.48        58.00 o                         
  -8   0   2         51.20         42.60        49.35 o                         
  -7   0   2          3.14         14.08        31.02 o                         
  -6   0   2          8.42         10.55        19.54 o                         
  -5   0   2         11.62         27.36        14.73 o                         
  -4   0   2        445.93        421.49        23.56 o                         
  -3   0   2          3.47        -10.36        11.75 o                         
 -10   1   2          6.24        -71.59        71.59 o                         
  -9   1   2         38.84         50.67        67.44 o                         
  -8   1   2         20.72         40.93        62.58 o                         
  -7   1   2        801.52        868.67        50.05 o                         
  -6   1   2         73.57         37.18        19.32 o                         
  -5   1   2        221.30        247.14        16.24 o                         
  -4   1   2        267.06        250.24        16.45 o                         
  -3   1   2       1992.59       1946.95       101.97 o                         
 -10   2   2         89.77         39.95        97.24 o                         
  -9   2   2        273.15        267.87        63.85 o                         
  -8   2   2        247.07        236.39        46.69 o                         
  -7   2   2        368.89        351.34        32.13 o                         
  -6   2   2        109.67         96.19        24.07 o                         
  -5   2   2        316.57        330.26        17.12 o                         
  -4   2   2         46.01         49.45        12.92 o                         
  -3   2   2       1163.90       1013.06        55.94 o                         
  -9   3   2        223.89        200.95        65.08 o                         
  -8   3   2        140.03        255.20        57.79 o                         
  -7   3   2        771.38        758.94        48.56 o                         
  -6   3   2        231.87        201.10        27.77 o                         
  -5   3   2        442.69        461.28        22.72 o                         
  -4   3   2       1411.22       1364.18        43.82 o                         
  -3   3   2        256.01        251.60        41.69 o                         
  -2   3   2       1098.87       1082.11        60.35 o                         
  -9   4   2        113.17        172.88        83.54 o                         
  -8   4   2        282.48        119.68        65.16 o                         
  -7   4   2        205.28        188.72        34.08 o                         
  -6   4   2        849.44        841.81        33.40 o                         
  -5   4   2         81.88         85.94        19.55 o                         
  -4   4   2        941.30        972.62        44.32 o                         
  -3   4   2        222.87        217.94        18.73 o                         
  -2   4   2        734.80        909.05        55.14 o                         
  -9   5   2         96.07         -8.25        60.25 o                         
  -8   5   2         82.12         91.34        59.83 o                         
  -7   5   2        148.07        120.15        57.15 o                         
  -6   5   2        147.62        156.22        31.47 o                         
  -5   5   2        492.48        456.04        32.76 o                         
  -4   5   2        310.42        275.26        25.18 o                         
  -3   5   2        666.60        780.48        37.23 o                         
   2   5   2        311.07        347.67        74.91 o                         
   3   5   2        331.24        231.78        65.12 o                         
  -9   6   2         82.54         95.24        67.98 o                         
  -8   6   2         94.59        118.36        56.00 o                         
  -7   6   2          7.75        -22.69        34.55 o                         
  -6   6   2         35.94        -24.11        33.73 o                         
  -5   6   2        185.18        220.33        53.74 o                         
  -4   6   2         18.29         -7.93        21.68 o                         
  -3   6   2        559.44        611.77        26.38 o                         
  -2   6   2        146.73        170.84        18.47 o                         
  -1   6   2         69.92         48.12        18.00 o                         
   0   6   2        121.30        190.48        51.57 o                         
   1   6   2       1637.66       1730.74       116.21 o                         
   2   6   2        696.59        677.58        99.27 o                         
   3   6   2        366.64        430.81        78.55 o                         
   5   6   2         41.80         19.13       111.79 o                         
  -9   7   2         22.52        -63.68        74.46 o                         
  -8   7   2         71.29        -13.26        61.02 o                         
  -7   7   2         46.20          0.09        64.26 o                         
  -6   7   2         44.77         72.38        32.09 o                         
  -5   7   2        148.16        129.94        27.00 o                         
  -4   7   2        276.94        335.35        34.90 o                         
  -3   7   2         36.87         53.24        31.94 o                         
  -2   7   2        182.49        184.94        19.30 o                         
  -1   7   2         11.34         26.92        17.37 o                         
   0   7   2        440.05        552.86        56.27 o                         
   1   7   2         30.45         84.92        46.70 o                         
   2   7   2         70.00         76.90        53.22 o                         
   4   7   2        121.91        110.39        22.44 o                         
   5   7   2        244.75        213.58        35.74 o                         
  -8   8   2         81.23        111.11       133.76 o                         
  -7   8   2         60.69         51.67        43.03 o                         
  -6   8   2         18.34         23.77        43.46 o                         
  -5   8   2        115.13        123.79        32.16 o                         
  -4   8   2        177.96        199.45        22.67 o                         
  -3   8   2         11.38         47.57        27.47 o                         
  -2   8   2        156.73        190.66        20.96 o                         
  -1   8   2         48.22         42.76        17.00 o                         
   0   8   2        314.40        318.76        34.84 o                         
   1   8   2        529.02        603.17        55.77 o                         
   2   8   2        825.52        527.89        75.67 o                         
   3   8   2        284.63        293.82        56.59 o                         
   4   8   2        270.73        281.42        47.47 o                         
   5   8   2         54.65        -12.99        41.14 o                         
  -8   9   2        154.63        144.35        93.58 o                         
  -7   9   2         59.66        102.62        45.55 o                         
  -6   9   2         19.31        -18.60        37.14 o                         
  -5   9   2        212.30        207.81        33.94 o                         
  -4   9   2        145.93        166.35        28.73 o                         
  -3   9   2        410.28        407.18        27.53 o                         
  -2   9   2         18.93         26.63        21.03 o                         
  -1   9   2        122.52         98.56        25.37 o                         
   0   9   2         49.74         45.30        17.26 o                         
   1   9   2         24.97         91.01        51.63 o                         
   2   9   2         83.33        108.15       104.28 o                         
   3   9   2        464.08        481.33        56.99 o                         
   4   9   2        178.70        179.82        27.07 o                         
   5   9   2         62.29          9.51        30.63 o                         
   6   9   2        166.51        231.10       150.50 o                         
  -7  10   2          4.91        -19.58        81.06 o                         
  -6  10   2          0.01         60.26        64.74 o                         
  -5  10   2         77.40         21.85        60.26 o                         
  -4  10   2         72.86        144.34        49.05 o                         
  -3  10   2        207.74        257.79        55.98 o                         
  -2  10   2        131.16        177.00        38.19 o                         
  -1  10   2         57.53         45.32        22.66 o                         
   0  10   2        154.64         42.51        56.24 o                         
   1  10   2        510.82        604.73       108.83 o                         
   2  10   2        430.57        393.21       116.80 o                         
   3  10   2       1135.22       1287.55       163.48 o                         
   4  10   2        161.02        199.68       122.95 o                         
   5  10   2        182.10        354.73       142.53 o                         
   6  10   2          2.44        -97.68       135.93 o                         
  -7  11   2          8.55         87.66        84.02 o                         
  -6  11   2          2.07         44.89        66.87 o                         
  -5  11   2         48.84         -4.78        58.57 o                         
  -4  11   2         73.97         40.94        49.54 o                         
  -3  11   2        163.23         32.99        53.99 o                         
  -2  11   2         67.41         98.20        32.95 o                         
  -1  11   2        186.73        225.62        44.97 o                         
   0  11   2        266.85        407.33       110.88 o                         
   1  11   2         89.78        125.45       113.39 o                         
   2  11   2        826.94        553.04       129.10 o                         
   3  11   2         32.61        -16.62       121.13 o                         
   4  11   2        147.38         57.38       137.29 o                         
   5  11   2          6.55        281.42       147.77 o                         
   6  11   2         10.04        107.01       156.87 o                         
  -6  12   2          5.55        375.45       296.67 o                         
  -5  12   2          6.64         36.13       127.84 o                         
  -4  12   2         67.03         62.82        52.90 o                         
  -3  12   2        541.35        478.28        50.10 o                         
  -2  12   2        233.28        160.49        80.66 o                         
  -1  12   2        705.77        642.07       139.80 o                         
   0  12   2        225.84        291.89       123.40 o                         
   1  12   2          7.65         90.39       119.76 o                         
   2  12   2         62.92       -123.40       123.40 o                         
   3  12   2        168.72         34.61       136.84 o                         
   4  12   2         53.39       -143.21       143.21 o                         
   5  12   2         84.89        173.49       145.94 o                         
  -5  13   2          9.19         69.44       218.35 o                         
  -4  13   2         74.20        181.69       150.95 o                         
  -3  13   2         21.73         -6.17       106.44 o                         
  -2  13   2         37.53        -49.86       134.11 o                         
  -1  13   2          7.97        -34.84       126.82 o                         
   1  13   2         10.50        257.51       134.56 o                         
   2  13   2         16.93        201.50       141.85 o                         
   3  13   2         43.41       -139.57       139.57 o                         
   4  13   2          9.35        -86.06       237.93 o                         
  -4  14   2          3.64         42.58       185.11 o                         
  -3  14   2          3.02         21.63       160.29 o                         
  -2  14   2        119.30         98.13       146.63 o                         
  -1 -14   3         64.19        -23.91       135.02 o                         
   0 -14   3          0.98          7.54       114.15 o                         
   1 -14   3         33.51        -59.16       119.87 o                         
  -5 -13   3          6.17         16.62        99.04 o                         
  -4 -13   3          0.42        -19.81        85.15 o                         
  -3 -13   3        245.36        169.77       106.67 o                         
  -2 -13   3         29.15        237.93       122.95 o                         
  -1 -13   3         99.77        157.78       143.67 o                         
   0 -13   3         25.76        214.71       166.89 o                         
   1 -13   3         28.28        212.43       170.53 o                         
  -6 -12   3         24.34        -15.03       110.88 o                         
  -5 -12   3         71.49        -40.53       100.86 o                         
  -4 -12   3         18.49        -32.33        83.79 o                         
  -3 -12   3        431.83        509.46       129.55 o                         
  -2 -12   3        134.99        139.61        41.85 o                         
  -1 -12   3         97.28        103.98        45.69 o                         
   0 -12   3        296.16        261.84       154.14 o                         
   1 -12   3          9.23       -153.69       153.69 o                         
  -7 -11   3          5.76        285.97       189.20 o                         
  -6 -11   3         36.41         55.49        86.08 o                         
  -5 -11   3        102.96        101.09       104.05 o                         
  -4 -11   3          0.60         50.56        45.83 o                         
  -3 -11   3        120.26        118.98        40.34 o                         
  -2 -11   3         43.23          6.50        38.18 o                         
  -1 -11   3         28.52         49.42        40.09 o                         
   0 -11   3        481.93        468.51        89.77 o                         
   1 -11   3         56.56         25.50       145.49 o                         
  -7 -10   3          7.61         80.02        80.85 o                         
  -6 -10   3        115.60        203.84        78.73 o                         
  -5 -10   3         20.90         49.12        69.73 o                         
  -4 -10   3          2.25         -9.77        39.95 o                         
  -3 -10   3         80.75         93.33        46.25 o                         
  -2 -10   3        414.57        604.18        97.01 o                         
  -1 -10   3        175.63        153.94        55.28 o                         
   0 -10   3         37.27        -14.34       118.40 o                         
  -8  -9   3         15.54        117.08       112.01 o                         
  -7  -9   3          4.70         59.44        50.71 o                         
  -6  -9   3         66.98         57.34        42.28 o                         
  -5  -9   3        100.12        150.10        52.27 o                         
  -4  -9   3         13.74        -34.15        43.46 o                         
  -3  -9   3        287.33        282.53        41.95 o                         
  -2  -9   3          6.93          7.41        35.85 o                         
  -1  -9   3        909.29        846.20       119.33 o                         
   0  -9   3         47.32         23.20        64.88 o                         
  -8  -8   3         45.61         75.82        60.44 o                         
  -7  -8   3          0.13         90.36        35.26 o                         
  -6  -8   3        140.93        131.64        39.45 o                         
  -5  -8   3         10.53         -4.66        62.36 o                         
  -4  -8   3        196.50        145.44        38.91 o                         
  -3  -8   3        191.81        217.84        37.00 o                         
  -2  -8   3         19.96         -8.72        42.39 o                         
  -9  -7   3         13.91        -63.65        63.65 o                         
  -8  -7   3          3.56        -38.94        43.86 o                         
  -7  -7   3        170.47        206.97        46.08 o                         
  -6  -7   3        342.55        314.39        43.95 o                         
  -5  -7   3        186.76        240.13       153.57 o                         
  -4  -7   3       1043.04       1002.44        53.75 o                         
  -3  -7   3         73.50         11.85        50.09 o                         
  -9  -6   3         18.19        -18.78        65.71 o                         
  -8  -6   3         31.11         75.96        40.86 o                         
  -7  -6   3        123.34        138.97        51.15 o                         
  -6  -6   3        247.31        192.35        34.05 o                         
  -5  -6   3        249.63        195.37        42.30 o                         
  -4  -6   3        234.63        269.80        73.54 o                         
  -3  -6   3        425.53        388.20        68.08 o                         
  -9  -5   3         32.50        102.93        61.62 o                         
  -8  -5   3         73.69          8.49        42.66 o                         
  -7  -5   3        212.88        205.96        47.15 o                         
  -6  -5   3        199.53        222.30        33.73 o                         
  -5  -5   3        173.30        114.62        31.07 o                         
  -4  -5   3         30.43          1.09        33.55 o                         
  -9  -4   3          1.14         43.19        62.56 o                         
  -8  -4   3         76.37        -20.35        38.99 o                         
  -7  -4   3          2.28        -29.56        44.43 o                         
  -6  -4   3         30.75          0.78        29.73 o                         
  -5  -4   3        105.70         58.53        31.87 o                         
  -4  -4   3        329.76        374.05        39.01 o                         
  -9  -3   3         54.30        -26.73        44.64 o                         
  -8  -3   3        240.24        245.71        60.50 o                         
  -7  -3   3        393.97        411.42        45.58 o                         
  -6  -3   3        145.56        119.24        22.62 o                         
  -5  -3   3         94.48         86.77        27.92 o                         
 -10  -2   3        193.96        272.15       102.81 o                         
  -9  -2   3         59.55         54.46        45.87 o                         
  -8  -2   3        202.00        211.49        42.77 o                         
  -7  -2   3         10.10        -18.45        29.74 o                         
  -6  -2   3         15.05         20.78        38.62 o                         
  -5  -2   3        278.30        274.31        23.61 o                         
 -10  -1   3        167.23         49.11        73.31 o                         
  -9  -1   3        135.79        162.74        52.12 o                         
  -8  -1   3         61.84        119.46        44.56 o                         
  -7  -1   3        249.13        208.79        31.92 o                         
  -6  -1   3         42.77         46.47        24.15 o                         
  -5  -1   3        233.94        196.58        22.18 o                         
 -10   0   3         16.44        -52.80        89.93 o                         
  -9   0   3        234.45        231.14        44.97 o                         
  -8   0   3          0.02          0.24        97.25 o                         
  -7   0   3        156.63        170.19        35.05 o                         
  -6   0   3         23.21         42.35        21.96 o                         
  -5   0   3        119.13        123.56        22.41 o                         
 -10   1   3        167.41         71.26       166.53 o                         
  -9   1   3        135.66        123.79        44.17 o                         
  -8   1   3         61.76         89.42        45.12 o                         
  -7   1   3        249.08        214.93        37.32 o                         
  -6   1   3         42.70         34.10        28.12 o                         
  -5   1   3        234.32        175.48        26.94 o                         
 -10   2   3        193.83        357.90       107.59 o                         
  -9   2   3         59.66         89.98        46.87 o                         
  -8   2   3        202.21        201.88        38.86 o                         
  -7   2   3         10.07        -34.42        34.42 o                         
  -6   2   3         15.12         16.00        26.13 o                         
  -5   2   3        278.68        267.05        28.75 o                         
  -9   3   3         54.21         75.82        46.67 o                         
  -8   3   3        240.52        199.43        42.98 o                         
  -7   3   3        393.46        386.34        55.29 o                         
  -6   3   3        145.51        127.77        24.01 o                         
  -5   3   3         94.43         59.74        34.96 o                         
  -4   3   3        199.94        183.51        34.04 o                         
  -9   4   3          1.15         50.94        70.37 o                         
  -8   4   3         76.53         35.30        57.15 o                         
  -7   4   3          2.31         25.10        49.34 o                         
  -6   4   3         30.77         27.91        33.45 o                         
  -5   4   3        105.71        119.20        31.10 o                         
  -4   4   3        330.08        302.19        30.50 o                         
  -9   5   3         32.60         17.38        72.00 o                         
  -8   5   3         73.71         23.64        60.13 o                         
  -7   5   3        213.27        222.99        53.10 o                         
  -6   5   3        199.64        200.05        39.35 o                         
  -5   5   3        172.95        130.47        38.45 o                         
  -4   5   3         30.45         41.48        31.03 o                         
  -9   6   3         18.26        -76.36        76.36 o                         
  -8   6   3         31.30         49.12        48.74 o                         
  -7   6   3        123.11        112.70        40.67 o                         
  -6   6   3        247.45        176.68        40.21 o                         
  -5   6   3        249.85        428.27        66.26 o                         
  -4   6   3        234.59        180.44        37.19 o                         
  -3   6   3        425.43        425.16        39.35 o                         
  -9   7   3         13.91        -73.01        73.01 o                         
  -8   7   3          3.48         36.80        48.72 o                         
  -7   7   3        170.29        142.57        39.43 o                         
  -6   7   3        342.14        340.45        45.40 o                         
  -5   7   3        187.02        123.21        70.70 o                         
  -4   7   3       1043.63       1128.19        64.68 o                         
  -3   7   3         73.61         45.69        26.41 o                         
  -8   8   3         45.48        -48.31        59.99 o                         
  -7   8   3          0.13          3.14        34.69 o                         
  -6   8   3        140.71        198.95        40.16 o                         
  -5   8   3         10.53        103.62       145.03 o                         
  -4   8   3        196.85        141.99        28.90 o                         
  -3   8   3        191.78        140.72        31.63 o                         
  -2   8   3         19.92         23.98        26.26 o                         
  -8   9   3         15.48        -45.32       104.73 o                         
  -7   9   3          4.72         86.18        39.26 o                         
  -6   9   3         66.68         41.99        38.86 o                         
  -5   9   3        100.13         65.16        69.90 o                         
  -4   9   3         13.79         19.25        31.53 o                         
  -3   9   3        288.39        291.49        39.58 o                         
  -2   9   3          6.94         22.15        26.65 o                         
  -1   9   3        909.92       1095.11        76.54 o                         
   0   9   3         47.32         52.37        82.65 o                         
  -7  10   3          7.57         -1.24       141.96 o                         
  -6  10   3        115.41        180.85        68.05 o                         
  -5  10   3         21.03        -12.64        46.68 o                         
  -4  10   3          2.24          4.50        34.96 o                         
  -3  10   3         80.87         66.28        32.17 o                         
  -2  10   3        414.44        395.62        38.77 o                         
  -1  10   3        174.93        164.86        40.06 o                         
   0  10   3         37.02        164.61       104.73 o                         
  -7  11   3          5.79        127.50        88.34 o                         
  -6  11   3         36.38        -15.25        76.73 o                         
  -5  11   3        102.71         40.76        65.57 o                         
  -4  11   3          0.57        -37.30        37.30 o                         
  -3  11   3        120.11        116.54        32.67 o                         
  -2  11   3         43.23         74.88        39.79 o                         
  -1  11   3         28.59          8.85        57.26 o                         
   0  11   3        482.49        439.21        48.62 o                         
   1  11   3         56.58        116.35       120.44 o                         
  -6  12   3         24.38        -75.59        75.59 o                         
  -5  12   3         71.58        142.76        79.46 o                         
  -4  12   3         18.46         86.75        59.88 o                         
  -3  12   3        432.17        439.59       106.90 o                         
  -2  12   3        134.84        177.19        87.54 o                         
  -1  12   3         97.23         77.53        31.93 o                         
   0  12   3        296.17        121.36       125.45 o                         
   1  12   3          9.26        -87.20       119.99 o                         
  -5  13   3          6.21         12.75        68.30 o                         
  -4  13   3          0.42        -55.55        55.55 o                         
  -3  13   3        245.49        237.32        47.75 o                         
  -1  13   3         99.74        159.15       161.65 o                         
   0  13   3         25.69        100.64       141.16 o                         
   1  13   3         28.30         84.70       140.94 o                         
  -1  14   3         64.24        -69.90       138.89 o                         
   0  14   3          0.98        -15.03       142.76 o                         
   1  14   3         33.60         33.24       151.41 o                         
  -6 -11   4         11.26        -65.29        82.38 o                         
  -7 -10   4         84.99        -66.80        87.92 o                         
  -6 -10   4         20.15         45.99       108.15 o                         
  -5 -10   4        218.28        187.16        99.50 o                         
  -8  -9   4         75.64        -38.25       125.68 o                         
  -7  -9   4         35.74         77.19        82.40 o                         
  -6  -9   4        161.88        165.98       101.09 o                         
  -5  -9   4        215.63        258.38        48.40 o                         
  -8  -8   4         41.75        129.04        80.25 o                         
  -7  -8   4         27.54        164.84       112.48 o                         
  -6  -8   4        431.47        101.32       103.37 o                         
  -8  -7   4         25.62        105.85       109.42 o                         
  -7  -7   4         89.36        220.40       107.47 o                         
  -6  -7   4        992.87       1077.62       161.88 o                         
  -9  -6   4         85.24        -49.08        98.47 o                         
  -8  -6   4         35.29          8.54       118.96 o                         
  -6  -6   4        298.44        492.93       149.59 o                         
  -9  -5   4         28.28        -16.69        80.28 o                         
  -8  -5   4          4.41        -56.39        87.33 o                         
  -7  -5   4         64.01         79.38       177.14 o                         
  -9  -4   4         97.40         19.84        80.33 o                         
  -8  -4   4         77.11         31.69        84.14 o                         
  -7  -4   4        136.62        168.87        88.60 o                         
  -9  -3   4          6.21         52.57        65.44 o                         
  -8  -3   4         34.67        -28.68        78.38 o                         
  -7  -3   4         28.58         12.14        85.24 o                         
 -10  -2   4         19.85        -35.75       102.23 o                         
  -9  -2   4         56.96        106.50        65.93 o                         
  -8  -2   4         71.94         84.20        61.30 o                         
 -10  -1   4          4.10         92.12        56.75 o                         
  -9  -1   4         26.22         20.54        57.18 o                         
  -8  -1   4         24.14         39.78        40.71 o                         
 -10   0   4          9.08         61.34        67.32 o                         
  -9   0   4          6.00        109.86        51.59 o                         
  -8   0   4         96.17         50.55        40.40 o                         
 -10   1   4          4.08         36.04        70.71 o                         
  -9   1   4         26.20          5.65        59.25 o                         
  -8   1   4         24.16          6.81        80.51 o                         
 -10   2   4         19.82        132.74       109.06 o                         
  -9   2   4         56.91        126.89        72.46 o                         
  -8   2   4         71.79         32.82        76.84 o                         
  -9   3   4          6.31        -28.92        94.94 o                         
  -8   3   4         34.61        -52.79        53.63 o                         
  -7   3   4         28.61         87.66        77.18 o                         
  -9   4   4         97.13         80.49        64.07 o                         
  -8   4   4         77.03         32.56        91.07 o                         
  -7   4   4        136.54        166.12        38.01 o                         
  -9   5   4         28.16         35.66        64.97 o                         
  -8   5   4          4.44        -31.65        90.16 o                         
  -7   5   4         63.92        134.33       107.01 o                         
  -9   6   4         84.99        150.16       176.23 o                         
  -8   6   4         35.20        -29.37        94.94 o                         
  -6   6   4        299.03        290.98        84.47 o                         
  -8   7   4         25.51         -9.32        61.56 o                         
  -7   7   4         89.48         61.47        83.79 o                         
  -6   7   4        993.09       1056.68       116.12 o                         
  -8   8   4         41.77         67.87        64.48 o                         
  -7   8   4         27.41         64.43        87.43 o                         
  -6   8   4        431.55        345.17        87.66 o                         
  -8   9   4         75.65         31.02        69.66 o                         
  -7   9   4         35.74        -55.40        55.40 o                         
  -6   9   4        161.80        208.10        82.42 o                         
  -5   9   4        216.01        166.02        41.55 o                         
  -7  10   4         85.04         84.73        60.38 o                         
  -6  10   4         20.01        -15.48        86.29 o                         
  -5  10   4        218.90        189.43        77.87 o                         
  -6  11   4         11.30         55.52        59.43 o                         
                                                                                
