# Supplementary material for: Form (III) of artemisinin: discovery and crystallographic characterization of a new high-pressure polymorph
Source: Acta Crystallogr B Struct Sci Cryst Eng Mater. 2026 May 11;82(Pt 3):316–29. doi: 10.1107/S205252062600291X (PMC13238485; doi:10.1107/S205252062600291X)
Supplement: Supplementary file 11 [file b-82-00316-FormIII_4sup11.hkl]

data_FormIII_4                                                                  
_shelx_title ' ART_L5_5_MONO in P2(1)'                                          
_shelx_refln_list_code          4                                               
_shelx_F_calc_maximum      147.98                                               
_exptl_crystal_F_000       602.00                                               
_reflns_d_resolution_high  0.8961                                               
                                                                                
loop_                                                                           
 _space_group_symop_operation_xyz                                               
 'x, y, z'                                                                      
 '-x, y+1/2, -z'                                                                
                                                                                
_cell_length_a     9.0761                                                       
_cell_length_b    13.7555                                                       
_cell_length_c     9.4284                                                       
_cell_angle_alpha  90.000                                                       
_cell_angle_beta  104.597                                                       
_cell_angle_gamma  90.000                                                       
                                                                                
_shelx_F_squared_multiplier     1.000                                           
                                                                                
loop_                                                                           
 _refln_index_h                                                                 
 _refln_index_k                                                                 
 _refln_index_l                                                                 
 _refln_F_squared_calc                                                          
 _refln_F_squared_meas                                                          
 _refln_F_squared_sigma                                                         
 _refln_observed_status                                                         
   1 -15   0        118.54        196.43       219.59 o                         
   0 -14   0        139.11        190.17       290.85 o                         
   1 -14   0        119.09        298.31       298.31 o                         
   2 -14   0        192.45         36.83       171.50 o                         
   3 -14   0        130.61         28.24       239.22 o                         
   4 -14   0        171.24        268.48       398.99 o                         
   1 -13   0          3.40       -105.52       154.80 o                         
   2 -13   0        104.11        197.70       159.29 o                         
   3 -13   0         38.57         52.26       109.26 o                         
   4 -13   0        276.51        286.91       119.04 o                         
   5 -13   0        112.33        361.88       134.89 o                         
   0 -12   0        251.73        156.61       231.19 o                         
   1 -12   0        351.01        145.15       224.19 o                         
   2 -12   0        117.50        135.12       114.93 o                         
   3 -12   0         14.67         22.61       120.56 o                         
   4 -12   0         52.45         -2.10       198.14 o                         
   5 -12   0         74.44         53.41       233.19 o                         
   6 -12   0         63.20        205.67       251.71 o                         
   1 -11   0        140.11        143.77        77.56 o                         
   2 -11   0         26.85        -26.47        44.30 o                         
   3 -11   0         87.47         58.85        57.51 o                         
   4 -11   0         66.75        -79.70       195.91 o                         
   5 -11   0         97.96        -41.01        95.09 o                         
   6 -11   0        194.20         82.36       153.89 o                         
   0 -10   0        293.65        -91.09       218.35 o                         
   1 -10   0        348.86        306.60       140.61 o                         
   2 -10   0        223.58        254.10       123.32 o                         
   3 -10   0         13.36        -58.09        58.09 o                         
   4 -10   0         44.79         57.54        53.93 o                         
   5 -10   0          9.81         78.97       151.78 o                         
   6 -10   0        257.55        262.70       105.85 o                         
   7 -10   0         23.65         -9.49       115.66 o                         
   1  -9   0        364.11        326.74       161.55 o                         
   2  -9   0        216.19        218.26        66.78 o                         
   3  -9   0         44.55         10.97        51.39 o                         
   4  -9   0         81.37        -23.16        82.98 o                         
   5  -9   0        150.77        148.85        80.51 o                         
   6  -9   0        136.19        156.92       104.81 o                         
   7  -9   0        141.43        193.11       103.13 o                         
   0  -8   0        375.37        215.64       155.90 o                         
   1  -8   0        393.16        301.36        72.87 o                         
   2  -8   0         68.97         64.06        44.47 o                         
   3  -8   0        620.95        670.08        62.79 o                         
   4  -8   0         52.25         81.73        60.22 o                         
   5  -8   0         20.17        -68.28       162.88 o                         
   6  -8   0          3.18        184.42       118.34 o                         
   7  -8   0          6.59        -82.89        82.89 o                         
   8  -8   0         35.86         93.05       116.92 o                         
   1  -7   0        269.99        285.39        35.59 o                         
   2  -7   0       1486.15       1578.72        91.57 o                         
   3  -7   0        561.75        486.30        97.78 o                         
   4  -7   0         50.91         44.07        44.29 o                         
   5  -7   0         52.16        -68.11        68.11 o                         
   6  -7   0        151.72        263.12       107.36 o                         
   7  -7   0        195.32        357.01       142.86 o                         
   8  -7   0         12.20         16.05       102.26 o                         
   0  -6   0       2572.28       2875.18       155.17 o                         
   1  -6   0       1020.64       4629.08      1870.68 o                         
   2  -6   0        401.08        316.05        32.16 o                         
   3  -6   0       1384.39       1588.29        99.91 o                         
   4  -6   0        261.35        232.91        59.57 o                         
   5  -6   0          2.61        -50.48        50.48 o                         
   6  -6   0         45.72        127.48        71.78 o                         
   7  -6   0         14.79        -72.20       133.48 o                         
   8  -6   0         54.65        340.06       104.19 o                         
   9  -6   0          6.52        376.62       331.87 o                         
   1  -5   0       3109.10       3270.60       120.55 o                         
   2  -5   0         17.73         21.73        20.46 o                         
   3  -5   0        217.54        248.71        28.86 o                         
   4  -5   0        246.73        192.63        42.63 o                         
   5  -5   0         43.78         36.64        42.75 o                         
   6  -5   0        102.11         -1.65        79.69 o                         
   7  -5   0        191.87        187.11        94.44 o                         
   8  -5   0         21.47         88.69        95.81 o                         
   9  -5   0         20.93       -121.30       130.70 o                         
   0  -4   0       5073.36       4847.10       201.70 o                         
   1  -4   0        789.72        742.62        62.67 o                         
   2  -4   0        485.92        540.22        40.03 o                         
   3  -4   0        371.11        475.76        49.67 o                         
   4  -4   0       1368.08       1555.94       104.82 o                         
   5  -4   0        155.96        175.34        40.16 o                         
   6  -4   0         39.83         25.12        60.36 o                         
   7  -4   0         28.42        -71.22        78.01 o                         
   8  -4   0         64.49         54.42        96.22 o                         
   9  -4   0         52.73        105.73       139.97 o                         
   1  -3   0        659.86        730.28        49.98 o                         
   2  -3   0       6660.63       6466.95       195.65 o                         
   3  -3   0        300.67        335.31        35.30 o                         
   4  -3   0        377.36        353.84        44.00 o                         
   5  -3   0        133.58        130.80        36.89 o                         
   6  -3   0         86.00        145.77        51.12 o                         
   7  -3   0         95.78         77.29        66.69 o                         
   8  -3   0        108.48        264.43        90.84 o                         
   9  -3   0         28.79         38.61       105.98 o                         
   0  -2   0        981.96        948.74        45.52 o                         
   1  -2   0       7856.39       7051.32       209.10 o                         
   2  -2   0        587.66        545.26        25.28 o                         
   3  -2   0       4497.32       4227.52       132.36 o                         
   4  -2   0        527.65        574.06        45.53 o                         
   5  -2   0         51.50         55.69        28.88 o                         
   6  -2   0         28.65         70.15        56.13 o                         
   7  -2   0         51.33         54.75        79.94 o                         
   8  -2   0         17.15        -75.32        95.73 o                         
   9  -2   0         13.93         66.41       100.35 o                         
   1  -1   0       1414.84       1111.38        37.09 o                         
   2  -1   0       1868.86       1719.29        58.70 o                         
   3  -1   0        876.09        976.27        36.67 o                         
   4  -1   0        736.83        878.09       101.17 o                         
   5  -1   0        599.78        773.12        97.90 o                         
   6  -1   0         34.98         -9.24        54.43 o                         
   7  -1   0        134.41         88.56        69.47 o                         
   8  -1   0         19.21          9.32        74.49 o                         
   9  -1   0         56.79        -95.68        95.68 o                         
   1   0   0          0.34          3.85         2.56 o                         
   2   0   0      21897.74      19102.03       637.09 o                         
   3   0   0        307.82        322.29        22.16 o                         
   4   0   0       1443.54       1530.42        73.62 o                         
   5   0   0       1018.87        915.97        94.83 o                         
   6   0   0        103.18        139.22        44.48 o                         
   7   0   0         63.97         49.91        80.51 o                         
   8   0   0          0.85        -30.34        72.85 o                         
   9   0   0          8.49       -107.47       107.47 o                         
   1   1   0       1414.54       1154.59        34.15 o                         
   2   1   0       1868.84       1734.74        59.29 o                         
   3   1   0        875.54        954.98        36.90 o                         
   4   1   0        737.56        833.43        94.96 o                         
   5   1   0        598.95        756.33        51.46 o                         
   6   1   0         34.84         13.08        46.48 o                         
   7   1   0        134.66        136.00        64.74 o                         
   8   1   0         19.19        -50.42        75.39 o                         
   9   1   0         56.77        175.16        93.16 o                         
   0   2   0        982.49        914.03        38.27 o                         
   1   2   0       7867.55       6732.36       199.66 o                         
   2   2   0        587.25        562.15        24.08 o                         
   3   2   0       4495.48       4241.73       156.58 o                         
   4   2   0        526.75        567.57        37.25 o                         
   5   2   0         51.45        108.90        28.16 o                         
   6   2   0         28.48         38.52        49.02 o                         
   7   2   0         51.53         34.27        66.84 o                         
   8   2   0         17.17         52.69        67.29 o                         
   9   2   0         13.97        -90.52        90.52 o                         
   1   3   0        659.33        701.78        26.55 o                         
   2   3   0       6657.71       6278.62       216.77 o                         
   3   3   0        301.03        320.36        23.05 o                         
   4   3   0        379.35        421.64        35.09 o                         
   5   3   0        133.39        111.15        46.87 o                         
   6   3   0         85.77         49.43        56.06 o                         
   7   3   0         95.71        122.69        67.47 o                         
   8   3   0        108.49         71.60        83.66 o                         
   9   3   0         28.81        -52.58       110.96 o                         
   0   4   0       5083.75       4720.32       201.97 o                         
   1   4   0        790.84        705.63        32.99 o                         
   2   4   0        485.21        519.01        22.92 o                         
   3   4   0        372.10        505.97        67.19 o                         
   4   4   0       1368.85       1549.38        81.23 o                         
   5   4   0        156.11        259.67        98.49 o                         
   6   4   0         39.96        -12.77        56.16 o                         
   7   4   0         28.42         95.63        69.36 o                         
   8   4   0         64.59        239.66       114.23 o                         
   9   4   0         52.87         11.31       116.01 o                         
   1   5   0       3111.95       3216.20       120.75 o                         
   2   5   0         17.65        -14.62        26.45 o                         
   3   5   0        217.29        246.88        21.96 o                         
   4   5   0        247.08        338.67        45.57 o                         
   5   5   0         43.90         85.77        32.08 o                         
   6   5   0        102.04        183.78        90.91 o                         
   7   5   0        192.13        144.15        95.52 o                         
   8   5   0         21.59        142.59       106.24 o                         
   9   5   0         20.91         87.18       154.94 o                         
   0   6   0       2572.16       2191.43       156.61 o                         
   2   6   0        401.43        433.21        54.03 o                         
   3   6   0       1386.03       1623.58        72.81 o                         
   4   6   0        261.71        304.01        53.54 o                         
   5   6   0          2.60         41.98        39.27 o                         
   6   6   0         45.81        112.83        54.35 o                         
   7   6   0         14.89         17.21       102.56 o                         
   8   6   0         54.72         87.72       108.40 o                         
   1   7   0        269.97        219.05        45.81 o                         
   2   7   0       1485.51       1642.59        95.29 o                         
   3   7   0        561.67        594.33        93.02 o                         
   4   7   0         51.19         79.18        40.73 o                         
   5   7   0         52.13         -0.16        51.13 o                         
   6   7   0        151.28         67.17        64.29 o                         
   7   7   0        195.13        300.50        92.56 o                         
   8   7   0         12.30        164.64       109.14 o                         
   0   8   0        374.93        398.66       114.41 o                         
   1   8   0        392.84        431.65        45.93 o                         
   2   8   0         68.82        138.04        63.25 o                         
   3   8   0        620.62        807.50       112.01 o                         
   4   8   0         52.06         18.40        86.65 o                         
   5   8   0         20.20        -36.63        59.36 o                         
   6   8   0          3.18         60.67        61.50 o                         
   7   8   0          6.62        136.53        70.45 o                         
   8   8   0         35.79       -104.03       108.23 o                         
   1   9   0        364.31        372.14        73.80 o                         
   2   9   0        216.49         95.47        63.99 o                         
   3   9   0         44.83          0.63        65.17 o                         
   4   9   0         81.09         -3.69       121.18 o                         
   5   9   0        150.60        317.81        96.45 o                         
   6   9   0        136.47        111.02       106.77 o                         
   7   9   0        141.39        127.32       119.91 o                         
   0  10   0        295.12        141.55       104.95 o                         
   1  10   0        348.85        346.41       103.27 o                         
   2  10   0        223.24        160.30        72.64 o                         
   3  10   0         13.33        -55.00       107.45 o                         
   4  10   0         44.66         12.18        81.84 o                         
   5  10   0          9.86        -20.72       114.65 o                         
   6  10   0        257.34        147.68       111.13 o                         
   7  10   0         23.65       -115.99       122.81 o                         
   1  11   0        140.21        100.51        96.83 o                         
   2  11   0         26.70        169.83       262.89 o                         
   3  11   0         87.69        -71.97        90.87 o                         
   4  11   0         66.39        130.28       105.83 o                         
   5  11   0         97.87        119.19       103.67 o                         
   6  11   0        194.14        125.63       136.81 o                         
   0  12   0        251.08        212.55       145.43 o                         
   1  12   0        351.15         39.14       118.08 o                         
   2  12   0        117.55        107.58       139.83 o                         
   3  12   0         14.57        -74.97       196.09 o                         
   4  12   0         52.53       -109.90       109.90 o                         
   5  12   0         74.39        -32.19       129.12 o                         
   6  12   0         62.98       -117.78       135.22 o                         
   1  13   0          3.43        131.55       111.10 o                         
   2  13   0        104.35        316.96       190.17 o                         
   3  13   0         38.30        123.47       103.77 o                         
   4  13   0        276.07         62.69       218.14 o                         
   5  13   0        112.20        138.20       129.12 o                         
   0  14   0        139.82        298.31       178.99 o                         
   1  14   0        119.04         31.76       121.19 o                         
   2  14   0        192.30        -26.10       223.73 o                         
   3  14   0        130.65        -18.64       208.82 o                         
   1  15   0        118.40       -205.09       205.09 o                         
  -1 -15   1         21.74        -26.10       313.23 o                         
   0 -15   1         33.88        334.76       238.38 o                         
   1 -15   1         31.35        185.28       243.98 o                         
  -4 -14   1        119.07         11.19       331.87 o                         
  -3 -14   1         22.75        -70.85       294.58 o                         
  -2 -14   1          7.68        -52.20       287.12 o                         
  -1 -14   1         36.03         46.41       550.01 o                         
   0 -14   1        122.04         48.22       315.86 o                         
   1 -14   1         11.97       -196.47       196.47 o                         
   2 -14   1        225.19        -28.77       180.58 o                         
   3 -14   1         14.57       -365.43       492.21 o                         
  -5 -13   1         46.26        154.04       130.10 o                         
  -4 -13   1         21.44        175.19       123.05 o                         
  -3 -13   1        108.96        -96.02       288.99 o                         
  -2 -13   1         62.47        157.64       251.05 o                         
  -1 -13   1        339.74         50.06       179.23 o                         
   0 -13   1         17.74        356.13       205.46 o                         
   1 -13   1        196.99        111.67       165.49 o                         
   2 -13   1         33.16        -64.02        99.62 o                         
   3 -13   1         74.06       -246.71       246.71 o                         
   4 -13   1         66.74        223.73       481.03 o                         
  -6 -12   1         70.51        201.53       131.81 o                         
  -5 -12   1          3.48       -104.30       146.75 o                         
  -4 -12   1         68.41        -19.99        99.70 o                         
  -3 -12   1         63.49         15.17       204.52 o                         
  -2 -12   1        141.67        239.91       855.78 o                         
  -1 -12   1        207.85        109.23       139.23 o                         
   0 -12   1          1.55       -180.90       227.19 o                         
   1 -12   1        119.14         18.87       120.09 o                         
   2 -12   1          0.05        -53.46       177.04 o                         
   3 -12   1         14.41        148.18       164.15 o                         
   4 -12   1         21.67        -70.79       234.85 o                         
   5 -12   1          3.01        343.06       469.84 o                         
  -7 -11   1         59.45         99.20       263.33 o                         
  -6 -11   1         88.91        109.35       128.23 o                         
  -5 -11   1        221.51        156.68       113.16 o                         
  -4 -11   1        223.06        197.22        64.88 o                         
  -3 -11   1         18.61        -33.16       105.50 o                         
  -2 -11   1        109.69         71.28        63.65 o                         
  -1 -11   1        137.22         67.20       241.72 o                         
   0 -11   1         53.10        144.23       289.56 o                         
   1 -11   1         84.37         38.71       120.07 o                         
   2 -11   1        247.45        331.81       129.83 o                         
   3 -11   1         23.59        -82.82        82.82 o                         
   4 -11   1        250.38         85.94       162.19 o                         
   5 -11   1        103.71        345.82       343.93 o                         
   6 -11   1         26.51       -201.36       510.86 o                         
  -7 -10   1          1.18        -84.32       139.81 o                         
  -6 -10   1        171.17         97.44       125.76 o                         
  -5 -10   1         11.15       -101.28       104.32 o                         
  -4 -10   1        173.44        235.47        67.88 o                         
  -3 -10   1        139.34         59.15        75.99 o                         
  -2 -10   1        182.16        179.43        78.26 o                         
  -1 -10   1         69.71       -166.85       175.72 o                         
   0 -10   1        126.30        181.76       130.35 o                         
   1 -10   1         62.67         36.17        40.69 o                         
   2 -10   1         94.51         39.91       216.51 o                         
   3 -10   1         42.63        -70.87        70.87 o                         
   4 -10   1          7.11          5.24       125.85 o                         
   5 -10   1         69.22       -203.34       321.08 o                         
   6 -10   1         18.76        -42.58       337.61 o                         
   7 -10   1         31.46       -156.61       656.28 o                         
  -8  -9   1         55.45        -58.23       149.48 o                         
  -7  -9   1         20.83        -14.28       157.51 o                         
  -6  -9   1         12.63         32.51       115.49 o                         
  -5  -9   1        122.24        221.77        99.23 o                         
  -4  -9   1        325.59        463.80        67.72 o                         
  -3  -9   1         83.06         62.35        50.02 o                         
  -2  -9   1        167.23        177.32        53.22 o                         
  -1  -9   1        690.68        540.79        92.29 o                         
   0  -9   1        136.95        158.81        89.47 o                         
   1  -9   1        131.51        135.25       138.81 o                         
   2  -9   1         82.57         84.77        71.58 o                         
   3  -9   1         91.26        109.83        92.00 o                         
   4  -9   1        345.26        122.69       133.35 o                         
   5  -9   1        209.23        291.88       136.71 o                         
   6  -9   1         89.36         10.97       150.68 o                         
   7  -9   1         48.81       -371.06       371.06 o                         
  -8  -8   1         41.67        108.60       147.41 o                         
  -7  -8   1         60.11        111.35       165.23 o                         
  -6  -8   1         53.35        -75.76       146.27 o                         
  -5  -8   1        108.21        181.32        96.07 o                         
  -4  -8   1        301.37        259.75        44.28 o                         
  -3  -8   1        627.75        915.70       116.28 o                         
  -2  -8   1        696.48        692.80        59.21 o                         
  -1  -8   1         53.40         16.72        56.65 o                         
   0  -8   1        146.58        204.95        36.11 o                         
   1  -8   1        265.63        278.79        58.23 o                         
   2  -8   1        209.53        -95.90       142.52 o                         
   3  -8   1         30.82        -95.33        95.33 o                         
   4  -8   1        314.23         18.28       229.30 o                         
   5  -8   1         25.63         84.48       132.41 o                         
   6  -8   1        656.20        375.38       372.95 o                         
   7  -8   1          3.93       -166.96       174.69 o                         
   8  -8   1         54.74        393.50       507.88 o                         
  -8  -7   1        216.50         90.75       177.79 o                         
  -7  -7   1         84.03         51.75       135.63 o                         
  -6  -7   1         50.56        265.70       116.12 o                         
  -5  -7   1        188.27        238.00        66.36 o                         
  -4  -7   1        177.81        225.02        52.12 o                         
  -3  -7   1         19.72          5.15        33.43 o                         
  -2  -7   1        112.24        117.85        39.90 o                         
  -1  -7   1        200.62        203.40        55.94 o                         
   0  -7   1          1.59        -15.00        77.27 o                         
   1  -7   1         45.96         79.76        68.15 o                         
   2  -7   1        124.68        198.50        61.71 o                         
   3  -7   1        117.55        421.46       242.03 o                         
   4  -7   1         18.30        -30.09        83.55 o                         
   5  -7   1         26.26         90.68        74.89 o                         
   6  -7   1        108.78         28.32        88.39 o                         
   7  -7   1          1.61         74.28       143.84 o                         
   8  -7   1         50.19        -95.20       238.34 o                         
  -9  -6   1         39.43        418.00       292.72 o                         
  -8  -6   1         38.93        -32.07       129.98 o                         
  -7  -6   1         43.39        247.53       166.08 o                         
  -6  -6   1        145.56        197.04        67.43 o                         
  -5  -6   1        120.38        148.13        40.51 o                         
  -4  -6   1        732.91        748.59        49.24 o                         
  -3  -6   1       3429.40       3975.87       153.74 o                         
  -2  -6   1        382.37        452.07        32.37 o                         
  -1  -6   1        782.01       1088.82        55.15 o                         
   0  -6   1        114.00        618.99       149.16 o                         
   1  -6   1        466.75        524.04        58.18 o                         
   2  -6   1         30.17        206.09        55.32 o                         
   3  -6   1         94.49        147.91        45.81 o                         
   4  -6   1          0.76         21.40        56.70 o                         
   5  -6   1        708.57        716.31        80.56 o                         
   6  -6   1        232.94        536.68       136.30 o                         
   7  -6   1        181.28        345.03       268.53 o                         
   8  -6   1         70.23        -43.33       173.18 o                         
  -9  -5   1         25.22        181.89       135.76 o                         
  -8  -5   1         37.18        174.74        90.12 o                         
  -7  -5   1        170.27        176.69        64.50 o                         
  -6  -5   1        731.85        833.93        64.02 o                         
  -5  -5   1        195.27        259.68        37.64 o                         
  -4  -5   1        513.14        498.10        32.62 o                         
  -3  -5   1       4457.60       4843.78       162.29 o                         
  -2  -5   1        235.87        216.42        16.49 o                         
  -1  -5   1       2465.72       2777.15       107.53 o                         
   0  -5   1        150.28         77.49        55.85 o                         
   1  -5   1        200.22        216.27        67.81 o                         
   2  -5   1        134.65        166.99        38.25 o                         
   3  -5   1        236.49        211.73        32.12 o                         
   4  -5   1         99.43         61.50        53.91 o                         
   5  -5   1         44.44        -21.13        72.96 o                         
   6  -5   1         31.58       -116.08       120.12 o                         
   7  -5   1        214.10        758.83       939.68 o                         
   8  -5   1        132.38        508.87       224.47 o                         
  -9  -4   1         19.55        -55.46       131.49 o                         
  -8  -4   1         55.69         20.79        89.25 o                         
  -7  -4   1        493.64        441.02        64.97 o                         
  -6  -4   1        640.91        788.01        68.36 o                         
  -5  -4   1        621.03        612.78        54.86 o                         
  -4  -4   1       1527.15       1835.07        72.73 o                         
  -3  -4   1       1700.70       1867.62        83.49 o                         
  -2  -4   1       2289.37       2367.64        79.24 o                         
  -1  -4   1        496.57        534.72        47.10 o                         
   0  -4   1       2685.47       2181.28       249.64 o                         
   1  -4   1        776.91        618.22        81.41 o                         
   2  -4   1        924.79        776.97        72.10 o                         
   3  -4   1          3.12        -31.61        31.61 o                         
   4  -4   1        379.13        385.40        73.43 o                         
   5  -4   1        215.46        243.79        98.11 o                         
   6  -4   1        285.03        344.23       145.17 o                         
   7  -4   1        156.85       -149.99       215.82 o                         
   8  -4   1          1.77       -209.61       314.39 o                         
  -9  -3   1        132.29        128.87       121.57 o                         
  -8  -3   1        113.59         38.70        90.51 o                         
  -7  -3   1          4.35        -40.54        78.13 o                         
  -6  -3   1        640.06        659.96        56.58 o                         
  -5  -3   1        414.54        378.61        30.77 o                         
  -4  -3   1        187.39        219.86        22.48 o                         
  -3  -3   1       1741.52       1905.68        75.26 o                         
  -2  -3   1       3305.42       3389.19       112.19 o                         
  -1  -3   1        384.44        402.34        52.81 o                         
   0  -3   1       2686.26       1640.71       212.55 o                         
   1  -3   1        327.19        212.55       141.70 o                         
   2  -3   1       1261.58       1198.33       111.30 o                         
   3  -3   1         64.18         81.99        65.38 o                         
   4  -3   1        104.23         93.40        42.75 o                         
   5  -3   1        115.34         60.91        52.09 o                         
   6  -3   1        110.45         67.14        59.43 o                         
   7  -3   1         11.73        -98.03        98.03 o                         
   8  -3   1         51.10        183.91       348.95 o                         
  -9  -2   1         32.13          2.12       101.59 o                         
  -8  -2   1        380.48        382.17        98.49 o                         
  -7  -2   1        517.80        484.23        69.34 o                         
  -6  -2   1         67.15        110.15        43.43 o                         
  -5  -2   1        351.91        314.95        30.31 o                         
  -4  -2   1        888.87        937.44        52.02 o                         
  -3  -2   1      10378.89      10614.00       323.39 o                         
  -2  -2   1        472.79        491.95        23.16 o                         
   1  -2   1        890.54        596.62       126.78 o                         
   2  -2   1        299.79        376.62       164.07 o                         
   3  -2   1        420.03        360.15        70.36 o                         
   4  -2   1         54.13          1.39        31.42 o                         
   5  -2   1        398.56        329.27        94.82 o                         
   6  -2   1         13.83        -60.11        60.11 o                         
   7  -2   1         28.73         15.57       105.30 o                         
   8  -2   1          0.39     372888.53     37285.12 o                         
  -9  -1   1         39.98        293.69       141.29 o                         
  -8  -1   1         70.61         98.26        98.72 o                         
  -7  -1   1         45.24        251.72       285.26 o                         
  -6  -1   1        360.85        181.68        51.21 o                         
  -5  -1   1       4030.07       4387.72       230.69 o                         
  -4  -1   1        929.34        991.46        61.20 o                         
  -3  -1   1       2788.67       2958.58        86.11 o                         
  -2  -1   1        415.99        437.32        22.68 o                         
   3  -1   1        210.46        222.83        36.19 o                         
   4  -1   1         40.86         -6.89        47.38 o                         
   5  -1   1         85.13         75.22        45.91 o                         
   6  -1   1         72.34         63.12       117.29 o                         
   7  -1   1         61.10         99.44        94.03 o                         
   8  -1   1         66.72        -41.12       217.22 o                         
 -10   0   1         50.92       -220.00       335.60 o                         
  -9   0   1          4.23        382.36       107.31 o                         
  -8   0   1          6.90          7.75        86.20 o                         
  -7   0   1          8.14        121.85        53.96 o                         
  -6   0   1        514.53        520.16        51.13 o                         
  -5   0   1        282.51        293.49        25.32 o                         
  -4   0   1       1038.49       1059.51        41.31 o                         
  -3   0   1         10.54         10.24        10.11 o                         
  -2   0   1       8944.16       7628.91       231.29 o                         
   3   0   1          0.24         -0.91        31.23 o                         
   4   0   1          4.05        -29.99        29.99 o                         
   5   0   1          8.93         37.27        48.77 o                         
   6   0   1         50.54        -49.12        77.92 o                         
   7   0   1        126.79        247.86       184.27 o                         
   8   0   1         20.55         -9.51       251.49 o                         
  -9   1   1         39.86        153.27       154.79 o                         
  -8   1   1         70.42        230.40       148.49 o                         
  -7   1   1         44.90        330.34       217.99 o                         
  -6   1   1        361.49        279.70        68.61 o                         
  -5   1   1       4031.49       4252.20       168.22 o                         
  -4   1   1        929.47       1098.37        63.12 o                         
  -3   1   1       2790.37       2966.45        83.80 o                         
  -2   1   1        415.97        412.23        19.51 o                         
  -1   1   1       2802.39       2283.45       163.48 o                         
   3   1   1        210.17        196.97        35.05 o                         
   4   1   1         40.80         43.90        30.95 o                         
   5   1   1         85.08         -3.04        54.55 o                         
   6   1   1         72.39        197.21        76.64 o                         
   7   1   1         61.07        -18.47        93.73 o                         
   8   1   1         66.61        160.40       274.49 o                         
  -9   2   1         32.21         -5.48       109.65 o                         
  -8   2   1        380.92        218.95        85.19 o                         
  -7   2   1        517.22        282.21        94.61 o                         
  -6   2   1         67.19         40.57        37.37 o                         
  -5   2   1        352.52        397.99        49.83 o                         
  -4   2   1        888.67        780.41        44.57 o                         
  -3   2   1      10382.82      10770.56       312.70 o                         
  -2   2   1        472.88        460.78        21.18 o                         
  -1   2   1       1564.88       1441.33        81.46 o                         
   1   2   1        892.72        525.77       119.32 o                         
   2   2   1        300.01        130.27       126.78 o                         
   3   2   1        418.99        441.24        47.95 o                         
   4   2   1         54.20         45.78        30.16 o                         
   5   2   1        398.16        310.04        96.59 o                         
   6   2   1         13.85        -68.07        68.07 o                         
   7   2   1         28.70        -42.91       103.39 o                         
  -9   3   1        132.29        -29.91       113.72 o                         
  -8   3   1        113.10        102.44        83.68 o                         
  -7   3   1          4.36        -12.97        70.93 o                         
  -6   3   1        640.39        711.64        58.91 o                         
  -5   3   1        415.01        450.52        32.91 o                         
  -4   3   1        187.73        192.99        22.15 o                         
  -3   3   1       1741.41       1928.87        62.61 o                         
  -2   3   1       3305.12       3240.60       117.03 o                         
  -1   3   1        384.31        369.08        24.88 o                         
   0   3   1       2684.52       1293.92       193.90 o                         
   1   3   1        327.14        404.99       240.51 o                         
   2   3   1       1262.56       1242.24       163.60 o                         
   3   3   1         64.19        252.37       145.43 o                         
   4   3   1        104.13        166.69        38.05 o                         
   5   3   1        115.24        169.21       115.35 o                         
   6   3   1        110.39        218.35        64.03 o                         
   7   3   1         11.76         15.93       100.05 o                         
   8   3   1         51.15         89.97       371.02 o                         
  -9   4   1         19.45         -5.74       102.10 o                         
  -8   4   1         55.76         39.67        86.22 o                         
  -7   4   1        492.89        423.98        99.11 o                         
  -6   4   1        640.95        607.83        54.35 o                         
  -5   4   1        621.47        732.51        84.63 o                         
  -4   4   1       1526.23       1686.32        65.64 o                         
  -3   4   1       1700.99       1910.35        66.67 o                         
  -2   4   1       2286.68       2183.51        84.50 o                         
  -1   4   1        497.17        460.18        31.05 o                         
   0   4   1       2686.02       1896.03       585.43 o                         
   1   4   1        776.98        761.82        81.47 o                         
   2   4   1        924.59        865.36        71.79 o                         
   3   4   1          3.12          9.15        29.78 o                         
   4   4   1        378.80        426.56        51.02 o                         
   5   4   1        215.34        203.10        69.05 o                         
   6   4   1        284.60        389.66        69.22 o                         
   7   4   1        156.81        168.78       164.44 o                         
   8   4   1          1.73        244.93       251.70 o                         
  -9   5   1         25.12          7.62       115.59 o                         
  -8   5   1         37.10        -14.29        83.98 o                         
  -7   5   1        169.70        222.48        69.23 o                         
  -6   5   1        730.80        728.32       118.30 o                         
  -5   5   1        194.93        164.91        58.35 o                         
  -4   5   1        513.13        552.72        31.35 o                         
  -3   5   1       4459.57       4721.20       172.70 o                         
  -2   5   1        235.84        211.56        34.33 o                         
  -1   5   1       2467.51       2597.41       107.55 o                         
   0   5   1        150.29        122.47        34.65 o                         
   1   5   1        200.21        209.85        86.65 o                         
   2   5   1        134.87        108.42        43.60 o                         
   3   5   1        236.81        199.71        40.14 o                         
   4   5   1         99.30        120.65        48.45 o                         
   5   5   1         44.49         84.20        52.36 o                         
   6   5   1         31.63        198.87       119.48 o                         
   7   5   1        214.12        238.34       162.21 o                         
   8   5   1        132.28        350.36       174.92 o                         
  -9   6   1         39.36        165.84       132.10 o                         
  -8   6   1         38.85        -30.67        92.56 o                         
  -7   6   1         43.43         92.77        59.73 o                         
  -6   6   1        145.56        -24.72        58.80 o                         
  -5   6   1        120.02        132.49        39.17 o                         
  -4   6   1        733.51        883.44        56.45 o                         
  -3   6   1       3430.25       3895.08       147.59 o                         
  -2   6   1        382.41        371.89        34.78 o                         
  -1   6   1        781.28        829.39        87.27 o                         
   0   6   1        114.25         44.75       175.26 o                         
   1   6   1        467.38        375.33        55.56 o                         
   2   6   1         30.10         58.31        57.79 o                         
   3   6   1         94.30         56.39        32.81 o                         
   4   6   1          0.76        -37.89        37.89 o                         
   5   6   1        708.45        781.58       157.27 o                         
   6   6   1        232.97        345.71       148.24 o                         
   7   6   1        181.36        151.47       106.39 o                         
   8   6   1         70.21        -16.39       172.66 o                         
  -8   7   1        215.88       -108.21       108.21 o                         
  -7   7   1         84.15         -3.26        58.94 o                         
  -6   7   1         50.66        104.57        58.27 o                         
  -5   7   1        188.06        106.06        85.13 o                         
  -4   7   1        177.74        197.03        46.49 o                         
  -3   7   1         19.71          3.86        54.13 o                         
  -2   7   1        112.56        126.26        42.09 o                         
  -1   7   1        200.68        216.57        45.23 o                         
   0   7   1          1.59         13.36        25.49 o                         
   1   7   1         45.98         62.35        44.67 o                         
   2   7   1        124.45        204.28        62.90 o                         
   3   7   1        117.32        105.76        42.27 o                         
   4   7   1         18.37         84.49        34.68 o                         
   5   7   1         26.10         13.21       164.16 o                         
   6   7   1        108.86        108.46        66.41 o                         
   7   7   1          1.64        -48.94       151.24 o                         
   8   7   1         50.37       -178.68       178.68 o                         
  -8   8   1         41.73        -54.23       110.12 o                         
  -7   8   1         59.90        177.29        98.20 o                         
  -6   8   1         53.23        -83.61        83.61 o                         
  -5   8   1        108.10         67.31        63.34 o                         
  -4   8   1        301.38        250.55        76.99 o                         
  -3   8   1        628.90        584.82        70.87 o                         
  -2   8   1        696.73        754.84        84.02 o                         
  -1   8   1         53.22        103.35        50.43 o                         
   0   8   1        146.83        235.57        46.01 o                         
   1   8   1        265.69        313.84        45.92 o                         
   2   8   1        209.64         75.07       167.14 o                         
   3   8   1         30.75          6.43        28.35 o                         
   4   8   1        314.69        408.96        73.55 o                         
   5   8   1         25.65         25.55        60.20 o                         
   6   8   1        656.92        588.81       245.32 o                         
   7   8   1          3.94        -65.44        79.03 o                         
   8   8   1         54.82       -107.39       235.14 o                         
  -8   9   1         55.54         29.70       220.00 o                         
  -7   9   1         20.83         81.41       134.16 o                         
  -6   9   1         12.67         73.78        95.61 o                         
  -5   9   1        122.26          7.17        86.11 o                         
  -4   9   1        325.22        253.47        87.22 o                         
  -3   9   1         83.07         74.36        54.98 o                         
  -2   9   1        167.51         84.83        58.55 o                         
  -1   9   1        691.55        472.65        91.61 o                         
   0   9   1        136.69        103.83        49.22 o                         
   1   9   1        131.75        161.40        43.10 o                         
   2   9   1         82.55        159.98        54.12 o                         
   3   9   1         91.44        283.14       104.38 o                         
   4   9   1        345.17        404.27        50.80 o                         
   5   9   1        209.24        372.16       100.46 o                         
   6   9   1         89.42         53.87        95.26 o                         
   7   9   1         48.88         42.30       398.99 o                         
  -7  10   1          1.18        -10.74       195.77 o                         
  -6  10   1        171.26         26.79       128.47 o                         
  -5  10   1         11.17        -55.23       111.85 o                         
  -4  10   1        173.48          1.29        98.13 o                         
  -3  10   1        139.34         20.32        59.22 o                         
  -2  10   1        182.04         92.13        78.42 o                         
  -1  10   1         69.74         28.29        70.76 o                         
   0  10   1        126.18        144.66        67.05 o                         
   1  10   1         62.73        -59.60        81.30 o                         
   2  10   1         94.24        106.56        61.35 o                         
   3  10   1         42.46         47.16        73.10 o                         
   4  10   1          7.09         21.47        99.25 o                         
   5  10   1         69.37         23.56       307.63 o                         
   6  10   1         18.83       -128.30       191.89 o                         
   7  10   1         31.37         87.09       294.58 o                         
  -6  11   1         89.03        -86.89       135.31 o                         
  -5  11   1        221.58        120.05       339.33 o                         
  -4  11   1        223.08         79.15       168.07 o                         
  -3  11   1         18.57        -31.36       183.24 o                         
  -2  11   1        109.53        125.91       161.00 o                         
  -1  11   1        137.00         50.48        78.52 o                         
   0  11   1         53.00        151.66        93.45 o                         
   1  11   1         84.16         85.08       156.08 o                         
   2  11   1        247.42        230.89        66.55 o                         
   3  11   1         23.57        184.32       176.54 o                         
   4  11   1        250.71        113.40       111.61 o                         
   5  11   1        103.74        138.62       180.98 o                         
   6  11   1         26.53        -14.92       357.97 o                         
  -6  12   1         70.29         89.36       148.12 o                         
  -5  12   1          3.47       -123.84       123.84 o                         
  -4  12   1         68.37        111.87       167.80 o                         
  -3  12   1         63.49          8.24       148.28 o                         
  -2  12   1        141.73         63.08        96.06 o                         
  -1  12   1        207.42        180.47       139.40 o                         
   0  12   1          1.57          6.50       140.88 o                         
   1  12   1        119.04         52.89       199.35 o                         
   2  12   1          0.05         66.25        71.14 o                         
   3  12   1         14.33       -160.34       160.34 o                         
   4  12   1         21.65         29.83       182.72 o                         
   5  12   1          3.02       -178.99       197.63 o                         
  -5  13   1         46.43         63.39       193.90 o                         
  -4  13   1         21.46         82.04       178.99 o                         
  -3  13   1        109.15        576.36       392.37 o                         
  -2  13   1         62.27         47.09       199.19 o                         
  -1  13   1        339.81        305.03       292.50 o                         
   0  13   1         17.77       -225.49       410.18 o                         
   1  13   1        197.21       -158.88       210.68 o                         
   2  13   1         33.15        124.83       163.90 o                         
   3  13   1         74.27         67.12       197.63 o                         
   4  13   1         66.82         22.37       197.63 o                         
  -4  14   1        119.07       -160.34       193.90 o                         
  -3  14   1         22.72        164.07       193.90 o                         
  -2  14   1          7.66        -37.07       110.19 o                         
  -1  14   1         35.92         17.06       116.83 o                         
   0  14   1        122.29        212.82       195.47 o                         
   1  14   1         11.91        173.12       229.33 o                         
   2  14   1        225.27        216.28       212.55 o                         
   3  14   1         14.60        -14.92       208.82 o                         
  -1  15   1         21.79        149.16       190.17 o                         
   0  15   1         33.95         44.75       216.28 o                         
   1  15   1         31.27        149.16       264.75 o                         
  -1 -15   2         22.75       -190.17       354.24 o                         
   0 -15   2         46.42         74.58       395.26 o                         
  -3 -14   2          2.19        271.98       393.40 o                         
  -2 -14   2         82.86        162.58       277.70 o                         
  -1 -14   2         80.80        -93.22       328.14 o                         
   0 -14   2         43.97       -440.01       440.01 o                         
   1 -14   2          9.80        391.53       477.30 o                         
   2 -14   2         42.11       -275.94       458.65 o                         
  -5 -13   2         19.99        -11.25       329.93 o                         
  -4 -13   2         70.97        -81.98       182.26 o                         
  -3 -13   2         10.45       -671.20       786.79 o                         
  -2 -13   2         24.43        -61.00       250.80 o                         
  -1 -13   2         32.97       -361.70       361.70 o                         
   0 -13   2        131.76       -294.58       413.91 o                         
   1 -13   2         24.47        164.51       516.45 o                         
   2 -13   2         19.21        147.76       344.30 o                         
   3 -13   2         99.18       -228.61       346.29 o                         
   4 -13   2         11.91        355.25       648.83 o                         
  -6 -12   2         13.48       -163.94       175.75 o                         
  -5 -12   2         18.66         69.25       115.89 o                         
  -4 -12   2         66.78       -136.32       440.01 o                         
  -3 -12   2        343.32        181.16       176.54 o                         
  -2 -12   2        169.49         90.97       405.52 o                         
  -1 -12   2        643.76        297.62       505.26 o                         
   0 -12   2        212.53        300.29       357.97 o                         
   1 -12   2          5.91       -346.79       346.79 o                         
   2 -12   2         52.45       -244.80       341.19 o                         
   3 -12   2        146.28        171.21       357.39 o                         
   4 -12   2         30.29       -347.11       376.45 o                         
   5 -12   2         57.92       -608.47       643.23 o                         
  -7 -11   2          5.58         37.29       365.43 o                         
  -6 -11   2          5.99        -88.35       132.98 o                         
  -5 -11   2         49.26       -111.28       111.28 o                         
  -4 -11   2         61.72         97.83        71.88 o                         
  -3 -11   2        187.60         63.36       118.41 o                         
  -2 -11   2         47.84       -106.09       192.68 o                         
  -1 -11   2        153.83         55.85       147.28 o                         
   0 -11   2        170.14        227.97       272.69 o                         
   1 -11   2        101.26        279.67       551.88 o                         
   2 -11   2        571.98       -607.81       607.81 o                         
   3 -11   2         30.94       -413.91       671.20 o                         
   4 -11   2        155.59        704.76       738.32 o                         
   5 -11   2         18.37       -160.34       783.07 o                         
   6 -11   2          1.22        839.00       544.42 o                         
  -7 -10   2          0.80       -246.95       246.95 o                         
  -6 -10   2          1.00       -123.25       123.25 o                         
  -5 -10   2         39.62         98.56       124.15 o                         
  -4 -10   2         28.43          6.97        63.83 o                         
  -3 -10   2        116.27        102.50       104.60 o                         
  -2 -10   2         87.80        422.35       125.37 o                         
  -1 -10   2         41.67       -159.72       159.72 o                         
   0 -10   2        124.05         34.97       245.00 o                         
   1 -10   2        427.75        667.47       529.50 o                         
   2 -10   2        460.48        611.54       585.43 o                         
   3 -10   2        868.54       1271.55       671.20 o                         
   5 -10   2         72.50        917.31       839.00 o                         
   6 -10   2          0.74        443.74       906.12 o                         
  -8  -9   2         71.15          1.66       159.04 o                         
  -7  -9   2         31.21        193.82        97.89 o                         
  -6  -9   2         13.99        -96.96       133.12 o                         
  -5  -9   2        170.98        224.07        79.33 o                         
  -4  -9   2        134.97        190.11        45.57 o                         
  -3  -9   2        331.39        438.28        51.21 o                         
  -2  -9   2         17.39         40.56        63.78 o                         
  -1  -9   2         83.79        135.36        61.13 o                         
   0  -9   2         51.02        133.95       161.65 o                         
   1  -9   2        118.56        126.45       256.01 o                         
   2  -9   2         81.16        499.67       477.30 o                         
   3  -9   2        462.59        394.10        73.95 o                         
   4  -9   2        151.72        260.83       173.39 o                         
   5  -9   2         26.75        127.23       164.43 o                         
  -8  -8   2         43.08        215.31       110.72 o                         
  -7  -8   2         47.57        136.83        94.63 o                         
  -6  -8   2         14.91         98.16        91.04 o                         
  -5  -8   2         84.10         64.73        79.56 o                         
  -4  -8   2        127.55        160.40        30.85 o                         
  -3  -8   2          2.84        -16.31        27.92 o                         
  -2  -8   2        125.00        176.63        81.90 o                         
  -1  -8   2         67.26        -28.06        90.80 o                         
   0  -8   2        283.81        355.76       137.47 o                         
   1  -8   2        482.84        565.00       236.53 o                         
   2  -8   2        796.62        947.14       451.20 o                         
   3  -8   2        275.04        323.93        59.17 o                         
   4  -8   2        277.92        292.90        87.63 o                         
   5  -8   2         41.00        202.76       109.32 o                         
  -8  -7   2         49.67         53.98       108.01 o                         
  -7  -7   2         21.49         33.54        95.42 o                         
  -6  -7   2         39.87        -28.12        65.63 o                         
  -5  -7   2        111.17         42.28        85.60 o                         
  -4  -7   2        204.35        247.43        41.97 o                         
  -3  -7   2         58.22        -11.90        44.22 o                         
  -2  -7   2        139.71        147.15        79.77 o                         
  -1  -7   2         17.61          7.90       162.98 o                         
   1  -7   2         24.54         57.27       196.40 o                         
   2  -7   2        103.22          4.96       222.44 o                         
   3  -7   2        283.82        242.38       492.21 o                         
   4  -7   2         42.22         14.82        77.79 o                         
   5  -7   2        288.18        140.11       111.08 o                         
  -9  -6   2         37.20         70.43       127.23 o                         
  -8  -6   2         73.33        -12.43       110.34 o                         
  -7  -6   2         24.36        -95.42       103.03 o                         
  -6  -6   2         13.77         -6.48        58.74 o                         
  -5  -6   2         98.15         95.40        34.41 o                         
  -4  -6   2         20.74         18.45        33.30 o                         
  -3  -6   2        544.79        660.02        36.46 o                         
  -2  -6   2        140.71        164.36        67.09 o                         
  -1  -6   2         57.54        -22.89        45.58 o                         
   0  -6   2         70.78        129.19       149.69 o                         
   1  -6   2       1469.94       1799.86       391.53 o                         
   2  -6   2        718.56       1249.18       376.62 o                         
   3  -6   2        310.70        286.54       246.05 o                         
   4  -6   2         81.65       -272.21       570.52 o                         
   5  -6   2        112.56       -701.03       701.03 o                         
  -9  -5   2         97.06       -106.69       116.26 o                         
  -8  -5   2         68.81        -42.83       109.08 o                         
  -7  -5   2        155.05         -1.34        90.79 o                         
  -6  -5   2         93.52         61.66        72.54 o                         
  -5  -5   2        438.03        374.15        38.04 o                         
  -4  -5   2        295.25        315.46        47.21 o                         
  -3  -5   2        624.67        678.50        63.95 o                         
  -2  -5   2        223.02        143.14        60.30 o                         
  -1  -5   2        353.37        242.38       212.55 o                         
   0  -5   2         25.76       -104.41       220.00 o                         
   1  -5   2       2485.43       2759.38       447.47 o                         
   2  -5   2        305.89        220.00       316.96 o                         
   3  -5   2        400.19        335.60       264.75 o                         
  -9  -4   2         88.25         10.87       115.24 o                         
  -8  -4   2        252.84        205.41       110.39 o                         
  -7  -4   2        219.30        241.75        64.55 o                         
  -6  -4   2        696.40        742.96        77.84 o                         
  -5  -4   2        102.11        123.83        41.62 o                         
  -4  -4   2       1025.63       1009.10        74.91 o                         
  -3  -4   2        228.45        235.64        34.14 o                         
  -2  -4   2        748.44        790.52       104.41 o                         
  -9  -3   2         95.63        -13.37       116.02 o                         
  -8  -3   2         91.66        -88.93        88.93 o                         
  -7  -3   2        760.24        773.02        71.95 o                         
  -6  -3   2        205.88        298.50        58.41 o                         
  -5  -3   2        488.91        503.58        37.35 o                         
  -4  -3   2       1314.39       1355.32        75.31 o                         
  -3  -3   2        236.70        227.82        30.85 o                         
  -2  -3   2       1005.70        816.63       108.14 o                         
  -9  -2   2        198.57        332.36       136.73 o                         
  -8  -2   2        181.33        313.72       105.20 o                         
  -7  -2   2        328.76        424.98        76.79 o                         
  -6  -2   2         75.32         86.77        55.18 o                         
  -5  -2   2        336.18        287.53        34.21 o                         
  -4  -2   2         33.21         -0.58        19.96 o                         
  -3  -2   2       1057.37       1003.08        49.63 o                         
 -10  -1   2          8.49        121.66       178.59 o                         
  -9  -1   2         47.27         99.23       112.73 o                         
  -8  -1   2         18.53         59.29        86.15 o                         
  -7  -1   2        728.65        862.79        67.78 o                         
  -6  -1   2         73.94         86.19        34.79 o                         
  -5  -1   2        212.44        186.56        27.85 o                         
  -4  -1   2        233.48        236.84        22.10 o                         
  -3  -1   2       1959.34       1820.85        86.24 o                         
 -10   0   2        189.99        350.39       164.24 o                         
  -9   0   2         20.76        -12.56       126.48 o                         
  -8   0   2         40.10        -95.95        95.95 o                         
  -7   0   2         12.69        147.38        78.57 o                         
  -6   0   2         41.71         29.96        36.55 o                         
  -5   0   2         16.76         23.55        28.66 o                         
  -4   0   2        361.93        382.73        28.95 o                         
  -3   0   2          7.03        -16.95        16.95 o                         
 -10   1   2          8.56        -26.64       160.74 o                         
  -9   1   2         47.10        253.19       168.51 o                         
  -8   1   2         18.50        -70.34       101.53 o                         
  -7   1   2        728.64        861.64       146.37 o                         
  -6   1   2         73.91        100.29        33.72 o                         
  -5   1   2        211.90        191.69        29.34 o                         
  -4   1   2        233.68        243.94        22.43 o                         
  -3   1   2       1959.63       1769.29        85.62 o                         
 -10   2   2        100.71       -305.77       305.77 o                         
  -9   2   2        199.07        288.52       136.62 o                         
  -8   2   2        181.36        195.24       114.75 o                         
  -7   2   2        327.86        325.28        58.05 o                         
  -6   2   2         75.07         10.91        33.90 o                         
  -5   2   2        336.58        379.41        39.35 o                         
  -4   2   2         33.31         47.22        19.32 o                         
  -3   2   2       1056.68       1048.34        62.08 o                         
  -9   3   2         95.55         51.23       114.75 o                         
  -8   3   2         91.63        111.84        86.33 o                         
  -7   3   2        760.53        642.70        80.92 o                         
  -6   3   2        205.97        121.97        37.83 o                         
  -5   3   2        489.11        554.29        46.03 o                         
  -4   3   2       1314.99       1323.68        54.45 o                         
  -3   3   2        236.91        191.34        46.87 o                         
  -2   3   2       1005.03        964.80        75.11 o                         
  -9   4   2         88.10        122.36        99.01 o                         
  -8   4   2        252.96        147.36        90.90 o                         
  -7   4   2        218.87        216.45        56.88 o                         
  -6   4   2        696.12        749.62        54.35 o                         
  -5   4   2        102.25        150.23        30.78 o                         
  -4   4   2       1025.18       1049.26        77.16 o                         
  -3   4   2        228.57        182.02        82.85 o                         
  -2   4   2        747.08        871.90        73.69 o                         
  -9   5   2         97.09        155.38        99.78 o                         
  -8   5   2         68.92        144.65        90.04 o                         
  -7   5   2        155.47        163.22        74.53 o                         
  -6   5   2         93.34         54.48        46.06 o                         
  -5   5   2        438.26        463.46        54.47 o                         
  -4   5   2        294.59        336.95        82.93 o                         
  -3   5   2        624.70        692.32        59.30 o                         
  -1   5   2        353.40        212.55       126.78 o                         
   0   5   2         25.82          7.46       126.78 o                         
   1   5   2       2486.08       3277.69       398.99 o                         
   2   5   2        305.78        207.22       140.47 o                         
   3   5   2        399.88        205.09       208.82 o                         
  -9   6   2         37.11        -35.36       108.70 o                         
  -8   6   2         73.74        140.17        88.48 o                         
  -7   6   2         24.33         73.85        62.48 o                         
  -6   6   2         13.84         65.80        52.14 o                         
  -5   6   2         98.63        133.14        49.03 o                         
  -4   6   2         20.77         23.46        49.58 o                         
  -3   6   2        545.32        674.41        93.14 o                         
  -2   6   2        140.80        173.12        29.75 o                         
  -1   6   2         57.36         81.68        27.14 o                         
   0   6   2         70.60        130.10        96.36 o                         
   1   6   2       1469.18       2093.77       203.03 o                         
   2   6   2        718.47        736.24       173.26 o                         
   3   6   2        310.19        377.92       148.57 o                         
  -8   7   2         49.82        -20.22        98.42 o                         
  -7   7   2         21.45        -63.21        92.80 o                         
  -6   7   2         39.69         -1.74        69.91 o                         
  -5   7   2        111.13         86.00        42.22 o                         
  -4   7   2        204.72        196.61        44.62 o                         
  -3   7   2         58.41        122.13        33.76 o                         
  -2   7   2        139.58        109.95        44.75 o                         
  -1   7   2         17.52        -39.74        39.74 o                         
   0   7   2        468.13        396.14       253.80 o                         
   1   7   2         24.46         45.34       145.12 o                         
   2   7   2        103.35        157.41       166.57 o                         
   4   7   2         42.29         53.11        62.33 o                         
   5   7   2        287.87        397.02       148.12 o                         
  -8   8   2         43.08        147.79       103.74 o                         
  -7   8   2         47.44         -7.18        91.12 o                         
  -6   8   2         15.03        127.28        85.05 o                         
  -5   8   2         84.24        118.44        71.71 o                         
  -4   8   2        127.53        110.58        31.51 o                         
  -3   8   2          2.89          7.38        35.24 o                         
  -2   8   2        125.36        179.69        42.02 o                         
  -1   8   2         67.12         61.70        32.65 o                         
   0   8   2        284.23        393.63        40.76 o                         
   1   8   2        482.97        985.33       339.47 o                         
   2   8   2        795.45        663.32       494.08 o                         
   3   8   2        275.11        236.59        83.90 o                         
   4   8   2        277.71        264.68       126.54 o                         
   5   8   2         40.96         64.33       154.91 o                         
  -8   9   2         71.14        -81.38       119.49 o                         
  -7   9   2         31.15          2.48        80.28 o                         
  -6   9   2         13.98         95.48        69.57 o                         
  -5   9   2        170.82         88.94        59.79 o                         
  -4   9   2        134.80        120.56        67.82 o                         
  -3   9   2        331.08        253.30        56.74 o                         
  -2   9   2         17.40         -9.93        50.06 o                         
  -1   9   2         83.89         97.41        50.75 o                         
   0   9   2         50.87        146.36        65.66 o                         
   1   9   2        118.95        320.46       265.68 o                         
   2   9   2         81.00        171.53       410.18 o                         
   3   9   2        462.43        525.81        59.77 o                         
   4   9   2        151.97         84.26       104.24 o                         
   5   9   2         26.88        -57.01        97.30 o                         
  -7  10   2          0.79       -117.41       117.41 o                         
  -6  10   2          0.98        -69.57       144.24 o                         
  -5  10   2         39.50         26.59       110.39 o                         
  -4  10   2         28.46         66.77        73.10 o                         
  -3  10   2        116.26         87.25        67.04 o                         
  -2  10   2         87.87         81.64        60.93 o                         
  -1  10   2         41.66        129.44        76.57 o                         
   0  10   2        123.84       -185.28       343.93 o                         
   1  10   2        427.95        865.10       581.71 o                         
   2  10   2        461.14        570.52       592.89 o                         
   3  10   2        868.79       1066.46       660.01 o                         
   4  10   2        114.33        253.56       734.59 o                         
   5  10   2         72.58        678.66       779.34 o                         
   6  10   2          0.74        805.44       883.75 o                         
  -6  11   2          6.01        225.04       214.14 o                         
  -5  11   2         49.30        101.18       114.28 o                         
  -4  11   2         61.61        -48.74       153.87 o                         
  -3  11   2        187.51        110.98        70.73 o                         
  -2  11   2         47.69         49.55        66.23 o                         
  -1  11   2        153.78        163.14       112.74 o                         
   0  11   2        169.76       -141.70       141.70 o                         
   1  11   2        101.41        507.13       686.11 o                         
   2  11   2        571.55        548.15       727.13 o                         
   3  11   2         31.00       -428.82       738.32 o                         
   4  11   2        155.66       -365.43       783.07 o                         
   5  11   2         18.40        637.64       872.56 o                         
  -6  12   2         13.48        164.76       168.55 o                         
  -5  12   2         18.66       -177.12       177.12 o                         
  -4  12   2         66.74        139.63       156.93 o                         
  -3  12   2        343.36        100.40       129.13 o                         
  -2  12   2        169.54          0.90       124.77 o                         
  -1  12   2        644.16        556.07       257.29 o                         
   0  12   2        212.41        115.09       166.76 o                         
   1  12   2          5.90        -20.51       174.40 o                         
   2  12   2         52.68        447.47       514.59 o                         
   3  12   2        146.37        307.01       257.29 o                         
   4  12   2         30.33        -24.94       199.60 o                         
   5  12   2         57.85        425.52       611.54 o                         
  -5  13   2         19.92        -94.32       161.46 o                         
  -4  13   2         70.91        -99.02       249.84 o                         
  -3  13   2         10.49         32.06        93.87 o                         
  -2  13   2         24.39       -125.45       125.45 o                         
  -1  13   2         32.84         66.47       316.96 o                         
   0  13   2        131.77        331.87       197.63 o                         
   1  13   2         24.44       -224.98       408.31 o                         
   2  13   2         19.28        141.68       202.84 o                         
   3  13   2         99.31        -37.12       341.19 o                         
   4  13   2         11.89        148.59       214.12 o                         
  -4  14   2          2.67       1129.85       585.43 o                         
  -3  14   2          2.16        570.52       563.06 o                         
  -2  14   2         82.93       -159.64       159.64 o                         
  -1  14   2         81.02        130.51       167.80 o                         
   0  14   2         43.93       -201.36       201.36 o                         
   1  14   2          9.84        -63.39       212.55 o                         
   2  14   2         42.16       -208.82       208.82 o                         
  -3 -14   3          3.71        223.73       294.58 o                         
  -2 -14   3         46.39         41.02       454.92 o                         
  -1 -14   3         47.60        302.04       447.47 o                         
   0 -14   3          5.15        -30.89       360.26 o                         
   1 -14   3         22.92        -43.11       386.51 o                         
  -5 -13   3          4.95        167.80       316.96 o                         
  -4 -13   3          1.17       -205.09       261.02 o                         
  -3 -13   3         69.75        187.22       182.78 o                         
  -2 -13   3         16.61        555.60       384.08 o                         
  -1 -13   3         49.61       -364.19       364.19 o                         
   0 -13   3         26.28       -128.70       598.49 o                         
   1 -13   3         22.01       -160.34       715.95 o                         
  -6 -12   3          7.13       -302.04       328.14 o                         
  -5 -12   3         65.07       -287.12       533.23 o                         
  -4 -12   3         20.27        139.91       294.58 o                         
  -3 -12   3        376.46       -131.71       170.83 o                         
  -2 -12   3        122.83        297.43       140.65 o                         
  -1 -12   3         77.80        300.47       140.92 o                         
   0 -12   3        244.56       -641.37       641.37 o                         
   1 -12   3          4.47       -246.11       667.47 o                         
  -6 -11   3         18.61        161.19       220.00 o                         
  -5 -11   3         98.04        287.12       287.12 o                         
  -4 -11   3          7.02        -25.79       227.46 o                         
  -3 -11   3        156.70         57.07        94.19 o                         
  -2 -11   3         63.95        207.42       133.05 o                         
  -1 -11   3         32.07         35.97        79.24 o                         
   0 -11   3        311.44        117.72       510.86 o                         
   1 -11   3         40.19       -167.80       600.35 o                         
  -7 -10   3          4.20       -117.72       143.55 o                         
  -6 -10   3         48.09         44.44       205.74 o                         
  -5 -10   3         24.32       -144.17       144.17 o                         
  -4 -10   3          7.72        -93.12        93.12 o                         
  -3 -10   3         73.72         25.14       143.49 o                         
  -2 -10   3        480.59        722.88       164.00 o                         
  -1 -10   3        177.53        120.44       101.72 o                         
   0 -10   3         55.42         34.11       121.19 o                         
   1 -10   3        224.69       -201.36       536.96 o                         
  -8  -9   3          8.71        139.40       305.05 o                         
  -7  -9   3          0.75       -154.44       265.06 o                         
  -6  -9   3         33.10        165.29        95.71 o                         
  -5  -9   3         42.83        101.14        91.76 o                         
  -4  -9   3          7.68        -44.20        80.23 o                         
  -3  -9   3        320.30        508.63       186.22 o                         
  -2  -9   3          8.23        -46.68        69.73 o                         
  -1  -9   3        888.18        632.58       279.02 o                         
   0  -9   3         21.44       -249.21       326.28 o                         
  -8  -8   3         59.88        -28.85       125.94 o                         
  -7  -8   3          0.71          9.31        71.31 o                         
  -6  -8   3        108.03        106.34        52.34 o                         
  -5  -8   3          7.89         83.05        62.00 o                         
  -4  -8   3        255.75        128.62       104.95 o                         
  -3  -8   3        182.64        230.95        73.15 o                         
  -2  -8   3         23.39         -7.52        76.48 o                         
  -1  -8   3        341.89        563.06       287.12 o                         
  -8  -7   3          0.99        181.00       113.36 o                         
  -7  -7   3        181.59        295.34        83.30 o                         
  -6  -7   3        299.05        303.07        53.68 o                         
  -5  -7   3        201.25        223.16        87.93 o                         
  -4  -7   3        936.30       1058.94       155.01 o                         
  -3  -7   3         71.08        101.62       119.32 o                         
  -9  -6   3         49.64         70.87       131.43 o                         
  -8  -6   3         52.11        -64.21        78.64 o                         
  -7  -6   3         71.35        192.28        80.60 o                         
  -6  -6   3        271.42        308.88        52.98 o                         
  -5  -6   3        266.24        297.22        64.92 o                         
  -4  -6   3        240.15        221.82        48.69 o                         
  -3  -6   3        392.95        313.15       104.41 o                         
  -9  -5   3         28.44        119.89       122.75 o                         
  -8  -5   3         56.89         73.73        82.77 o                         
  -7  -5   3        173.33        209.75        83.03 o                         
  -6  -5   3        202.78        317.31        55.22 o                         
  -5  -5   3        116.00        173.02        42.59 o                         
  -4  -5   3         39.62         -9.05        48.79 o                         
  -9  -4   3          0.90         80.66       123.15 o                         
  -8  -4   3         57.04         23.05        75.09 o                         
  -7  -4   3          1.05        129.68        77.48 o                         
  -6  -4   3          9.86        -16.51        80.32 o                         
  -5  -4   3         74.58         70.67        47.36 o                         
  -4  -4   3        258.14        291.82        42.57 o                         
  -9  -3   3         26.45        -63.69        94.25 o                         
  -8  -3   3        205.60        167.02        74.82 o                         
  -7  -3   3        369.89        514.71        86.78 o                         
  -6  -3   3        119.17        133.88        43.89 o                         
  -5  -3   3        118.06        128.05        34.47 o                         
  -4  -3   3        176.21        236.22        41.93 o                         
 -10  -2   3        126.83         59.66       302.04 o                         
  -9  -2   3         30.59        -64.56        84.23 o                         
  -8  -2   3        218.83        274.05        89.05 o                         
  -7  -2   3         21.66         25.31        72.46 o                         
  -6  -2   3         31.71         35.30        44.77 o                         
  -5  -2   3        261.24        279.84        35.22 o                         
 -10  -1   3        169.71         69.82       348.65 o                         
  -9  -1   3         91.60        222.42       113.12 o                         
  -8  -1   3         14.90        -23.93        75.39 o                         
  -7  -1   3        242.41        274.08        68.76 o                         
  -6  -1   3         44.82         73.57        69.11 o                         
  -5  -1   3        197.81        227.96        37.23 o                         
 -10   0   3         22.16         10.62       195.32 o                         
  -9   0   3        231.10        117.53        85.62 o                         
  -8   0   3          3.35          8.80        73.43 o                         
  -7   0   3        133.26        125.52        73.80 o                         
  -6   0   3          3.41         -4.40        41.76 o                         
  -5   0   3        123.49        117.66        31.50 o                         
 -10   1   3        169.78        415.93       172.74 o                         
  -9   1   3         91.47        166.65        92.02 o                         
  -8   1   3         14.85        131.87       111.92 o                         
  -7   1   3        242.39        371.00        76.16 o                         
  -6   1   3         44.74         10.12        39.46 o                         
  -5   1   3        198.14        152.22        41.37 o                         
 -10   2   3        126.70        216.28       305.77 o                         
  -9   2   3         30.62        236.23        94.29 o                         
  -8   2   3        219.04        272.87        73.80 o                         
  -7   2   3         21.63        -46.01        75.03 o                         
  -6   2   3         31.75        159.53        53.93 o                         
  -5   2   3        261.64        253.30        35.07 o                         
  -9   3   3         26.41        -53.79       134.55 o                         
  -8   3   3        205.84        188.30       109.23 o                         
  -7   3   3        369.36        406.31        87.74 o                         
  -6   3   3        119.17        157.85        55.59 o                         
  -5   3   3        118.05        148.56        37.44 o                         
  -4   3   3        175.85        127.22        44.59 o                         
  -9   4   3          0.91        199.80       145.14 o                         
  -8   4   3         57.13         67.48        81.19 o                         
  -7   4   3          1.08        -89.85        89.85 o                         
  -6   4   3          9.91        -46.34        55.18 o                         
  -5   4   3         74.59        114.33        38.09 o                         
  -4   4   3        258.26        300.94        42.08 o                         
  -9   5   3         28.51       -214.78       251.70 o                         
  -8   5   3         56.84        -18.30        87.84 o                         
  -7   5   3        173.71        270.46        92.41 o                         
  -6   5   3        202.80        130.86        63.16 o                         
  -5   5   3        115.73         76.95        42.22 o                         
  -4   5   3         39.64        149.16        67.12 o                         
  -9   6   3         49.63        -30.48       166.05 o                         
  -8   6   3         52.34        -79.98       154.95 o                         
  -7   6   3         71.11          2.43        66.85 o                         
  -6   6   3        271.61        159.29        95.56 o                         
  -5   6   3        266.50        303.50        73.83 o                         
  -4   6   3        240.12        175.80        52.53 o                         
  -3   6   3        392.89        437.16        44.36 o                         
  -8   7   3          0.98         30.54       104.92 o                         
  -7   7   3        181.46        182.29        70.34 o                         
  -6   7   3        298.79        187.13        83.09 o                         
  -5   7   3        201.53        108.44       145.43 o                         
  -4   7   3        936.68        948.86        91.00 o                         
  -3   7   3         71.18         13.06        60.20 o                         
  -8   8   3         59.75        -25.02       102.34 o                         
  -7   8   3          0.73         37.30        58.91 o                         
  -6   8   3        107.94        159.66        63.09 o                         
  -5   8   3          7.90        130.45       160.34 o                         
  -4   8   3        256.13        158.43        61.29 o                         
  -3   8   3        182.60        216.64        73.74 o                         
  -2   8   3         23.35          9.85        38.31 o                         
  -1   8   3        341.68        477.30       246.11 o                         
  -8   9   3          8.68       -121.46       121.46 o                         
  -7   9   3          0.76       -191.77       191.77 o                         
  -6   9   3         32.90         79.25        54.46 o                         
  -5   9   3         42.83         84.86       124.33 o                         
  -4   9   3          7.71         -2.82       106.57 o                         
  -3   9   3        321.09        245.62        86.79 o                         
  -2   9   3          8.22         37.23        82.89 o                         
  -1   9   3        888.81       1041.54        73.43 o                         
   0   9   3         21.43         59.66       242.38 o                         
  -7  10   3          4.20        -89.46       172.26 o                         
  -6  10   3         48.00         35.48       110.28 o                         
  -5  10   3         24.47         68.49       122.74 o                         
  -4  10   3          7.72         45.82        70.13 o                         
  -3  10   3         73.84         82.44       188.18 o                         
  -2  10   3        480.41        436.76        91.64 o                         
  -1  10   3        176.86        176.85        55.97 o                         
   0  10   3         55.19        786.79       551.88 o                         
   1  10   3        224.16       1122.39       581.71 o                         
  -6  11   3         18.58       -220.00       220.00 o                         
  -5  11   3         97.79        302.04       205.09 o                         
  -4  11   3          6.92         41.50        89.21 o                         
  -3  11   3        156.48        142.66        75.65 o                         
  -2  11   3         64.08        185.43       100.43 o                         
  -1  11   3         32.13         37.85        77.76 o                         
   0  11   3        311.72        407.94       169.66 o                         
   1  11   3         40.29       -369.16       522.04 o                         
  -6  12   3          7.17        111.87       231.19 o                         
  -5  12   3         65.11        193.90       279.67 o                         
  -4  12   3         20.27        153.35       163.07 o                         
  -3  12   3        376.74        200.45       123.71 o                         
  -2  12   3        122.72         38.31       247.21 o                         
  -1  12   3         77.83       -357.97       794.25 o                         
   0  12   3        244.55       -343.06       797.98 o                         
   1  12   3          4.50        249.84       764.42 o                         
  -4  13   3          1.15        227.46       186.44 o                         
  -3  13   3         69.82       -126.78       149.16 o                         
  -2  13   3         16.60         48.48       175.26 o                         
  -1  13   3         49.60        181.29       253.56 o                         
   0  13   3         26.22       -220.00       913.58 o                         
   1  13   3         22.02       -898.66       898.66 o                         
  -2  14   3         46.49         78.31       190.17 o                         
  -1  14   3         47.64       -115.60       205.09 o                         
   0  14   3          5.14       -217.96       217.96 o                         
   1  14   3         23.00        -30.86       218.48 o                         
  -5 -12   4         31.58         85.76       205.09 o                         
  -6 -11   4          5.30        221.42       175.21 o                         
  -5 -11   4         32.21         39.04       236.78 o                         
  -4 -11   4        154.48         67.12       167.80 o                         
  -7 -10   4         68.51       -179.31       179.31 o                         
  -6 -10   4          4.98       -157.93       157.93 o                         
  -5 -10   4        134.32         -7.46       167.80 o                         
  -4 -10   4        829.45        645.10       182.72 o                         
  -7  -9   4         13.07        -33.04       162.66 o                         
  -6  -9   4        127.40        178.99       182.72 o                         
  -5  -9   4        156.61         73.88       156.61 o                         
  -8  -8   4         20.55        135.68       149.08 o                         
  -7  -8   4         12.70        -82.04       171.53 o                         
  -6  -8   4        310.98        160.34       149.16 o                         
  -5  -8   4        313.82        387.80       149.16 o                         
  -8  -7   4         27.59         56.69       124.90 o                         
  -7  -7   4         84.63        134.80       212.55 o                         
  -6  -7   4        666.38        533.23       178.99 o                         
  -9  -6   4         63.79         55.07       152.53 o                         
  -8  -6   4         30.38         57.15       167.80 o                         
  -7  -6   4         43.40        253.56       205.09 o                         
  -6  -6   4        239.40        313.23       231.19 o                         
  -9  -5   4         15.93        -34.59       172.51 o                         
  -8  -5   4          1.74       -105.39       133.80 o                         
  -7  -5   4        120.35        100.37       143.54 o                         
  -6  -5   4         39.50        -29.83       111.87 o                         
  -9  -4   4         81.85        234.11       132.52 o                         
  -8  -4   4         95.85         25.14       120.89 o                         
  -7  -4   4         78.38         39.42       121.19 o                         
  -9  -3   4          2.47        195.56       101.88 o                         
  -8  -3   4         30.28          0.44       113.57 o                         
  -7  -3   4        103.98         63.40        91.50 o                         
  -9  -2   4         20.61         -7.15       156.08 o                         
  -8  -2   4         53.28       -158.19       158.19 o                         
  -7  -2   4         93.42        167.80       103.02 o                         
 -10  -1   4          6.09        -82.04       223.73 o                         
  -9  -1   4         14.00         78.69       109.67 o                         
  -8  -1   4         19.79        175.83        84.59 o                         
 -10   0   4          6.50        570.52       227.46 o                         
  -9   0   4         11.85        242.78       123.90 o                         
  -8   0   4         97.98         67.19        91.30 o                         
 -10   1   4          6.05         93.22       335.60 o                         
  -9   1   4         13.99         62.92       167.25 o                         
  -8   1   4         19.79        112.66        89.87 o                         
  -9   2   4         20.59         98.75       121.15 o                         
  -8   2   4         53.21        193.00       100.06 o                         
  -7   2   4         93.30        137.97       115.60 o                         
  -9   3   4          2.52         60.66       104.71 o                         
  -8   3   4         30.22        -52.20       141.70 o                         
  -7   3   4        104.07        109.40       145.32 o                         
  -9   4   4         81.61        136.70       134.85 o                         
  -8   4   4         95.82         14.92       145.43 o                         
  -7   4   4         78.33        156.61       123.05 o                         
  -9   5   4         15.87       -141.70       208.82 o                         
  -8   5   4          1.77       -149.16       149.16 o                         
  -7   5   4        120.26        309.50       141.70 o                         
  -6   5   4         39.32         14.92       104.41 o                         
  -9   6   4         63.65        162.63       171.53 o                         
  -8   6   4         30.23        249.84       164.07 o                         
  -8   7   4         27.53        135.01       133.24 o                         
  -7   7   4         84.68        331.87       152.88 o                         
  -6   7   4        666.75       1044.09       164.07 o                         
  -8   8   4         20.60         82.24       140.56 o                         
  -7   8   4         12.66       -115.60       167.80 o                         
  -6   8   4        311.08        126.78       137.97 o                         
  -5   8   4        313.75        305.77       119.32 o                         
  -7   9   4         13.04       -117.00       208.82 o                         
  -6   9   4        127.38        294.58       164.07 o                         
  -5   9   4        156.87        105.84       115.16 o                         
  -7  10   4         68.53         95.04       154.10 o                         
  -6  10   4          4.91        -41.58       137.89 o                         
  -5  10   4        134.76         59.66       152.88 o                         
  -6  11   4          5.33        -27.55       146.04 o                         
  -5  11   4         32.32       -160.34       160.34 o                         
                                                                                
