# Supplementary material for: Form (III) of artemisinin: discovery and crystallographic characterization of a new high-pressure polymorph
Source: Acta Crystallogr B Struct Sci Cryst Eng Mater. 2026 May 11;82(Pt 3):316–29. doi: 10.1107/S205252062600291X (PMC13238485; doi:10.1107/S205252062600291X)
Supplement: Supplementary file 12 [file b-82-00316-FormIII_5sup12.hkl]

data_FormIII_5                                                                  
_shelx_title ' ART_006D in P2(1)'                                               
_shelx_refln_list_code          4                                               
_shelx_F_calc_maximum      145.92                                               
_exptl_crystal_F_000       608.00                                               
_reflns_d_resolution_high  0.8941                                               
                                                                                
loop_                                                                           
 _space_group_symop_operation_xyz                                               
 'x, y, z'                                                                      
 '-x, y+1/2, -z'                                                                
                                                                                
_cell_length_a     9.0393                                                       
_cell_length_b    13.6882                                                       
_cell_length_c     9.4042                                                       
_cell_angle_alpha  90.000                                                       
_cell_angle_beta  104.794                                                       
_cell_angle_gamma  90.000                                                       
                                                                                
_shelx_F_squared_multiplier     1.000                                           
                                                                                
loop_                                                                           
 _refln_index_h                                                                 
 _refln_index_k                                                                 
 _refln_index_l                                                                 
 _refln_F_squared_calc                                                          
 _refln_F_squared_meas                                                          
 _refln_F_squared_sigma                                                         
 _refln_observed_status                                                         
   2 -14   0        208.27         14.62       126.32 o                         
   3 -14   0        187.19        175.85       126.32 o                         
   1 -13   0          1.38        144.65       111.92 o                         
   2 -13   0        112.13        363.26       121.74 o                         
   3 -13   0         40.75         96.45        48.29 o                         
   4 -13   0        349.12        533.11       248.39 o                         
   5 -13   0        135.77        248.20       135.71 o                         
   1 -12   0        411.46        433.08       108.22 o                         
   2 -12   0         97.71         38.02        47.81 o                         
   3 -12   0          3.90         32.67        44.24 o                         
   4 -12   0         27.48         38.88       121.85 o                         
   5 -12   0        109.26         55.85       121.09 o                         
   1 -11   0        152.46        207.92        74.10 o                         
   2 -11   0         31.59         59.14        35.75 o                         
   3 -11   0         85.67         23.29        51.67 o                         
   4 -11   0         79.13         63.95        47.34 o                         
   5 -11   0        116.04         51.58        72.23 o                         
   6 -11   0        176.82        206.98        89.03 o                         
   0 -10   0        486.81        409.88        88.14 o                         
   1 -10   0        377.52        445.78        33.48 o                         
   2 -10   0        286.65        316.50        33.68 o                         
   3 -10   0         11.80        -32.32        32.32 o                         
   4 -10   0         32.70         29.80        38.29 o                         
   5 -10   0         11.57          9.26        58.81 o                         
   6 -10   0        259.43        402.95        70.41 o                         
   7 -10   0         12.60        -64.40        78.34 o                         
   1  -9   0        348.51        352.50        27.71 o                         
   2  -9   0        196.05        253.49        24.71 o                         
   3  -9   0         38.72        -34.54        34.54 o                         
   4  -9   0         73.22         32.60        37.53 o                         
   5  -9   0        112.86         80.42        48.77 o                         
   6  -9   0        161.71        324.67        59.41 o                         
   7  -9   0        154.92        134.43        66.29 o                         
   0  -8   0        442.26        446.09        65.02 o                         
   1  -8   0        384.57        367.68        21.13 o                         
   2  -8   0         68.63         68.68        29.43 o                         
   3  -8   0        692.29        667.43        53.33 o                         
   4  -8   0         54.65         57.80        35.84 o                         
   5  -8   0         11.26        -14.06        53.00 o                         
   6  -8   0         20.31         42.38        56.79 o                         
   7  -8   0          7.45        -36.98        53.79 o                         
   8  -8   0         31.44         79.32        63.97 o                         
   1  -7   0        260.47        247.10        19.16 o                         
   2  -7   0       1483.35       1507.79        53.67 o                         
   3  -7   0        538.41        504.83        31.71 o                         
   4  -7   0         29.57         -5.48        28.52 o                         
   5  -7   0         43.95         48.11        39.55 o                         
   6  -7   0        133.05        207.99        74.00 o                         
   7  -7   0        268.08        202.11        54.19 o                         
   8  -7   0         43.28         47.40        60.50 o                         
   0  -6   0       2489.65       2574.67       102.92 o                         
   1  -6   0       1181.91       1188.83        54.18 o                         
   2  -6   0        386.87        391.11        19.73 o                         
   3  -6   0       1448.68       1509.83        49.45 o                         
   4  -6   0        261.02        307.50        35.83 o                         
   5  -6   0          1.81        -12.81        39.71 o                         
   6  -6   0         53.70         37.65        53.29 o                         
   7  -6   0         33.72        -47.00        62.73 o                         
   8  -6   0         99.12        103.12        59.97 o                         
   1  -5   0       3396.54       3448.86        94.14 o                         
   2  -5   0          6.84        -10.53        11.17 o                         
   3  -5   0        220.68        202.90        15.10 o                         
   4  -5   0        221.55        216.20        24.04 o                         
   5  -5   0         72.70         57.17        24.81 o                         
   6  -5   0         50.83         61.81        42.12 o                         
   7  -5   0        210.91        234.11        56.14 o                         
   8  -5   0          3.55         59.24        57.18 o                         
   9  -5   0         10.62          9.53        85.80 o                         
   0  -4   0       5114.13       4774.11       186.61 o                         
   1  -4   0        712.08        722.60        22.41 o                         
   2  -4   0        528.48        536.10        19.81 o                         
   3  -4   0        363.91        381.11        19.36 o                         
   4  -4   0       1509.90       1636.69        61.33 o                         
   5  -4   0        144.71        157.15        23.38 o                         
   6  -4   0         47.27        142.32        35.17 o                         
   7  -4   0         37.63         40.14        57.70 o                         
   8  -4   0         78.36         85.63        54.41 o                         
   9  -4   0         62.02        126.54        70.16 o                         
   1  -3   0        701.65        673.01        20.48 o                         
   2  -3   0       6800.03       6775.77       192.87 o                         
   3  -3   0        316.02        337.49        16.80 o                         
   4  -3   0        338.48        335.16        20.53 o                         
   5  -3   0         89.46         68.80        25.32 o                         
   6  -3   0        121.32        163.87        26.86 o                         
   7  -3   0         69.41         74.56        35.16 o                         
   8  -3   0        157.21        135.74        48.46 o                         
   9  -3   0         38.05        -38.83        71.63 o                         
   0  -2   0       1026.02        960.73        35.49 o                         
   1  -2   0       7725.30       7169.84       201.17 o                         
   2  -2   0        578.43        544.07        19.04 o                         
   3  -2   0       4588.72       4627.97       140.41 o                         
   4  -2   0        578.30        615.66        27.16 o                         
   5  -2   0         46.18         63.78        18.55 o                         
   6  -2   0         47.10         69.00        27.34 o                         
   7  -2   0         45.66         42.41        35.83 o                         
   8  -2   0          5.02         27.55        40.55 o                         
   9  -2   0         10.04         34.28        57.61 o                         
   1  -1   0       1373.81       1249.05        34.06 o                         
   2  -1   0       2054.74       1905.38        62.09 o                         
   3  -1   0       1065.37       1064.48        33.22 o                         
   4  -1   0        733.48        708.28        28.39 o                         
   5  -1   0        694.40        747.18        33.80 o                         
   6  -1   0         33.24         -3.39        25.97 o                         
   7  -1   0        184.29        222.97        50.53 o                         
   8  -1   0         41.84         64.74        40.07 o                         
   9  -1   0         37.33         79.18        53.20 o                         
   1   0   0          0.69          0.67         1.38 o                         
   2   0   0      21293.07      20667.06       504.44 o                         
   3   0   0        359.64        367.09        12.87 o                         
   4   0   0       1572.11       1522.28        43.04 o                         
   5   0   0        843.27        874.18        34.91 o                         
   6   0   0         62.69         22.97        26.16 o                         
   7   0   0         65.96         14.17        35.07 o                         
   8   0   0          3.21         29.81        38.26 o                         
   9   0   0         25.78         48.47        46.35 o                         
   1   1   0       1373.28       1271.25        30.19 o                         
   2   1   0       2054.62       1967.11        50.63 o                         
   3   1   0       1064.84       1041.11        29.04 o                         
   4   1   0        734.34        799.81        28.05 o                         
   5   1   0        693.53        763.74        28.53 o                         
   6   1   0         33.10         32.86        20.91 o                         
   7   1   0        184.54        178.95        36.89 o                         
   8   1   0         41.81         54.46        38.97 o                         
   9   1   0         37.27        -14.16        60.00 o                         
   0   2   0       1026.80        968.94        32.87 o                         
   1   2   0       7736.28       7253.08       183.54 o                         
   2   2   0        578.03        563.08        17.32 o                         
   3   2   0       4586.71       4754.80       116.63 o                         
   4   2   0        577.34        628.49        21.76 o                         
   5   2   0         46.07         23.76        18.38 o                         
   6   2   0         46.90         48.23        20.96 o                         
   7   2   0         45.81         31.49        31.11 o                         
   8   2   0          5.06        -25.91        47.91 o                         
   9   2   0         10.09        -57.91        70.23 o                         
   1   3   0        701.07        693.17        18.43 o                         
   2   3   0       6797.02       6958.16       175.84 o                         
   3   3   0        316.34        313.95        17.56 o                         
   4   3   0        340.46        383.37        19.96 o                         
   5   3   0         89.32        122.55        19.68 o                         
   6   3   0        121.10        116.97        19.48 o                         
   7   3   0         69.41         28.47        29.62 o                         
   8   3   0        157.37        162.46        52.92 o                         
   9   3   0         38.04        -15.32        68.31 o                         
   0   4   0       5124.86       4648.28       186.72 o                         
   1   4   0        713.14        696.51        23.59 o                         
   2   4   0        527.77        532.05        16.67 o                         
   3   4   0        364.82        376.34        14.91 o                         
   4   4   0       1510.85       1560.28        50.18 o                         
   5   4   0        144.87        127.17        21.45 o                         
   6   4   0         47.39         40.30        24.76 o                         
   7   4   0         37.66         50.75        40.88 o                         
   8   4   0         78.44         29.85        52.41 o                         
   9   4   0         62.18         42.16        70.44 o                         
   1   5   0       3399.73       3487.63       104.17 o                         
   2   5   0          6.77         -7.45         7.45 o                         
   3   5   0        220.40        235.74        14.89 o                         
   4   5   0        221.82        226.22        32.65 o                         
   5   5   0         72.88         61.41        19.20 o                         
   6   5   0         50.75         50.33        29.35 o                         
   7   5   0        211.21        203.33        50.39 o                         
   8   5   0          3.62        -53.27        53.27 o                         
   9   5   0         10.63         -3.94        72.27 o                         
   0   6   0       2489.14       2411.56       135.65 o                         
   1   6   0       1181.70       1278.18        45.51 o                         
   2   6   0        387.22        392.23        20.14 o                         
   3   6   0       1450.31       1465.99        43.70 o                         
   4   6   0        261.38        247.36        19.85 o                         
   5   6   0          1.80         72.70        24.66 o                         
   6   6   0         53.82         40.26        37.01 o                         
   7   6   0         33.89         71.43        51.46 o                         
   8   6   0         99.25         98.55        91.26 o                         
   1   7   0        260.52        257.54        21.27 o                         
   2   7   0       1482.93       1503.15        53.31 o                         
   3   7   0        538.38        559.29        28.53 o                         
   4   7   0         29.75         25.41        16.70 o                         
   5   7   0         43.94         64.54        27.33 o                         
   6   7   0        132.70        109.81        34.30 o                         
   7   7   0        267.85        225.57        42.04 o                         
   8   7   0         43.47          7.41        70.54 o                         
   0   8   0        441.94        442.51        45.04 o                         
   1   8   0        384.25        369.52        23.24 o                         
   2   8   0         68.52         90.76        23.09 o                         
   3   8   0        692.00        756.25        44.32 o                         
   4   8   0         54.46         58.76        31.17 o                         
   5   8   0         11.22         61.73        52.61 o                         
   6   8   0         20.33        112.84        37.93 o                         
   7   8   0          7.45        -23.77        43.02 o                         
   8   8   0         31.34        104.24        62.06 o                         
   1   9   0        348.56        319.05        25.29 o                         
   2   9   0        196.42        154.75        24.08 o                         
   3   9   0         38.92         68.64        26.97 o                         
   4   9   0         72.94        112.92        46.80 o                         
   5   9   0        112.70        165.85        59.66 o                         
   6   9   0        162.01         48.97        49.74 o                         
   7   9   0        154.87        224.37        47.36 o                         
   0  10   0        488.79        528.51        50.68 o                         
   1  10   0        377.75        423.28        52.40 o                         
   2  10   0        286.28        363.38        56.43 o                         
   3  10   0         11.77         32.58        34.22 o                         
   4  10   0         32.69        140.17        37.39 o                         
   5  10   0         11.65        -32.06        63.22 o                         
   6  10   0        259.28        187.43        75.33 o                         
   7  10   0         12.59         24.49        86.44 o                         
   1  11   0        152.52        139.45        47.20 o                         
   2  11   0         31.47        -10.28        50.08 o                         
   3  11   0         85.85         61.09        42.17 o                         
   4  11   0         78.75         77.87        45.57 o                         
   5  11   0        115.90         36.73        80.14 o                         
   6  11   0        176.65        124.68        94.65 o                         
   0  12   0        140.32        107.34        84.65 o                         
   1  12   0        411.56        142.32        96.33 o                         
   2  12   0         97.72         64.60        47.77 o                         
   3  12   0          3.92        -48.50        48.50 o                         
   4  12   0         27.53          0.77        75.36 o                         
   5  12   0        109.24         42.57       118.36 o                         
   1  13   0          1.42        -32.15       123.60 o                         
   2  13   0        112.40         68.36        71.50 o                         
   3  13   0         40.44         89.66        52.94 o                         
   4  13   0        348.59        369.53        90.11 o                         
   5  13   0        135.57        115.33        95.19 o                         
   0  14   0        162.97         84.87       116.51 o                         
   1  14   0         53.85         24.39        77.78 o                         
   2  14   0        208.18         69.14       114.76 o                         
   3  14   0        187.16        162.37       181.20 o                         
   1  15   0        138.35        126.24        90.41 o                         
   0 -15   1         26.68         74.62       125.89 o                         
   1 -15   1         48.18          6.98       136.80 o                         
  -2 -14   1         13.00       -105.38       159.05 o                         
  -1 -14   1         13.50        -36.65       161.67 o                         
   0 -14   1        176.02        298.28       101.20 o                         
   1 -14   1         17.64        -99.00        99.00 o                         
   2 -14   1        313.47        384.41       105.23 o                         
   3 -14   1         17.84        -29.45       159.49 o                         
  -5 -13   1         55.50        133.31       114.54 o                         
  -4 -13   1         39.20        109.08        96.65 o                         
  -3 -13   1        131.61         63.71       152.51 o                         
  -2 -13   1         63.81         29.24       149.67 o                         
  -1 -13   1        363.08        424.40        89.24 o                         
   0 -13   1         12.13         51.56        89.06 o                         
   1 -13   1        161.20         68.05       140.18 o                         
   2 -13   1         59.20         -1.73       269.78 o                         
   3 -13   1         53.97        139.41       111.92 o                         
   4 -13   1         66.87         93.38       120.22 o                         
  -6 -12   1         91.48         96.34        79.32 o                         
  -5 -12   1          2.49        114.73        68.72 o                         
  -4 -12   1         51.63          6.92        50.01 o                         
  -3 -12   1         68.79        100.94        48.65 o                         
  -1 -12   1        248.75        397.30       100.36 o                         
   0 -12   1          5.48          0.40        75.64 o                         
   1 -12   1        124.40        173.59        42.07 o                         
   2 -12   1          4.32         10.92        46.54 o                         
   3 -12   1         18.12        126.40        75.45 o                         
   4 -12   1          5.93        -23.56       103.20 o                         
   5 -12   1          4.06         19.64       146.83 o                         
  -6 -11   1        111.53         55.07        77.20 o                         
  -5 -11   1        301.33        305.21        70.37 o                         
  -4 -11   1        175.13        170.02        42.00 o                         
  -3 -11   1          7.57         30.72        35.42 o                         
  -2 -11   1        146.12        214.02        66.70 o                         
  -1 -11   1         91.50         95.26        68.17 o                         
   0 -11   1         64.08         90.32        68.51 o                         
   1 -11   1         59.72         57.10        27.73 o                         
   2 -11   1        304.21        332.12        43.89 o                         
   3 -11   1         25.23         33.36        38.89 o                         
   4 -11   1        233.99        182.18        55.17 o                         
   5 -11   1         79.43        -78.07        88.00 o                         
  -7 -10   1          4.58        -82.20        82.20 o                         
  -6 -10   1        204.34        101.41        73.71 o                         
  -5 -10   1         14.23        -18.39        75.30 o                         
  -4 -10   1        197.19        180.36        39.03 o                         
  -3 -10   1        164.18        151.99        36.77 o                         
  -2 -10   1        244.97        222.87        28.69 o                         
  -1 -10   1        109.33        149.12        80.94 o                         
   0 -10   1        109.72        104.46        20.28 o                         
   1 -10   1         83.44         86.49        26.18 o                         
   2 -10   1        105.40        171.77        31.54 o                         
   3 -10   1         63.62        138.14        47.18 o                         
   4 -10   1          3.77         61.00        45.64 o                         
   5 -10   1         47.15         82.07        68.01 o                         
   6 -10   1         22.85        130.57       100.34 o                         
   7 -10   1         25.72        107.12       132.65 o                         
  -8  -9   1         85.14        -15.84        99.19 o                         
  -7  -9   1         27.17         73.95        82.29 o                         
  -6  -9   1          9.15        -53.39        82.14 o                         
  -5  -9   1        170.80        148.70        54.04 o                         
  -4  -9   1        382.65        364.43        55.45 o                         
  -3  -9   1         92.27         36.33        30.12 o                         
  -2  -9   1        220.46        232.50        25.47 o                         
  -1  -9   1        842.95        806.65        46.40 o                         
   0  -9   1        144.30        127.27        30.50 o                         
   1  -9   1        126.23        230.02        30.57 o                         
   2  -9   1         60.73         73.49        30.26 o                         
   3  -9   1        137.25        142.47        32.71 o                         
   4  -9   1        334.08        303.21        39.49 o                         
   5  -9   1        205.55        292.78        53.05 o                         
   6  -9   1        108.35         89.13        65.93 o                         
   7  -9   1         37.83         47.10       110.35 o                         
  -8  -8   1         36.75        116.20        86.40 o                         
  -7  -8   1         45.39        -38.30        72.15 o                         
  -6  -8   1         51.48         42.37        66.78 o                         
  -5  -8   1        126.59        159.90        47.05 o                         
  -4  -8   1        356.83        379.45        32.35 o                         
  -3  -8   1        765.23        900.44        57.83 o                         
  -2  -8   1        700.10        703.38        37.54 o                         
  -1  -8   1         62.54         47.25        33.23 o                         
   0  -8   1        183.07        197.99        42.51 o                         
   1  -8   1        352.81        361.16        35.82 o                         
   2  -8   1        218.01        260.12        33.63 o                         
   3  -8   1         15.25         -4.78        26.85 o                         
   4  -8   1        372.82        435.13        78.35 o                         
   5  -8   1         32.11         55.93        39.78 o                         
   6  -8   1        613.60        744.03       100.58 o                         
   7  -8   1          3.09        -73.88        73.88 o                         
  -8  -7   1        207.98        162.92        96.23 o                         
  -7  -7   1        119.37         22.99        59.97 o                         
  -6  -7   1         37.73        142.84        57.28 o                         
  -5  -7   1        176.06        176.05        34.94 o                         
  -4  -7   1        205.97        229.56        29.39 o                         
  -3  -7   1         49.54         75.21        17.98 o                         
  -2  -7   1        112.79        119.58        11.09 o                         
  -1  -7   1        166.98        146.37        16.88 o                         
   0  -7   1          9.12         42.12        24.31 o                         
   1  -7   1         20.47        -22.63        25.44 o                         
   2  -7   1        131.44        127.37        26.82 o                         
   3  -7   1         61.49         63.30        27.61 o                         
   4  -7   1          6.49        -39.38        44.53 o                         
   5  -7   1         16.08        -79.36        93.60 o                         
   6  -7   1        112.78        154.60        50.40 o                         
   7  -7   1          3.51         24.02        73.62 o                         
   8  -7   1         31.01         91.49        85.89 o                         
  -9  -6   1         46.08        241.94        97.66 o                         
  -8  -6   1         55.23         79.10        85.37 o                         
  -7  -6   1         92.10         -3.54        51.72 o                         
  -6  -6   1        217.80        177.89        43.69 o                         
  -5  -6   1        109.61        101.93        27.14 o                         
  -4  -6   1        706.43        742.64        33.03 o                         
  -3  -6   1       3664.05       4006.90       113.83 o                         
  -2  -6   1        365.97        415.80        16.17 o                         
  -1  -6   1        810.00        833.08        34.16 o                         
   0  -6   1        152.20        171.69        30.07 o                         
   1  -6   1        541.06        579.92        51.60 o                         
   2  -6   1         46.63         68.81        14.41 o                         
   3  -6   1         92.97        102.47        20.20 o                         
   4  -6   1          5.76          0.79        26.04 o                         
   5  -6   1        630.27        624.46        52.12 o                         
   6  -6   1        280.97        328.46        68.94 o                         
   7  -6   1        154.53        131.00        60.03 o                         
   8  -6   1         73.39        125.79        87.13 o                         
  -9  -5   1         36.18        143.08        72.85 o                         
  -8  -5   1         32.42         45.21        62.51 o                         
  -7  -5   1        182.51        101.39        49.85 o                         
  -6  -5   1        836.38        905.63        52.14 o                         
  -5  -5   1        228.01        276.00        26.62 o                         
  -4  -5   1        480.95        473.30        23.30 o                         
  -3  -5   1       4818.57       4879.58       137.34 o                         
  -2  -5   1        243.58        225.17        11.19 o                         
  -1  -5   1       2685.39       2624.64        92.73 o                         
   0  -5   1        136.07        129.71        15.28 o                         
   1  -5   1        259.52        247.21        27.67 o                         
   2  -5   1        143.80        130.03        18.02 o                         
   3  -5   1        294.61        317.59        25.57 o                         
   4  -5   1         99.88         95.38        25.06 o                         
   5  -5   1         57.66        119.17        35.72 o                         
   6  -5   1         86.31        114.06        46.52 o                         
   7  -5   1        248.84        388.71        78.31 o                         
   8  -5   1        234.30        327.46        73.63 o                         
  -9  -4   1         21.07         -8.86        67.21 o                         
  -8  -4   1         52.56        107.19        63.13 o                         
  -7  -4   1        569.89        623.71        64.72 o                         
  -6  -4   1        722.01        732.89        46.90 o                         
  -5  -4   1        634.43        753.81        39.17 o                         
  -4  -4   1       1598.66       1698.32        52.79 o                         
  -3  -4   1       1767.09       1881.21        59.55 o                         
  -2  -4   1       2365.71       2410.03        65.97 o                         
  -1  -4   1        484.56        455.72        21.98 o                         
   0  -4   1       2778.59       2658.33       115.66 o                         
   1  -4   1        760.97        737.79        49.41 o                         
   2  -4   1        881.14        901.28        45.58 o                         
   3  -4   1         19.18         28.84        16.59 o                         
   4  -4   1        353.70        341.03        27.73 o                         
   5  -4   1        226.85        187.32        32.34 o                         
   6  -4   1        167.92        211.67        37.10 o                         
   7  -4   1        137.32        185.75        67.32 o                         
   8  -4   1         16.55         51.52        80.43 o                         
   9  -4   1         12.12        -69.07       126.43 o                         
  -9  -3   1        151.03        158.61        78.35 o                         
  -8  -3   1        113.16        137.41        55.30 o                         
  -7  -3   1          2.05         17.89        50.39 o                         
  -6  -3   1        694.97        712.40        43.90 o                         
  -5  -3   1        409.89        405.78        21.92 o                         
  -4  -3   1        197.72        215.16        14.28 o                         
  -3  -3   1       1823.84       1890.04        54.01 o                         
  -2  -3   1       3363.99       3403.30        87.89 o                         
  -1  -3   1        353.46        353.77        16.66 o                         
   0  -3   1       3158.52       3044.60       182.97 o                         
   1  -3   1        310.61        252.85        27.33 o                         
   2  -3   1       1226.90       1344.55        58.46 o                         
   3  -3   1         50.04         44.05        19.07 o                         
   4  -3   1         97.69        117.30        19.89 o                         
   5  -3   1        141.83        110.07        29.20 o                         
   6  -3   1        185.13        137.13        35.00 o                         
   7  -3   1         17.78         81.37        54.09 o                         
   8  -3   1         45.09         48.25        75.13 o                         
   9  -3   1         98.30        179.81       113.16 o                         
  -9  -2   1         44.49          6.19       112.30 o                         
  -8  -2   1        447.22        489.71        56.30 o                         
  -7  -2   1        583.71        611.18        55.56 o                         
  -6  -2   1         99.66        117.24        31.06 o                         
  -5  -2   1        342.10        340.83        21.70 o                         
  -4  -2   1        896.54        859.67        37.08 o                         
  -3  -2   1      10926.77      11312.99       300.12 o                         
  -2  -2   1        484.75        493.12        18.98 o                         
   1  -2   1        914.81        821.09        58.88 o                         
   2  -2   1        275.99        289.28        21.27 o                         
   3  -2   1        461.49        457.44        31.32 o                         
   4  -2   1         58.27         61.94        17.01 o                         
   5  -2   1        416.99        426.51        52.86 o                         
   6  -2   1         26.05         53.28        33.90 o                         
   7  -2   1         44.72        -10.34        52.13 o                         
   8  -2   1          1.32         45.10       101.02 o                         
  -9  -1   1         50.79         53.77        75.39 o                         
  -8  -1   1         74.47        126.77        64.26 o                         
  -7  -1   1         39.89         76.02        36.22 o                         
  -6  -1   1        283.72        299.03        23.91 o                         
  -5  -1   1       4192.34       4599.03       136.76 o                         
  -4  -1   1        966.23       1068.73        43.59 o                         
  -3  -1   1       2914.45       3105.97        83.68 o                         
  -2  -1   1        402.62        415.58        15.93 o                         
   3  -1   1        225.12        224.96        18.94 o                         
   4  -1   1         42.06         13.05        17.43 o                         
   5  -1   1         73.34         71.35        25.21 o                         
   6  -1   1         49.43         49.61        36.39 o                         
   7  -1   1         31.18         21.89        43.13 o                         
   8  -1   1         98.37         79.95        58.28 o                         
  -9   0   1          2.67         71.28        73.73 o                         
  -8   0   1          0.00         47.40        59.29 o                         
  -7   0   1          0.16         64.33        36.63 o                         
  -6   0   1        475.70        466.51        24.25 o                         
  -5   0   1        283.16        264.63        15.53 o                         
  -4   0   1       1178.41       1184.54        31.00 o                         
  -3   0   1         25.60         32.28         6.67 o                         
  -2   0   1       8518.66       7793.90       217.46 o                         
   3   0   1          4.20        -17.61        17.61 o                         
   4   0   1          1.98          8.99        17.22 o                         
   5   0   1         31.65         46.45        22.37 o                         
   6   0   1         76.48        125.86        39.04 o                         
   7   0   1        134.44         62.62        44.03 o                         
   8   0   1          1.50          0.35        53.63 o                         
  -9   1   1         50.66         96.24        65.72 o                         
  -8   1   1         74.25        111.77        50.09 o                         
  -7   1   1         39.52         56.93        52.80 o                         
  -6   1   1        284.39        298.85        25.03 o                         
  -5   1   1       4193.59       4438.20       118.66 o                         
  -4   1   1        966.39       1020.61        37.15 o                         
  -3   1   1       2916.28       3086.66        80.18 o                         
  -2   1   1        402.60        403.13        14.86 o                         
   3   1   1        224.79        265.82        26.54 o                         
   4   1   1         42.00         46.88        22.68 o                         
   5   1   1         73.35         64.44        24.54 o                         
   6   1   1         49.48         63.70        34.74 o                         
   7   1   1         31.17         41.67        44.17 o                         
   8   1   1         98.20        139.45        60.06 o                         
  -9   2   1         44.54         87.59        63.17 o                         
  -8   2   1        447.74        377.62        55.46 o                         
  -7   2   1        582.96        536.14        41.98 o                         
  -6   2   1         99.79         98.09        22.88 o                         
  -5   2   1        342.66        388.95        19.07 o                         
  -4   2   1        896.45        852.39        32.47 o                         
  -3   2   1      10930.87      11251.46       300.17 o                         
  -2   2   1        484.83        446.10        17.91 o                         
  -1   2   1       1712.43       1519.93        65.90 o                         
   1   2   1        917.04        845.09        58.85 o                         
   2   2   1        276.24        263.83        24.86 o                         
   3   2   1        460.35        448.35        28.73 o                         
   4   2   1         58.35         51.87        16.92 o                         
   5   2   1        416.88        495.15        44.94 o                         
   6   2   1         26.10         28.79        30.52 o                         
   7   2   1         44.70         -9.34        41.35 o                         
   8   2   1          1.34        163.63       124.80 o                         
   9   2   1         72.82        242.61       137.67 o                         
  -9   3   1        151.02        161.55        63.52 o                         
  -8   3   1        112.76        123.94        54.26 o                         
  -7   3   1          2.06        -36.21        36.21 o                         
  -6   3   1        695.18        696.53        34.87 o                         
  -5   3   1        410.48        402.82        21.36 o                         
  -4   3   1        198.20        231.16        15.35 o                         
  -3   3   1       1823.82       1950.24        56.95 o                         
  -2   3   1       3363.61       3413.65       115.10 o                         
  -1   3   1        353.36        341.68        23.86 o                         
   0   3   1       3156.81       2705.27       183.12 o                         
   1   3   1        310.56        288.53        47.89 o                         
   2   3   1       1227.99       1260.32        65.64 o                         
   3   3   1         50.01        103.02        32.86 o                         
   4   3   1         97.51        136.48        18.43 o                         
   5   3   1        141.70        128.43        24.11 o                         
   6   3   1        185.04        208.21        25.77 o                         
   7   3   1         17.79         12.61        59.10 o                         
   8   3   1         45.18        132.68       171.27 o                         
   9   3   1         98.49        106.96        89.83 o                         
  -9   4   1         20.98          9.59        63.57 o                         
  -8   4   1         52.64        -63.97        79.87 o                         
  -7   4   1        568.92        519.26        48.21 o                         
  -6   4   1        721.94        703.38        39.91 o                         
  -5   4   1        634.83        671.35        27.94 o                         
  -4   4   1       1597.84       1738.33        52.63 o                         
  -3   4   1       1767.45       1903.16        63.47 o                         
  -2   4   1       2362.85       2392.07        72.88 o                         
  -1   4   1        485.19        474.72        19.38 o                         
   0   4   1       2779.02       2424.07       116.68 o                         
   1   4   1        760.97        754.58        50.04 o                         
   2   4   1        880.79        869.20        40.19 o                         
   3   4   1         19.16         17.52        16.66 o                         
   4   4   1        353.36        403.86        28.95 o                         
   5   4   1        226.73        221.09        33.21 o                         
   6   4   1        167.72        186.95        25.99 o                         
   7   4   1        137.29        178.56        41.27 o                         
   8   4   1         16.46        -58.30        67.28 o                         
   9   4   1         12.13        108.83        87.51 o                         
  -9   5   1         36.06        -47.22        73.78 o                         
  -8   5   1         32.33        -20.54        64.89 o                         
  -7   5   1        181.88        215.34        48.41 o                         
  -6   5   1        835.18        815.02        44.67 o                         
  -5   5   1        227.63        259.45        25.88 o                         
  -4   5   1        480.89        500.87        23.10 o                         
  -3   5   1       4820.46       4791.19       154.03 o                         
  -2   5   1        243.62        247.39        15.58 o                         
  -1   5   1       2687.17       2665.13        81.00 o                         
   0   5   1        136.13        131.72         9.66 o                         
   1   5   1        259.47        224.55        20.86 o                         
   2   5   1        143.94        162.53        18.17 o                         
   3   5   1        294.84        265.03        29.01 o                         
   4   5   1         99.78         70.81        26.26 o                         
   5   5   1         57.63         68.49        28.81 o                         
   6   5   1         86.41        156.81        37.70 o                         
   7   5   1        248.93        219.06        69.86 o                         
   8   5   1        234.14        298.60       112.69 o                         
  -9   6   1         46.01         -7.40        72.16 o                         
  -8   6   1         55.11         70.37        59.41 o                         
  -7   6   1         92.33        210.16        65.37 o                         
  -6   6   1        217.83        170.70        41.02 o                         
  -5   6   1        109.21         42.45        22.89 o                         
  -4   6   1        706.98        741.99        33.81 o                         
  -3   6   1       3665.01       3903.65       120.26 o                         
  -2   6   1        365.96        378.72        18.25 o                         
  -1   6   1        809.25        877.94        37.04 o                         
   0   6   1        152.60        129.97        12.76 o                         
   1   6   1        541.95        507.16        28.76 o                         
   2   6   1         46.53         56.36        13.24 o                         
   3   6   1         92.80         99.04        16.03 o                         
   4   6   1          5.75          9.96        20.45 o                         
   5   6   1        630.10        694.07        45.51 o                         
   6   6   1        280.89        256.82        40.52 o                         
   7   6   1        154.55         94.76        61.69 o                         
   8   6   1         73.40        102.70        69.72 o                         
  -8   7   1        207.35        134.32        58.13 o                         
  -7   7   1        119.51        118.74        52.56 o                         
  -6   7   1         37.84         58.73        33.13 o                         
  -5   7   1        175.82        194.17        27.51 o                         
  -4   7   1        205.86        220.47        27.86 o                         
  -3   7   1         49.51         67.60        16.59 o                         
  -2   7   1        113.16         96.59        20.23 o                         
  -1   7   1        166.98        194.25        19.73 o                         
   0   7   1          9.12          3.36        14.89 o                         
   1   7   1         20.49         15.48        16.83 o                         
   2   7   1        131.20        119.99        21.57 o                         
   3   7   1         61.34         63.43        14.86 o                         
   4   7   1          6.54        -22.78        27.30 o                         
   5   7   1         15.94         32.34        29.90 o                         
   6   7   1        112.81        108.09        33.13 o                         
   7   7   1          3.54         26.54        49.26 o                         
   8   7   1         31.23        -85.03        86.21 o                         
  -8   8   1         36.82         87.21        67.01 o                         
  -7   8   1         45.16         88.78        39.03 o                         
  -6   8   1         51.39          8.44        44.04 o                         
  -5   8   1        126.44        100.70        34.55 o                         
  -4   8   1        356.88        326.60        51.50 o                         
  -3   8   1        766.41        715.13        49.23 o                         
  -2   8   1        700.44        807.68        35.31 o                         
  -1   8   1         62.37         69.25        23.26 o                         
   0   8   1        183.35        213.49        20.03 o                         
   1   8   1        352.94        394.53        24.86 o                         
   2   8   1        218.01        187.15        21.78 o                         
   3   8   1         15.20          3.82        15.57 o                         
   4   8   1        373.45        367.00        32.88 o                         
   5   8   1         32.14         18.22        29.25 o                         
   6   8   1        614.27        605.96        49.78 o                         
   7   8   1          3.10        -62.16        62.16 o                         
   8   8   1         74.03       -165.60       283.19 o                         
  -8   9   1         85.28        104.72       152.72 o                         
  -7   9   1         27.08        -26.41        56.41 o                         
  -6   9   1          9.15        -41.06        46.54 o                         
  -5   9   1        170.99        179.59        37.55 o                         
  -4   9   1        382.19        321.07        51.49 o                         
  -3   9   1         92.12         89.65        32.55 o                         
  -2   9   1        220.85        202.03        34.93 o                         
  -1   9   1        843.94        894.67        46.98 o                         
   0   9   1        144.02        146.18        29.52 o                         
   1   9   1        126.47        162.41        25.65 o                         
   2   9   1         60.68         30.78        30.36 o                         
   3   9   1        137.45        153.36        32.63 o                         
   4   9   1        333.95        320.89        28.43 o                         
   5   9   1        205.70        213.34        37.98 o                         
   6   9   1        108.41         27.31        40.12 o                         
   7   9   1         37.94        -83.78       154.14 o                         
  -7  10   1          4.56        -73.02       100.22 o                         
  -6  10   1        204.36         82.28       155.78 o                         
  -5  10   1         14.25        -22.63        63.71 o                         
  -4  10   1        197.31        143.99        58.02 o                         
  -3  10   1        164.13        200.54        41.03 o                         
  -2  10   1        244.68        304.06        46.01 o                         
  -1  10   1        109.32        121.42        44.38 o                         
   0  10   1        109.63         64.16        27.60 o                         
   1  10   1         83.35        149.13        28.62 o                         
   2  10   1        105.06        104.49        43.36 o                         
   3  10   1         63.41        -38.06        39.59 o                         
   4  10   1          3.76          7.90        45.20 o                         
   5  10   1         47.29         83.62        80.66 o                         
   6  10   1         22.93         87.43       113.74 o                         
  -6  11   1        111.57        133.93       104.40 o                         
  -5  11   1        301.41        234.19        82.07 o                         
  -4  11   1        175.11        184.28        61.36 o                         
  -3  11   1          7.53        -55.81        55.81 o                         
  -2  11   1        146.10        133.93        61.03 o                         
  -1  11   1         91.39        111.92        62.26 o                         
   0  11   1         64.10         53.71        70.30 o                         
   1  11   1         59.56         83.66        41.83 o                         
   2  11   1        304.21        247.07        57.32 o                         
   3  11   1         25.22        187.80        71.67 o                         
   4  11   1        234.33        167.60        51.00 o                         
   5  11   1         79.47        126.32       102.31 o                         
   6  11   1         20.12       -138.76       138.76 o                         
  -6  12   1         91.22         -1.96        97.38 o                         
  -5  12   1          2.49         -9.39        81.17 o                         
  -4  12   1         51.63         18.67        78.57 o                         
  -3  12   1         68.81        -15.78        53.97 o                         
  -2  12   1        169.30        110.21        47.99 o                         
  -1  12   1        248.29        119.23        79.54 o                         
   0  12   1          5.52          5.56        74.68 o                         
   1  12   1        124.12         68.75        50.34 o                         
   2  12   1          4.39        -51.18        51.18 o                         
   3  12   1         18.04          9.82        72.84 o                         
   4  12   1          5.94        -64.80       122.62 o                         
   5  12   1          4.06        -42.54       133.31 o                         
  -5  13   1         55.62        234.98       124.36 o                         
  -4  13   1         39.31       -103.20       103.20 o                         
  -3  13   1        131.72         45.72        57.93 o                         
  -2  13   1         63.59         74.89        65.32 o                         
  -1  13   1        362.99        296.97        65.80 o                         
   0  13   1         12.17        -39.80        94.85 o                         
   1  13   1        161.51        126.59        63.74 o                         
   2  13   1         59.26         47.80        74.52 o                         
   3  13   1         54.22        151.63       126.98 o                         
   4  13   1         66.96        102.76       130.47 o                         
  -3  14   1         28.29        -77.64        77.64 o                         
  -2  14   1         12.97          2.80        73.12 o                         
  -1  14   1         13.41         -6.30        72.84 o                         
   0  14   1        176.33         31.89        73.02 o                         
   1  14   1         17.55        -18.80        70.12 o                         
   2  14   1        313.52        243.79        75.30 o                         
   3  14   1         17.87        -93.60       133.31 o                         
  -1  15   1         31.10         37.12        88.11 o                         
   0  15   1         26.72        -31.50       182.72 o                         
  -3 -14   2          2.96         25.74       156.65 o                         
  -2 -14   2         74.81          0.65       185.23 o                         
  -1 -14   2         92.33         47.56       115.42 o                         
   0 -14   2         83.63        139.41       109.31 o                         
   1 -14   2         16.30        -31.20       107.56 o                         
   2 -14   2         38.58       -109.74       109.74 o                         
  -5 -13   2         15.27        -54.82        99.43 o                         
  -4 -13   2         66.56         10.24        69.62 o                         
  -3 -13   2         18.56         18.11       136.14 o                         
  -2 -13   2         41.63         51.33        82.69 o                         
  -1 -13   2          4.88         61.96       191.56 o                         
   0 -13   2         87.67        148.80       100.80 o                         
   1 -13   2         18.89         92.26       123.38 o                         
   2 -13   2         17.64         97.66        87.55 o                         
   3 -13   2         65.93         -4.39        86.83 o                         
   4 -13   2         15.27         91.43       202.14 o                         
  -6 -12   2          2.36       -102.35       102.35 o                         
  -5 -12   2         13.12         -2.31        71.41 o                         
  -4 -12   2         40.78         64.38        66.73 o                         
  -3 -12   2        496.60        472.38        53.57 o                         
  -2 -12   2        176.44        109.40        99.49 o                         
  -1 -12   2        816.93        762.53        90.57 o                         
   0 -12   2        197.75         91.54        93.20 o                         
   1 -12   2          6.03         26.82        79.42 o                         
   2 -12   2         46.87        -58.70        79.57 o                         
   3 -12   2        180.66        225.98        88.55 o                         
   4 -12   2         44.21         60.47       191.34 o                         
   5 -12   2         62.99        111.11        97.50 o                         
  -6 -11   2          4.66          1.98        80.56 o                         
  -5 -11   2         52.52         91.92        72.24 o                         
  -4 -11   2         94.98        128.99        44.15 o                         
  -3 -11   2        142.64        110.59        44.98 o                         
  -2 -11   2         52.29         46.74        39.44 o                         
  -1 -11   2        180.81        207.17        58.62 o                         
   0 -11   2        233.78        252.29        73.13 o                         
   1 -11   2         80.62        157.52       121.09 o                         
   2 -11   2        660.86        751.84       144.00 o                         
   3 -11   2         26.79       -128.72       130.69 o                         
   4 -11   2        110.46        375.92       148.36 o                         
   5 -11   2         18.97        -31.62        93.72 o                         
  -7 -10   2         10.17        -17.60       100.79 o                         
  -6 -10   2          1.20        -76.07        76.07 o                         
  -5 -10   2         77.87         77.68        52.26 o                         
  -4 -10   2         42.62         51.26        33.74 o                         
  -3 -10   2        149.28        198.63        47.49 o                         
  -2 -10   2        111.98        149.09        43.50 o                         
  -1 -10   2         56.56         47.37        30.70 o                         
   0 -10   2        138.06         31.42        96.87 o                         
   1 -10   2        423.36        352.79       113.89 o                         
   2 -10   2        428.95        103.85       136.36 o                         
   3 -10   2        991.63        708.64       147.92 o                         
   5 -10   2        104.51        230.61       157.09 o                         
   6 -10   2          7.27        -84.67       103.41 o                         
  -8  -9   2        108.95        170.73       168.60 o                         
  -7  -9   2         39.21        -38.30        66.77 o                         
  -6  -9   2         16.19         66.88        58.66 o                         
  -5  -9   2        177.02        144.43        50.19 o                         
  -4  -9   2        114.83        117.12        29.36 o                         
  -3  -9   2        378.91        393.81        23.18 o                         
  -2  -9   2          5.88        -21.50        26.66 o                         
  -1  -9   2         64.58         66.27        24.46 o                         
   0  -9   2         51.33        221.31        61.29 o                         
   1  -9   2         88.89         56.94        91.63 o                         
   2  -9   2         74.14         47.78        99.05 o                         
   3  -9   2        439.15        460.13        56.94 o                         
   4  -9   2        132.55        176.47        53.48 o                         
   5  -9   2         58.89         49.38        83.89 o                         
   6  -9   2        139.94        361.30       175.85 o                         
  -8  -8   2         68.22         47.26        99.59 o                         
  -7  -8   2         44.76         60.68        67.39 o                         
  -6  -8   2         13.87         61.90        64.26 o                         
  -5  -8   2         89.03         78.91        42.33 o                         
  -4  -8   2        169.36        182.67        26.15 o                         
  -3  -8   2         16.41         -5.72        16.62 o                         
  -2  -8   2        118.46        132.12        25.07 o                         
  -1  -8   2         21.97        -23.67        23.67 o                         
   0  -8   2        325.83        342.57        35.37 o                         
   1  -8   2        560.39        654.61        72.79 o                         
   2  -8   2        778.74        948.72       108.38 o                         
   3  -8   2        236.47        218.07        33.64 o                         
   4  -8   2        264.94        252.15        41.05 o                         
   5  -8   2         43.73         -8.41        44.36 o                         
   6  -8   2         58.73        136.36       165.38 o                         
  -8  -7   2         66.30         51.51        83.72 o                         
  -7  -7   2         25.15         74.28        63.58 o                         
  -6  -7   2         34.78        112.91        42.96 o                         
  -5  -7   2        137.72        122.16        28.74 o                         
  -4  -7   2        221.31        229.83        20.54 o                         
  -3  -7   2         58.33         54.57        18.85 o                         
  -2  -7   2        164.94        190.29        28.63 o                         
  -1  -7   2         16.11         31.48        21.59 o                         
   1  -7   2         34.11        -39.27        67.85 o                         
   2  -7   2         76.74          4.93        53.11 o                         
   3  -7   2        313.17        351.69        39.49 o                         
   4  -7   2        150.24        157.15        47.38 o                         
   5  -7   2        235.50        183.92        69.43 o                         
  -9  -6   2         57.81         97.83       123.30 o                         
  -8  -6   2         92.88         80.13        85.60 o                         
  -7  -6   2         19.50         23.06        77.64 o                         
  -6  -6   2         40.66         31.20        37.66 o                         
  -5  -6   2        122.65        102.63        27.27 o                         
  -4  -6   2         15.26         28.13        20.48 o                         
  -3  -6   2        485.97        546.32        26.85 o                         
  -2  -6   2        120.79        148.31        21.01 o                         
  -1  -6   2         41.08         40.48        24.88 o                         
   0  -6   2        129.68        179.69        36.18 o                         
   1  -6   2       1567.33       1689.85        99.96 o                         
   2  -6   2        681.45        715.07        57.54 o                         
   3  -6   2        341.30        474.98       119.98 o                         
   4  -6   2         79.09         73.71        34.80 o                         
   5  -6   2         33.83         33.85        50.40 o                         
  -9  -5   2         70.54        245.90        91.16 o                         
  -8  -5   2         76.56        122.75        79.10 o                         
  -7  -5   2        118.07         82.64        49.23 o                         
  -6  -5   2        121.65        135.03        39.91 o                         
  -5  -5   2        405.92        408.51        32.20 o                         
  -4  -5   2        263.66        318.96        23.81 o                         
  -3  -5   2        597.87        696.11        40.71 o                         
  -2  -5   2        195.18        208.27        71.92 o                         
  -1  -5   2        241.21        238.45        35.32 o                         
   0  -5   2         20.85         90.67        33.91 o                         
   1  -5   2       1951.05       1922.78       228.10 o                         
   2  -5   2        300.18        296.95        49.60 o                         
   3  -5   2        292.54        246.96        44.55 o                         
   4  -5   2          3.13        -32.54        49.11 o                         
  -9  -4   2         94.35         48.43        89.05 o                         
  -8  -4   2        289.98        252.27        77.17 o                         
  -7  -4   2        187.42        197.37        43.89 o                         
  -6  -4   2        817.52        744.34        52.93 o                         
  -5  -4   2        102.77        105.00        22.15 o                         
  -4  -4   2        956.74        976.80        37.05 o                         
  -3  -4   2        242.82        191.77        28.73 o                         
  -2  -4   2        776.86        783.69        89.45 o                         
  -9  -3   2        148.51        165.18        97.10 o                         
  -8  -3   2        107.71         50.89        64.25 o                         
  -7  -3   2        686.19        719.38        50.20 o                         
  -6  -3   2        231.96        204.66        37.31 o                         
  -5  -3   2        501.26        528.52        28.22 o                         
  -4  -3   2       1312.46       1248.60        45.41 o                         
  -3  -3   2        202.30        191.15        19.28 o                         
  -2  -3   2        944.51        810.31        90.76 o                         
  -9  -2   2        230.28        318.94        78.34 o                         
  -8  -2   2        226.83        220.35        65.35 o                         
  -7  -2   2        351.66        404.17        41.22 o                         
  -6  -2   2        124.17        113.01        22.92 o                         
  -5  -2   2        302.11        313.39        19.27 o                         
  -4  -2   2         33.39         31.92        13.56 o                         
  -3  -2   2       1069.95        942.04        54.85 o                         
 -10  -1   2         11.41        -14.62       166.47 o                         
  -9  -1   2         37.11          3.46        74.07 o                         
  -8  -1   2         16.61         75.99        62.73 o                         
  -7  -1   2        724.12        720.71        48.52 o                         
  -6  -1   2         84.67         40.25        23.42 o                         
  -5  -1   2        257.29        261.77        17.97 o                         
  -4  -1   2        223.18        202.23        16.57 o                         
  -3  -1   2       1950.69       1695.96        73.83 o                         
 -10   0   2        296.81        435.85       122.98 o                         
  -9   0   2         15.31         -4.77        74.83 o                         
  -8   0   2         46.84         63.96        51.63 o                         
  -7   0   2          1.49         -0.13        31.73 o                         
  -6   0   2          9.87         15.72        25.10 o                         
  -5   0   2         15.97          1.55        15.21 o                         
  -4   0   2        362.39        344.21        16.92 o                         
  -3   0   2          7.80          9.17        12.43 o                         
 -10   1   2         11.52        181.96       146.61 o                         
  -9   1   2         36.95         54.78        56.70 o                         
  -8   1   2         16.61          9.11        46.13 o                         
  -7   1   2        723.90        813.26        63.60 o                         
  -6   1   2         84.64         84.28        24.93 o                         
  -5   1   2        256.66        263.82        18.04 o                         
  -4   1   2        223.37        203.80        15.08 o                         
  -3   1   2       1951.06       1858.60        94.96 o                         
  -9   2   2        230.91        184.82        63.10 o                         
  -8   2   2        226.82        214.49        45.97 o                         
  -7   2   2        350.66        290.21        34.16 o                         
  -6   2   2        123.82        110.40        25.04 o                         
  -5   2   2        302.52        334.25        22.62 o                         
  -4   2   2         33.49         29.18        11.69 o                         
  -3   2   2       1069.23        956.72        98.07 o                         
  -9   3   2        148.41        111.22        89.92 o                         
  -8   3   2        107.68        -11.16        76.01 o                         
  -7   3   2        686.48        690.70        40.47 o                         
  -6   3   2        232.11        154.42        28.08 o                         
  -5   3   2        501.44        512.14        25.98 o                         
  -4   3   2       1313.15       1293.90        44.92 o                         
  -3   3   2        202.48        206.56        18.29 o                         
  -2   3   2        943.86        887.08        72.76 o                         
  -9   4   2         94.22         26.82        62.42 o                         
  -8   4   2        290.17        229.12        55.45 o                         
  -7   4   2        187.00        179.22        36.69 o                         
  -6   4   2        817.19        734.11        35.81 o                         
  -5   4   2        102.94        165.57        23.22 o                         
  -4   4   2        956.29        974.15        43.58 o                         
  -3   4   2        242.95        245.78        19.17 o                         
  -2   4   2        775.47        807.70        59.08 o                         
  -9   5   2         70.56         66.33        79.79 o                         
  -8   5   2         76.75         64.90        63.31 o                         
  -7   5   2        118.41        116.18        39.74 o                         
  -6   5   2        121.36         92.65        30.07 o                         
  -5   5   2        406.18        438.26        32.45 o                         
  -4   5   2        263.08        296.22        24.49 o                         
  -3   5   2        597.87        606.83        30.23 o                         
   1   5   2       1951.73       1885.68       155.01 o                         
   2   5   2        300.11        268.63        53.67 o                         
   3   5   2        292.30        324.56        47.90 o                         
   4   5   2          3.09         90.33        81.16 o                         
  -9   6   2         57.64        105.13        83.54 o                         
  -8   6   2         93.36         80.53        59.76 o                         
  -7   6   2         19.51         92.39        50.73 o                         
  -6   6   2         40.79         32.73        33.33 o                         
  -5   6   2        123.28        156.48        31.62 o                         
  -4   6   2         15.28         42.49        23.61 o                         
  -3   6   2        486.25        546.80        27.76 o                         
  -2   6   2        120.86        119.37        18.52 o                         
  -1   6   2         40.94          7.90        17.62 o                         
   0   6   2        129.45         82.70        33.25 o                         
   1   6   2       1566.31       1517.40       103.06 o                         
   2   6   2        681.32        661.11        91.85 o                         
   3   6   2        340.76        279.36        51.95 o                         
   4   6   2         79.07        121.30        61.76 o                         
   5   6   2         33.82        -66.40        91.74 o                         
  -8   7   2         66.50         13.96        66.58 o                         
  -7   7   2         25.11        157.40        53.74 o                         
  -6   7   2         34.60         39.93        41.79 o                         
  -5   7   2        137.68        128.88        37.91 o                         
  -4   7   2        221.65        199.31        25.09 o                         
  -3   7   2         58.49         76.33        26.02 o                         
  -2   7   2        164.89        146.86        19.41 o                         
  -1   7   2         16.05         19.42        15.11 o                         
   0   7   2        399.79        374.07        54.18 o                         
   1   7   2         34.05         48.23        47.57 o                         
   2   7   2         76.86         25.31        44.64 o                         
   3   7   2        313.08        294.31        54.51 o                         
   4   7   2        150.25        162.43        41.47 o                         
   5   7   2        235.24        209.12        55.08 o                         
   6   7   2        227.91        468.43       169.09 o                         
  -8   8   2         68.16         -4.34        69.55 o                         
  -7   8   2         44.62         46.19        46.87 o                         
  -6   8   2         13.93         30.48        38.54 o                         
  -5   8   2         89.14        137.20        36.39 o                         
  -4   8   2        169.33        146.56        26.35 o                         
  -3   8   2         16.37         42.62        33.40 o                         
  -2   8   2        118.87        110.98        21.67 o                         
  -1   8   2         21.88          3.54        18.51 o                         
   0   8   2        326.25        332.49        28.00 o                         
   1   8   2        560.52        546.62        52.74 o                         
   2   8   2        777.48        749.83        63.80 o                         
   3   8   2        236.56        228.57        35.62 o                         
   4   8   2        264.58        210.35        51.67 o                         
   5   8   2         43.65          7.82        49.38 o                         
   6   8   2         58.91        -87.05       176.72 o                         
  -8   9   2        108.94        188.34        72.47 o                         
  -7   9   2         39.15         12.96        47.85 o                         
  -6   9   2         16.15         -5.88        38.38 o                         
  -5   9   2        176.78        184.83        31.09 o                         
  -4   9   2        114.72        113.80        28.84 o                         
  -3   9   2        378.51        370.77        33.74 o                         
  -2   9   2          5.85        -10.16        28.85 o                         
  -1   9   2         64.74         79.36        31.50 o                         
   0   9   2         51.22         42.56        24.22 o                         
   1   9   2         88.91         47.94        54.88 o                         
   2   9   2         74.02        124.38        66.35 o                         
   3   9   2        439.25        408.09        35.10 o                         
   4   9   2        132.75        155.11        28.69 o                         
   5   9   2         59.06         25.71        32.81 o                         
   6   9   2        140.07         33.60       180.21 o                         
  -7  10   2         10.12        110.27        84.92 o                         
  -6  10   2          1.20        -65.60        65.60 o                         
  -5  10   2         77.61         82.91        38.94 o                         
  -4  10   2         42.70         39.38        27.44 o                         
  -3  10   2        149.33        156.84        30.98 o                         
  -2  10   2        112.16        196.50        37.80 o                         
  -1  10   2         56.61         64.87        37.09 o                         
   0  10   2        137.83        129.29       111.26 o                         
   1  10   2        423.56        276.31        77.76 o                         
   2  10   2        429.51        312.57        99.16 o                         
   3  10   2        992.03        847.92       198.43 o                         
   4  10   2        145.56         83.75        91.76 o                         
   5  10   2        104.68         40.51        99.01 o                         
   6  10   2          7.28       -100.48       166.80 o                         
  -6  11   2          4.65         -5.77        79.94 o                         
  -5  11   2         52.54          7.24        70.20 o                         
  -4  11   2         94.80        133.89        89.12 o                         
  -3  11   2        142.57        155.64        60.40 o                         
  -2  11   2         52.19         49.56        41.79 o                         
  -1  11   2        180.69        246.99        59.03 o                         
   0  11   2        233.38        155.83        83.13 o                         
   1  11   2         80.77        122.08        82.70 o                         
   2  11   2        660.47        714.84       146.18 o                         
   3  11   2         26.83         18.29        92.29 o                         
   4  11   2        110.45         30.84       189.05 o                         
   5  11   2         19.00         69.45       104.63 o                         
  -6  12   2          2.35        -27.92        90.12 o                         
  -5  12   2         13.06        -62.31        79.13 o                         
  -4  12   2         40.75        266.18       142.03 o                         
  -3  12   2        496.75        483.55       219.16 o                         
  -2  12   2        176.46        102.51        59.64 o                         
  -1  12   2        817.36        552.21       125.23 o                         
   0  12   2        197.62        369.32        91.86 o                         
   1  12   2          6.03        -89.19        89.19 o                         
   2  12   2         47.09         49.81        90.82 o                         
   3  12   2        180.67        136.79       100.58 o                         
   4  12   2         44.27       -102.18       102.18 o                         
   5  12   2         62.99         78.16       110.93 o                         
  -5  13   2         15.25        -83.43        90.90 o                         
  -4  13   2         66.50        121.54        84.60 o                         
  -3  13   2         18.65          8.98        93.32 o                         
  -2  13   2         41.57        119.34       140.94 o                         
  -1  13   2          4.82        -89.02       109.74 o                         
   0  13   2         87.70        158.18       121.52 o                         
   1  13   2         18.91        -82.48        94.44 o                         
   2  13   2         17.68        102.39       103.80 o                         
   3  13   2         66.02        100.56       199.63 o                         
   4  13   2         15.27        -50.94       112.25 o                         
  -3  14   2          2.94         -9.86        84.59 o                         
  -1  14   2         92.57         -6.11       115.63 o                         
   0  14   2         83.57         85.74       123.92 o                         
   1  14   2         16.36         96.22       138.32 o                         
   2  14   2         38.56        -23.34       141.81 o                         
  -3 -14   3         11.98       -105.60       105.60 o                         
  -2 -14   3         59.57        -21.82       102.98 o                         
  -1 -14   3         55.26         -2.62       106.47 o                         
   0 -14   3          0.04        -90.44        90.44 o                         
   1 -14   3         25.32         37.24        91.64 o                         
  -4 -13   3          0.23          3.27       104.07 o                         
  -3 -13   3        171.44         46.47        89.23 o                         
  -2 -13   3         18.58         80.29        94.91 o                         
  -1 -13   3         67.47         85.67        84.32 o                         
   0 -13   3         21.07        100.48       104.29 o                         
   1 -13   3         23.85       -117.38       143.12 o                         
  -5 -12   3         61.68        -22.69       122.18 o                         
  -4 -12   3         27.69         81.59        66.29 o                         
  -3 -12   3        378.44        413.98        57.57 o                         
  -2 -12   3        101.76         45.88        46.98 o                         
  -1 -12   3         94.24        150.32       127.63 o                         
   0 -12   3        258.27        199.63       136.80 o                         
   1 -12   3          8.56       -126.98       126.98 o                         
  -6 -11   3         14.49         -4.36       132.65 o                         
  -5 -11   3         93.29        -35.13       117.82 o                         
  -4 -11   3          6.35         12.09        46.31 o                         
  -3 -11   3         79.04        100.51        37.24 o                         
  -2 -11   3         42.47         37.77        35.31 o                         
  -1 -11   3         47.63         31.15        51.13 o                         
   0 -11   3        328.91        175.41       118.03 o                         
   1 -11   3         44.91        -63.05       117.60 o                         
  -7 -10   3         13.14         35.55        85.13 o                         
  -6 -10   3        103.58        100.63        91.17 o                         
  -5 -10   3         13.92        -78.11        78.11 o                         
  -4 -10   3          9.75         20.19        38.35 o                         
  -3 -10   3         67.44         79.69        46.88 o                         
  -2 -10   3        452.48        467.22        48.43 o                         
  -1 -10   3        166.94        167.09        35.00 o                         
   0 -10   3         38.07          9.15        43.20 o                         
   1 -10   3        323.26        462.32       120.65 o                         
  -8  -9   3          6.33         35.20        94.95 o                         
  -7  -9   3          4.67         -9.88        81.62 o                         
  -6  -9   3         50.73         48.51        45.27 o                         
  -5  -9   3         68.22         32.52        71.66 o                         
  -4  -9   3          4.22         15.41        44.16 o                         
  -3  -9   3        285.18        223.86        46.55 o                         
  -2  -9   3          1.87        -18.72        33.32 o                         
  -1  -9   3        884.55        899.48        66.64 o                         
   0  -9   3         27.37         49.72        66.60 o                         
  -8  -8   3         34.29         52.06        74.85 o                         
  -7  -8   3          2.60         -1.86        46.33 o                         
  -6  -8   3         93.99         53.48        39.32 o                         
  -5  -8   3          7.45        111.68        69.72 o                         
  -4  -8   3        242.34        244.24        51.96 o                         
  -3  -8   3        190.95        160.75        35.13 o                         
  -2  -8   3         10.36         54.78        27.71 o                         
  -1  -8   3        353.85        338.83        45.62 o                         
  -8  -7   3          1.98        -11.58        83.08 o                         
  -7  -7   3        156.52        178.61        52.65 o                         
  -6  -7   3        333.85        296.99        44.78 o                         
  -5  -7   3        131.30         97.32        68.49 o                         
  -4  -7   3        972.37        975.52        61.76 o                         
  -3  -7   3         76.56         65.46        29.69 o                         
  -9  -6   3         17.67        128.82       115.94 o                         
  -8  -6   3         24.04         69.35        53.12 o                         
  -7  -6   3        121.70         99.35        49.64 o                         
  -6  -6   3        240.68        199.88        38.22 o                         
  -5  -6   3        249.86        119.97       146.25 o                         
  -4  -6   3        207.65        150.34        30.86 o                         
  -3  -6   3        364.68        350.01        55.53 o                         
  -9  -5   3         29.02         35.56        89.73 o                         
  -8  -5   3         62.27        120.41        51.82 o                         
  -7  -5   3        204.84        156.83        57.79 o                         
  -6  -5   3        193.86        258.82        38.07 o                         
  -5  -5   3        135.24         72.02        56.43 o                         
  -4  -5   3         19.41          1.75        42.55 o                         
  -9  -4   3          1.02        -30.32        72.22 o                         
  -8  -4   3         78.41        -25.93        49.39 o                         
  -7  -4   3          1.59        -24.70        51.69 o                         
  -6  -4   3         18.25        -14.65        51.81 o                         
  -5  -4   3         90.08         53.25        34.61 o                         
  -4  -4   3        306.19        378.59        86.51 o                         
  -9  -3   3         34.71         11.20        72.78 o                         
  -8  -3   3        204.45        278.73        53.23 o                         
  -7  -3   3        389.20        293.25        35.58 o                         
  -6  -3   3        161.45        135.13        26.66 o                         
  -5  -3   3         71.72         32.51        40.37 o                         
  -4  -3   3        229.16        258.76        61.74 o                         
  -9  -2   3         48.39         18.92        61.44 o                         
  -8  -2   3        235.14        267.46        52.15 o                         
  -7  -2   3         19.31         34.10        29.47 o                         
  -6  -2   3         15.13         34.98        26.49 o                         
  -5  -2   3        207.12        167.39        25.48 o                         
 -10  -1   3        179.88        -38.18       161.23 o                         
  -9  -1   3         97.69         85.66        77.96 o                         
  -8  -1   3         42.77         54.58        39.13 o                         
  -7  -1   3        277.48        251.56        34.27 o                         
  -6  -1   3         63.82         38.61        29.14 o                         
  -5  -1   3        172.40        187.01        23.28 o                         
 -10   0   3         27.53        226.79       168.76 o                         
  -9   0   3        246.66        203.00        48.67 o                         
  -8   0   3          0.09        -23.06        42.23 o                         
  -7   0   3        185.26        133.10        34.22 o                         
  -6   0   3         10.62         64.08        27.62 o                         
  -5   0   3        102.23         84.84        20.86 o                         
 -10   1   3        180.03         83.14       128.30 o                         
  -9   1   3         97.56         83.09        48.32 o                         
  -8   1   3         42.71         62.38        40.72 o                         
  -7   1   3        277.48        317.79        56.05 o                         
  -6   1   3         63.74         55.89        25.60 o                         
  -5   1   3        172.71        191.01        33.15 o                         
  -9   2   3         48.47         71.89        52.15 o                         
  -8   2   3        235.39        218.79        42.09 o                         
  -7   2   3         19.30        -29.52        43.74 o                         
  -6   2   3         15.18         11.87        25.50 o                         
  -5   2   3        207.45        179.09        31.13 o                         
  -9   3   3         34.63         30.48        52.82 o                         
  -8   3   3        204.74        152.95        47.35 o                         
  -7   3   3        388.65        405.02        60.36 o                         
  -6   3   3        161.45        165.34        26.66 o                         
  -5   3   3         71.72         69.54        62.07 o                         
  -4   3   3        228.76        224.96        37.42 o                         
  -9   4   3          1.00         43.84        58.38 o                         
  -8   4   3         78.52         82.70        43.58 o                         
  -7   4   3          1.62        -65.31        65.31 o                         
  -6   4   3         18.28         24.64        36.07 o                         
  -5   4   3         90.08         45.07        36.81 o                         
  -4   4   3        306.44        289.84        32.44 o                         
  -9   5   3         29.07         37.13        81.41 o                         
  -8   5   3         62.21          8.08        49.80 o                         
  -7   5   3        205.23        228.00        65.93 o                         
  -6   5   3        193.91        186.26        44.43 o                         
  -5   5   3        134.99        113.33        68.62 o                         
  -4   5   3         19.43         27.71        28.66 o                         
  -9   6   3         17.71         26.45        89.06 o                         
  -8   6   3         24.21        -50.22        50.22 o                         
  -7   6   3        121.48         84.97        57.12 o                         
  -6   6   3        240.83        255.98        64.34 o                         
  -5   6   3        250.07        179.34        77.45 o                         
  -4   6   3        207.61        302.17        41.40 o                         
  -3   6   3        364.62        329.48        32.75 o                         
  -8   7   3          1.95        -67.34        67.34 o                         
  -7   7   3        156.37        336.21       110.03 o                         
  -6   7   3        333.55        278.58        50.92 o                         
  -5   7   3        131.50        282.98        83.34 o                         
  -4   7   3        972.98        865.85        75.56 o                         
  -3   7   3         76.64         70.46        26.28 o                         
  -8   8   3         34.18        115.82        89.15 o                         
  -7   8   3          2.63        -46.58        48.25 o                         
  -6   8   3         93.86        106.92        46.59 o                         
  -5   8   3          7.45        -87.71        87.71 o                         
  -4   8   3        242.75        244.77        35.78 o                         
  -3   8   3        190.96        166.21        34.61 o                         
  -2   8   3         10.32         43.51        25.85 o                         
  -1   8   3        353.49        340.57        81.16 o                         
  -8   9   3          6.29        134.40        93.70 o                         
  -7   9   3          4.69       -117.41       117.41 o                         
  -6   9   3         50.49         64.07        51.37 o                         
  -5   9   3         68.26         46.50        74.49 o                         
  -4   9   3          4.24         29.58        37.84 o                         
  -3   9   3        286.18        223.15        39.04 o                         
  -2   9   3          1.84         32.64        28.10 o                         
  -1   9   3        885.19       1028.01        57.89 o                         
   0   9   3         27.36         50.84        82.91 o                         
  -7  10   3         13.13        113.42        84.18 o                         
  -6  10   3        103.42        276.21       162.54 o                         
  -5  10   3         14.04         71.28        80.73 o                         
  -4  10   3          9.75         14.86        49.80 o                         
  -3  10   3         67.60        123.49        48.69 o                         
  -2  10   3        452.38        501.06        42.52 o                         
  -1  10   3        166.28        127.30        28.11 o                         
   0  10   3         37.76         73.97        70.76 o                         
   1  10   3        322.51        139.20       120.00 o                         
  -6  11   3         14.49       -146.61       166.91 o                         
  -5  11   3         93.05        222.54       141.60 o                         
  -4  11   3          6.24        -86.51        86.51 o                         
  -3  11   3         78.93        120.45        53.60 o                         
  -2  11   3         42.34         -7.10        37.69 o                         
  -1  11   3         47.70         65.12        40.23 o                         
   0  11   3        329.34        251.78       121.09 o                         
   1  11   3         44.98       -107.12       117.60 o                         
  -6  12   3         13.09         97.52       175.63 o                         
  -5  12   3         61.76        235.41       148.14 o                         
  -4  12   3         27.67         62.48        77.11 o                         
  -3  12   3        378.75        462.65       143.34 o                         
  -2  12   3        101.62        105.01        73.94 o                         
  -1  12   3         94.18        -19.20       150.32 o                         
   0  12   3        258.32        437.23       149.23 o                         
   1  12   3          8.57       -137.01       137.01 o                         
  -4  13   3          0.23        -91.42       121.96 o                         
  -1  13   3         67.44        107.78       178.03 o                         
   0  13   3         21.01        -37.74       162.98 o                         
   1  13   3         23.86       -105.60       160.14 o                         
   0  14   3          0.04        -35.78       188.07 o                         
   1  14   3         25.41        -31.64       183.05 o                         
  -6 -11   4          3.20        -94.49        94.49 o                         
  -5 -11   4         32.08         89.71       129.82 o                         
  -4 -11   4        198.28        287.78       109.09 o                         
  -7 -10   4         73.81         15.61        99.42 o                         
  -6 -10   4         15.71       -106.03       106.03 o                         
  -5 -10   4        135.93        184.36       115.42 o                         
  -4 -10   4        974.62        699.91       152.07 o                         
  -7  -9   4         17.90         38.57        95.18 o                         
  -6  -9   4        133.02        205.74       123.27 o                         
  -5  -9   4        222.77        265.14        51.15 o                         
  -8  -8   4         39.09        -96.73        99.78 o                         
  -7  -8   4         17.92        109.96       123.49 o                         
  -6  -8   4        424.77        258.32       123.27 o                         
  -5  -8   4        371.00         35.56       115.20 o                         
  -8  -7   4         22.77         86.53        80.15 o                         
  -7  -7   4         64.77        -54.11       120.00 o                         
  -6  -7   4        757.24        620.93       149.89 o                         
  -9  -6   4         80.55       -100.03       100.03 o                         
  -8  -6   4         34.28        -30.43        99.43 o                         
  -6  -6   4        274.08        380.72       132.22 o                         
  -9  -5   4         31.43         16.90        96.09 o                         
  -8  -5   4          0.99        -29.84       160.80 o                         
  -7  -5   4         70.31        -84.51       102.68 o                         
  -9  -4   4         94.32        115.61        83.92 o                         
  -8  -4   4         41.62        241.84        93.32 o                         
  -7  -4   4        110.55        -24.71       256.90 o                         
  -9  -3   4          5.92        -22.72        75.72 o                         
  -8  -3   4         38.58        -82.42        82.42 o                         
  -7  -3   4         56.16         29.67       111.49 o                         
  -9  -2   4         47.04        186.47       130.25 o                         
  -8  -2   4         65.32         17.94        45.99 o                         
 -10  -1   4         10.15         17.67       151.20 o                         
  -9  -1   4         19.27        -75.09        75.09 o                         
  -8  -1   4         19.26         10.10        52.24 o                         
 -10   0   4          7.34         38.62       154.47 o                         
  -9   0   4          6.08        129.53        75.65 o                         
  -8   0   4         92.65         83.68        83.74 o                         
 -10   1   4         10.12        -72.65       149.45 o                         
  -9   1   4         19.25         75.05        87.58 o                         
  -8   1   4         19.27         33.93        84.31 o                         
  -9   2   4         47.04        160.91        92.57 o                         
  -8   2   4         65.20          9.69        76.03 o                         
  -9   3   4          5.99        -77.45       121.74 o                         
  -8   3   4         38.51        138.54       107.56 o                         
  -7   3   4         56.19          8.07        83.56 o                         
  -9   4   4         94.03         88.76       100.74 o                         
  -8   4   4         41.62        101.67       116.72 o                         
  -7   4   4        110.50        116.29        92.51 o                         
  -9   5   4         31.31         34.71       175.52 o                         
  -8   5   4          0.97         96.43       116.94 o                         
  -7   5   4         70.24        353.23       111.92 o                         
  -9   6   4         80.34         49.55       110.52 o                         
  -8   6   4         34.15       -111.49       121.96 o                         
  -6   6   4        274.66        140.51        87.27 o                         
  -8   7   4         22.64         81.74       152.72 o                         
  -7   7   4         64.86          3.93       113.45 o                         
  -6   7   4        757.46        901.72       126.32 o                         
  -8   8   4         39.10        -82.79       102.14 o                         
  -7   8   4         17.83         34.47       116.29 o                         
  -6   8   4        424.82        510.53       112.80 o                         
  -7   9   4         17.91         97.82        99.43 o                         
  -6   9   4        132.95         36.22       107.56 o                         
  -5   9   4        223.11        189.34        49.93 o                         
  -7  10   4         73.89         38.33       108.42 o                         
  -6  10   4         15.59         -1.89        92.30 o                         
  -5  10   4        136.39        139.20       103.20 o                         
  -6  11   4          3.21          9.56       110.51 o                         
  -5  11   4         32.11         58.17        82.30 o                         
                                                                                
