# Supplementary material for: Form (III) of artemisinin: discovery and crystallographic characterization of a new high-pressure polymorph
Source: Acta Crystallogr B Struct Sci Cryst Eng Mater. 2026 May 11;82(Pt 3):316–29. doi: 10.1107/S205252062600291X (PMC13238485; doi:10.1107/S205252062600291X)
Supplement: Supplementary file 13 [file b-82-00316-FormIII_6sup13.hkl]

data_FormIII_6                                                                  
_shelx_title ' ART_L5_7D_BF_2 in P2(1)'                                         
_shelx_refln_list_code          4                                               
_shelx_F_calc_maximum      149.92                                               
_exptl_crystal_F_000       608.00                                               
_reflns_d_resolution_high  0.8970                                               
                                                                                
loop_                                                                           
 _space_group_symop_operation_xyz                                               
 'x, y, z'                                                                      
 '-x, y+1/2, -z'                                                                
                                                                                
_cell_length_a     9.1279                                                       
_cell_length_b    13.8187                                                       
_cell_length_c     9.4613                                                       
_cell_angle_alpha  90.000                                                       
_cell_angle_beta  104.856                                                       
_cell_angle_gamma  90.000                                                       
                                                                                
_shelx_F_squared_multiplier     1.000                                           
                                                                                
loop_                                                                           
 _refln_index_h                                                                 
 _refln_index_k                                                                 
 _refln_index_l                                                                 
 _refln_F_squared_calc                                                          
 _refln_F_squared_meas                                                          
 _refln_F_squared_sigma                                                         
 _refln_observed_status                                                         
   1 -15   0        124.83        -39.37       152.87 o                         
   2 -15   0         15.89          8.37        92.84 o                         
   0 -14   0        182.95        147.92       120.55 o                         
   1 -14   0         83.09        101.81        82.32 o                         
   2 -14   0        218.42        139.21        70.90 o                         
   3 -14   0        134.98         97.43        93.64 o                         
   4 -14   0        157.80        219.47       103.24 o                         
   1 -13   0          4.29         -4.55        66.21 o                         
   2 -13   0        120.62        143.15        65.20 o                         
   3 -13   0         38.05         67.43        41.47 o                         
   4 -13   0        300.41        114.06        72.76 o                         
   5 -13   0        145.68        231.78        72.38 o                         
   0 -12   0        145.30        -43.88        93.42 o                         
   1 -12   0        337.80        238.05        76.86 o                         
   2 -12   0        101.29        130.03        64.62 o                         
   3 -12   0          8.03        -25.08        36.70 o                         
   4 -12   0         24.28         74.71        62.06 o                         
   5 -12   0        113.18        137.95        87.23 o                         
   6 -12   0         35.20        127.48        77.80 o                         
   1 -11   0        124.76        138.12        47.98 o                         
   2 -11   0         28.84          3.65        31.61 o                         
   3 -11   0         71.88         46.67        35.20 o                         
   4 -11   0         87.01         -4.08        38.33 o                         
   5 -11   0        105.33         41.90        77.26 o                         
   6 -11   0        186.14        185.00        74.95 o                         
   0 -10   0        442.38        522.08        77.91 o                         
   1 -10   0        397.28        425.50        35.88 o                         
   2 -10   0        262.73        265.09        34.89 o                         
   3 -10   0          8.25        -29.15        29.15 o                         
   4 -10   0         30.99         41.90        32.74 o                         
   5 -10   0         11.26         37.77        48.33 o                         
   6 -10   0        231.73        239.44        58.71 o                         
   7 -10   0         15.32         34.13        73.72 o                         
   1  -9   0        365.67        366.41        34.33 o                         
   2  -9   0        193.56        190.12        23.66 o                         
   3  -9   0         27.51          9.89        24.16 o                         
   4  -9   0         81.27         77.95        30.35 o                         
   5  -9   0        123.76         76.12        47.45 o                         
   6  -9   0        119.54         74.00        83.13 o                         
   7  -9   0        185.21        201.91        63.57 o                         
   0  -8   0        497.97        518.79        52.39 o                         
   1  -8   0        365.05        349.18        33.17 o                         
   2  -8   0         58.81         51.83        23.70 o                         
   3  -8   0        710.94        725.67        28.35 o                         
   4  -8   0         53.16         37.23        26.93 o                         
   5  -8   0          1.60        185.87        65.20 o                         
   6  -8   0          8.90        -12.96        45.06 o                         
   7  -8   0         11.63         58.46        51.95 o                         
   8  -8   0         20.59         37.76        67.24 o                         
   1  -7   0        212.65        214.30        18.79 o                         
   2  -7   0       1519.82       1478.98        37.45 o                         
   3  -7   0        578.29        532.69        28.34 o                         
   4  -7   0         18.17         16.25        27.04 o                         
   5  -7   0         49.79         12.57        36.93 o                         
   6  -7   0        136.08        146.70        49.67 o                         
   7  -7   0        251.55        273.03        53.43 o                         
   8  -7   0         46.60         73.62        65.36 o                         
   0  -6   0       2282.47       2342.98        76.58 o                         
   1  -6   0       1341.31       1548.85        56.04 o                         
   2  -6   0        413.37        401.08        18.35 o                         
   3  -6   0       1510.67       1598.17        35.82 o                         
   4  -6   0        273.96        265.35        27.39 o                         
   5  -6   0          4.31         17.10        30.61 o                         
   6  -6   0         63.48         48.28        40.62 o                         
   7  -6   0         34.10         42.99        52.21 o                         
   8  -6   0         79.86        148.31        64.98 o                         
   9  -6   0          8.29         22.49        70.49 o                         
   1  -5   0       3368.97       3490.59        52.87 o                         
   2  -5   0          3.46        -11.85        11.85 o                         
   3  -5   0        252.10        236.47        14.68 o                         
   4  -5   0        222.95        241.71        21.93 o                         
   5  -5   0         82.33         68.16        29.27 o                         
   6  -5   0         67.49         51.43        38.05 o                         
   7  -5   0        224.74        253.94        75.10 o                         
   8  -5   0          2.76         43.90        60.26 o                         
   9  -5   0         19.83        -72.70        72.70 o                         
   0  -4   0       5356.94       5189.27        93.36 o                         
   1  -4   0        690.25        694.13        16.32 o                         
   2  -4   0        504.45        518.39        13.85 o                         
   3  -4   0        347.58        411.15        36.17 o                         
   4  -4   0       1541.82       1548.11        43.39 o                         
   5  -4   0        159.16        177.46        27.12 o                         
   6  -4   0         27.80        105.98        35.36 o                         
   7  -4   0         23.09         75.32        47.54 o                         
   8  -4   0         68.36         15.90        58.11 o                         
   9  -4   0         52.94         29.89        84.09 o                         
   1  -3   0        766.91        776.75        13.48 o                         
   2  -3   0       6923.04       7011.46       100.80 o                         
   3  -3   0        354.69        345.86        17.06 o                         
   4  -3   0        390.35        394.06        21.25 o                         
   5  -3   0         80.70         41.19        29.17 o                         
   6  -3   0         95.08         93.85        27.33 o                         
   7  -3   0         90.78         89.78        39.79 o                         
   8  -3   0        186.71        212.44        56.28 o                         
   9  -3   0         29.03         48.81        64.67 o                         
   0  -2   0        949.43        905.62        17.76 o                         
   1  -2   0       7955.40       7584.18       120.15 o                         
   2  -2   0        578.60        587.06        15.92 o                         
   3  -2   0       4681.39       4822.77        75.17 o                         
   4  -2   0        604.25        554.36        19.43 o                         
   5  -2   0         57.04         59.31        21.92 o                         
   6  -2   0         52.43         63.56        24.14 o                         
   7  -2   0         40.77         45.54        36.09 o                         
   8  -2   0          5.02        -43.58        43.58 o                         
   9  -2   0          8.44         37.69        70.53 o                         
   1  -1   0       1412.29       1295.70        19.56 o                         
   2  -1   0       2235.20       2154.18        36.43 o                         
   3  -1   0       1026.49       1014.92        20.96 o                         
   4  -1   0        703.98        709.92        27.09 o                         
   5  -1   0        736.53        709.37        28.57 o                         
   6  -1   0         29.70         21.40        29.44 o                         
   7  -1   0        182.58        192.26        37.31 o                         
   8  -1   0         31.77         22.17        42.75 o                         
   9  -1   0         28.92         47.12        71.23 o                         
   1   0   0          1.52          2.87         1.41 o                         
   2   0   0      22475.59      22419.64       284.83 o                         
   3   0   0        330.48        342.62        17.40 o                         
   4   0   0       1640.47       1592.24        35.19 o                         
   5   0   0        881.66        830.28        27.18 o                         
   6   0   0         55.65         60.70        24.79 o                         
   7   0   0         70.37         36.37        42.86 o                         
   8   0   0          1.08        -42.11        42.11 o                         
   9   0   0         19.11        -35.58        50.88 o                         
   1   1   0       1411.81       1324.73        17.97 o                         
   2   1   0       2235.10       2146.71        34.22 o                         
   3   1   0       1025.98        984.86        19.51 o                         
   4   1   0        704.78        757.46        19.63 o                         
   5   1   0        735.54        816.20        33.92 o                         
   6   1   0         29.56         -7.45        23.79 o                         
   7   1   0        182.85        173.34        35.35 o                         
   8   1   0         31.75          0.82        41.99 o                         
   9   1   0         28.89        -54.66        59.79 o                         
   0   2   0        950.06        908.16        18.32 o                         
   1   2   0       7966.73       7689.16       107.34 o                         
   2   2   0        578.23        610.88        14.06 o                         
   3   2   0       4679.21       4823.20        67.54 o                         
   4   2   0        603.31        633.55        34.52 o                         
   5   2   0         56.92         51.23        18.28 o                         
   6   2   0         52.23         73.49        20.32 o                         
   7   2   0         40.91         47.54        28.60 o                         
   8   2   0          5.04         41.64        40.50 o                         
   9   2   0          8.49        -56.98        93.20 o                         
   1   3   0        766.27        758.98        12.52 o                         
   2   3   0       6919.98       7080.53        96.18 o                         
   3   3   0        355.06        367.00        15.85 o                         
   4   3   0        392.49        407.92        19.16 o                         
   5   3   0         80.54         82.00        16.88 o                         
   6   3   0         94.88         67.09        20.80 o                         
   7   3   0         90.75         69.99        27.87 o                         
   8   3   0        186.93         75.33        58.85 o                         
   9   3   0         29.03         15.40        82.35 o                         
   0   4   0       5367.97       4926.60       102.06 o                         
   1   4   0        691.25        687.10        16.02 o                         
   2   4   0        503.71        531.32        13.65 o                         
   3   4   0        348.44        365.15        13.79 o                         
   4   4   0       1542.87       1613.21        37.93 o                         
   5   4   0        159.35        173.30        23.13 o                         
   6   4   0         27.91        -20.71        26.42 o                         
   7   4   0         23.10         -1.04        45.47 o                         
   8   4   0         68.46        -40.49        60.12 o                         
   9   4   0         53.08         70.78        75.23 o                         
   1   5   0       3372.10       3470.39        53.99 o                         
   2   5   0          3.43         -6.80         7.73 o                         
   3   5   0        251.78        243.10        19.83 o                         
   4   5   0        223.23        229.04        19.30 o                         
   5   5   0         82.54         70.17        23.48 o                         
   6   5   0         67.33         47.73        30.35 o                         
   7   5   0        225.01        215.73        54.36 o                         
   8   5   0          2.81         11.12        60.74 o                         
   9   5   0         19.85        -85.47        85.47 o                         
   0   6   0       2282.24       2196.94        64.33 o                         
   1   6   0       1341.08       1524.24        48.18 o                         
   2   6   0        413.60        389.94        17.34 o                         
   3   6   0       1512.58       1645.69        30.85 o                         
   4   6   0        274.28        291.96        22.80 o                         
   5   6   0          4.32         41.06        29.33 o                         
   6   6   0         63.62        108.67        37.38 o                         
   7   6   0         34.25         14.74        58.89 o                         
   8   6   0         79.94        197.56       122.02 o                         
   9   6   0          8.25         91.71        86.11 o                         
   1   7   0        212.75        235.74        25.35 o                         
   2   7   0       1519.57       1573.74        36.08 o                         
   3   7   0        578.27        559.67        24.56 o                         
   4   7   0         18.29         34.13        19.66 o                         
   5   7   0         49.75         42.78        33.92 o                         
   6   7   0        135.74        142.59        48.21 o                         
   7   7   0        251.34        294.63        46.28 o                         
   8   7   0         46.82        149.01        71.30 o                         
   0   8   0        497.61        455.51        36.40 o                         
   1   8   0        364.74        354.61        21.30 o                         
   2   8   0         58.71         72.81        22.34 o                         
   3   8   0        710.66        639.59        30.39 o                         
   4   8   0         52.97         51.66        28.65 o                         
   5   8   0          1.58         66.03        42.43 o                         
   6   8   0          8.92        -42.57        42.57 o                         
   7   8   0         11.70        -41.43        48.93 o                         
   8   8   0         20.52         -3.13        74.59 o                         
   1   9   0        365.71        337.73        23.09 o                         
   2   9   0        193.90        163.46        23.23 o                         
   3   9   0         27.67         34.87        28.61 o                         
   4   9   0         81.04         36.57        48.65 o                         
   5   9   0        123.61         43.84        67.61 o                         
   6   9   0        119.80          3.33        96.69 o                         
   7   9   0        185.13        251.39        91.43 o                         
   0  10   0        444.28        421.49        59.84 o                         
   1  10   0        397.45        403.13        28.80 o                         
   2  10   0        262.39        300.13        30.09 o                         
   3  10   0          8.22          8.41        36.81 o                         
   4  10   0         31.02         79.16        39.38 o                         
   5  10   0         11.32         51.43        68.86 o                         
   6  10   0        231.49        206.72        82.85 o                         
   7  10   0         15.31        -90.41        90.41 o                         
   1  11   0        124.76        155.55        37.90 o                         
   2  11   0         28.69         24.13        37.25 o                         
   3  11   0         72.07         35.86        41.06 o                         
   4  11   0         86.59         62.53        44.21 o                         
   5  11   0        105.22        -24.20        75.81 o                         
   6  11   0        186.00        143.64       116.65 o                         
   0  12   0        144.74        118.54        94.72 o                         
   1  12   0        337.93        326.00        65.86 o                         
   2  12   0        101.26        120.95        42.61 o                         
   3  12   0          8.04         43.25        45.65 o                         
   4  12   0         24.32         -7.48        78.61 o                         
   5  12   0        113.10         92.31       102.46 o                         
   6  12   0         35.08        -31.02        99.28 o                         
   1  13   0          4.34         -6.43       105.35 o                         
   2  13   0        120.90        151.28        72.67 o                         
   3  13   0         37.77        117.58        50.76 o                         
   4  13   0        299.90        204.38        75.01 o                         
   5  13   0        145.44        110.24        93.02 o                         
   0  14   0        183.66         95.51       103.80 o                         
   1  14   0         83.02        110.36        71.67 o                         
   2  14   0        218.30         50.83        84.87 o                         
   3  14   0        135.00         28.93        83.22 o                         
   4  14   0        157.61        213.97       159.48 o                         
   1  15   0        124.70         21.43       103.21 o                         
   2  15   0         15.86          2.11       102.98 o                         
  -2 -15   1         21.08        -33.03       126.92 o                         
  -1 -15   1         30.82       -121.26       121.26 o                         
   0 -15   1          9.95        179.05       152.75 o                         
   1 -15   1         37.03         22.81       139.42 o                         
  -4 -14   1         82.06         80.21       127.39 o                         
  -3 -14   1         12.23         77.85       120.55 o                         
  -2 -14   1         10.41          2.31        96.35 o                         
  -1 -14   1         22.70        100.46        74.34 o                         
   0 -14   1        186.17        251.35        65.14 o                         
   1 -14   1         18.70         -6.35        65.61 o                         
   2 -14   1        339.79        413.05       107.86 o                         
   3 -14   1         12.75         39.58        97.25 o                         
  -5 -13   1         66.79        119.32        81.23 o                         
  -4 -13   1         26.70        -49.93        49.93 o                         
  -3 -13   1        149.81         30.83       108.05 o                         
  -2 -13   1         47.54         10.28        90.45 o                         
  -1 -13   1        347.48        380.61        60.55 o                         
   0 -13   1         18.36        -56.88        56.88 o                         
   1 -13   1        148.29        177.23        58.75 o                         
   2 -13   1         41.29         32.26        41.50 o                         
   3 -13   1         48.71        -16.71        35.89 o                         
   4 -13   1         63.34         68.18       155.70 o                         
  -6 -12   1         61.71         -4.16        66.89 o                         
  -5 -12   1          4.32         19.94        57.34 o                         
  -4 -12   1         45.50         46.38        40.48 o                         
  -3 -12   1         73.51         65.74        40.68 o                         
  -2 -12   1        168.83        206.89        71.62 o                         
  -1 -12   1        220.58        183.82       106.51 o                         
   0 -12   1          8.72        -62.61        62.61 o                         
   1 -12   1        106.50        178.98        52.93 o                         
   2 -12   1          7.54         38.96        43.37 o                         
   3 -12   1         19.80          0.00        42.75 o                         
   4 -12   1          3.44        -13.12        48.38 o                         
   5 -12   1          7.76        207.60       130.22 o                         
  -7 -11   1         63.32        125.89        71.91 o                         
  -6 -11   1        104.17        114.44        63.11 o                         
  -5 -11   1        251.33        206.55        57.11 o                         
  -4 -11   1        198.51        209.04        40.39 o                         
  -3 -11   1          3.93          8.47        33.41 o                         
  -2 -11   1        157.54        122.07        62.75 o                         
  -1 -11   1        103.27         86.69        56.24 o                         
   0 -11   1         46.36         58.80        41.53 o                         
   1 -11   1         53.76         64.16        28.38 o                         
   2 -11   1        266.90        198.82        37.26 o                         
   3 -11   1         22.24        -15.32        35.63 o                         
   4 -11   1        247.25        204.43        50.73 o                         
   5 -11   1         63.29         35.72        71.29 o                         
   6 -11   1         15.56         27.37       125.03 o                         
  -7 -10   1          1.82        -18.29        68.11 o                         
  -6 -10   1        201.20        222.09        64.21 o                         
  -5 -10   1         13.99         -7.43        52.62 o                         
  -4 -10   1        190.99        148.57        38.02 o                         
  -3 -10   1        161.92        172.68        35.56 o                         
  -2 -10   1        231.06        220.45        26.58 o                         
  -1 -10   1        103.22         34.14        48.22 o                         
   0 -10   1        139.73        155.07        31.93 o                         
   1 -10   1         82.54        153.20        26.44 o                         
   2 -10   1        105.19        140.22        29.09 o                         
   3 -10   1         82.86         91.37        36.16 o                         
   4 -10   1          1.90        -30.75        38.67 o                         
   5 -10   1         40.72         92.23        52.78 o                         
   6 -10   1         45.39        -72.58        72.58 o                         
  -8  -9   1        106.72        128.73        75.83 o                         
  -7  -9   1         37.98        -67.46        67.46 o                         
  -6  -9   1         12.10         88.30        58.71 o                         
  -5  -9   1        185.15        176.04        48.29 o                         
  -4  -9   1        293.68        247.04        36.42 o                         
  -3  -9   1         71.57         85.27        32.01 o                         
  -2  -9   1        201.81        204.85        22.74 o                         
  -1  -9   1        827.75        828.34        40.97 o                         
   0  -9   1        143.55        105.84        27.27 o                         
   1  -9   1        158.44        181.57        26.32 o                         
   2  -9   1         60.44         69.41        29.43 o                         
   3  -9   1        100.62         83.32        31.83 o                         
   4  -9   1        292.10        302.80        33.86 o                         
   5  -9   1        213.37        267.71        47.20 o                         
   6  -9   1         97.03         89.90        72.70 o                         
   7  -9   1         50.52        -43.69        85.71 o                         
  -8  -8   1         26.17        -16.54        94.97 o                         
  -7  -8   1         25.47        -41.92        62.74 o                         
  -6  -8   1         55.59         36.31        62.68 o                         
  -5  -8   1        102.40        147.96        41.67 o                         
  -4  -8   1        392.48        400.03        36.89 o                         
  -3  -8   1        714.49        738.06        39.55 o                         
  -2  -8   1        678.85        640.05        25.20 o                         
  -1  -8   1         48.28         50.79        23.53 o                         
   0  -8   1        194.03        179.59        41.67 o                         
   1  -8   1        323.35        382.48        36.28 o                         
   2  -8   1        257.26        292.34        33.11 o                         
   3  -8   1         11.97        -22.68        22.68 o                         
   4  -8   1        316.50        337.67        46.16 o                         
   5  -8   1         28.00         19.94        56.30 o                         
   6  -8   1        599.13        604.31        63.23 o                         
   7  -8   1          7.64        -37.43        67.78 o                         
   8  -8   1         81.31         58.55        92.07 o                         
  -8  -7   1        236.40        276.24        70.45 o                         
  -7  -7   1        106.17        164.78        50.97 o                         
  -6  -7   1         44.94         23.78        88.53 o                         
  -5  -7   1        146.79        167.57        31.46 o                         
  -4  -7   1        242.32        242.86        27.67 o                         
  -3  -7   1         37.94         24.75        18.47 o                         
  -2  -7   1         90.06        103.43        12.98 o                         
  -1  -7   1        155.44        180.29        19.19 o                         
   0  -7   1         10.00         25.37        17.89 o                         
   1  -7   1         19.02         21.86        19.81 o                         
   2  -7   1        125.48        111.89        22.06 o                         
   3  -7   1         66.48        156.53        36.78 o                         
   4  -7   1         10.51         32.85        32.84 o                         
   5  -7   1         26.57         30.31        56.11 o                         
   6  -7   1        112.04         79.53        62.07 o                         
   7  -7   1          6.27        -41.73        66.48 o                         
   8  -7   1         47.10         11.42        72.30 o                         
  -9  -6   1         43.06        172.06        87.01 o                         
  -8  -6   1         69.97        116.80        58.80 o                         
  -7  -6   1        114.73        140.86        49.10 o                         
  -6  -6   1        203.85        283.37        52.67 o                         
  -5  -6   1        146.10        127.43        27.71 o                         
  -4  -6   1        650.31        695.64        40.05 o                         
  -3  -6   1       3822.80       4090.03        68.98 o                         
  -2  -6   1        340.32        354.56        15.66 o                         
  -1  -6   1        886.19       1070.10        38.60 o                         
   0  -6   1        126.24        199.01        17.86 o                         
   1  -6   1        564.80        561.89        27.32 o                         
   2  -6   1         34.39         17.20        17.65 o                         
   3  -6   1         72.74         69.69        23.05 o                         
   4  -6   1          2.74        -10.72        41.89 o                         
   5  -6   1        587.48        707.59        77.33 o                         
   6  -6   1        239.97        351.45        85.18 o                         
   7  -6   1        202.91        340.95       171.72 o                         
   8  -6   1         84.11        119.62        72.68 o                         
  -9  -5   1         31.69        -36.89        70.61 o                         
  -8  -5   1         28.24         96.99        58.02 o                         
  -7  -5   1        184.69        179.07        40.79 o                         
  -6  -5   1        854.75        968.56        51.02 o                         
  -5  -5   1        213.81        240.72        26.40 o                         
  -4  -5   1        561.43        542.28        23.07 o                         
  -3  -5   1       4573.23       4672.86        75.96 o                         
  -2  -5   1        292.67        306.14        11.68 o                         
  -1  -5   1       2686.88       2684.17        45.16 o                         
   0  -5   1        141.48        116.38        12.82 o                         
   1  -5   1        215.15        226.41        22.90 o                         
   2  -5   1        169.64        171.87        30.72 o                         
   3  -5   1        283.96        265.72        25.58 o                         
   4  -5   1        114.32        127.87        35.44 o                         
   5  -5   1         33.85         42.94        39.84 o                         
   6  -5   1         58.80        110.35        55.12 o                         
   7  -5   1        234.10        513.43       145.32 o                         
   8  -5   1        196.04        247.95        78.29 o                         
  -9  -4   1         26.89        -41.67        58.41 o                         
  -8  -4   1         71.69         54.19        49.85 o                         
  -7  -4   1        576.65        619.01        43.44 o                         
  -6  -4   1        716.51        840.80        52.50 o                         
  -5  -4   1        668.06        700.71        36.22 o                         
  -4  -4   1       1614.48       1691.84        37.83 o                         
  -3  -4   1       1693.43       1765.11        35.21 o                         
  -2  -4   1       2293.45       2335.13        37.07 o                         
  -1  -4   1        462.80        455.93        16.69 o                         
   0  -4   1       2930.30       2882.40        63.94 o                         
   1  -4   1        787.04        755.23        31.45 o                         
   2  -4   1        968.24        937.02        30.19 o                         
   3  -4   1         28.96         -6.74        17.99 o                         
   4  -4   1        367.64        341.50        27.35 o                         
   5  -4   1        186.53         84.19        34.56 o                         
   6  -4   1        192.94        301.97        59.72 o                         
   7  -4   1        137.03         76.40        56.14 o                         
   8  -4   1         18.58        -27.32        63.57 o                         
   9  -4   1          8.09         84.30        72.61 o                         
  -9  -3   1        107.31         21.48        73.79 o                         
  -8  -3   1        108.94         54.01        50.74 o                         
  -7  -3   1          0.25        -22.83        38.76 o                         
  -6  -3   1        702.57        659.87        37.44 o                         
  -5  -3   1        476.06        457.85        28.49 o                         
  -4  -3   1        172.92        204.03        17.32 o                         
  -3  -3   1       1708.58       1796.19        32.40 o                         
  -2  -3   1       3375.14       3294.43        49.16 o                         
  -1  -3   1        405.61        413.00        12.87 o                         
   0  -3   1       3256.01       3072.41        98.83 o                         
   1  -3   1        363.61        306.68        23.43 o                         
   2  -3   1       1289.72       1322.16        39.47 o                         
   3  -3   1         59.22         70.49        18.81 o                         
   4  -3   1        113.21        109.65        20.67 o                         
   5  -3   1        105.88        124.65        33.58 o                         
   6  -3   1        168.02        152.41        30.55 o                         
   7  -3   1          8.65         28.04        40.49 o                         
   8  -3   1         41.92        173.60        76.65 o                         
   9  -3   1         68.89        162.84        71.50 o                         
  -9  -2   1         26.42        -45.13        90.95 o                         
  -8  -2   1        435.96        479.29        52.77 o                         
  -7  -2   1        576.51        591.38        40.45 o                         
  -6  -2   1         95.97        116.39        28.94 o                         
  -5  -2   1        372.10        413.16        20.74 o                         
  -4  -2   1        823.31        764.66        33.09 o                         
  -3  -2   1      10935.75      10948.40       156.05 o                         
  -2  -2   1        457.23        457.59        16.15 o                         
   1  -2   1        986.78        962.92        38.50 o                         
   2  -2   1        284.82        315.16        20.80 o                         
   3  -2   1        464.07        437.68        22.97 o                         
   4  -2   1         47.37          9.40        18.12 o                         
   5  -2   1        384.94        423.07        52.05 o                         
   6  -2   1         21.34         19.22        32.95 o                         
   7  -2   1         49.56         34.79        40.69 o                         
   8  -2   1          0.89         92.03        57.21 o                         
   9  -2   1         68.64        172.21       153.58 o                         
  -9  -1   1         35.92        170.63        70.10 o                         
  -8  -1   1         72.12        133.56        41.77 o                         
  -7  -1   1         42.82         61.13        33.51 o                         
  -6  -1   1        277.00        238.86        22.13 o                         
  -5  -1   1       4299.70       4440.95        70.54 o                         
  -4  -1   1        967.32       1135.38        41.81 o                         
  -3  -1   1       3083.88       3128.76        44.86 o                         
  -2  -1   1        446.63        450.74        12.58 o                         
   3  -1   1        234.62        195.51        21.22 o                         
   4  -1   1         38.96         19.99        17.79 o                         
   5  -1   1         85.80         27.59        25.27 o                         
   6  -1   1         38.28         41.24        36.79 o                         
   7  -1   1         25.17         78.05        46.43 o                         
   8  -1   1         68.82        107.02        60.85 o                         
 -10   0   1         61.80        188.96       173.63 o                         
  -9   0   1          7.02        154.28        83.63 o                         
  -8   0   1          0.03          4.77        45.47 o                         
  -7   0   1          6.30         54.34        42.49 o                         
  -6   0   1        465.39        436.74        25.67 o                         
  -5   0   1        246.30        209.86        14.73 o                         
  -4   0   1       1028.28       1046.58        20.08 o                         
  -3   0   1         25.46         27.02         6.64 o                         
  -2   0   1       8802.96       8081.48       113.97 o                         
   3   0   1          0.05        -20.14        20.89 o                         
   4   0   1          1.69          7.73        16.26 o                         
   5   0   1         20.65         42.88        21.65 o                         
   6   0   1         62.05         29.92        45.51 o                         
   7   0   1         81.24         78.68        41.84 o                         
   8   0   1          1.25         -6.40        49.85 o                         
  -9   1   1         35.78        208.62        79.56 o                         
  -8   1   1         71.89         83.38        42.22 o                         
  -7   1   1         42.45         53.59        35.37 o                         
  -6   1   1        277.62        307.01        42.82 o                         
  -5   1   1       4301.06       4506.06        68.66 o                         
  -4   1   1        967.54       1020.36        28.98 o                         
  -3   1   1       3085.72       3086.85        43.03 o                         
  -2   1   1        446.61        457.23        11.08 o                         
   3   1   1        234.28        295.16        22.47 o                         
   4   1   1         38.91         29.06        19.52 o                         
   5   1   1         85.80        134.08        27.64 o                         
   6   1   1         38.30         87.46        32.13 o                         
   7   1   1         25.16         40.04        41.22 o                         
   8   1   1         68.73         93.10        52.63 o                         
  -9   2   1         26.42         48.23        63.73 o                         
  -8   2   1        436.45        329.82        46.14 o                         
  -7   2   1        575.87        580.98        40.94 o                         
  -6   2   1         96.09        105.77        25.04 o                         
  -5   2   1        372.65        380.71        19.17 o                         
  -4   2   1        823.18        824.23        28.67 o                         
  -3   2   1      10939.73      11038.42       156.05 o                         
  -2   2   1        457.29        465.06        12.77 o                         
  -1   2   1       1796.06       1695.55        36.34 o                         
   1   2   1        989.13        861.59        31.62 o                         
   2   2   1        285.05        275.30        16.49 o                         
   3   2   1        462.92        471.27        23.73 o                         
   4   2   1         47.42         52.44        19.10 o                         
   5   2   1        384.89        327.03        52.46 o                         
   6   2   1         21.38          4.87        25.53 o                         
   7   2   1         49.55         47.57        38.87 o                         
   8   2   1          0.89        -11.80        72.42 o                         
   9   2   1         68.33         21.56       114.06 o                         
  -9   3   1        107.27         34.26        58.50 o                         
  -8   3   1        108.54         70.64        50.15 o                         
  -7   3   1          0.26        -11.67        36.75 o                         
  -6   3   1        702.71        701.62        43.43 o                         
  -5   3   1        476.72        503.97        20.92 o                         
  -4   3   1        173.37        210.66        20.14 o                         
  -3   3   1       1708.53       1833.92        35.18 o                         
  -2   3   1       3374.85       3338.86        52.00 o                         
  -1   3   1        405.47        394.40        13.50 o                         
   0   3   1       3254.30       2883.16        81.12 o                         
   1   3   1        363.57        383.75        27.69 o                         
   2   3   1       1290.75       1326.46        36.44 o                         
   3   3   1         59.19         65.12        19.38 o                         
   4   3   1        113.05        173.99        31.26 o                         
   5   3   1        105.76         55.44        25.90 o                         
   6   3   1        167.95        155.26        25.66 o                         
   7   3   1          8.68          9.21        42.61 o                         
   8   3   1         41.97        -40.88        84.77 o                         
   9   3   1         69.09        172.85        97.92 o                         
  -9   4   1         26.80         33.75        58.54 o                         
  -8   4   1         71.78         83.85        54.35 o                         
  -7   4   1        575.73        617.41        48.22 o                         
  -6   4   1        716.35        724.91        32.43 o                         
  -5   4   1        668.43        703.75        25.57 o                         
  -4   4   1       1613.70       1799.17        47.34 o                         
  -3   4   1       1693.87       1788.84        35.53 o                         
  -2   4   1       2290.63       2344.93        37.29 o                         
  -1   4   1        463.34        432.93        13.62 o                         
   0   4   1       2930.82       2730.64        78.58 o                         
   1   4   1        787.00        738.91        41.05 o                         
   2   4   1        967.89        959.70        30.27 o                         
   3   4   1         28.94         12.84        16.75 o                         
   4   4   1        367.21        415.53        26.16 o                         
   5   4   1        186.42        192.06        28.29 o                         
   6   4   1        192.63        251.20        39.67 o                         
   7   4   1        137.05        170.89        39.02 o                         
   8   4   1         18.50        -51.09        73.99 o                         
   9   4   1          8.10        -32.64        77.50 o                         
  -9   5   1         31.57          9.53        60.25 o                         
  -8   5   1         28.13         -7.02        59.97 o                         
  -7   5   1        183.99        150.77        45.21 o                         
  -6   5   1        853.51        887.94        57.87 o                         
  -5   5   1        213.47        272.49        25.79 o                         
  -4   5   1        561.30        556.10        20.98 o                         
  -3   5   1       4574.91       4715.84        71.85 o                         
  -2   5   1        292.74        263.73        10.84 o                         
  -1   5   1       2688.47       2680.20        42.60 o                         
   0   5   1        141.52        144.90        11.34 o                         
   1   5   1        215.08        199.48        22.51 o                         
   2   5   1        169.82        214.00        24.00 o                         
   3   5   1        284.20        236.95        26.96 o                         
   4   5   1        114.26         96.12        43.24 o                         
   5   5   1         33.82         35.99        30.54 o                         
   6   5   1         58.84         56.95        40.89 o                         
   7   5   1        234.16        289.10        85.79 o                         
   8   5   1        195.84        284.96        66.27 o                         
  -9   6   1         42.98        110.43        78.24 o                         
  -8   6   1         69.87         28.32        54.51 o                         
  -7   6   1        114.92        120.37        40.91 o                         
  -6   6   1        203.93        116.28        45.26 o                         
  -5   6   1        145.66        120.35        25.00 o                         
  -4   6   1        650.77        689.59        31.91 o                         
  -3   6   1       3823.75       4113.42        65.77 o                         
  -2   6   1        340.32        354.87        14.20 o                         
  -1   6   1        885.37        978.30        28.69 o                         
   0   6   1        126.61        109.94         9.82 o                         
   1   6   1        565.66        586.02        26.95 o                         
   2   6   1         34.30         35.97        13.98 o                         
   3   6   1         72.58         94.17        18.64 o                         
   4   6   1          2.73         24.98        24.62 o                         
   5   6   1        587.30        638.86        61.87 o                         
   6   6   1        239.90        232.98        44.00 o                         
   7   6   1        202.95        206.51        56.39 o                         
   8   6   1         84.15         96.17        66.29 o                         
  -8   7   1        235.67        260.89        57.67 o                         
  -7   7   1        106.33        166.84        40.97 o                         
  -6   7   1         45.02         98.50        51.91 o                         
  -5   7   1        146.60        106.24        29.17 o                         
  -4   7   1        242.19        256.08        45.03 o                         
  -3   7   1         37.90         47.67        16.18 o                         
  -2   7   1         90.49         67.55        16.59 o                         
  -1   7   1        155.37        147.66        19.56 o                         
   0   7   1          9.97         28.95        15.96 o                         
   1   7   1         19.04         -2.34        20.10 o                         
   2   7   1        125.26        129.46        23.23 o                         
   3   7   1         66.30        102.58        17.80 o                         
   4   7   1         10.58          2.52        26.99 o                         
   5   7   1         26.42        -24.80        37.20 o                         
   6   7   1        112.07         58.47        40.06 o                         
   7   7   1          6.33         76.36        53.68 o                         
   8   7   1         47.33        -34.46        83.99 o                         
  -8   8   1         26.22         -8.23        64.04 o                         
  -7   8   1         25.38        -27.66        40.43 o                         
  -6   8   1         55.46         60.44        55.47 o                         
  -5   8   1        102.28         82.44        38.27 o                         
  -4   8   1        392.63        350.57        33.99 o                         
  -3   8   1        715.56        678.87        24.65 o                         
  -2   8   1        679.15        711.55        27.69 o                         
  -1   8   1         48.16         43.74        18.41 o                         
   0   8   1        194.35        228.98        20.42 o                         
   1   8   1        323.49        298.55        29.89 o                         
   2   8   1        257.33        303.24        37.73 o                         
   3   8   1         11.93         30.38        16.56 o                         
   4   8   1        317.05        371.10        27.46 o                         
   5   8   1         28.00         31.63        33.29 o                         
   6   8   1        599.81        608.14        75.01 o                         
   7   8   1          7.64        -19.18        53.82 o                         
   8   8   1         81.38        143.43       157.59 o                         
  -8   9   1        106.87         69.95        83.98 o                         
  -7   9   1         37.89          0.15        71.95 o                         
  -6   9   1         12.24         -0.35        49.61 o                         
  -5   9   1        185.33        161.85        40.81 o                         
  -4   9   1        293.29        250.08        34.26 o                         
  -3   9   1         71.45         38.59        25.38 o                         
  -2   9   1        202.12        190.54        26.03 o                         
  -1   9   1        828.76        845.15        34.67 o                         
   0   9   1        143.31        150.71        24.41 o                         
   1   9   1        158.73        136.45        26.57 o                         
   2   9   1         60.40        -14.30        32.38 o                         
   3   9   1        100.80        105.95        36.75 o                         
   4   9   1        291.95        309.81        25.31 o                         
   5   9   1        213.53        257.23        28.66 o                         
   6   9   1         97.08         40.89        42.76 o                         
   7   9   1         50.65         71.91        93.69 o                         
  -7  10   1          1.82         42.57        86.04 o                         
  -6  10   1        201.13        121.38        78.67 o                         
  -5  10   1         14.01         -8.36        59.23 o                         
  -4  10   1        191.17         98.26        53.84 o                         
  -3  10   1        161.86        172.82        33.51 o                         
  -2  10   1        230.82        247.19        37.72 o                         
  -1  10   1        103.18        110.80        41.56 o                         
   0  10   1        139.64        189.14        44.91 o                         
   1  10   1         82.50         62.51        33.91 o                         
   2  10   1        104.86        112.56        36.14 o                         
   3  10   1         82.62         89.79        53.47 o                         
   4  10   1          1.90         21.75        42.41 o                         
   5  10   1         40.78         51.39        39.60 o                         
   6  10   1         45.53        -87.20        88.34 o                         
   7  10   1         24.27        -21.94       192.74 o                         
  -7  11   1         63.08         31.54       112.18 o                         
  -6  11   1        104.24        -23.62       124.34 o                         
  -5  11   1        251.42        143.07        70.36 o                         
  -4  11   1        198.50        181.11        58.34 o                         
  -3  11   1          3.90         18.02        40.41 o                         
  -2  11   1        157.55        106.71        65.03 o                         
  -1  11   1        103.13        185.13        43.91 o                         
   0  11   1         46.44        112.67        54.49 o                         
   1  11   1         53.61         33.40        49.08 o                         
   2  11   1        266.84        240.97        42.65 o                         
   3  11   1         22.22        -46.29        49.70 o                         
   4  11   1        247.63        196.11        49.43 o                         
   5  11   1         63.31         -1.14        86.18 o                         
   6  11   1         15.59        -27.84       166.55 o                         
  -6  12   1         61.55         40.49       113.78 o                         
  -5  12   1          4.33          6.24       112.18 o                         
  -4  12   1         45.50         60.01        78.90 o                         
  -3  12   1         73.51         88.16        46.36 o                         
  -2  12   1        168.89        211.32        43.98 o                         
  -1  12   1        220.10        224.97        72.45 o                         
   0  12   1          8.78        -21.14        59.88 o                         
   1  12   1        106.26        110.43        45.32 o                         
   2  12   1          7.65          6.77        55.73 o                         
   3  12   1         19.74        135.19        69.51 o                         
   4  12   1          3.43        -44.14        46.50 o                         
   5  12   1          7.77         37.37       114.83 o                         
  -5  13   1         66.91        -62.75       208.31 o                         
  -4  13   1         26.73        129.07       103.94 o                         
  -3  13   1        149.91        117.95        56.64 o                         
  -2  13   1         47.39         23.15        68.74 o                         
  -1  13   1        347.37        359.26        59.51 o                         
   0  13   1         18.37        -29.50        62.87 o                         
   1  13   1        148.57        125.17        63.57 o                         
   2  13   1         41.32         47.32        61.82 o                         
   3  13   1         48.92         34.97        45.34 o                         
   4  13   1         63.39       -116.63       116.63 o                         
  -4  14   1         81.97        -73.84       140.60 o                         
  -3  14   1         12.18        -11.96        80.24 o                         
  -2  14   1         10.40        -40.48        63.83 o                         
  -1  14   1         22.60        -27.02        62.67 o                         
   0  14   1        186.46        108.57        70.68 o                         
   1  14   1         18.62        -20.19        67.65 o                         
   2  14   1        339.82        380.72        75.56 o                         
   3  14   1         12.80         12.27       150.51 o                         
  -2  15   1         21.11         85.66       103.63 o                         
  -1  15   1         30.93         53.71        99.78 o                         
   0  15   1          9.99        -26.21        99.95 o                         
   1  15   1         36.92        137.53       101.61 o                         
  -1 -15   2         25.90         54.02       129.99 o                         
   0 -15   2         60.64        163.01       140.13 o                         
  -4 -14   2          0.80        -16.22       101.30 o                         
  -3 -14   2         12.28        -17.78        96.32 o                         
  -2 -14   2         75.27         80.85       167.61 o                         
  -1 -14   2        118.97       -117.25       117.25 o                         
   0 -14   2         89.52        135.41       124.56 o                         
   1 -14   2         10.40          9.91       123.38 o                         
   2 -14   2         41.62         81.39       126.92 o                         
   3 -14   2         81.74       -132.58       132.58 o                         
  -5 -13   2          8.13        -42.02        80.45 o                         
  -4 -13   2         63.57        259.09        93.39 o                         
  -3 -13   2         13.01        220.81       159.95 o                         
  -2 -13   2         47.17        133.75        88.82 o                         
  -1 -13   2          8.89        -84.17        84.17 o                         
   0 -13   2        119.45         69.12       111.11 o                         
   1 -13   2          8.01         45.31       134.94 o                         
   2 -13   2         23.92         31.81        86.56 o                         
   3 -13   2         58.12         44.61        90.41 o                         
   4 -13   2         16.81          5.81        96.63 o                         
  -6 -12   2          2.78          2.58        72.16 o                         
  -5 -12   2         12.81         15.37        59.47 o                         
  -4 -12   2         37.65         64.90        89.84 o                         
  -3 -12   2        504.59        553.12        71.15 o                         
  -2 -12   2        208.30        211.40        80.34 o                         
  -1 -12   2        720.17        788.50        88.26 o                         
   0 -12   2        231.68        172.45        76.23 o                         
   1 -12   2          3.16        -41.49        76.49 o                         
   2 -12   2         47.42         51.56        79.96 o                         
   3 -12   2        172.81        199.98        86.07 o                         
   4 -12   2         41.43         86.38        88.96 o                         
   5 -12   2         77.23         97.83        92.99 o                         
  -7 -11   2          7.27         -8.49        81.52 o                         
  -6 -11   2          3.65         -8.16        69.09 o                         
  -5 -11   2         60.21        -29.41        57.65 o                         
  -4 -11   2         69.26         25.86        45.21 o                         
  -3 -11   2        171.21        126.92        55.94 o                         
  -2 -11   2         68.53         48.06        55.32 o                         
  -1 -11   2        163.03        197.99        56.83 o                         
   0 -11   2        189.10        189.64        58.56 o                         
   1 -11   2         93.22         41.28        94.13 o                         
   2 -11   2        678.29        674.70       116.07 o                         
   3 -11   2         35.97         30.90       108.05 o                         
   4 -11   2        142.95        -68.41       110.88 o                         
   5 -11   2          5.31         55.31        90.52 o                         
   6 -11   2          7.08        -23.97        94.95 o                         
  -7 -10   2          1.46        -34.28        74.54 o                         
  -6 -10   2          0.31          8.06        63.13 o                         
  -5 -10   2         63.34         66.61        47.13 o                         
  -4 -10   2         52.71         88.03        50.70 o                         
  -3 -10   2        188.33        177.50        69.47 o                         
  -2 -10   2         96.03        224.96        39.83 o                         
  -1 -10   2         47.34         24.30        46.21 o                         
   0 -10   2        149.40         95.65        65.02 o                         
   1 -10   2        497.87        302.20        94.60 o                         
   2 -10   2        366.37        268.94       103.09 o                         
   3 -10   2       1025.87       1150.30       123.15 o                         
   5 -10   2        118.01         52.61       119.37 o                         
   6 -10   2          3.65        -40.58       119.84 o                         
  -8  -9   2        106.10        119.11        65.96 o                         
  -7  -9   2         42.83         40.67        52.70 o                         
  -6  -9   2         20.91        -50.45        50.45 o                         
  -5  -9   2        159.41        168.19        44.74 o                         
  -4  -9   2        123.20        151.82        31.33 o                         
  -3  -9   2        373.96        413.56        24.83 o                         
  -2  -9   2         11.42         -1.54        42.63 o                         
  -1  -9   2        120.20        100.83        30.39 o                         
   0  -9   2         47.28        -22.47        61.49 o                         
   1  -9   2         42.48        168.91        84.93 o                         
   2  -9   2         73.74         73.13        92.24 o                         
   3  -9   2        438.08        416.71        53.75 o                         
   4  -9   2        150.37         54.97       111.35 o                         
   5  -9   2         60.12         92.95       118.66 o                         
   6  -9   2        160.56         44.82       132.58 o                         
  -8  -8   2         71.02         64.43        78.08 o                         
  -7  -8   2         50.47         98.43        52.97 o                         
  -6  -8   2         13.67        -44.21        44.21 o                         
  -5  -8   2         93.65         78.77        40.30 o                         
  -4  -8   2        169.26        184.50        22.96 o                         
  -3  -8   2          7.59          1.85        18.03 o                         
  -2  -8   2        113.39        134.43        27.97 o                         
  -1  -8   2         32.89         27.23        26.85 o                         
   0  -8   2        273.82        257.34        38.36 o                         
   1  -8   2        537.17        656.84        61.40 o                         
   2  -8   2        827.37        859.27        55.73 o                         
   3  -8   2        248.19        241.64        51.37 o                         
   4  -8   2        264.01        244.64        77.14 o                         
   5  -8   2         68.62        -10.24       108.75 o                         
   6  -8   2         72.90        222.46       128.34 o                         
  -9  -7   2         18.92         27.66        78.56 o                         
  -8  -7   2         59.48        -15.28        61.29 o                         
  -7  -7   2         28.89         58.14        51.20 o                         
  -6  -7   2         37.19        -11.88        46.91 o                         
  -5  -7   2        135.63        174.27        29.76 o                         
  -4  -7   2        222.04        244.69        20.67 o                         
  -3  -7   2         47.68         42.37        19.09 o                         
  -2  -7   2        157.89        158.00        29.71 o                         
  -1  -7   2          9.87         34.71        27.07 o                         
   1  -7   2         21.99         46.89        44.84 o                         
   2  -7   2         57.89        -38.77        48.12 o                         
   3  -7   2        284.40        337.46        63.22 o                         
   4  -7   2         96.77         58.87        81.27 o                         
   5  -7   2        232.50        232.98        73.49 o                         
  -9  -6   2         53.76        -57.48        68.72 o                         
  -8  -6   2         88.15        121.97        61.75 o                         
  -7  -6   2         13.44         17.75        49.33 o                         
  -6  -6   2         28.46          8.29        36.64 o                         
  -5  -6   2        152.09        204.06        27.08 o                         
  -4  -6   2          8.62         11.03        21.83 o                         
  -3  -6   2        529.26        589.71        24.74 o                         
  -2  -6   2        135.86        141.38        29.78 o                         
  -1  -6   2         50.84         42.07        20.48 o                         
   0  -6   2        148.60        164.98        30.44 o                         
   1  -6   2       1685.80       1746.86        71.95 o                         
   2  -6   2        618.16        560.05        72.66 o                         
   3  -6   2        399.84        414.00        46.21 o                         
   4  -6   2         64.19         52.97        55.03 o                         
   5  -6   2         43.33        153.45        68.82 o                         
  -9  -5   2         63.05         63.35        68.07 o                         
  -8  -5   2         91.91        -15.24       113.73 o                         
  -7  -5   2        130.83         99.22        41.55 o                         
  -6  -5   2        135.59        141.60        41.87 o                         
  -5  -5   2        413.44        383.60        28.27 o                         
  -4  -5   2        296.73        318.50        20.72 o                         
  -3  -5   2        608.72        628.63        22.76 o                         
  -2  -5   2        193.57        230.12        38.23 o                         
  -1  -5   2        269.88        282.43        30.64 o                         
   0  -5   2         36.14         58.25        38.22 o                         
   1  -5   2       1909.75       2049.46        86.34 o                         
   2  -5   2        320.77        253.15        42.27 o                         
   3  -5   2        293.61        184.43        46.87 o                         
  -9  -4   2        109.29         62.52        69.21 o                         
  -8  -4   2        270.49        186.88        59.61 o                         
  -7  -4   2        185.85        193.29        38.59 o                         
  -6  -4   2        736.44        586.10        39.55 o                         
  -5  -4   2         76.57        111.34        24.40 o                         
  -4  -4   2        903.30        991.24        31.20 o                         
  -3  -4   2        199.97        135.43        35.29 o                         
  -2  -4   2        751.08        817.19        69.59 o                         
  -9  -3   2        174.01        156.35        60.49 o                         
  -8  -3   2        100.06        151.62        52.76 o                         
  -7  -3   2        735.52        736.05        43.90 o                         
  -6  -3   2        180.08        133.69        32.63 o                         
  -5  -3   2        422.40        451.92        33.95 o                         
  -4  -3   2       1345.85       1261.73        34.77 o                         
  -3  -3   2        247.06        233.84        29.45 o                         
 -10  -2   2         80.16        294.37        92.45 o                         
  -9  -2   2        199.77        109.07        58.55 o                         
  -8  -2   2        201.26        172.50        50.76 o                         
  -7  -2   2        340.91        276.24        37.50 o                         
  -6  -2   2        105.45        127.36        24.02 o                         
  -5  -2   2        308.03        333.62        27.26 o                         
  -4  -2   2         41.04         23.99        12.12 o                         
  -3  -2   2       1083.87       1017.32        33.91 o                         
 -10  -1   2          9.68         80.67        84.27 o                         
  -9  -1   2         26.64         13.01        67.34 o                         
  -8  -1   2          8.79         62.84        48.79 o                         
  -7  -1   2        728.30        776.20        36.62 o                         
  -6  -1   2         61.08         73.84        22.38 o                         
  -5  -1   2        222.66        220.01        19.14 o                         
  -4  -1   2        247.01        228.83        14.83 o                         
  -3  -1   2       1952.18       1798.98        49.37 o                         
 -10   0   2        289.94        485.77       126.21 o                         
  -9   0   2         29.94        -30.30        68.10 o                         
  -8   0   2         51.44         43.05        47.97 o                         
  -7   0   2          0.35        -29.39        29.39 o                         
  -6   0   2         10.86         12.10        21.56 o                         
  -5   0   2         15.16          8.60        15.71 o                         
  -4   0   2        401.54        397.48        22.89 o                         
  -3   0   2          1.70         13.41        11.66 o                         
 -10   1   2          9.77         11.77       105.01 o                         
  -9   1   2         26.52        -49.89        49.89 o                         
  -8   1   2          8.77         55.75        43.58 o                         
  -7   1   2        728.02        743.31        33.96 o                         
  -6   1   2         61.08         36.14        21.33 o                         
  -5   1   2        222.07        211.45        17.78 o                         
  -4   1   2        247.13        231.65        17.81 o                         
  -3   1   2       1952.39       1695.48        56.54 o                         
 -10   2   2         80.18         27.47       114.81 o                         
  -9   2   2        200.35        181.46        60.58 o                         
  -8   2   2        201.20        166.76        44.31 o                         
  -7   2   2        339.96        355.78        30.03 o                         
  -6   2   2        105.14        101.63        21.59 o                         
  -5   2   2        308.45        311.91        19.33 o                         
  -4   2   2         41.14         39.32        10.97 o                         
  -3   2   2       1083.15        994.03        38.89 o                         
  -9   3   2        173.90        161.99        58.01 o                         
  -8   3   2        100.05         84.44        49.88 o                         
  -7   3   2        735.79        635.98        37.59 o                         
  -6   3   2        180.19        139.25        26.54 o                         
  -5   3   2        422.55        434.70        33.26 o                         
  -4   3   2       1346.56       1320.68        31.97 o                         
  -3   3   2        247.23        226.65        22.71 o                         
  -9   4   2        109.15        101.01        62.47 o                         
  -8   4   2        270.63        177.83        57.27 o                         
  -7   4   2        185.39        215.89        36.45 o                         
  -6   4   2        736.16        722.23        38.83 o                         
  -5   4   2         76.71         88.95        21.61 o                         
  -4   4   2        902.87        876.66        31.32 o                         
  -3   4   2        200.07        205.73        17.72 o                         
  -2   4   2        749.71        828.44        50.37 o                         
  -9   5   2         63.06         81.99        59.96 o                         
  -8   5   2         92.14         22.25        58.39 o                         
  -7   5   2        131.11        125.25        53.40 o                         
  -6   5   2        135.28        130.21        29.27 o                         
  -5   5   2        413.70        370.26        31.44 o                         
  -4   5   2        296.12        282.92        24.55 o                         
  -3   5   2        608.73        673.30        22.20 o                         
  -1   5   2        269.80        198.87        45.29 o                         
   0   5   2         36.21        117.01        45.77 o                         
   1   5   2       1910.50       1791.98       124.80 o                         
   2   5   2        320.69        365.54        49.29 o                         
  -9   6   2         53.60         35.76        67.29 o                         
  -8   6   2         88.57        101.90        59.29 o                         
  -7   6   2         13.47        -24.01        38.04 o                         
  -6   6   2         28.56         53.78        35.50 o                         
  -5   6   2        152.80        137.34        32.76 o                         
  -4   6   2          8.62         18.26        24.80 o                         
  -3   6   2        529.51        556.59        23.14 o                         
  -2   6   2        135.91        142.31        17.42 o                         
  -1   6   2         50.66         37.15        17.13 o                         
   0   6   2        148.33        227.27        29.09 o                         
   1   6   2       1684.76       1638.70        64.56 o                         
   2   6   2        618.09        573.11        48.62 o                         
   3   6   2        399.25        484.08        60.24 o                         
   4   6   2         64.17        140.60        95.54 o                         
   5   6   2         43.34        121.97       101.44 o                         
  -9   7   2         19.04        -52.16        82.62 o                         
  -8   7   2         59.65          3.92        60.33 o                         
  -7   7   2         28.83         58.04        49.11 o                         
  -6   7   2         37.03         29.97        42.09 o                         
  -5   7   2        135.61         91.26        36.26 o                         
  -4   7   2        222.38        212.55        23.34 o                         
  -3   7   2         47.82         78.21        20.43 o                         
  -2   7   2        157.82        128.30        20.44 o                         
  -1   7   2          9.82         -1.31        16.20 o                         
   0   7   2        445.05        496.75        54.08 o                         
   1   7   2         21.98         31.03        43.22 o                         
   2   7   2         57.96         91.53        47.31 o                         
   3   7   2        284.28        318.66        35.65 o                         
   4   7   2         96.85         17.06        44.69 o                         
   5   7   2        232.25        168.11        43.49 o                         
  -8   8   2         70.96         19.18       102.86 o                         
  -7   8   2         50.33         80.76        51.43 o                         
  -6   8   2         13.69        -43.97        43.97 o                         
  -5   8   2         93.72         88.34        57.17 o                         
  -4   8   2        169.23        132.07        26.99 o                         
  -3   8   2          7.53         33.39        23.20 o                         
  -2   8   2        113.75         97.42        20.97 o                         
  -1   8   2         32.80         40.50        17.90 o                         
   0   8   2        274.17        286.86        22.18 o                         
   1   8   2        537.26        552.77        70.76 o                         
   2   8   2        826.16        906.98        75.87 o                         
   3   8   2        248.33        318.20        68.05 o                         
   4   8   2        263.64        174.83        59.93 o                         
   5   8   2         68.50        139.30        62.89 o                         
  -8   9   2        106.04        109.06        67.84 o                         
  -7   9   2         42.78        181.86        53.22 o                         
  -6   9   2         20.89         77.62        53.17 o                         
  -5   9   2        159.20        244.24        38.71 o                         
  -4   9   2        123.02        148.53        35.29 o                         
  -3   9   2        373.56        316.06        39.90 o                         
  -2   9   2         11.36        -14.26        24.62 o                         
  -1   9   2        120.41        135.31        23.30 o                         
   0   9   2         47.17        -11.89        40.57 o                         
   1   9   2         42.64         81.28        86.32 o                         
   2   9   2         73.63         33.69        70.67 o                         
   3   9   2        438.19        412.37        51.45 o                         
   4   9   2        150.57        132.33        32.87 o                         
   5   9   2         60.27         92.50        44.29 o                         
   6   9   2        160.75        217.51       138.95 o                         
  -7  10   2          1.44        -65.86        65.86 o                         
  -6  10   2          0.31        -16.81        56.16 o                         
  -5  10   2         63.11         88.18        49.03 o                         
  -4  10   2         52.78         21.50        32.07 o                         
  -3  10   2        188.39        307.08        50.16 o                         
  -2  10   2         96.17        148.01        33.82 o                         
  -1  10   2         47.46         -1.26        48.54 o                         
   0  10   2        149.19        163.41        42.42 o                         
   1  10   2        498.09        628.36        80.55 o                         
   2  10   2        366.92        509.50       117.72 o                         
   3  10   2       1026.23        905.36        95.64 o                         
   4  10   2        115.60        151.04        95.72 o                         
   5  10   2        118.13        101.35        96.07 o                         
   6  10   2          3.65         18.64       146.26 o                         
  -7  11   2          7.23         75.71       107.34 o                         
  -6  11   2          3.63        -11.55        64.44 o                         
  -5  11   2         60.18         19.50        60.13 o                         
  -4  11   2         69.09        208.24        63.64 o                         
  -3  11   2        171.12        120.26        43.49 o                         
  -2  11   2         68.40         98.13        57.82 o                         
  -1  11   2        162.98        149.93        44.89 o                         
   0  11   2        188.73         93.61        53.84 o                         
   1  11   2         93.37        139.62        82.58 o                         
   2  11   2        677.87        755.43       223.17 o                         
   3  11   2         35.98        106.51        95.19 o                         
   4  11   2        142.97        166.82        98.76 o                         
   5  11   2          5.33        113.08        85.16 o                         
  -5  12   2         12.76         26.21        82.74 o                         
  -4  12   2         37.61        216.80       106.17 o                         
  -3  12   2        504.68        591.51        66.45 o                         
  -2  12   2        208.32        204.53        98.98 o                         
  -1  12   2        720.56        706.90       103.12 o                         
   0  12   2        231.55        305.39        80.99 o                         
   1  12   2          3.16        -66.62        77.85 o                         
   2  12   2         47.64         87.03        78.70 o                         
   3  12   2        172.85        304.03        95.15 o                         
   4  12   2         41.45        -27.31        89.81 o                         
   5  12   2         77.23         64.10       130.37 o                         
  -5  13   2          8.11        356.19       129.22 o                         
  -4  13   2         63.52         15.52        82.86 o                         
  -3  13   2         13.07         58.55        65.22 o                         
  -2  13   2         47.10       -120.52       130.10 o                         
  -1  13   2          8.83         48.91        76.69 o                         
   0  13   2        119.47         55.23       100.02 o                         
   1  13   2          8.04         18.47        85.39 o                         
   2  13   2         23.97        -88.00        88.00 o                         
   3  13   2         58.20         47.24        90.47 o                         
   4  13   2         16.82        141.55       169.62 o                         
  -4  14   2          0.82        -58.71       101.87 o                         
  -3  14   2         12.28         93.35        72.83 o                         
  -2  14   2         75.47        112.25       108.76 o                         
  -1  14   2        119.30         17.02       104.01 o                         
   0  14   2         89.40         87.35       107.22 o                         
   1  14   2         10.45        -56.30       115.33 o                         
   2  14   2         41.63         14.04       122.23 o                         
  -1  15   2         25.82        -12.98       147.68 o                         
   0  15   2         60.78        133.76       148.15 o                         
  -2 -14   3         48.97       -107.34       107.34 o                         
  -1 -14   3         50.46        -29.46        81.47 o                         
   0 -14   3          0.62        110.32        90.00 o                         
  -5 -13   3          2.98       -127.39       127.39 o                         
  -3 -13   3        193.55        114.18       101.91 o                         
  -2 -13   3         30.73         54.49       233.91 o                         
  -1 -13   3         91.68        123.92        81.18 o                         
   0 -13   3         16.31          0.71       114.18 o                         
   1 -13   3         18.45        224.82       124.80 o                         
  -6 -12   3         24.43       -142.49       142.49 o                         
  -5 -12   3         60.77        -87.52       125.98 o                         
  -4 -12   3         19.30        -48.13       109.23 o                         
  -3 -12   3        393.80        303.46       175.05 o                         
  -2 -12   3        131.43         79.67        69.58 o                         
  -1 -12   3         63.63         27.37       102.86 o                         
   0 -12   3        281.06        209.02       110.17 o                         
   1 -12   3          3.65        119.84       111.11 o                         
  -7 -11   3          1.97        108.75       137.06 o                         
  -6 -11   3         17.82        -28.07       136.59 o                         
  -5 -11   3        118.09         86.82       122.67 o                         
  -4 -11   3          0.54         40.38       100.26 o                         
  -3 -11   3         86.86        115.46        45.99 o                         
  -2 -11   3         44.32         30.87        51.28 o                         
  -1 -11   3         27.66         89.77        95.54 o                         
   0 -11   3        404.18        432.42       115.12 o                         
   1 -11   3         52.94         37.51       107.10 o                         
  -7 -10   3          9.13        -56.65        66.08 o                         
  -6 -10   3        126.20        -20.02        82.62 o                         
  -5 -10   3          6.78         54.82        86.72 o                         
  -4 -10   3          4.48        -33.95        49.27 o                         
  -3 -10   3         57.09         55.51        58.73 o                         
  -2 -10   3        422.00        468.79        56.21 o                         
  -1 -10   3        163.86        137.62        49.12 o                         
   0 -10   3         21.53        -68.41        95.54 o                         
  -8  -9   3         18.53        -63.20        77.93 o                         
  -7  -9   3          4.58        -35.71        47.61 o                         
  -6  -9   3         60.00         42.15        47.08 o                         
  -5  -9   3         84.16         29.17        66.95 o                         
  -4  -9   3         11.23        -26.61        49.52 o                         
  -3  -9   3        262.90        210.55        54.56 o                         
  -2  -9   3          3.41        -10.65        43.32 o                         
  -1  -9   3        779.21        829.87        69.02 o                         
  -8  -8   3         33.75         79.29        60.14 o                         
  -7  -8   3          0.69         -6.10        48.11 o                         
  -6  -8   3        126.24         17.63        57.97 o                         
  -5  -8   3          4.44         -4.62        33.79 o                         
  -4  -8   3        205.16        189.87        38.54 o                         
  -3  -8   3        188.50        194.74        44.23 o                         
  -2  -8   3         18.50         30.52        31.84 o                         
  -9  -7   3          6.49        -76.62        80.76 o                         
  -8  -7   3          2.40         -7.38        50.55 o                         
  -7  -7   3        138.21        204.22        53.14 o                         
  -6  -7   3        299.58        330.29        46.72 o                         
  -5  -7   3        147.01        185.77        60.77 o                         
  -4  -7   3        970.45        996.99        68.10 o                         
  -3  -7   3         73.55         41.39        33.89 o                         
  -9  -6   3         13.39         24.20        71.76 o                         
  -8  -6   3         32.63          5.63        58.80 o                         
  -7  -6   3        114.54         73.17        56.56 o                         
  -6  -6   3        298.89        312.51        54.04 o                         
  -5  -6   3        227.84        161.56        67.73 o                         
  -3  -6   3        400.10        296.78        68.41 o                         
  -9  -5   3         36.39        -22.60        67.54 o                         
  -8  -5   3         55.69         20.61        48.45 o                         
  -7  -5   3        193.31        113.65        57.45 o                         
  -6  -5   3        158.13        135.49        40.43 o                         
  -5  -5   3        137.01        121.78        33.48 o                         
  -4  -5   3         21.35        -63.70        63.70 o                         
  -9  -4   3          1.96        -57.83        57.83 o                         
  -8  -4   3         74.55         50.74        49.39 o                         
  -7  -4   3          2.50        -54.68        54.68 o                         
  -6  -4   3         26.48         36.58        34.61 o                         
  -5  -4   3         91.84         83.00        31.31 o                         
  -4  -4   3        340.76        305.74        65.82 o                         
  -9  -3   3         54.38         -7.89        54.63 o                         
  -8  -3   3        200.01        173.00        53.19 o                         
  -7  -3   3        355.39        340.54        40.53 o                         
  -6  -3   3        131.96        114.83        25.16 o                         
  -5  -3   3         87.14         61.00        37.84 o                         
 -10  -2   3        151.47         72.04       133.64 o                         
  -9  -2   3         46.17         46.25        52.40 o                         
  -8  -2   3        160.98        177.93        47.76 o                         
  -7  -2   3         11.34         25.14        38.18 o                         
  -6  -2   3         19.26         -5.16        27.48 o                         
  -5  -2   3        256.88        249.38        34.49 o                         
 -10  -1   3        171.51         76.29       108.67 o                         
  -9  -1   3        119.86        143.95        53.79 o                         
  -8  -1   3         45.76         48.91        41.90 o                         
  -7  -1   3        248.03        208.61        33.95 o                         
  -6  -1   3         41.64         21.98        25.12 o                         
  -5  -1   3        205.00        236.59        42.90 o                         
 -10   0   3          8.28        234.26       165.85 o                         
  -9   0   3        169.40        109.25        41.69 o                         
  -8   0   3          0.13        -18.44        37.68 o                         
  -7   0   3        115.83        108.94        31.64 o                         
  -6   0   3         11.35          8.00        25.10 o                         
  -5   0   3         84.64         81.67        26.68 o                         
 -10   1   3        171.65        268.72        94.84 o                         
  -9   1   3        119.75        155.16        47.16 o                         
  -8   1   3         45.68         62.06        36.22 o                         
  -7   1   3        248.05        270.52        37.20 o                         
  -6   1   3         41.59         30.46        24.72 o                         
  -5   1   3        205.29        171.57        32.90 o                         
 -10   2   3        151.37        150.37       100.83 o                         
  -9   2   3         46.26         92.42        95.09 o                         
  -8   2   3        161.13        206.02        41.71 o                         
  -7   2   3         11.32        -26.27        32.70 o                         
  -6   2   3         19.34         -6.86        23.83 o                         
  -5   2   3        257.24        260.73        36.20 o                         
  -9   3   3         54.27         -2.20        54.22 o                         
  -8   3   3        200.23        239.00        48.40 o                         
  -7   3   3        354.88        394.62        47.45 o                         
  -6   3   3        131.89        143.66        26.57 o                         
  -5   3   3         87.13         56.50        44.20 o                         
  -9   4   3          1.96        -18.14        62.98 o                         
  -8   4   3         74.68         83.08        53.26 o                         
  -7   4   3          2.53         29.94       124.34 o                         
  -6   4   3         26.49         28.86        40.96 o                         
  -5   4   3         91.84         66.21        34.28 o                         
  -4   4   3        341.07        339.11        33.26 o                         
  -9   5   3         36.50         51.52        77.24 o                         
  -8   5   3         55.69         93.80        57.61 o                         
  -7   5   3        193.69        202.90        67.79 o                         
  -6   5   3        158.20        182.05        56.28 o                         
  -5   5   3        136.73        148.63        33.00 o                         
  -4   5   3         21.36        -23.89        31.21 o                         
  -9   6   3         13.41         -3.73        78.74 o                         
  -8   6   3         32.80         46.03        54.40 o                         
  -7   6   3        114.35        164.09        63.71 o                         
  -6   6   3        299.02        223.85        86.31 o                         
  -5   6   3        228.07        124.66        52.38 o                         
  -4   6   3        255.96        323.20        63.46 o                         
  -3   6   3        399.99        370.71        33.02 o                         
  -9   7   3          6.51         50.73        87.80 o                         
  -8   7   3          2.36        -42.05        59.50 o                         
  -7   7   3        138.07        216.31        59.06 o                         
  -6   7   3        299.26        207.03        72.61 o                         
  -5   7   3        147.20        155.29        68.77 o                         
  -4   7   3        970.98       1052.18        99.79 o                         
  -3   7   3         73.67        100.01        26.03 o                         
  -8   8   3         33.66         37.68        72.70 o                         
  -7   8   3          0.71         12.71        47.86 o                         
  -6   8   3        126.07         65.49        71.12 o                         
  -5   8   3          4.44         -2.12        45.76 o                         
  -4   8   3        205.57        207.99        49.59 o                         
  -3   8   3        188.49        165.67        35.83 o                         
  -2   8   3         18.47          8.89        24.35 o                         
  -8   9   3         18.44         15.42        80.35 o                         
  -7   9   3          4.61         -6.97        56.42 o                         
  -6   9   3         59.77         55.63        50.24 o                         
  -5   9   3         84.17         58.71        61.68 o                         
  -4   9   3         11.29         15.59        32.58 o                         
  -3   9   3        263.85        270.32        39.05 o                         
  -2   9   3          3.45         -0.98        30.60 o                         
  -1   9   3        779.72        647.10       105.22 o                         
  -7  10   3          9.11         21.67       104.69 o                         
  -6  10   3        126.05        131.24        88.65 o                         
  -5  10   3          6.85          6.31        67.47 o                         
  -4  10   3          4.47         -6.38        41.38 o                         
  -3  10   3         57.22         42.66        45.23 o                         
  -2  10   3        421.89        371.61        37.41 o                         
  -1  10   3        163.24        161.52        45.49 o                         
   0  10   3         21.34         21.47       100.03 o                         
  -6  11   3         17.81        -13.92       112.77 o                         
  -5  11   3        117.83        322.02       100.50 o                         
  -4  11   3          0.52         42.73        43.76 o                         
  -3  11   3         86.73        102.33        37.94 o                         
  -2  11   3         44.25         52.30        44.73 o                         
  -1  11   3         27.74         56.53        65.47 o                         
   0  11   3        404.63        336.34        76.20 o                         
   1  11   3         52.92        -37.75       118.90 o                         
  -6  12   3         24.46       -111.11       111.11 o                         
  -5  12   3         60.83          4.95        97.20 o                         
  -4  12   3         19.27        -67.47        67.47 o                         
  -3  12   3        394.12        434.75        97.36 o                         
  -2  12   3        131.27         75.61        50.24 o                         
  -1  12   3         63.60         81.63       122.20 o                         
   0  12   3        281.04        158.77       120.31 o                         
   1  12   3          3.64        129.75       122.67 o                         
  -5  13   3          2.99        125.74       102.86 o                         
  -3  13   3        193.67        149.57       130.69 o                         
  -2  13   3         30.80        135.65       153.11 o                         
  -1  13   3         91.68        119.49       104.12 o                         
   0  13   3         16.26          2.82       101.12 o                         
   1  13   3         18.45        -62.75       139.66 o                         
  -2  14   3         48.97          0.47       151.93 o                         
  -1  14   3         50.52        125.74       166.79 o                         
   0  14   3          0.61        -33.38       114.66 o                         
  -7 -10   4         70.54         38.59       112.55 o                         
  -6 -10   4         14.31        -98.00        98.00 o                         
  -8  -9   4         82.50       -114.11       114.11 o                         
  -7  -9   4         28.69         23.30       104.01 o                         
  -6  -9   4        154.16        107.10       153.34 o                         
  -8  -8   4         29.79         89.18       116.69 o                         
  -7  -8   4         13.66         36.09       158.30 o                         
  -6  -8   4        399.09        287.81       159.24 o                         
  -8  -7   4         13.01        -47.09        82.94 o                         
  -7  -7   4         78.65         85.16       157.59 o                         
  -6  -7   4        846.39       1488.83       293.47 o                         
  -9  -6   4         98.80        211.85       157.82 o                         
  -8  -6   4         44.14        111.66       118.66 o                         
  -9  -5   4         18.80         60.57        91.97 o                         
  -8  -5   4          1.24       -102.75       102.75 o                         
  -7  -5   4         51.05       -103.80       154.76 o                         
  -9  -4   4         78.21        -24.46        86.40 o                         
  -8  -4   4         53.59         92.84        98.19 o                         
  -7  -4   4        142.37        208.07       145.32 o                         
  -9  -3   4          5.90        -53.13       109.46 o                         
  -8  -3   4         31.51        163.26       102.69 o                         
 -10  -2   4         12.64         24.53       197.46 o                         
  -9  -2   4         44.45          3.34       107.89 o                         
  -8  -2   4         64.11         16.00        44.05 o                         
 -10  -1   4          3.23        -54.30        83.12 o                         
  -9  -1   4         28.83         21.55       149.17 o                         
  -8  -1   4         18.67        163.72       156.88 o                         
 -10   0   4          5.07         70.88        76.95 o                         
  -9   0   4          8.39        -21.53       211.73 o                         
 -10   1   4          3.22        -91.21        91.21 o                         
  -9   1   4         28.80         59.88       184.36 o                         
  -8   1   4         18.69         45.34        89.03 o                         
 -10   2   4         12.62        -99.55       217.75 o                         
  -9   2   4         44.41          3.07       121.02 o                         
  -8   2   4         64.00         97.41        67.75 o                         
  -9   3   4          5.97        -95.54       126.45 o                         
  -8   3   4         31.47        -78.09       113.24 o                         
  -9   4   4         77.99         78.16        90.30 o                         
  -8   4   4         53.55       -114.65       114.65 o                         
  -7   4   4        142.28        102.86        98.61 o                         
  -9   5   4         18.71         35.37        91.40 o                         
  -8   5   4          1.24         -2.83       114.65 o                         
  -7   5   4         50.98         76.91       123.15 o                         
  -9   6   4         98.54         35.39       237.56 o                         
  -8   6   4         44.01        123.85       120.31 o                         
  -8   7   4         12.94        -86.54        86.54 o                         
  -7   7   4         78.75        118.43       111.35 o                         
  -8   8   4         29.82        -19.88        88.16 o                         
  -7   8   4         13.58         64.64       108.75 o                         
  -6   8   4        399.14        373.68       113.24 o                         
  -8   9   4         82.50        108.70       113.59 o                         
  -7   9   4         28.69         40.72        81.15 o                         
  -6   9   4        154.10        310.93       105.45 o                         
  -7  10   4         70.60        114.51        86.74 o                         
  -6  10   4         14.23        -71.48       105.45 o                         
                                                                                
