# Supplementary material for: Form (III) of artemisinin: discovery and crystallographic characterization of a new high-pressure polymorph
Source: Acta Crystallogr B Struct Sci Cryst Eng Mater. 2026 May 11;82(Pt 3):316–29. doi: 10.1107/S205252062600291X (PMC13238485; doi:10.1107/S205252062600291X)
Supplement: Supplementary file 14 [file b-82-00316-FormIII_7sup14.hkl]

data_FormIII_7                                                                  
_shelx_title ' ART_L5_8D_MONO in P2(1)'                                         
_shelx_refln_list_code          4                                               
_shelx_F_calc_maximum      153.70                                               
_exptl_crystal_F_000       608.00                                               
_reflns_d_resolution_high  0.8982                                               
                                                                                
loop_                                                                           
 _space_group_symop_operation_xyz                                               
 'x, y, z'                                                                      
 '-x, y+1/2, -z'                                                                
                                                                                
_cell_length_a     9.1812                                                       
_cell_length_b    13.8652                                                       
_cell_length_c     9.4795                                                       
_cell_angle_alpha  90.000                                                       
_cell_angle_beta  104.886                                                       
_cell_angle_gamma  90.000                                                       
                                                                                
_shelx_F_squared_multiplier     1.000                                           
                                                                                
loop_                                                                           
 _refln_index_h                                                                 
 _refln_index_k                                                                 
 _refln_index_l                                                                 
 _refln_F_squared_calc                                                          
 _refln_F_squared_meas                                                          
 _refln_F_squared_sigma                                                         
 _refln_observed_status                                                         
   3 -14   0        144.33        103.67       245.50 o                         
   4 -14   0        178.14        172.49       256.97 o                         
   2 -13   0        115.86          9.26       216.83 o                         
   3 -13   0         48.29         91.89       108.85 o                         
   4 -13   0        262.91        195.99        89.95 o                         
   5 -13   0        154.16        295.84       103.09 o                         
   0 -12   0        181.07        142.05       153.96 o                         
   1 -12   0        272.18        -63.31       152.86 o                         
   2 -12   0        108.92         67.32        71.91 o                         
   3 -12   0         11.70         73.16        93.77 o                         
   4 -12   0         36.81       -115.95       199.07 o                         
   5 -12   0        112.28        166.98       229.62 o                         
   6 -12   0         26.86         80.40       103.24 o                         
   1 -11   0        115.45        133.50        56.63 o                         
   2 -11   0         14.82         78.36        47.52 o                         
   3 -11   0         63.71         90.76        66.84 o                         
   4 -11   0         64.21          5.45        95.29 o                         
   5 -11   0        108.22         83.30        73.76 o                         
   6 -11   0        137.89        134.17        71.36 o                         
   0 -10   0        475.30        303.18       105.27 o                         
   1 -10   0        456.70        479.13        47.10 o                         
   2 -10   0        241.17        283.58        33.00 o                         
   3 -10   0         13.16         -0.78        57.56 o                         
   4 -10   0         33.79         65.04        38.79 o                         
   5 -10   0         13.49         -2.43        64.94 o                         
   6 -10   0        250.58        201.80        70.21 o                         
   7 -10   0         26.03        -13.62        76.84 o                         
   1  -9   0        391.77        491.36        42.41 o                         
   2  -9   0        218.09        234.31        28.69 o                         
   3  -9   0         55.00         -6.71        37.71 o                         
   4  -9   0         95.87        -40.76        53.30 o                         
   5  -9   0        135.67        139.90        88.23 o                         
   6  -9   0         99.19         52.57        61.10 o                         
   7  -9   0        182.81        213.54        74.59 o                         
   8  -9   0         64.31       -264.25       265.35 o                         
   0  -8   0        443.94        447.96        55.71 o                         
   1  -8   0        360.59        366.87        33.02 o                         
   2  -8   0         80.60         57.60        30.69 o                         
   3  -8   0        647.44        651.27        57.58 o                         
   4  -8   0         69.04        102.60        35.88 o                         
   5  -8   0          1.70         79.41        70.14 o                         
   6  -8   0          8.08         -9.16        72.37 o                         
   7  -8   0         13.36       -117.96       121.98 o                         
   8  -8   0         23.60         26.99        76.60 o                         
   1  -7   0        186.24        212.53        32.89 o                         
   2  -7   0       1588.06       1655.67       103.67 o                         
   3  -7   0        587.47        599.49        48.86 o                         
   4  -7   0         39.65         27.73        27.72 o                         
   5  -7   0         32.90        -33.22        59.19 o                         
   6  -7   0        130.53        221.54        71.00 o                         
   7  -7   0        182.83        306.02       143.87 o                         
   8  -7   0         37.22        -25.56        66.04 o                         
   0  -6   0       2199.37       2231.94       163.88 o                         
   1  -6   0       1386.56       1654.69       113.66 o                         
   2  -6   0        410.46        382.53        29.54 o                         
   3  -6   0       1502.07       1745.44       102.56 o                         
   4  -6   0        279.30        310.82        58.34 o                         
   5  -6   0          0.92         54.34        36.17 o                         
   6  -6   0         45.56          4.93        53.37 o                         
   7  -6   0         52.83        124.97        93.61 o                         
   8  -6   0         70.34        144.29        99.27 o                         
   9  -6   0         13.35         32.10        75.81 o                         
   1  -5   0       3405.82       3567.23       189.10 o                         
   2  -5   0          1.96        -10.84        13.00 o                         
   3  -5   0        227.07        207.15        18.13 o                         
   4  -5   0        166.55        109.86        26.88 o                         
   5  -5   0         98.93         92.71        30.50 o                         
   6  -5   0         69.53        145.42        50.58 o                         
   7  -5   0        200.98        217.40        82.11 o                         
   8  -5   0          1.79         57.94        62.94 o                         
   9  -5   0         26.47         42.91        76.06 o                         
   0  -4   0       5663.84       5734.61       397.14 o                         
   1  -4   0        761.26        732.25        41.18 o                         
   2  -4   0        488.62        517.15        28.60 o                         
   3  -4   0        331.74        370.01        31.91 o                         
   4  -4   0       1507.15       1633.63       107.17 o                         
   5  -4   0        141.97        192.73        27.63 o                         
   6  -4   0         22.52         47.71        36.16 o                         
   7  -4   0         29.22         40.18        46.21 o                         
   8  -4   0         73.81         43.87        80.01 o                         
   9  -4   0         60.34        -29.44        68.62 o                         
   1  -3   0        797.71        834.27        45.33 o                         
   2  -3   0       6705.92       6811.89       300.65 o                         
   3  -3   0        347.49        384.30        24.16 o                         
   4  -3   0        353.15        354.64        30.37 o                         
   5  -3   0         88.24         45.68        21.20 o                         
   6  -3   0         72.02         40.18        29.90 o                         
   7  -3   0        103.52        114.09        39.12 o                         
   8  -3   0        158.73        167.21        52.62 o                         
   9  -3   0         15.71          6.58        70.17 o                         
   0  -2   0        921.41        945.82        58.77 o                         
   1  -2   0       8173.31       8089.84       351.16 o                         
   2  -2   0        573.31        616.94        33.73 o                         
   3  -2   0       4545.99       4677.93       241.76 o                         
   4  -2   0        563.62        558.10        31.91 o                         
   5  -2   0         50.73         85.89        20.74 o                         
   6  -2   0         41.01         54.98        32.33 o                         
   7  -2   0         47.10         45.44        40.86 o                         
   8  -2   0         10.17        -34.33        44.63 o                         
   9  -2   0          9.19         34.56        66.74 o                         
   1  -1   0       1442.23       1300.80        59.42 o                         
   2  -1   0       2317.12       2167.82       113.37 o                         
   3  -1   0        956.96        942.55        48.03 o                         
   4  -1   0        649.86        777.23        58.00 o                         
   5  -1   0        751.50        887.28        47.61 o                         
   6  -1   0         29.48         20.33        30.42 o                         
   7  -1   0        184.68        151.11        39.53 o                         
   8  -1   0         31.71        -46.40        46.40 o                         
   9  -1   0         25.25         34.84        59.29 o                         
   1   0   0          2.77          3.46         1.88 o                         
   2   0   0      23623.17      21375.84      1112.52 o                         
   3   0   0        306.89        335.89        18.66 o                         
   4   0   0       1335.39       1478.17        68.34 o                         
   5   0   0        965.00        910.67        50.91 o                         
   6   0   0         73.92         59.75        24.34 o                         
   7   0   0         93.91         27.82        39.49 o                         
   8   0   0          6.50         39.80        45.94 o                         
   9   0   0         16.48         70.77        54.36 o                         
   1   1   0       1441.71       1276.03        56.39 o                         
   2   1   0       2316.97       2165.66       113.45 o                         
   3   1   0        956.45        906.49        40.90 o                         
   4   1   0        650.57        823.46        45.60 o                         
   5   1   0        750.47        913.18        58.30 o                         
   6   1   0         29.34         18.13        23.68 o                         
   7   1   0        184.98        189.10        38.70 o                         
   8   1   0         31.69         70.06        48.38 o                         
   9   1   0         25.22        -47.86        59.44 o                         
   0   2   0        922.12        951.21        58.93 o                         
   1   2   0       8184.89       8035.24       392.57 o                         
   2   2   0        572.99        565.12        28.07 o                         
   3   2   0       4543.93       4585.84       226.27 o                         
   4   2   0        562.75        545.90        35.92 o                         
   5   2   0         50.63         26.36        20.25 o                         
   6   2   0         40.83         43.59        24.14 o                         
   7   2   0         47.25         77.45        36.87 o                         
   8   2   0         10.22         10.10        46.75 o                         
   9   2   0          9.23        -77.38        77.38 o                         
   1   3   0        797.03        748.15        34.55 o                         
   2   3   0       6702.97       6998.43       359.27 o                         
   3   3   0        347.82        322.46        19.74 o                         
   4   3   0        355.14        369.65        24.76 o                         
   5   3   0         88.11        111.89        23.25 o                         
   6   3   0         71.84         63.90        24.31 o                         
   7   3   0        103.48         66.15        35.11 o                         
   8   3   0        158.86         79.59        52.58 o                         
   9   3   0         15.71        -54.09        75.59 o                         
   0   4   0       5675.33       5779.39       324.73 o                         
   1   4   0        762.33        668.71        35.64 o                         
   2   4   0        487.81        503.36        25.91 o                         
   3   4   0        332.57        373.83        20.55 o                         
   4   4   0       1507.92       1642.08        86.41 o                         
   5   4   0        142.15        187.46        35.35 o                         
   6   4   0         22.64        -25.77        25.77 o                         
   7   4   0         29.22         34.61        44.89 o                         
   8   4   0         73.93         19.83        60.80 o                         
   9   4   0         60.51         10.17        68.68 o                         
   1   5   0       3408.96       3594.15       167.23 o                         
   2   5   0          1.94         -4.04         9.24 o                         
   3   5   0        226.77        237.73        17.21 o                         
   4   5   0        166.80        210.63        42.54 o                         
   5   5   0         99.19         68.04        24.60 o                         
   6   5   0         69.40         26.74        36.88 o                         
   7   5   0        201.25        286.88        68.24 o                         
   8   5   0          1.75         20.14        70.62 o                         
   9   5   0         26.49         74.88        70.88 o                         
   0   6   0       2198.83       2363.22       167.28 o                         
   1   6   0       1386.33       1658.87        79.87 o                         
   2   6   0        410.85        390.32        27.13 o                         
   3   6   0       1503.93       1875.79        86.24 o                         
   4   6   0        279.70        336.86        37.98 o                         
   5   6   0          0.93         30.97        30.29 o                         
   6   6   0         45.67         69.46        42.31 o                         
   7   6   0         52.99        120.07        60.98 o                         
   8   6   0         70.40         66.12        80.53 o                         
   9   6   0         13.32         95.51        74.19 o                         
   1   7   0        186.31        193.69        21.42 o                         
   2   7   0       1587.73       1707.41        96.05 o                         
   3   7   0        587.44        630.16        46.15 o                         
   4   7   0         39.87         44.59        24.35 o                         
   5   7   0         32.81         22.87        36.65 o                         
   6   7   0        130.12        127.81        46.40 o                         
   7   7   0        182.70        230.65        50.26 o                         
   8   7   0         37.37         -9.73        66.57 o                         
   0   8   0        443.58        540.14        64.05 o                         
   1   8   0        360.35        369.59        33.60 o                         
   2   8   0         80.50        104.77        27.71 o                         
   3   8   0        647.04        733.48        57.03 o                         
   4   8   0         68.91         74.83        40.60 o                         
   5   8   0          1.72        -49.52        49.52 o                         
   6   8   0          8.09         41.63        53.12 o                         
   7   8   0         13.45          2.26        53.98 o                         
   8   8   0         23.53         88.11        69.93 o                         
   1   9   0        391.84        387.53        37.31 o                         
   2   9   0        218.47        206.33        35.66 o                         
   3   9   0         55.27         72.27        37.02 o                         
   4   9   0         95.61         46.64        60.74 o                         
   5   9   0        135.56        120.29        97.71 o                         
   6   9   0         99.38         74.67        67.17 o                         
   7   9   0        182.82        210.75       102.66 o                         
   8   9   0         64.34         54.19        94.89 o                         
   0  10   0        477.12        506.42        70.01 o                         
   1  10   0        456.86        507.34        60.30 o                         
   2  10   0        240.78        272.23        37.25 o                         
   3  10   0         13.11         -1.88        37.22 o                         
   4  10   0         33.80        -20.12        46.56 o                         
   5  10   0         13.55        -14.41        78.80 o                         
   6  10   0        250.27        171.92        72.84 o                         
   7  10   0         26.05        -27.59        73.13 o                         
   1  11   0        115.42         89.48        35.94 o                         
   2  11   0         14.76        -23.54        50.21 o                         
   3  11   0         63.94         86.63        44.22 o                         
   4  11   0         63.86         28.47        50.18 o                         
   5  11   0        108.12         73.24        64.86 o                         
   6  11   0        137.78        199.57       102.46 o                         
   0  12   0        180.54        205.79        91.32 o                         
   1  12   0        272.28        252.01       142.49 o                         
   2  12   0        108.87        136.85        54.66 o                         
   3  12   0         11.63         55.72        58.43 o                         
   4  12   0         36.84         75.95        65.12 o                         
   5  12   0        112.26         56.26        88.31 o                         
   6  12   0         26.75        105.05        90.08 o                         
   1  13   0          3.80         71.64       167.20 o                         
   2  13   0        116.07         66.61       150.21 o                         
   3  13   0         48.01        -63.49        63.49 o                         
   4  13   0        262.50        281.05        91.98 o                         
   5  13   0        153.89        194.42       159.26 o                         
   0  14   0        138.78       -109.63       153.52 o                         
   1  14   0         66.32       -164.99       164.99 o                         
   2  14   0        237.48        389.98       194.99 o                         
   3  14   0        144.33        -84.92       171.17 o                         
   4  14   0        177.98        116.90       165.87 o                         
   1  15   0        109.04       -114.92       189.25 o                         
   2  15   0         11.36        -43.23       187.49 o                         
  -2 -15   1         21.10        -31.54       192.12 o                         
  -1 -15   1         28.63          0.88       190.14 o                         
   0 -15   1          9.76        150.43       193.22 o                         
   1 -15   1         30.78         85.80       299.54 o                         
  -3 -14   1         14.19       -180.43       180.43 o                         
  -2 -14   1          6.92        120.21       183.52 o                         
  -1 -14   1         20.37        128.15       194.33 o                         
   0 -14   1        173.48         -3.75       174.59 o                         
   1 -14   1         25.29       -151.47       167.20 o                         
   2 -14   1        305.81        576.58       323.14 o                         
   3 -14   1         11.49       -289.39       289.39 o                         
  -5 -13   1         49.34          6.40       106.10 o                         
  -4 -13   1         17.65         42.38        57.85 o                         
  -3 -13   1        176.20         77.64       180.43 o                         
  -2 -13   1         56.81         62.64       172.93 o                         
  -1 -13   1        373.28        329.39       134.58 o                         
   0 -13   1         21.61         18.97       137.76 o                         
   1 -13   1        218.23        215.91       140.51 o                         
   2 -13   1         40.95        123.27       281.23 o                         
   3 -13   1         92.85       -254.54       254.54 o                         
   4 -13   1         73.44        189.25       256.75 o                         
  -6 -12   1         57.57        131.68       119.77 o                         
  -5 -12   1          2.04         28.90       101.69 o                         
  -4 -12   1         39.53        116.79        77.96 o                         
  -3 -12   1         64.74         55.77        46.68 o                         
  -2 -12   1        148.07        355.57       160.58 o                         
  -1 -12   1        167.03         -0.51       122.08 o                         
   0 -12   1         18.76        -57.22       120.05 o                         
   1 -12   1         70.58         38.40        29.53 o                         
   2 -12   1          2.25        -68.13        68.13 o                         
   3 -12   1         15.52         38.45        42.88 o                         
   4 -12   1          4.04        375.20       225.65 o                         
   5 -12   1          8.15        -21.18       231.60 o                         
  -7 -11   1         81.49        -11.91       117.11 o                         
  -6 -11   1         77.10         -1.52        99.47 o                         
  -5 -11   1        259.04        195.11       127.09 o                         
  -4 -11   1        165.45        127.35        87.05 o                         
  -3 -11   1         10.08         -3.66        46.48 o                         
  -2 -11   1        180.04        114.29        42.59 o                         
  -1 -11   1        107.34        178.84       105.09 o                         
   0 -11   1         65.86        103.33        38.94 o                         
   1 -11   1         63.69         86.55        47.26 o                         
   2 -11   1        275.67        218.79        60.17 o                         
   3 -11   1         20.00         37.34        42.12 o                         
   4 -11   1        308.64        215.97        66.99 o                         
   5 -11   1         77.66        175.36       246.60 o                         
   6 -11   1         33.89         22.72       224.10 o                         
  -7 -10   1          0.78         45.39       112.49 o                         
  -6 -10   1        215.16        109.58       174.92 o                         
  -5 -10   1          8.02        163.80        75.89 o                         
  -4 -10   1        137.52        -27.48        45.73 o                         
  -3 -10   1        157.07        129.14       126.73 o                         
  -2 -10   1        170.88        130.09        63.72 o                         
  -1 -10   1         88.37        114.53        92.90 o                         
   0 -10   1        124.23        133.46        23.54 o                         
   1 -10   1         66.76         91.42        29.08 o                         
   2 -10   1         63.86        156.54        66.42 o                         
   3 -10   1         61.27         56.27        38.14 o                         
   4 -10   1          1.53        -46.54        46.54 o                         
   5 -10   1         83.11        -14.00       199.40 o                         
   6 -10   1         36.70        -87.48       146.26 o                         
  -8  -9   1         89.57         62.63       115.07 o                         
  -7  -9   1         33.20        594.56       543.06 o                         
  -6  -9   1          4.21        -91.98        91.98 o                         
  -5  -9   1        196.84        130.25        74.03 o                         
  -4  -9   1        288.33        352.22        52.12 o                         
  -3  -9   1         66.82         26.66        35.62 o                         
  -2  -9   1        208.70        186.22        32.41 o                         
  -1  -9   1        773.89        781.82        92.07 o                         
   0  -9   1        136.45         89.92        33.85 o                         
   1  -9   1        159.60        239.26        37.19 o                         
   2  -9   1         44.60         22.44        36.08 o                         
   3  -9   1         76.28         89.15        48.59 o                         
   4  -9   1        285.41        389.30        64.87 o                         
   5  -9   1        184.51        164.39        45.89 o                         
   6  -9   1         92.66        256.69       101.70 o                         
   7  -9   1         47.87         89.50       100.24 o                         
  -8  -8   1         44.91        -42.73       108.75 o                         
  -7  -8   1         25.59        107.03       102.58 o                         
  -6  -8   1         52.04        123.14        65.54 o                         
  -5  -8   1         91.75         80.33        56.64 o                         
  -4  -8   1        447.50        396.40        70.27 o                         
  -3  -8   1        614.21        705.11        53.76 o                         
  -2  -8   1        655.97        595.71        57.46 o                         
  -1  -8   1         52.94         73.43        28.46 o                         
   0  -8   1        211.04        200.86        37.25 o                         
   1  -8   1        265.46        310.02        42.78 o                         
   2  -8   1        234.02        394.95        74.48 o                         
   3  -8   1         14.42        -35.48        35.48 o                         
   4  -8   1        320.81        312.03        38.13 o                         
   5  -8   1         39.67         18.15        37.24 o                         
   6  -8   1        582.19        622.98       185.47 o                         
   7  -8   1          3.31        162.05       111.90 o                         
   8  -8   1        115.89        393.89       158.06 o                         
  -8  -7   1        258.33        103.86       108.71 o                         
  -7  -7   1         94.91        108.54        72.79 o                         
  -6  -7   1         62.15         30.00        71.25 o                         
  -5  -7   1        131.88        139.26        35.96 o                         
  -4  -7   1        245.32        239.27        37.28 o                         
  -3  -7   1         38.51         35.89        18.72 o                         
  -2  -7   1         87.16         73.47        13.35 o                         
  -1  -7   1        165.80        186.01        21.08 o                         
   0  -7   1         11.53         21.71        42.95 o                         
   1  -7   1         29.21         -3.86        30.62 o                         
   2  -7   1        112.44        143.35        28.69 o                         
   3  -7   1         99.65        119.08        24.95 o                         
   4  -7   1         22.13        -33.93        33.93 o                         
   5  -7   1         28.99         -3.35        42.54 o                         
   6  -7   1        123.72        124.31        50.08 o                         
   7  -7   1         21.65        -60.92       102.14 o                         
   8  -7   1         59.76        332.04       122.12 o                         
  -9  -6   1         23.44         91.51       120.62 o                         
  -8  -6   1         45.44         31.77       138.24 o                         
  -7  -6   1         82.82         10.65        76.03 o                         
  -6  -6   1        187.48        198.48        89.60 o                         
  -5  -6   1        163.91        144.59        31.49 o                         
  -4  -6   1        599.41        722.69        42.94 o                         
  -3  -6   1       3950.70       4413.68       250.82 o                         
  -2  -6   1        318.76        369.18        32.42 o                         
  -1  -6   1        780.87       1046.38       105.37 o                         
   0  -6   1        136.72        200.11        29.77 o                         
   1  -6   1        553.70        527.09        51.17 o                         
   2  -6   1         21.46         46.41        18.00 o                         
   3  -6   1         89.57         62.76        23.06 o                         
   4  -6   1          4.75        -14.76        27.83 o                         
   5  -6   1        533.27        508.80        68.60 o                         
   6  -6   1        199.46        102.18        62.38 o                         
   7  -6   1        186.80        308.27        70.89 o                         
   8  -6   1         81.26       -102.51       125.65 o                         
  -9  -5   1         30.02         19.04        94.44 o                         
  -8  -5   1         37.48         41.57        69.29 o                         
  -7  -5   1        174.98        109.89        50.53 o                         
  -6  -5   1        766.83        893.30        70.58 o                         
  -5  -5   1        229.85        241.99        43.48 o                         
  -4  -5   1        542.67        575.84        35.59 o                         
  -3  -5   1       4793.07       5099.91       244.58 o                         
  -2  -5   1        364.18        336.91        19.05 o                         
  -1  -5   1       2726.53       2916.06       154.14 o                         
   0  -5   1        147.41        154.79        20.28 o                         
   1  -5   1        198.26        203.15        44.34 o                         
   2  -5   1        157.49        200.65        24.86 o                         
   3  -5   1        267.72        255.04        31.87 o                         
   4  -5   1         90.63        101.09        27.23 o                         
   5  -5   1         34.05         86.69        79.41 o                         
   6  -5   1         68.18        110.64        48.41 o                         
   7  -5   1        220.26        201.42        66.13 o                         
   8  -5   1        201.23        476.69       125.88 o                         
   9  -5   1          4.29        140.50       179.44 o                         
  -9  -4   1         20.86         38.14        79.80 o                         
  -8  -4   1         86.01          0.08        76.73 o                         
  -7  -4   1        476.38        640.70       113.61 o                         
  -6  -4   1        667.81        763.20        71.67 o                         
  -5  -4   1        652.95        725.79        43.71 o                         
  -4  -4   1       1680.67       1832.27        86.18 o                         
  -3  -4   1       1695.47       1902.58        87.11 o                         
  -2  -4   1       2224.07       2386.98        95.50 o                         
  -1  -4   1        453.04        449.44        29.03 o                         
   0  -4   1       2801.49       2484.82       247.99 o                         
   1  -4   1        755.33        650.54        74.00 o                         
   2  -4   1       1025.14        685.66        92.47 o                         
   3  -4   1         22.67         22.22        20.10 o                         
   4  -4   1        362.44        439.30        45.89 o                         
   5  -4   1        182.15        132.20        42.78 o                         
   6  -4   1        205.10        226.56        57.59 o                         
   7  -4   1        148.17        228.89        60.46 o                         
   8  -4   1         15.92        -16.95        83.56 o                         
   9  -4   1         10.13        101.65        94.27 o                         
  -9  -3   1        125.39        100.34       113.66 o                         
  -8  -3   1        128.30        191.32        67.26 o                         
  -7  -3   1          4.13          1.78        47.41 o                         
  -6  -3   1        639.05        744.59        62.00 o                         
  -5  -3   1        526.24        494.95        42.40 o                         
  -4  -3   1        200.19        212.43        21.08 o                         
  -3  -3   1       1551.35       1794.55        83.18 o                         
  -2  -3   1       3199.24       3441.40       149.56 o                         
  -1  -3   1        452.10        459.81        31.07 o                         
   1  -3   1        397.16        292.48        55.14 o                         
   2  -3   1       1286.15       1202.45       115.77 o                         
   3  -3   1         46.47         57.66        21.15 o                         
   4  -3   1        111.87        115.78        23.61 o                         
   5  -3   1         87.85         28.77        31.94 o                         
   6  -3   1        142.24        169.79        45.07 o                         
   7  -3   1          9.03         78.95        52.61 o                         
   8  -3   1         69.65        -24.68        71.27 o                         
   9  -3   1         78.18        201.25        97.71 o                         
 -10  -2   1          7.24        -41.69       178.00 o                         
  -9  -2   1         13.42        123.70        79.93 o                         
  -8  -2   1        453.97        373.37        68.21 o                         
  -7  -2   1        600.99        629.89        87.67 o                         
  -6  -2   1        105.69        140.96        34.64 o                         
  -5  -2   1        388.89        376.25        27.74 o                         
  -4  -2   1        929.30        902.80        46.60 o                         
  -3  -2   1      10550.33      11554.84       485.87 o                         
  -2  -2   1        482.80        496.49        25.77 o                         
   0  -2   1        118.91         61.54        18.97 o                         
   2  -2   1        230.09        202.30        29.50 o                         
   3  -2   1        386.32        423.91        43.91 o                         
   4  -2   1         50.86         44.29        21.19 o                         
   5  -2   1        353.66        309.59        46.25 o                         
   6  -2   1         25.32         31.83        40.61 o                         
   7  -2   1         41.33         59.41        47.03 o                         
   9  -2   1         38.15        -30.93        93.75 o                         
 -10  -1   1         88.05        156.12       110.28 o                         
  -9  -1   1         45.23         54.95        95.34 o                         
  -8  -1   1         74.12         42.87        71.35 o                         
  -7  -1   1         50.69        115.50        41.59 o                         
  -6  -1   1        262.19        237.32        32.71 o                         
  -5  -1   1       4434.30       4548.65       207.23 o                         
  -4  -1   1       1003.97       1120.29        49.53 o                         
  -3  -1   1       3212.69       3303.33       133.07 o                         
  -2  -1   1        509.60        496.91        25.84 o                         
   3  -1   1        178.02        159.07        26.35 o                         
   4  -1   1         43.87         41.02        19.92 o                         
   5  -1   1        102.53         89.15        30.26 o                         
   6  -1   1         38.67         28.39        45.15 o                         
   7  -1   1         48.43         59.07        47.76 o                         
   8  -1   1         99.23        133.30        66.40 o                         
   9  -1   1          0.50        196.31       172.71 o                         
 -10   0   1         52.89         38.81       347.85 o                         
  -9   0   1          2.96        -43.91       129.20 o                         
  -8   0   1          4.72         -8.57        66.46 o                         
  -7   0   1          0.00        -13.22        40.19 o                         
  -6   0   1        491.31        396.38        27.43 o                         
  -5   0   1        178.15        156.66        17.42 o                         
  -4   0   1       1052.19        987.66        41.07 o                         
  -3   0   1         60.49         67.42         8.22 o                         
  -2   0   1       9187.79       8515.87       390.70 o                         
   3   0   1          0.80        -23.19        23.19 o                         
   4   0   1          3.93         27.84        22.02 o                         
   5   0   1         42.41         66.49        27.04 o                         
   6   0   1         77.96        125.85        41.86 o                         
   7   0   1         56.97         -8.77        48.48 o                         
   8   0   1          1.37        -35.72        71.93 o                         
   9   0   1        220.95        190.37       101.12 o                         
 -10   1   1         88.03        170.55       100.46 o                         
  -9   1   1         45.14         47.81        65.24 o                         
  -8   1   1         73.89         85.48        56.14 o                         
  -7   1   1         50.30         66.06        56.68 o                         
  -6   1   1        262.73        262.74        28.35 o                         
  -5   1   1       4435.83       4381.19       207.41 o                         
  -4   1   1       1004.25       1115.62        50.30 o                         
  -3   1   1       3214.57       3322.65       133.08 o                         
  -2   1   1        509.63        478.21        23.09 o                         
   3   1   1        177.73        159.29        27.78 o                         
   4   1   1         43.82         11.85        24.36 o                         
   5   1   1        102.49        128.56        30.89 o                         
   6   1   1         38.69         33.99        32.12 o                         
   7   1   1         48.40         64.21        47.65 o                         
   8   1   1         99.09         61.87        72.40 o                         
   9   1   1          0.50        -71.91       127.49 o                         
 -10   2   1          7.21        -35.73       154.62 o                         
  -9   2   1         13.40         81.89        71.75 o                         
  -8   2   1        454.47        346.16        64.23 o                         
  -7   2   1        600.41        630.34        56.94 o                         
  -6   2   1        105.76         89.97        26.15 o                         
  -5   2   1        389.51        410.62        28.81 o                         
  -4   2   1        929.12        902.28        44.58 o                         
  -3   2   1      10553.93      11832.19       465.19 o                         
  -2   2   1        482.86        432.57        27.10 o                         
   1   2   1        923.27        288.95        50.51 o                         
   2   2   1        230.31        158.02        30.77 o                         
   3   2   1        385.26        327.43        51.49 o                         
   4   2   1         50.91         58.97        21.26 o                         
   5   2   1        353.50        320.95        44.21 o                         
   6   2   1         25.35        -25.09        29.29 o                         
   7   2   1         41.31        -45.87        45.87 o                         
   9   2   1         37.96         -4.99        95.40 o                         
  -9   3   1        125.39        125.81        72.60 o                         
  -8   3   1        127.89        112.37        63.63 o                         
  -7   3   1          4.19         -3.55        42.94 o                         
  -6   3   1        639.29        712.51        46.62 o                         
  -5   3   1        526.97        511.30        29.34 o                         
  -4   3   1        200.76        203.46        17.68 o                         
  -3   3   1       1551.35       1854.77        75.87 o                         
  -2   3   1       3198.99       3341.50       167.21 o                         
  -1   3   1        451.91        415.42        40.68 o                         
   0   3   1       2996.85       1208.97       173.37 o                         
   2   3   1       1287.14       1034.98       114.58 o                         
   3   3   1         46.41         -0.99        32.17 o                         
   4   3   1        111.74        130.62        25.82 o                         
   5   3   1         87.79        122.80        28.32 o                         
   6   3   1        142.13        162.87        37.51 o                         
   7   3   1          9.04         16.88        46.94 o                         
   8   3   1         69.71         66.27        67.81 o                         
   9   3   1         78.41         19.08        79.12 o                         
  -9   4   1         20.75        170.34        74.50 o                         
  -8   4   1         86.13         30.19        69.43 o                         
  -7   4   1        475.59        445.19        60.97 o                         
  -6   4   1        667.83        641.63        45.03 o                         
  -5   4   1        653.34        689.25        38.97 o                         
  -4   4   1       1679.77       1912.72        83.18 o                         
  -3   4   1       1695.88       1925.29        91.99 o                         
  -2   4   1       2221.42       2321.46       109.98 o                         
  -1   4   1        453.58        462.07        29.70 o                         
   0   4   1       2801.87       2456.28       198.21 o                         
   1   4   1        755.36        661.72       104.33 o                         
   2   4   1       1024.79        712.91       110.95 o                         
   3   4   1         22.67          5.10        16.33 o                         
   4   4   1        362.07        396.55        38.68 o                         
   5   4   1        182.05        125.87        29.12 o                         
   6   4   1        204.78        311.93        45.57 o                         
   7   4   1        148.13        125.67        61.66 o                         
   8   4   1         15.83        -64.81        64.81 o                         
   9   4   1         10.15        -14.05        92.05 o                         
  -9   5   1         29.90         62.63        74.61 o                         
  -8   5   1         37.36         86.07        65.82 o                         
  -7   5   1        174.39        162.43        45.54 o                         
  -6   5   1        765.86        762.51        50.69 o                         
  -5   5   1        229.45        260.35        30.79 o                         
  -4   5   1        542.55        601.71        39.14 o                         
  -3   5   1       4794.90       4783.28       230.55 o                         
  -2   5   1        364.27        333.77        21.67 o                         
  -1   5   1       2728.13       2882.89       165.66 o                         
   0   5   1        147.43        146.78        22.35 o                         
   1   5   1        198.20        144.69        37.69 o                         
   2   5   1        157.68        154.04        30.67 o                         
   3   5   1        268.00        237.23        27.11 o                         
   4   5   1         90.59        101.40        24.94 o                         
   5   5   1         34.05         35.35        62.05 o                         
   6   5   1         68.26         83.10        53.66 o                         
   7   5   1        220.26        248.71        57.41 o                         
   8   5   1        201.09        202.25        68.11 o                         
   9   5   1          4.32        137.86       122.86 o                         
  -9   6   1         23.42        118.72        87.75 o                         
  -8   6   1         45.35        109.97        68.18 o                         
  -7   6   1         82.93         40.96        45.99 o                         
  -6   6   1        187.49        228.23        75.00 o                         
  -5   6   1        163.61        141.49        28.89 o                         
  -4   6   1        599.96        677.75        44.91 o                         
  -3   6   1       3951.46       4280.78       204.47 o                         
  -2   6   1        318.77        362.79        23.67 o                         
  -1   6   1        780.14        986.04        64.76 o                         
   0   6   1        137.06        132.81        18.06 o                         
   1   6   1        554.49        477.24        48.52 o                         
   2   6   1         21.40         12.65        11.90 o                         
   3   6   1         89.36        120.05        18.44 o                         
   4   6   1          4.74        -21.22        21.22 o                         
   5   6   1        533.13        492.83        53.53 o                         
   6   6   1        199.39        210.15        63.90 o                         
   7   6   1        186.84         90.61        54.68 o                         
   8   6   1         81.24         41.04        77.73 o                         
  -9   7   1         20.42       -146.68       161.68 o                         
  -8   7   1        257.56        185.63        72.77 o                         
  -7   7   1         95.10         87.42        53.15 o                         
  -6   7   1         62.30        119.67        42.68 o                         
  -5   7   1        131.69        117.37        45.26 o                         
  -4   7   1        245.19        208.55        30.44 o                         
  -3   7   1         38.47          7.14        18.19 o                         
  -2   7   1         87.62         87.52        16.74 o                         
  -1   7   1        165.75        171.62        25.16 o                         
   0   7   1         11.47         11.07        26.54 o                         
   1   7   1         29.22         21.95        28.51 o                         
   2   7   1        112.22        124.59        31.29 o                         
   3   7   1         99.44         82.00        23.93 o                         
   4   7   1         22.22         35.22        22.41 o                         
   5   7   1         28.81        -11.46        28.19 o                         
   6   7   1        123.73        105.68        40.66 o                         
   7   7   1         21.76         47.55        67.22 o                         
   8   7   1         60.00          9.25       171.51 o                         
  -8   8   1         44.95        -46.76        82.63 o                         
  -7   8   1         25.52         65.44        82.92 o                         
  -6   8   1         51.84         85.89       100.68 o                         
  -5   8   1         91.63         22.18        49.02 o                         
  -4   8   1        447.61        419.28        88.02 o                         
  -3   8   1        615.28        500.35        47.73 o                         
  -2   8   1        656.27        660.76        59.80 o                         
  -1   8   1         52.76         95.52        35.40 o                         
   0   8   1        211.35        181.78        33.36 o                         
   1   8   1        265.55        294.10        38.63 o                         
   2   8   1        234.12        272.21        36.66 o                         
   3   8   1         14.38         33.14        27.73 o                         
   4   8   1        321.31        341.32        45.96 o                         
   5   8   1         39.66        -17.25        34.76 o                         
   6   8   1        582.80        607.19        67.78 o                         
   7   8   1          3.30        -36.34        90.48 o                         
   8   8   1        115.99        -44.80       102.12 o                         
  -8   9   1         89.73         80.08       186.17 o                         
  -7   9   1         33.16        357.22       229.07 o                         
  -6   9   1          4.28        -61.99        62.66 o                         
  -5   9   1        197.01        162.87        49.15 o                         
  -4   9   1        287.98        192.07        43.30 o                         
  -3   9   1         66.67          0.37        29.38 o                         
  -2   9   1        209.02        189.37        32.91 o                         
  -1   9   1        774.79        818.97        62.60 o                         
   0   9   1        136.23        137.74        36.37 o                         
   1   9   1        159.89        140.85        31.94 o                         
   2   9   1         44.58        -12.99        39.94 o                         
   3   9   1         76.41        104.40        45.13 o                         
   4   9   1        285.29        281.51        46.28 o                         
   5   9   1        184.61        221.13        47.22 o                         
   6   9   1         92.71         65.58        56.51 o                         
   7   9   1         47.98         -5.87        71.72 o                         
  -7  10   1          0.78        -58.45        92.36 o                         
  -6  10   1        215.06        190.18        89.27 o                         
  -5  10   1          8.03        -61.10        61.10 o                         
  -4  10   1        137.69        165.76        58.13 o                         
  -3  10   1        157.07        120.35        38.52 o                         
  -2  10   1        170.70        110.01        46.36 o                         
  -1  10   1         88.35         75.03        46.17 o                         
   0  10   1        124.06        121.48        27.70 o                         
   1  10   1         66.71         49.02        37.07 o                         
   2  10   1         63.62         75.70        40.28 o                         
   3  10   1         61.02        102.08        64.69 o                         
   4  10   1          1.54         -6.81        48.42 o                         
   5  10   1         83.19       -108.19       108.19 o                         
   6  10   1         36.82         16.98       138.52 o                         
   7  10   1         46.84         43.67       201.83 o                         
  -7  11   1         81.25       -116.93       162.01 o                         
  -6  11   1         77.15         33.60        88.28 o                         
  -5  11   1        259.19        218.80        72.68 o                         
  -4  11   1        165.42        164.43        65.34 o                         
  -3  11   1         10.02         61.37        51.12 o                         
  -2  11   1        180.16        186.79        58.33 o                         
  -1  11   1        107.17         51.02        53.82 o                         
   0  11   1         65.98         98.11        37.40 o                         
   1  11   1         63.53         10.64        37.81 o                         
   2  11   1        275.51        263.75        50.21 o                         
   3  11   1         20.00         28.68        76.89 o                         
   4  11   1        309.06        266.32        65.90 o                         
   5  11   1         77.70         59.56       132.12 o                         
   6  11   1         33.95         69.26       144.92 o                         
  -6  12   1         57.39        -59.17       136.32 o                         
  -5  12   1          2.04         46.71        85.42 o                         
  -4  12   1         39.53        111.37        85.10 o                         
  -3  12   1         64.73          9.21        74.01 o                         
  -2  12   1        148.06        140.48        59.01 o                         
  -1  12   1        166.62         85.30        97.50 o                         
   0  12   1         18.83        -44.12        88.88 o                         
   1  12   1         70.43         60.19        48.42 o                         
   2  12   1          2.28         15.56        58.17 o                         
   3  12   1         15.47         44.48       113.68 o                         
   4  12   1          4.03         57.13       139.18 o                         
   5  12   1          8.16          4.19       136.76 o                         
  -5  13   1         49.50        111.04        91.19 o                         
  -4  13   1         17.69        141.32       103.95 o                         
  -3  13   1        176.32        -75.01        81.60 o                         
  -2  13   1         56.65         -3.15        74.75 o                         
  -1  13   1        373.18        259.89       140.59 o                         
   0  13   1         21.64          8.99       136.00 o                         
   1  13   1        218.57        201.70       106.46 o                         
   2  13   1         40.95        -49.82        57.29 o                         
   3  13   1         93.12         49.63       148.01 o                         
   4  13   1         73.50        -79.19       155.06 o                         
  -4  14   1         88.29          2.43       157.49 o                         
  -3  14   1         14.19        -43.23       177.23 o                         
  -2  14   1          6.91         39.20        79.38 o                         
  -1  14   1         20.27        -31.34       107.27 o                         
   0  14   1        173.73        251.41       120.78 o                         
   1  14   1         25.20        -75.19       115.42 o                         
   2  14   1        305.80        601.29       209.55 o                         
   3  14   1         11.54         90.66       180.43 o                         
  -2  15   1         21.11       -103.11       110.89 o                         
  -1  15   1         28.69         78.70       115.55 o                         
   0  15   1          9.80       -124.11       124.11 o                         
   1  15   1         30.66        -60.66       217.93 o                         
  -1 -15   2         22.02        -16.32       259.18 o                         
   0 -15   2        101.69        195.21       327.55 o                         
  -2 -14   2         85.80       -140.29       179.55 o                         
  -1 -14   2         97.33        -71.69       250.57 o                         
   0 -14   2         59.85        354.46       304.17 o                         
   1 -14   2          1.47       -165.87       314.54 o                         
   2 -14   2         13.27       -110.73       301.31 o                         
   3 -14   2         58.95        323.58       374.32 o                         
  -5 -13   2          2.32         43.45        99.26 o                         
  -4 -13   2         58.59        -77.76        77.76 o                         
  -3 -13   2         28.15       -162.34       162.34 o                         
  -2 -13   2         35.20       -103.23       180.87 o                         
  -1 -13   2          9.37        122.20       240.65 o                         
   0 -13   2        104.29        252.78       276.16 o                         
   1 -13   2         16.48        103.67       326.23 o                         
   2 -13   2         13.82        170.48       225.65 o                         
   3 -13   2         88.81        -84.22       270.76 o                         
   4 -13   2          8.14       -110.81       234.47 o                         
  -6 -12   2          2.69          3.09       119.11 o                         
  -5 -12   2          8.62        104.28       129.15 o                         
  -4 -12   2         60.73         35.63        59.66 o                         
  -3 -12   2        353.04        227.54        72.24 o                         
  -2 -12   2        243.42        207.34       176.68 o                         
  -1 -12   2        563.99       1223.53       290.06 o                         
   0 -12   2        260.41        595.98       176.05 o                         
   1 -12   2         12.96         35.28       183.37 o                         
   2 -12   2         52.65        123.73       173.74 o                         
   3 -12   2        159.65         78.45       173.58 o                         
   4 -12   2         45.01        -93.17       164.01 o                         
   5 -12   2         97.86        137.37       175.79 o                         
  -7 -11   2          3.18       -101.94       121.95 o                         
  -6 -11   2          2.15        -59.86       193.00 o                         
  -5 -11   2         62.20         42.08        87.15 o                         
  -4 -11   2         54.22         55.60        48.46 o                         
  -3 -11   2        187.47         71.03        65.34 o                         
  -2 -11   2         60.33         87.21        63.76 o                         
  -1 -11   2        131.62        175.72       146.79 o                         
   0 -11   2        201.78        212.39       158.81 o                         
   1 -11   2         68.73        -28.15       154.11 o                         
   2 -11   2        629.79        584.52       220.35 o                         
   3 -11   2         22.70       -208.66       208.66 o                         
   4 -11   2        144.99        204.58       157.66 o                         
   5 -11   2          6.46         45.09       155.27 o                         
   6 -11   2         21.38         67.56       252.12 o                         
  -7 -10   2          9.75        171.07       109.45 o                         
  -6 -10   2          2.54        -95.84        95.84 o                         
  -5 -10   2         95.38         62.08        88.62 o                         
  -4 -10   2         63.98         28.11        29.16 o                         
  -3 -10   2        183.79        239.09        25.61 o                         
  -2 -10   2        108.69        275.18        64.22 o                         
  -1 -10   2         34.26         48.33        70.91 o                         
   0 -10   2        181.49        -39.92       180.87 o                         
   1 -10   2        444.40        616.51       221.46 o                         
   2 -10   2        426.78        179.55       201.83 o                         
   3 -10   2       1008.11        722.60       241.09 o                         
   5 -10   2        199.95        107.64       219.25 o                         
   6 -10   2          3.66        123.47       165.13 o                         
  -8  -9   2         95.22         54.27        95.40 o                         
  -7  -9   2         39.84         28.21       143.34 o                         
  -6  -9   2         22.66         51.60        92.36 o                         
  -5  -9   2        154.31        274.68       122.50 o                         
  -4  -9   2        127.15        152.89        25.57 o                         
  -3  -9   2        354.69        358.74        32.19 o                         
  -2  -9   2         24.84         23.56        46.10 o                         
  -1  -9   2        124.18        188.12        56.54 o                         
   0  -9   2         42.68         68.53        81.76 o                         
   1  -9   2         61.16         -4.88        83.99 o                         
   2  -9   2         79.11        208.66       158.81 o                         
   3  -9   2        418.38        249.91       176.90 o                         
   4  -9   2        162.94        195.04        59.61 o                         
   5  -9   2         50.90         -7.96        61.63 o                         
   6  -9   2        130.53        219.75       288.29 o                         
   7  -9   2          2.38          9.93       178.24 o                         
  -8  -8   2         67.11         59.58        97.64 o                         
  -7  -8   2         40.97        108.82        79.42 o                         
  -6  -8   2          6.20         18.12        48.39 o                         
  -5  -8   2         98.32         77.49        43.17 o                         
  -4  -8   2        152.47        114.73        29.68 o                         
  -3  -8   2          3.33        -29.02        33.32 o                         
  -2  -8   2        142.25        201.45        35.59 o                         
  -1  -8   2         50.97        -38.12        41.85 o                         
   0  -8   2        308.28        330.19        50.37 o                         
   1  -8   2        534.20        491.07        87.93 o                         
   2  -8   2        752.49        607.76        91.25 o                         
   3  -8   2        239.11        185.72        45.29 o                         
   4  -8   2        201.78        226.74        56.70 o                         
   5  -8   2         52.41        -14.02        84.08 o                         
   6  -8   2         60.08        212.77       137.53 o                         
   7  -8   2         50.95        129.26       260.72 o                         
  -9  -7   2         12.13        -30.00       152.20 o                         
  -8  -7   2         58.40         67.19        97.12 o                         
  -7  -7   2         30.68        229.10        82.05 o                         
  -6  -7   2         44.49         74.31        48.83 o                         
  -5  -7   2        132.10        172.38        30.34 o                         
  -4  -7   2        247.79        231.87        33.63 o                         
  -3  -7   2         69.00         30.99        31.46 o                         
  -2  -7   2        209.62        297.14        55.87 o                         
  -1  -7   2         20.26          4.89        36.38 o                         
   1  -7   2         15.76        -21.65        53.21 o                         
   2  -7   2         99.89        129.26        57.50 o                         
   3  -7   2        248.75        228.07        73.67 o                         
   4  -7   2         91.50        100.13        57.15 o                         
   5  -7   2        169.01         98.38        62.32 o                         
   6  -7   2        172.16        213.85        73.11 o                         
  -9  -6   2         61.59        136.54       107.23 o                         
  -8  -6   2         92.93         89.09        98.94 o                         
  -7  -6   2         17.50         79.30        73.80 o                         
  -6  -6   2         27.57        106.62        75.71 o                         
  -5  -6   2        203.25        231.00        32.00 o                         
  -4  -6   2          8.34          2.38        19.28 o                         
  -3  -6   2        497.98        632.53        38.08 o                         
  -2  -6   2        157.63        180.14        33.76 o                         
  -1  -6   2         62.50         82.30        27.16 o                         
   0  -6   2         82.95        193.39        48.54 o                         
   1  -6   2       1474.53       1899.56       195.88 o                         
   2  -6   2        627.22        578.89        94.09 o                         
   3  -6   2        352.46        362.71        53.08 o                         
   4  -6   2         86.60         57.04        54.21 o                         
   5  -6   2         34.39         53.38       104.99 o                         
   6  -6   2         18.18        -44.69        77.36 o                         
  -9  -5   2         77.08        168.87       106.63 o                         
  -8  -5   2         98.12        223.19        98.79 o                         
  -7  -5   2        131.68         99.47        60.62 o                         
  -6  -5   2        144.26        111.15        46.36 o                         
  -5  -5   2        435.19        428.21        35.49 o                         
  -4  -5   2        351.12        370.81        36.06 o                         
  -3  -5   2        507.73        670.43        44.84 o                         
  -2  -5   2        187.03        187.08        28.74 o                         
  -1  -5   2        251.11        199.62        71.03 o                         
   0  -5   2         22.48         54.92        65.07 o                         
   1  -5   2       1984.94       2151.49       361.96 o                         
   2  -5   2        265.10        346.52        87.79 o                         
   3  -5   2        296.23        199.56        57.96 o                         
   4  -5   2          3.87        -33.80        42.97 o                         
   5  -5   2        322.61        303.92        71.65 o                         
   6  -5   2        216.14        243.06        94.29 o                         
  -9  -4   2         85.39         53.24       101.21 o                         
  -8  -4   2        329.51        174.67       101.59 o                         
  -7  -4   2        165.81        182.47        55.37 o                         
  -6  -4   2        732.57        771.29        61.50 o                         
  -5  -4   2         90.85         86.85        23.00 o                         
  -4  -4   2        843.27        913.99        45.87 o                         
  -3  -4   2        203.59        222.00        25.78 o                         
  -2  -4   2        707.07        704.30       109.41 o                         
   4  -4   2        227.74        183.39        87.24 o                         
   5  -4   2        249.59        132.79        84.48 o                         
  -9  -3   2        217.46        203.40       107.57 o                         
  -8  -3   2        114.63        243.91        94.16 o                         
  -7  -3   2        765.12        769.86        82.94 o                         
  -6  -3   2        191.12        147.46        35.55 o                         
  -5  -3   2        416.27        439.16        36.58 o                         
  -4  -3   2       1470.43       1403.64        64.62 o                         
  -3  -3   2        228.80        204.50        20.65 o                         
  -2  -3   2       1110.79        880.76       131.46 o                         
 -10  -2   2         67.42         90.43       136.36 o                         
  -9  -2   2        179.42         79.00        86.94 o                         
  -8  -2   2        193.42        160.00        62.09 o                         
  -7  -2   2        336.47        437.63        51.52 o                         
  -6  -2   2         81.03         95.80        25.48 o                         
  -5  -2   2        298.05        320.08        25.30 o                         
  -4  -2   2         41.55         44.54        13.43 o                         
  -3  -2   2       1077.73        941.24        85.43 o                         
 -10  -1   2          7.41         92.77       142.91 o                         
  -9  -1   2         46.04        -20.46        91.46 o                         
  -8  -1   2         27.29         47.09        54.10 o                         
  -7  -1   2        743.87        754.29        82.59 o                         
  -6  -1   2         60.84         62.96        22.34 o                         
  -5  -1   2        213.09        189.36        18.60 o                         
  -4  -1   2        265.88        219.42        16.46 o                         
  -3  -1   2       1850.74       1424.27        93.69 o                         
 -10   0   2        250.81        252.85       110.77 o                         
  -9   0   2          1.77        -80.59        80.59 o                         
  -8   0   2         49.24        -20.05        48.38 o                         
  -7   0   2          9.95         40.40        41.88 o                         
  -6   0   2         33.57         34.07        20.91 o                         
  -5   0   2         31.17         23.61        15.10 o                         
  -4   0   2        453.40        473.09        24.75 o                         
  -3   0   2          4.08         12.11        10.77 o                         
 -10   1   2          7.48        -41.33       108.58 o                         
  -9   1   2         45.87        -29.27        69.04 o                         
  -8   1   2         27.27        -27.75        56.26 o                         
  -7   1   2        743.63        719.13        60.44 o                         
  -6   1   2         60.82         26.45        22.25 o                         
  -5   1   2        212.49        206.75        19.79 o                         
  -4   1   2        265.99        272.87        39.66 o                         
  -3   1   2       1850.99       1616.07       147.86 o                         
 -10   2   2         67.47        174.70       141.61 o                         
  -9   2   2        179.89          8.65       100.59 o                         
  -8   2   2        193.36        182.24        50.44 o                         
  -7   2   2        335.52        309.84        40.72 o                         
  -6   2   2         80.77         68.19        26.35 o                         
  -5   2   2        298.49        322.48        26.72 o                         
  -4   2   2         41.65         25.61        12.28 o                         
  -3   2   2       1076.93       1102.21       103.72 o                         
 -10   3   2         25.23         15.88       157.93 o                         
  -9   3   2        217.28        108.66        85.08 o                         
  -8   3   2        114.62         99.68        68.69 o                         
  -7   3   2        765.37        597.60        55.01 o                         
  -6   3   2        191.16        130.72        29.04 o                         
  -5   3   2        416.37        446.05        28.51 o                         
  -4   3   2       1471.15       1314.86        69.04 o                         
  -3   3   2        228.95        207.58        22.11 o                         
  -2   3   2       1109.94        924.10        92.96 o                         
  -9   4   2         85.23         51.58        76.24 o                         
  -8   4   2        329.66        319.02       111.69 o                         
  -7   4   2        165.38        145.06        45.26 o                         
  -6   4   2        732.31        683.48        43.66 o                         
  -5   4   2         91.00         96.39        21.81 o                         
  -4   4   2        842.88        877.82        49.18 o                         
  -3   4   2        203.67        183.35        25.45 o                         
  -2   4   2        705.74        748.73        77.52 o                         
  -9   5   2         77.12        -63.89        77.83 o                         
  -8   5   2         98.31        102.22        72.12 o                         
  -7   5   2        131.99        135.88        53.79 o                         
  -6   5   2        143.98        141.38        33.12 o                         
  -5   5   2        435.47        481.15        39.65 o                         
  -4   5   2        350.48        392.83        30.66 o                         
  -3   5   2        507.70        687.88        67.29 o                         
   1   5   2       1985.63       2756.30       358.88 o                         
   2   5   2        265.03        127.93        76.10 o                         
   3   5   2        295.95        345.86        95.07 o                         
   4   5   2          3.82        -18.86        71.20 o                         
   5   5   2        321.84        353.15        66.61 o                         
   6   5   2        216.53        204.97        54.86 o                         
  -9   6   2         61.44        -35.84        80.33 o                         
  -8   6   2         93.35         -7.16        72.50 o                         
  -7   6   2         17.61        -34.17        60.96 o                         
  -6   6   2         27.64         44.64        40.51 o                         
  -5   6   2        203.97        256.83        41.28 o                         
  -4   6   2          8.35          9.39        21.71 o                         
  -3   6   2        498.27        677.73        78.05 o                         
  -2   6   2        157.72        163.73        27.01 o                         
  -1   6   2         62.32         67.61        22.56 o                         
   0   6   2         82.76         91.52        46.60 o                         
   1   6   2       1473.57       1712.99       286.97 o                         
   2   6   2        627.09        637.02       186.83 o                         
   3   6   2        351.91        289.26       107.75 o                         
   4   6   2         86.58         24.38        33.65 o                         
   5   6   2         34.40         69.48        51.68 o                         
   6   6   2         18.10        -45.19        45.19 o                         
  -9   7   2         12.26         16.29       112.22 o                         
  -8   7   2         58.57         64.19       125.66 o                         
  -7   7   2         30.61         -5.93        57.43 o                         
  -6   7   2         44.30        112.56        46.17 o                         
  -5   7   2        132.11        141.28        38.80 o                         
  -4   7   2        248.13        194.65        25.79 o                         
  -3   7   2         69.20         65.40        27.35 o                         
  -2   7   2        209.44        187.32        28.21 o                         
  -1   7   2         20.19         32.09        27.10 o                         
   0   7   2        533.64        548.47        56.17 o                         
   1   7   2         15.73        -28.05        56.36 o                         
   2   7   2        100.02         60.51        53.58 o                         
   3   7   2        248.62        252.85        91.34 o                         
   4   7   2         91.53        135.16        41.65 o                         
   5   7   2        168.81        180.39        41.29 o                         
   6   7   2        172.08        172.35        79.82 o                         
  -8   8   2         67.10         32.98        90.54 o                         
  -7   8   2         40.84        -47.39        58.04 o                         
  -6   8   2          6.29        -26.36        44.79 o                         
  -5   8   2         98.43         81.72        39.47 o                         
  -4   8   2        152.44        144.34        25.20 o                         
  -3   8   2          3.28         -1.92        33.43 o                         
  -2   8   2        142.68        136.80        32.50 o                         
  -1   8   2         50.88         33.27        23.04 o                         
   0   8   2        308.64        327.96        49.43 o                         
   1   8   2        534.32        456.25        91.99 o                         
   2   8   2        751.35        771.80       123.79 o                         
   3   8   2        239.22        244.29        32.99 o                         
   4   8   2        201.50        208.65        39.43 o                         
   5   8   2         52.30         40.19        41.54 o                         
   6   8   2         60.21         52.98       108.04 o                         
   7   8   2         50.85         80.95       213.52 o                         
  -8   9   2         95.21          5.97       105.23 o                         
  -7   9   2         39.75        150.38        85.72 o                         
  -6   9   2         22.62          7.03        55.68 o                         
  -5   9   2        154.12        119.92        40.84 o                         
  -4   9   2        126.93        134.89        31.29 o                         
  -3   9   2        354.30        336.88        50.79 o                         
  -2   9   2         24.80         -5.53        31.68 o                         
  -1   9   2        124.37        180.96        30.22 o                         
   0   9   2         42.58        103.89        65.21 o                         
   1   9   2         61.60        172.68        71.46 o                         
   2   9   2         78.99         62.64       117.57 o                         
   3   9   2        418.52        514.89        69.37 o                         
   4   9   2        163.13        145.66        31.01 o                         
   5   9   2         51.07         73.80        39.96 o                         
   6   9   2        130.68        406.74       176.68 o                         
   7   9   2          2.37         41.82       119.80 o                         
  -7  10   2          9.69        -33.93        80.95 o                         
  -6  10   2          2.55          6.81        54.13 o                         
  -5  10   2         95.13         84.47        58.07 o                         
  -4  10   2         64.04         56.79        33.44 o                         
  -3  10   2        183.80        243.97        38.51 o                         
  -2  10   2        108.80        167.76        45.67 o                         
  -1  10   2         34.38         66.98        37.82 o                         
   0  10   2        181.35        220.69       116.02 o                         
   1  10   2        444.61        710.91       163.45 o                         
   2  10   2        427.41        553.42       146.24 o                         
   3  10   2       1008.30       1282.20       208.88 o                         
   4  10   2        139.78        219.91       149.77 o                         
   5  10   2        200.08        -11.03       152.64 o                         
   6  10   2          3.66         -4.44       108.19 o                         
  -7  11   2          3.15        -57.44        99.58 o                         
  -6  11   2          2.14        132.54        84.46 o                         
  -5  11   2         62.17        125.65        76.84 o                         
  -4  11   2         54.10        -16.90        65.58 o                         
  -3  11   2        187.40        206.26        48.98 o                         
  -2  11   2         60.20         58.61        45.53 o                         
  -1  11   2        131.60        195.25        74.22 o                         
   0  11   2        201.25        106.49       100.55 o                         
   1  11   2         68.86       -153.19       153.19 o                         
   2  11   2        629.18        486.15       274.73 o                         
   3  11   2         22.74        -56.18       101.53 o                         
   4  11   2        144.99         -0.41       131.46 o                         
   5  11   2          6.49       -106.75       106.75 o                         
   6  11   2         21.40        -93.83       116.95 o                         
  -6  12   2          2.69        101.49       114.60 o                         
  -5  12   2          8.56         29.97        97.01 o                         
  -4  12   2         60.67        -30.27        99.70 o                         
  -3  12   2        353.05        283.62        77.32 o                         
  -2  12   2        243.39        149.05        66.84 o                         
   0  12   2        260.29        341.25       128.48 o                         
   1  12   2         12.94         86.46       115.72 o                         
   2  12   2         52.85        201.23       115.45 o                         
   3  12   2        159.65        195.96       117.24 o                         
   4  12   2         45.05         74.27       111.12 o                         
   5  12   2         97.87        201.21       120.50 o                         
  -5  13   2          2.31         72.13       215.50 o                         
  -4  13   2         58.57        -32.30       139.40 o                         
  -3  13   2         28.24         34.29        71.47 o                         
  -2  13   2         35.12         39.70       151.76 o                         
  -1  13   2          9.30         90.66       170.50 o                         
   0  13   2        104.31         85.58       185.72 o                         
   1  13   2         16.49         95.07       188.15 o                         
   2  13   2         13.86       -130.51       130.51 o                         
   3  13   2         88.86          3.79       123.66 o                         
   4  13   2          8.14        210.51       136.18 o                         
  -4  14   2          6.20         39.70       197.86 o                         
  -3  14   2          4.88        -25.15       116.24 o                         
  -2  14   2         85.99        -10.15       151.31 o                         
  -1  14   2         97.59         -6.18       188.59 o                         
   0  14   2         59.80        289.61       201.83 o                         
   1  14   2          1.49        -40.14       198.52 o                         
   2  14   2         13.29       -170.06       187.27 o                         
   3  14   2         59.06        168.30       197.64 o                         
  -1  15   2         21.93         -2.87       194.77 o                         
   0  15   2        101.83        320.50       225.65 o                         
  -3 -14   3         11.38         90.66       183.96 o                         
  -2 -14   3         45.71          7.72       261.38 o                         
  -1 -14   3         42.61          0.22       351.60 o                         
   0 -14   3          0.33         97.04       241.06 o                         
   1 -14   3         17.33         17.27       466.30 o                         
   2 -14   3        145.55        199.15       478.43 o                         
  -4 -13   3          0.49        178.67       141.61 o                         
  -3 -13   3        161.85       -180.43       185.94 o                         
  -2 -13   3         51.95        986.85       295.57 o                         
  -1 -13   3         65.16         20.76       207.03 o                         
   0 -13   3         21.88         13.82       216.02 o                         
   1 -13   3         21.74       -122.42       222.33 o                         
   2 -13   3         34.24         54.25       210.72 o                         
   3 -13   3         29.11        230.87       199.81 o                         
  -4 -12   3         19.36       -164.00       164.00 o                         
  -3 -12   3        420.20        241.56       127.38 o                         
  -2 -12   3         88.76        102.50        81.09 o                         
  -1 -12   3         83.34        126.39       253.66 o                         
   0 -12   3        234.96        404.09       268.00 o                         
   1 -12   3         10.76       -125.73       260.50 o                         
   2 -12   3         25.75        615.40       277.70 o                         
   3 -12   3         76.78        330.86       265.57 o                         
  -6 -11   3         16.01        -26.47       109.18 o                         
  -4 -11   3          4.33        -45.66       142.71 o                         
  -3 -11   3        130.45        128.21        86.85 o                         
  -2 -11   3         69.03         94.13        77.83 o                         
  -1 -11   3         55.80         93.75        71.25 o                         
   0 -11   3        422.87        -76.54       253.22 o                         
   1 -11   3         44.65        192.12       232.71 o                         
   2 -11   3        241.48        145.36       236.02 o                         
  -7 -10   3         11.41        -26.25       126.83 o                         
  -6 -10   3         80.09         55.58       113.15 o                         
  -5 -10   3         14.26        -82.50       201.61 o                         
  -4 -10   3          9.22         29.88        78.64 o                         
  -3 -10   3         94.62         28.34        84.81 o                         
  -2 -10   3        380.41        350.56       102.36 o                         
  -1 -10   3        123.23        209.59        63.09 o                         
   0 -10   3         10.79         77.18       118.01 o                         
   1 -10   3        218.24        227.85       214.40 o                         
   2 -10   3        169.23       -187.93       187.93 o                         
  -8  -9   3          6.35       -227.08       227.08 o                         
  -7  -9   3          4.28         71.49       159.14 o                         
  -6  -9   3         34.40        -48.14       135.10 o                         
  -5  -9   3         68.46        -45.68        79.16 o                         
  -4  -9   3          6.34        -28.61        56.00 o                         
  -3  -9   3        374.04        369.79        65.05 o                         
  -2  -9   3          2.75         89.44        60.61 o                         
  -1  -9   3        938.16       1256.46       162.59 o                         
   0  -9   3         24.59        157.75       262.82 o                         
   1  -9   3       1438.66       2107.59       294.25 o                         
  -8  -8   3         39.98        114.35        69.99 o                         
  -7  -8   3          0.00        -26.67        64.51 o                         
  -6  -8   3         94.31         96.22        96.56 o                         
  -5  -8   3         13.13        -74.87        89.33 o                         
  -4  -8   3        224.13        138.50        45.71 o                         
  -3  -8   3        175.49        244.56        56.64 o                         
  -2  -8   3          8.81          0.86        44.06 o                         
  -1  -8   3        282.36        284.49        89.52 o                         
   0  -8   3        366.81        519.32        92.78 o                         
  -9  -7   3         10.71       -117.82       162.56 o                         
  -8  -7   3          2.67        -53.09        67.98 o                         
  -7  -7   3        161.46        189.80        67.02 o                         
  -6  -7   3        253.82        333.01        49.59 o                         
  -5  -7   3        148.19        111.59        61.88 o                         
  -4  -7   3        877.67       1205.79       118.51 o                         
  -3  -7   3         75.35         71.22        47.19 o                         
  -2  -7   3        573.06        852.73       106.07 o                         
  -9  -6   3         45.48        -54.92       105.19 o                         
  -8  -6   3         44.84        -87.26        87.26 o                         
  -7  -6   3        116.98         81.40        73.05 o                         
  -6  -6   3        300.42        337.77        52.25 o                         
  -5  -6   3        220.22        124.20        42.97 o                         
  -4  -6   3        261.98        406.23        83.60 o                         
  -3  -6   3        357.98        421.98        54.42 o                         
  -9  -5   3         40.68        -26.29        78.43 o                         
  -8  -5   3         73.46        136.65        72.15 o                         
  -7  -5   3        225.21        203.55        62.61 o                         
  -6  -5   3        145.51        165.50        64.15 o                         
  -5  -5   3        159.97        109.74        39.32 o                         
  -4  -5   3         33.71         18.09        25.73 o                         
  -9  -4   3          6.93        -19.67        83.92 o                         
  -8  -4   3         63.45         46.15        74.79 o                         
  -7  -4   3          0.81         -2.29        56.82 o                         
  -6  -4   3          5.22        -25.38        36.85 o                         
  -5  -4   3         78.85         60.96        33.28 o                         
  -4  -4   3        251.29        315.45        32.62 o                         
  -9  -3   3         61.79        -10.42       113.60 o                         
  -8  -3   3        201.36        198.01        67.80 o                         
  -7  -3   3        335.68        424.31        54.46 o                         
  -6  -3   3         94.76        112.99        28.90 o                         
  -5  -3   3         70.32          5.92        38.74 o                         
  -4  -3   3        166.59        129.26        44.78 o                         
 -10  -2   3        178.05        628.40       286.86 o                         
  -9  -2   3         53.60        -82.02        96.59 o                         
  -8  -2   3        159.24         70.48        53.33 o                         
  -7  -2   3          1.34         46.93        32.68 o                         
  -6  -2   3         23.81         -3.91        27.75 o                         
  -5  -2   3        291.88        265.93        32.97 o                         
 -10  -1   3        130.13        211.97       223.66 o                         
  -9  -1   3        110.98         79.20        88.95 o                         
  -8  -1   3         64.76         38.79        50.64 o                         
  -7  -1   3        255.39        258.33        45.95 o                         
  -6  -1   3         30.03         63.89        25.33 o                         
  -5  -1   3        187.39        155.86        28.53 o                         
 -10   0   3         15.43         -2.65       136.32 o                         
  -9   0   3        132.82        136.87        63.05 o                         
  -8   0   3          0.17        -12.83        41.07 o                         
  -7   0   3        115.21        167.31        34.26 o                         
  -6   0   3         11.03         38.01        23.01 o                         
  -5   0   3         98.71         85.27        19.79 o                         
 -10   1   3        130.27        119.31       119.29 o                         
  -9   1   3        110.88         89.21        62.45 o                         
  -8   1   3         64.70        103.63        48.70 o                         
  -7   1   3        255.36        285.13        36.27 o                         
  -6   1   3         29.97         10.07        24.82 o                         
  -5   1   3        187.72        176.73        27.15 o                         
 -10   2   3        177.95        143.96       142.71 o                         
  -9   2   3         53.67        100.76        70.34 o                         
  -8   2   3        159.39        128.49        50.88 o                         
  -7   2   3          1.33         54.72        39.30 o                         
  -6   2   3         23.88          9.73        26.82 o                         
  -5   2   3        292.30        242.49        33.80 o                         
  -9   3   3         61.80          2.76        71.36 o                         
  -8   3   3        201.57        236.96        71.10 o                         
  -7   3   3        335.22        375.08        57.08 o                         
  -6   3   3         94.77         35.00        32.54 o                         
  -5   3   3         70.32         77.36        47.09 o                         
  -4   3   3        166.30        171.93        33.98 o                         
  -9   4   3          6.94         -1.79       129.05 o                         
  -8   4   3         63.56         -1.22        59.79 o                         
  -7   4   3          0.82         55.17        62.98 o                         
  -6   4   3          5.22        -49.53        49.53 o                         
  -5   4   3         78.85        107.56        35.18 o                         
  -4   4   3        251.45        295.01        47.86 o                         
  -9   5   3         40.80        -39.64        90.62 o                         
  -8   5   3         73.45         73.56        79.65 o                         
  -7   5   3        225.63        256.73       150.78 o                         
  -6   5   3        145.57        143.20        48.09 o                         
  -5   5   3        159.66        173.91        41.99 o                         
  -4   5   3         33.72         54.10        26.38 o                         
  -9   6   3         45.51        181.24       120.15 o                         
  -8   6   3         45.04        -16.00        79.37 o                         
  -7   6   3        116.75        166.34       101.50 o                         
  -6   6   3        300.60        255.39        53.58 o                         
  -5   6   3        220.40        210.57        48.39 o                         
  -4   6   3        262.00        274.40        74.11 o                         
  -3   6   3        357.83        375.02        42.44 o                         
  -9   7   3         10.70         62.50       127.54 o                         
  -8   7   3          2.64         27.34        93.65 o                         
  -7   7   3        161.23        191.35       111.72 o                         
  -6   7   3        253.52        241.14        58.88 o                         
  -5   7   3        148.35        241.53        91.10 o                         
  -4   7   3        878.10       1004.06        95.84 o                         
  -3   7   3         75.47         46.60        69.96 o                         
  -2   7   3        573.72        841.90        92.96 o                         
  -8   8   3         39.87         21.56        93.39 o                         
  -7   8   3          0.00        -66.47        66.47 o                         
  -6   8   3         94.12        241.53       187.27 o                         
  -5   8   3         13.11        140.95       110.29 o                         
  -4   8   3        224.45        209.79        43.27 o                         
  -3   8   3        175.44        209.01        41.93 o                         
  -2   8   3          8.79         -4.61        30.35 o                         
  -1   8   3        282.10        583.86       141.83 o                         
   0   8   3        366.88        451.08       141.83 o                         
  -8   9   3          6.31        -19.91       187.93 o                         
  -7   9   3          4.32         -7.32       119.43 o                         
  -6   9   3         34.25         43.34       106.32 o                         
  -5   9   3         68.48        192.77        99.64 o                         
  -4   9   3          6.38         17.92        44.37 o                         
  -3   9   3        375.07        336.49        52.65 o                         
  -2   9   3          2.79         -4.83        39.25 o                         
  -1   9   3        938.71       1440.71        99.72 o                         
   0   9   3         24.60        209.37        96.39 o                         
   1   9   3       1437.61       1333.16       274.84 o                         
  -7  10   3         11.38        179.99       207.56 o                         
  -6  10   3         79.94        306.16       214.40 o                         
  -5  10   3         14.36        -94.41        94.41 o                         
  -4  10   3          9.20         73.91        51.58 o                         
  -3  10   3         94.78        225.10        68.55 o                         
  -2  10   3        380.27        538.68        59.36 o                         
  -1  10   3        122.68        200.46        49.23 o                         
   0  10   3         10.73         34.26        31.27 o                         
   1  10   3        217.59        128.82       140.29 o                         
   2  10   3        169.08        390.20       146.90 o                         
  -7  11   3          3.11         96.83       230.50 o                         
  -6  11   3         15.98        131.68       201.61 o                         
  -5  11   3        141.55         99.04       180.21 o                         
  -4  11   3          4.37        -75.88        75.88 o                         
  -3  11   3        130.38        165.95        53.93 o                         
  -2  11   3         69.11         91.76        68.26 o                         
  -1  11   3         55.87         51.35        39.07 o                         
   0  11   3        423.35        578.35       173.81 o                         
   1  11   3         44.73        120.65       168.96 o                         
   2  11   3        241.58        440.27       176.90 o                         
  -6  12   3         23.06        -43.23       201.83 o                         
  -5  12   3         62.68        193.44       171.39 o                         
  -4  12   3         19.37        104.30        67.71 o                         
  -3  12   3        420.52        305.26       136.06 o                         
  -2  12   3         88.60         61.45        72.31 o                         
  -1  12   3         83.27       -112.75       135.26 o                         
   0  12   3        234.93        174.47       200.72 o                         
   1  12   3         10.78         88.01       184.40 o                         
   2  12   3         25.75        -91.98       172.49 o                         
   3  12   3         76.99        411.59       192.34 o                         
  -5  13   3          6.31        -28.90       160.58 o                         
  -4  13   3          0.48       -122.64       122.64 o                         
  -3  13   3        161.91        272.63       141.61 o                         
  -2  13   3         52.01         15.00       181.75 o                         
  -1  13   3         65.11         50.61       151.03 o                         
   0  13   3         21.80        123.73       158.92 o                         
   1  13   3         21.75         -4.24       137.21 o                         
   2  13   3         34.35       -127.64       127.64 o                         
   3  13   3         29.07          3.22       130.07 o                         
  -3  14   3         11.38       -130.58       144.04 o                         
  -2  14   3         45.75        165.87       186.17 o                         
  -1  14   3         42.69        -34.41       220.13 o                         
   0  14   3          0.33         59.33       167.09 o                         
   1  14   3         17.41        123.63       173.15 o                         
   2  14   3        145.43        400.46       235.79 o                         
  -4 -12   4          2.06       -246.82       246.82 o                         
  -6 -11   4          4.43         48.09       248.81 o                         
  -5 -11   4          4.78        792.31       253.44 o                         
  -4 -11   4        176.28         80.34       130.98 o                         
  -7 -10   4         62.78        290.28       221.46 o                         
  -6 -10   4         22.34        446.00       218.59 o                         
  -5 -10   4        182.84        488.35       219.25 o                         
  -4 -10   4       1022.69       1562.21       148.80 o                         
  -8  -9   4         64.11        -48.09       201.38 o                         
  -7  -9   4         28.88       -107.20       193.22 o                         
  -6  -9   4         97.49        168.08       192.78 o                         
  -5  -9   4        222.16        402.39        63.90 o                         
  -4  -9   4        165.76        259.93        91.68 o                         
  -8  -8   4         34.51        102.50       102.15 o                         
  -7  -8   4         10.53       -120.88       161.24 o                         
  -6  -8   4        356.11        321.16       170.28 o                         
  -5  -8   4        385.05        411.02        98.05 o                         
  -8  -7   4         16.03         76.03       101.52 o                         
  -7  -7   4         81.87        -24.04       147.12 o                         
  -9  -6   4         65.99          8.37       130.46 o                         
  -8  -6   4         68.88        -57.98        95.00 o                         
  -7  -6   4         36.46        -50.51       108.52 o                         
  -6  -6   4        365.35        478.21       135.43 o                         
  -9  -5   4         16.30         49.01       101.34 o                         
  -8  -5   4          0.00         37.23        90.13 o                         
  -7  -5   4         85.39        -51.11        95.29 o                         
  -6  -5   4         22.23         86.69        99.48 o                         
  -9  -4   4         53.60        113.68       158.81 o                         
  -8  -4   4         71.39         56.31        85.85 o                         
  -7  -4   4        144.33        152.12       150.21 o                         
  -9  -3   4          5.41         78.36        92.55 o                         
  -8  -3   4         45.73        -38.42        44.23 o                         
  -7  -3   4         33.44        104.33       138.74 o                         
 -10  -2   4         21.32        247.71       170.28 o                         
  -9  -2   4         18.56         30.14        93.74 o                         
  -8  -2   4         61.08         63.25        47.97 o                         
 -10  -1   4          3.53        -66.50       101.57 o                         
  -9  -1   4         22.92         44.15        92.83 o                         
  -8  -1   4         22.19        -28.99        51.64 o                         
 -10   0   4         14.21         83.98       111.72 o                         
  -9   0   4          5.25       -126.94       254.21 o                         
 -10   1   4          3.51        138.36       111.15 o                         
  -9   1   4         22.90        169.01       103.13 o                         
  -8   1   4         22.19         18.46        54.41 o                         
 -10   2   4         21.31        180.87       219.47 o                         
  -9   2   4         18.55        163.89       115.14 o                         
  -8   2   4         60.98         22.39        48.57 o                         
  -9   3   4          5.47         47.64       116.90 o                         
  -8   3   4         45.67         68.30        61.94 o                         
  -7   3   4         33.47         13.23        78.30 o                         
  -9   4   4         53.46        169.46       128.04 o                         
  -8   4   4         71.32          5.07        97.71 o                         
  -7   4   4        144.24        169.47        39.56 o                         
  -9   5   4         16.22         24.73       103.25 o                         
  -8   5   4          0.00        -30.22       109.85 o                         
  -8   6   4         68.75         74.55       130.14 o                         
  -6   6   4        365.93        415.12       104.99 o                         
  -8   7   4         15.97        -29.15       100.66 o                         
  -7   7   4         81.98       -107.20       114.70 o                         
  -6   7   4        748.07        484.16       182.86 o                         
  -8   8   4         34.53        -59.18       107.12 o                         
  -7   8   4         10.49        133.23       136.76 o                         
  -6   8   4        356.13        494.75       129.48 o                         
  -5   8   4        384.92        489.87        81.51 o                         
  -8   9   4         64.08        208.27       162.23 o                         
  -7   9   4         28.86         46.82       236.46 o                         
  -6   9   4         97.45        272.41       146.68 o                         
  -5   9   4        222.40        358.41        64.28 o                         
  -7  10   4         62.83         62.49       154.51 o                         
  -6  10   4         22.18         45.07       134.55 o                         
  -5  10   4        183.33        306.16       149.33 o                         
  -4  10   4       1023.59       1374.37       120.63 o                         
  -6  11   4          4.46       -124.98       124.98 o                         
  -5  11   4          4.80         36.32       115.56 o                         
  -4  11   4        176.28        169.96       125.98 o                         
  -3  11   4        374.76        457.91       196.31 o                         
  -5  12   4         35.01        204.37       170.50 o                         
  -4  12   4          2.08        154.84       175.36 o                         
                                                                                
