# Supplementary material for: Form (III) of artemisinin: discovery and crystallographic characterization of a new high-pressure polymorph
Source: Acta Crystallogr B Struct Sci Cryst Eng Mater. 2026 May 11;82(Pt 3):316–29. doi: 10.1107/S205252062600291X (PMC13238485; doi:10.1107/S205252062600291X)
Supplement: Supplementary file 15 [file b-82-00316-FormIII_8sup15.hkl]

data_FormIII_8                                                                  
_shelx_title ' ART_L5_TRI_010D_BF in P2(1)'                                     
_shelx_refln_list_code          4                                               
_shelx_F_calc_maximum      159.42                                               
_exptl_crystal_F_000       608.00                                               
_reflns_d_resolution_high  0.8993                                               
                                                                                
loop_                                                                           
 _space_group_symop_operation_xyz                                               
 'x, y, z'                                                                      
 '-x, y+1/2, -z'                                                                
                                                                                
_cell_length_a     9.3601                                                       
_cell_length_b    14.1006                                                       
_cell_length_c     9.5869                                                       
_cell_angle_alpha  90.000                                                       
_cell_angle_beta  104.873                                                       
_cell_angle_gamma  90.000                                                       
                                                                                
_shelx_F_squared_multiplier     1.000                                           
                                                                                
loop_                                                                           
 _refln_index_h                                                                 
 _refln_index_k                                                                 
 _refln_index_l                                                                 
 _refln_F_squared_calc                                                          
 _refln_F_squared_meas                                                          
 _refln_F_squared_sigma                                                         
 _refln_observed_status                                                         
   1 -15   0         95.45        181.27       105.81 o                         
   2 -15   0         27.66         91.32       100.54 o                         
   0 -14   0        186.71        165.50       130.39 o                         
   1 -14   0         89.88         79.58        76.74 o                         
   2 -14   0        185.76        143.98        79.42 o                         
   3 -14   0         97.77        108.52        80.04 o                         
   4 -14   0         97.52        122.93       136.07 o                         
   1 -13   0         14.09        117.31        69.65 o                         
   2 -13   0         86.00          9.65        69.49 o                         
   3 -13   0         23.85        137.58        51.66 o                         
   4 -13   0        178.11        197.85       105.63 o                         
   5 -13   0        135.01        223.30       163.65 o                         
   0 -12   0        171.10        140.38        76.20 o                         
   1 -12   0        182.01        125.24        64.16 o                         
   2 -12   0        104.72         70.58        44.77 o                         
   3 -12   0         35.08         59.52        47.05 o                         
   4 -12   0         19.39         -4.61        49.78 o                         
   5 -12   0         76.97         63.58       101.81 o                         
   6 -12   0          3.75       -158.81       158.81 o                         
   1 -11   0         94.39         31.83        73.25 o                         
   2 -11   0         25.59         40.89        39.17 o                         
   3 -11   0         59.24         43.50        43.51 o                         
   4 -11   0         78.28         80.43        82.04 o                         
   5 -11   0         91.92        178.46        95.64 o                         
   6 -11   0        126.46         95.63       104.87 o                         
   7 -11   0          0.09        -29.90       136.18 o                         
   0 -10   0        327.25        329.15        51.02 o                         
   1 -10   0        466.11        578.19        37.32 o                         
   2 -10   0        195.02        225.21        38.23 o                         
   3 -10   0         25.72         20.27        35.00 o                         
   4 -10   0         15.64        -31.91        31.91 o                         
   5 -10   0         18.96         62.44        59.25 o                         
   6 -10   0        155.81        181.98        68.56 o                         
   7 -10   0         11.16        123.33        76.73 o                         
   1  -9   0        478.64        461.67        25.66 o                         
   2  -9   0        205.58        210.58        24.36 o                         
   3  -9   0         55.00         61.33        26.19 o                         
   4  -9   0         67.27        123.38        46.65 o                         
   5  -9   0         83.83          6.89        55.32 o                         
   6  -9   0         89.14         24.77        65.38 o                         
   7  -9   0        175.15        200.65        74.50 o                         
   8  -9   0         47.36          6.32       131.09 o                         
   0  -8   0        481.52        449.80        39.18 o                         
   1  -8   0        355.34        375.75        22.81 o                         
   2  -8   0         95.30         87.25        22.28 o                         
   3  -8   0        626.66        570.54        24.09 o                         
   4  -8   0         81.90         46.58        24.93 o                         
   5  -8   0          0.33          9.36        44.50 o                         
   6  -8   0         14.02         19.02        56.01 o                         
   7  -8   0         14.83        -15.07        57.95 o                         
   8  -8   0         20.97        -50.87        72.87 o                         
   1  -7   0        138.28        158.06        13.84 o                         
   2  -7   0       1588.70       1594.16        37.10 o                         
   3  -7   0        590.74        546.12        24.21 o                         
   4  -7   0         32.22         24.91        20.27 o                         
   5  -7   0         60.01         33.09        34.25 o                         
   6  -7   0         95.38         86.02        44.17 o                         
   7  -7   0        159.42         80.00        54.58 o                         
   8  -7   0         34.16        -52.18        69.55 o                         
   0  -6   0       1719.44       1815.97        47.82 o                         
   1  -6   0       1285.79       1472.96        37.11 o                         
   2  -6   0        396.01        352.39        17.02 o                         
   3  -6   0       1674.95       1802.74        36.49 o                         
   4  -6   0        267.89        285.12        23.82 o                         
   5  -6   0         21.63          9.66        27.15 o                         
   6  -6   0         52.98         87.63        40.23 o                         
   7  -6   0         27.48         35.92        61.83 o                         
   8  -6   0         82.18        -58.73        73.76 o                         
   9  -6   0          4.22         72.37        85.01 o                         
   1  -5   0       3260.29       3355.62        50.01 o                         
   2  -5   0         19.37          3.37         9.40 o                         
   3  -5   0        256.46        254.27        11.84 o                         
   4  -5   0        120.06        142.86        19.32 o                         
   5  -5   0         95.95         73.04        23.20 o                         
   6  -5   0         57.57          9.35        34.78 o                         
   7  -5   0        245.90        262.37        48.37 o                         
   8  -5   0          3.36         58.36       123.13 o                         
   9  -5   0         31.99        -41.93        73.98 o                         
   0  -4   0       6091.73       5996.67       113.04 o                         
   1  -4   0        635.00        645.34        13.67 o                         
   2  -4   0        376.41        374.57        14.02 o                         
   3  -4   0        306.81        328.30        13.53 o                         
   4  -4   0       1648.09       1651.60        42.90 o                         
   5  -4   0        117.84         88.18        22.75 o                         
   6  -4   0          8.29         29.74        31.24 o                         
   7  -4   0         18.59         34.73        39.38 o                         
   8  -4   0         44.78        141.67        76.79 o                         
   9  -4   0         59.42        153.89        73.83 o                         
   1  -3   0        933.91        890.62        13.89 o                         
   2  -3   0       6566.46       6847.55        94.82 o                         
   3  -3   0        417.46        436.75        19.48 o                         
   4  -3   0        452.77        453.29        18.09 o                         
   5  -3   0         55.42         56.95        20.10 o                         
   6  -3   0         40.00         32.27        17.18 o                         
   7  -3   0        118.13        126.32        26.64 o                         
   8  -3   0        133.36        192.22        53.98 o                         
   9  -3   0          9.95        -63.81        69.45 o                         
   0  -2   0        828.87        768.37        14.01 o                         
   1  -2   0       9021.90       8737.39       119.53 o                         
   2  -2   0        596.77        617.91        13.57 o                         
   3  -2   0       4526.57       4673.58        70.34 o                         
   4  -2   0        555.54        566.44        16.24 o                         
   5  -2   0        101.56        104.79        14.54 o                         
   6  -2   0         45.72         28.19        17.99 o                         
   7  -2   0         15.45          4.20        32.50 o                         
   8  -2   0         12.51         30.75        30.33 o                         
   9  -2   0         10.73         26.04        60.34 o                         
   1  -1   0       1587.23       1364.96        19.83 o                         
   2  -1   0       2738.46       2709.12        40.67 o                         
   3  -1   0        853.53        874.45        18.49 o                         
   4  -1   0        760.89        846.93        31.71 o                         
   5  -1   0        800.33        794.71        24.01 o                         
   6  -1   0          8.14         20.47        20.25 o                         
   7  -1   0        180.92        198.28        34.58 o                         
   8  -1   0         38.90         42.02        56.82 o                         
   9  -1   0         26.06         35.57        58.46 o                         
  10  -1   0          9.28         89.11       106.77 o                         
   1   0   0          2.66          1.74         1.19 o                         
   2   0   0      25414.29      25544.88       326.92 o                         
   3   0   0        349.11        342.24         9.36 o                         
   4   0   0       1437.48       1485.01        25.97 o                         
   5   0   0       1034.25        975.72        24.27 o                         
   6   0   0         56.89         30.93        20.37 o                         
   7   0   0        126.09        143.21        27.94 o                         
   8   0   0          2.22         31.58        33.94 o                         
   9   0   0         10.62          3.74        39.00 o                         
  10   0   0          0.56         16.76       155.28 o                         
   1   1   0       1586.86       1438.83        18.17 o                         
   2   1   0       2738.39       2789.37        38.65 o                         
   3   1   0        853.07        890.01        16.29 o                         
   4   1   0        761.58        835.18        26.31 o                         
   5   1   0        799.23        825.85        21.75 o                         
   6   1   0          8.07         29.61        17.76 o                         
   7   1   0        181.20        162.96        29.39 o                         
   8   1   0         38.88         89.30        35.81 o                         
   9   1   0         26.04        132.49        46.11 o                         
  10   1   0          9.24         13.36        99.90 o                         
   0   2   0        829.47        773.48        14.08 o                         
   1   2   0       9034.46       9065.66       119.55 o                         
   2   2   0        596.42        629.98        12.47 o                         
   3   2   0       4524.23       4857.12        63.86 o                         
   4   2   0        554.72        567.94        22.25 o                         
   5   2   0        101.35         86.78        15.17 o                         
   6   2   0         45.55         70.22        17.85 o                         
   7   2   0         15.54         45.67        27.40 o                         
   8   2   0         12.57         45.93        35.51 o                         
   9   2   0         10.78         33.42        54.04 o                         
   1   3   0        933.13        903.75        13.45 o                         
   2   3   0       6563.47       6980.17        94.32 o                         
   3   3   0        417.83        444.87        13.50 o                         
   4   3   0        454.96        480.04        17.13 o                         
   5   3   0         55.28         59.47        14.53 o                         
   6   3   0         39.88         23.56        24.06 o                         
   7   3   0        118.04        140.81        26.55 o                         
   8   3   0        133.53        107.59        58.45 o                         
   9   3   0          9.94         32.73        57.73 o                         
   0   4   0       6103.79       6070.52       111.12 o                         
   1   4   0        635.86        641.37        13.56 o                         
   2   4   0        375.59        392.67        10.37 o                         
   3   4   0        307.53        313.73        14.60 o                         
   4   4   0       1648.94       1662.40        34.19 o                         
   5   4   0        118.01        121.87        19.99 o                         
   6   4   0          8.29        -14.39        23.33 o                         
   7   4   0         18.57         53.79        39.51 o                         
   8   4   0         44.85          6.88        48.76 o                         
   9   4   0         59.56         20.06        60.40 o                         
   1   5   0       3263.30       3291.01        47.61 o                         
   2   5   0         19.43         35.05         7.03 o                         
   3   5   0        256.15        250.02        16.63 o                         
   4   5   0        120.23         91.67        16.96 o                         
   5   5   0         96.13         54.22        24.06 o                         
   6   5   0         57.47         78.53        27.83 o                         
   7   5   0        246.17        273.24        53.51 o                         
   8   5   0          3.36        -52.06        52.06 o                         
   9   5   0         32.02        -44.10        56.38 o                         
   0   6   0       1719.23       1732.50        43.59 o                         
   1   6   0       1285.51       1357.67        25.22 o                         
   2   6   0        396.20        357.77        16.03 o                         
   3   6   0       1676.97       1846.45        34.53 o                         
   4   6   0        268.10        244.93        18.33 o                         
   5   6   0         21.66         47.08        22.27 o                         
   6   6   0         53.10         78.58        32.56 o                         
   7   6   0         27.59         10.99        40.35 o                         
   8   6   0         82.23          0.69        52.04 o                         
   9   6   0          4.19        -61.11        61.11 o                         
   1   7   0        138.34        133.49        12.55 o                         
   2   7   0       1588.47       1488.40        29.21 o                         
   3   7   0        590.79        601.53        33.77 o                         
   4   7   0         32.34         48.86        16.95 o                         
   5   7   0         59.89         46.76        26.19 o                         
   6   7   0         95.12         92.13        33.81 o                         
   7   7   0        159.33        129.73        39.71 o                         
   8   7   0         34.29        127.68        59.38 o                         
   0   8   0        481.11        495.79        26.99 o                         
   1   8   0        355.15        326.62        19.63 o                         
   2   8   0         95.17         92.81        15.16 o                         
   3   8   0        626.48        596.79        32.87 o                         
   4   8   0         81.69         91.80        20.73 o                         
   5   8   0          0.32        -13.27        31.70 o                         
   6   8   0         14.05        -38.48        38.48 o                         
   7   8   0         14.91         30.22        45.85 o                         
   8   8   0         20.92         15.62        76.16 o                         
   1   9   0        478.71        436.21        20.58 o                         
   2   9   0        205.85        197.63        19.86 o                         
   3   9   0         55.26         43.79        34.79 o                         
   4   9   0         67.14         83.26        26.10 o                         
   5   9   0         83.71         68.93        44.93 o                         
   6   9   0         89.28         98.94        41.17 o                         
   7   9   0        175.08        177.24        47.15 o                         
   8   9   0         47.39         90.02        67.42 o                         
   0  10   0        328.60        255.30        33.19 o                         
   1  10   0        466.28        498.79        24.50 o                         
   2  10   0        194.70        150.44        24.04 o                         
   3  10   0         25.64         15.04        27.72 o                         
   4  10   0         15.60         19.61        29.71 o                         
   5  10   0         19.02         68.97        47.28 o                         
   6  10   0        155.56        105.77        55.30 o                         
   7  10   0         11.17         55.62        62.07 o                         
   1  11   0         94.39         70.73        37.16 o                         
   2  11   0         25.45         26.10        28.32 o                         
   3  11   0         59.42         35.25        36.49 o                         
   4  11   0         77.89         90.58        37.37 o                         
   5  11   0         91.86         95.59        85.78 o                         
   6  11   0        126.37        135.63        70.26 o                         
   7  11   0          0.09        -13.81       172.62 o                         
   0  12   0        170.59        216.73       119.31 o                         
   1  12   0        182.11        178.97        41.92 o                         
   2  12   0        104.60        107.82        45.41 o                         
   3  12   0         35.10         -3.92        39.38 o                         
   4  12   0         19.40         43.52        40.66 o                         
   5  12   0         76.91         -7.53        65.63 o                         
   6  12   0          3.74        -94.46        94.46 o                         
   1  13   0         14.19        -20.76        49.16 o                         
   2  13   0         86.19         20.89        53.97 o                         
   3  13   0         23.69         33.53        45.45 o                         
   4  13   0        177.85        160.58        67.73 o                         
   5  13   0        134.72        119.91       126.83 o                         
   0  14   0        187.43        123.54        81.20 o                         
   1  14   0         89.84        133.83        64.00 o                         
   2  14   0        185.63        155.11        85.21 o                         
   3  14   0         97.81         14.28        75.17 o                         
   4  14   0         97.34        113.23       144.12 o                         
   1  15   0         95.29        -15.69        59.39 o                         
   2  15   0         27.63         19.20        95.92 o                         
  -2 -15   1          9.36         29.83       161.01 o                         
  -1 -15   1         29.02        -92.12       147.28 o                         
   0 -15   1          3.57        -10.78        99.94 o                         
   1 -15   1         24.19          8.14        84.28 o                         
   2 -15   1         30.24        -40.80       109.49 o                         
  -4 -14   1         66.40         92.38       166.02 o                         
  -3 -14   1          6.13        128.81       147.55 o                         
  -2 -14   1          2.03        -24.51        94.58 o                         
  -1 -14   1         14.53         78.32        72.29 o                         
   0 -14   1        158.81        232.59        65.95 o                         
   1 -14   1         40.04        129.06        99.82 o                         
   2 -14   1        198.67        240.00        65.32 o                         
   3 -14   1         16.64        -18.48       106.82 o                         
   4 -14   1         20.07         60.18       152.03 o                         
  -5 -13   1         63.72        103.93       109.70 o                         
  -4 -13   1         20.37         18.42        63.64 o                         
  -3 -13   1        160.81        114.46        88.96 o                         
  -2 -13   1         45.42         -2.32       100.83 o                         
  -1 -13   1        337.74        429.66        71.46 o                         
   0 -13   1         26.24         42.15        60.97 o                         
   1 -13   1        159.41        195.41        63.28 o                         
   2 -13   1         12.06         -6.64        43.07 o                         
   3 -13   1         49.40         73.57        52.73 o                         
   4 -13   1         33.92         20.19       103.81 o                         
   5 -13   1         11.38         13.73       146.76 o                         
  -6 -12   1         24.44        119.89        89.21 o                         
  -5 -12   1          4.38        172.33        77.53 o                         
  -4 -12   1         25.02        -22.03        45.76 o                         
  -3 -12   1         71.30         59.89        40.20 o                         
  -2 -12   1        137.58        185.31        53.26 o                         
  -1 -12   1        136.42        171.83        62.90 o                         
   0 -12   1          8.40          5.99        61.74 o                         
   1 -12   1         57.18        107.27        41.02 o                         
   2 -12   1          7.72         21.44        41.81 o                         
   3 -12   1          6.59         48.30        38.80 o                         
   4 -12   1          2.52        -10.74        45.96 o                         
   5 -12   1          5.75        -30.62       135.93 o                         
   6 -12   1         38.11         95.55       151.24 o                         
  -7 -11   1         62.07        133.11       128.54 o                         
  -6 -11   1         89.39        -78.57        78.57 o                         
  -5 -11   1        204.01        334.81        74.02 o                         
  -4 -11   1        199.85        236.69        40.19 o                         
  -3 -11   1          2.26          7.02        33.76 o                         
  -2 -11   1        240.75        267.74        34.30 o                         
  -1 -11   1         92.26        107.07        55.23 o                         
   0 -11   1         76.80         68.75        47.87 o                         
   1 -11   1         33.74         36.24        26.59 o                         
   2 -11   1        225.08        244.04        48.45 o                         
   3 -11   1         29.49         27.87        43.32 o                         
   4 -11   1        242.46        199.87        46.32 o                         
   5 -11   1         43.03         14.29        72.17 o                         
   6 -11   1         23.60        -38.17       103.47 o                         
  -7 -10   1          2.92        139.23        84.82 o                         
  -6 -10   1        231.48        381.90        80.29 o                         
  -5 -10   1          3.44         26.78        54.59 o                         
  -4 -10   1        133.60        139.02        36.85 o                         
  -3 -10   1        187.33        192.88        48.48 o                         
  -2 -10   1        178.96        163.02        26.46 o                         
  -1 -10   1         75.29         79.26        38.29 o                         
   0 -10   1        121.99        156.30        20.67 o                         
   1 -10   1         83.28         66.76        24.35 o                         
   2 -10   1         41.10        -11.89        26.81 o                         
   3 -10   1         52.58        119.93        33.16 o                         
   4 -10   1          7.61        -30.13        30.13 o                         
   5 -10   1         25.22          5.31        39.31 o                         
   6 -10   1         58.22        142.34        74.96 o                         
   7 -10   1         22.63         50.14        94.91 o                         
  -8  -9   1         94.39         48.32        90.28 o                         
  -7  -9   1         51.11         99.42        80.02 o                         
  -6  -9   1         23.23         65.54        81.93 o                         
  -5  -9   1        190.71        264.61        70.33 o                         
  -4  -9   1        208.59        150.98        34.44 o                         
  -3  -9   1         55.78         50.09        29.54 o                         
  -2  -9   1        182.46        184.49        21.83 o                         
  -1  -9   1        695.95        714.60        31.66 o                         
   0  -9   1        120.28        111.79        19.02 o                         
   1  -9   1        137.69        116.49        23.61 o                         
   2  -9   1         38.72         67.05        25.54 o                         
   3  -9   1         40.06         59.58        30.52 o                         
   4  -9   1        180.75        133.92        26.24 o                         
   5  -9   1        160.08        127.72        32.79 o                         
   6  -9   1         81.78          7.55        53.91 o                         
   7  -9   1         19.59         60.83       119.48 o                         
  -8  -8   1         35.72        -67.45       102.56 o                         
  -7  -8   1         35.34        135.83       116.74 o                         
  -6  -8   1         66.06         67.37        66.77 o                         
  -5  -8   1         85.20         40.57        39.17 o                         
  -4  -8   1        452.63        487.28        39.07 o                         
  -3  -8   1        542.97        536.93        31.88 o                         
  -2  -8   1        676.94        685.48        24.72 o                         
  -1  -8   1         41.49         35.28        18.79 o                         
   0  -8   1        227.19        232.51        21.90 o                         
   1  -8   1        210.19        243.75        24.30 o                         
   2  -8   1        317.10        337.58        28.98 o                         
   3  -8   1          5.08          7.54        19.98 o                         
   4  -8   1        230.38        197.78        28.02 o                         
   5  -8   1         14.62         79.54        28.89 o                         
   6  -8   1        483.27        593.46        58.86 o                         
   7  -8   1          7.05         60.72        62.86 o                         
   8  -8   1         85.16        -47.97        75.05 o                         
  -9  -7   1         24.88         -1.88       101.24 o                         
  -8  -7   1        210.20        283.05        81.81 o                         
  -7  -7   1         67.05        184.85        71.34 o                         
  -6  -7   1         38.06         99.78        76.34 o                         
  -5  -7   1        115.21        119.85        32.55 o                         
  -4  -7   1        248.82        284.20        48.85 o                         
  -3  -7   1         51.04         46.48        17.16 o                         
  -2  -7   1         75.85         61.43        12.03 o                         
  -1  -7   1        168.27        229.55        20.52 o                         
   0  -7   1         23.36         13.48        13.27 o                         
   1  -7   1         15.10         -3.50        17.66 o                         
   2  -7   1         88.09        104.90        20.60 o                         
   3  -7   1         67.92         37.34        18.59 o                         
   4  -7   1         22.72          9.67        19.00 o                         
   5  -7   1         12.34         74.45        51.00 o                         
   6  -7   1         54.49         15.62        46.39 o                         
   7  -7   1          5.43        -52.34        52.34 o                         
   8  -7   1         58.03          9.13        74.79 o                         
  -9  -6   1         33.86        -18.67        70.58 o                         
  -8  -6   1         78.42        102.46        64.57 o                         
  -7  -6   1        122.25         92.80        57.25 o                         
  -6  -6   1        185.67        197.58        60.87 o                         
  -5  -6   1        186.37        185.54        29.89 o                         
  -4  -6   1        525.37        634.23        25.99 o                         
  -3  -6   1       4158.59       4433.45        71.33 o                         
  -2  -6   1        256.99        249.56        12.19 o                         
  -1  -6   1        886.34       1047.74        31.03 o                         
   0  -6   1         76.09         88.45        10.90 o                         
   1  -6   1        493.80        448.28        25.52 o                         
   2  -6   1          7.55         12.04        13.61 o                         
   3  -6   1         60.79         29.76        21.42 o                         
   4  -6   1          0.71         -4.71        20.77 o                         
   5  -6   1        450.27        475.06        36.83 o                         
   6  -6   1        168.00        217.07        49.98 o                         
   7  -6   1        219.06        148.95        55.62 o                         
   8  -6   1         52.27         91.68        64.20 o                         
  -9  -5   1         16.01        -45.73       131.85 o                         
  -8  -5   1         50.23         40.51        87.69 o                         
  -7  -5   1        232.95        158.03        55.07 o                         
  -6  -5   1        778.11        862.99        47.68 o                         
  -5  -5   1        196.64        187.20        22.91 o                         
  -4  -5   1        600.77        560.91        21.07 o                         
  -3  -5   1       4243.17       4257.66        68.54 o                         
  -2  -5   1        435.59        404.92        13.98 o                         
  -1  -5   1       2658.56       2641.68        40.50 o                         
   0  -5   1        153.57        157.42        11.24 o                         
   1  -5   1        162.51        139.07        14.45 o                         
   2  -5   1        208.67        312.52        49.09 o                         
   3  -5   1        252.87        230.63        22.37 o                         
   4  -5   1        138.53        171.15        22.11 o                         
   5  -5   1         14.97         -9.11        26.12 o                         
   6  -5   1         46.01         69.19        47.06 o                         
   7  -5   1        194.23        337.76        60.65 o                         
   8  -5   1        182.42        233.59        56.99 o                         
   9  -5   1          7.71        -25.07        63.63 o                         
  -9  -4   1         24.28        -83.96        92.69 o                         
  -8  -4   1         74.65        119.49        60.10 o                         
  -7  -4   1        447.79        544.89        60.82 o                         
  -6  -4   1        592.57        602.32        64.99 o                         
  -5  -4   1        753.42        735.61        39.01 o                         
  -4  -4   1       1767.86       1808.59        36.43 o                         
  -3  -4   1       1631.40       1678.20        34.26 o                         
  -2  -4   1       2023.71       2090.25        34.41 o                         
  -1  -4   1        408.51        380.91        11.71 o                         
   0  -4   1       3255.08       3264.83        65.18 o                         
   1  -4   1        607.20        607.25        27.85 o                         
   2  -4   1       1077.16       1022.75        29.08 o                         
   3  -4   1         35.53         11.78        13.73 o                         
   4  -4   1        351.97        386.32        22.49 o                         
   5  -4   1        104.55         85.86        25.51 o                         
   6  -4   1        198.87        226.78        24.93 o                         
   7  -4   1        157.67        147.96        29.23 o                         
   8  -4   1         31.41         21.03        71.18 o                         
   9  -4   1         10.42        -37.29        62.57 o                         
 -10  -3   1         75.69         60.31       116.33 o                         
  -9  -3   1         88.06        163.25        76.92 o                         
  -8  -3   1        138.67        174.97        60.61 o                         
  -7  -3   1          1.26        -42.50        42.50 o                         
  -6  -3   1        628.42        594.72        44.84 o                         
  -5  -3   1        546.30        489.95        22.59 o                         
  -4  -3   1        186.55        217.54        14.34 o                         
  -3  -3   1       1436.54       1465.26        30.45 o                         
  -2  -3   1       3040.10       3049.00        46.04 o                         
  -1  -3   1        566.90        545.16        14.75 o                         
   0  -3   1       3174.45       3102.36        96.12 o                         
   1  -3   1        557.50        478.57        50.68 o                         
   2  -3   1       1348.88       1448.52        40.30 o                         
   3  -3   1         50.39         38.75        13.40 o                         
   4  -3   1        169.56        198.36        19.55 o                         
   5  -3   1        109.21        124.83        24.08 o                         
   6  -3   1        117.79         78.25        24.42 o                         
   7  -3   1         11.71        -11.67        29.85 o                         
   8  -3   1         33.49         56.62        35.16 o                         
   9  -3   1         59.06         61.12        59.93 o                         
 -10  -2   1          4.33        100.18       117.12 o                         
  -9  -2   1         17.40        207.97       170.38 o                         
  -8  -2   1        337.68        277.81        84.27 o                         
  -7  -2   1        561.85        522.20        46.30 o                         
  -6  -2   1         87.35         31.38        26.01 o                         
  -5  -2   1        408.34        412.41        19.60 o                         
  -4  -2   1        828.34        865.70        23.21 o                         
  -3  -2   1      10319.86      10526.06       160.27 o                         
  -2  -2   1        446.67        435.35        13.98 o                         
   1  -2   1       1125.68        999.21        40.67 o                         
   2  -2   1        266.73        223.53        16.67 o                         
   3  -2   1        396.41        379.18        17.31 o                         
   4  -2   1         39.71         25.88        14.25 o                         
   5  -2   1        312.33        296.55        24.31 o                         
   6  -2   1         24.75         35.45        24.66 o                         
   7  -2   1         60.15         25.29        29.47 o                         
   8  -2   1          4.12         34.72        42.02 o                         
   9  -2   1         40.98         71.26        71.05 o                         
 -10  -1   1         70.40        129.53       144.65 o                         
  -9  -1   1         34.71         17.63       102.37 o                         
  -8  -1   1         68.86         79.52        34.49 o                         
  -7  -1   1         42.77         22.49        27.92 o                         
  -6  -1   1        268.39        257.05        21.36 o                         
  -5  -1   1       4313.14       4488.04        60.85 o                         
  -4  -1   1        977.71        969.77        17.42 o                         
  -3  -1   1       3093.89       3230.61        48.60 o                         
  -2  -1   1        520.74        520.50        14.16 o                         
   3  -1   1        202.01        187.78        14.97 o                         
   4  -1   1         66.78         52.95        14.78 o                         
   5  -1   1         91.59         65.68        18.77 o                         
   6  -1   1         33.35         23.19        32.15 o                         
   7  -1   1         31.31         -0.81        35.48 o                         
   8  -1   1         68.50         38.84        48.19 o                         
   9  -1   1          0.96         99.04        97.56 o                         
 -10   0   1         47.42       -118.44       118.44 o                         
  -9   0   1         14.87          9.82        47.31 o                         
  -8   0   1         11.76          7.29        40.07 o                         
  -7   0   1          9.10         13.07        26.30 o                         
  -6   0   1        499.18        492.33        22.12 o                         
  -5   0   1        158.41        146.95        12.40 o                         
  -4   0   1        864.40        833.21        17.08 o                         
  -3   0   1        107.70        113.02         6.42 o                         
  -2   0   1      10346.04       9860.79       166.43 o                         
   3   0   1         13.25          3.91        17.93 o                         
   4   0   1          0.43          2.42        13.69 o                         
   5   0   1         21.26         18.45        18.62 o                         
   6   0   1         55.30         61.12        29.10 o                         
   7   0   1         32.42         -3.96        30.57 o                         
   8   0   1          1.51        -32.14        38.68 o                         
   9   0   1        202.91        412.35       102.97 o                         
 -10   1   1         70.39          1.97       123.42 o                         
  -9   1   1         34.63          9.86        75.13 o                         
  -8   1   1         68.63         89.39        41.73 o                         
  -7   1   1         42.42         74.72        33.31 o                         
  -6   1   1        268.92        254.75        20.35 o                         
  -5   1   1       4314.81       4519.72        66.44 o                         
  -4   1   1        978.05        948.37        19.27 o                         
  -3   1   1       3095.77       3258.22        44.13 o                         
  -2   1   1        520.77        559.05        12.73 o                         
   3   1   1        201.65        248.53        22.98 o                         
   4   1   1         66.73         44.22        16.44 o                         
   5   1   1         91.55         78.12        19.64 o                         
   6   1   1         33.37         36.91        24.08 o                         
   7   1   1         31.29          5.37        31.56 o                         
   8   1   1         68.42         87.34        40.64 o                         
   9   1   1          0.94       -111.26       142.27 o                         
 -10   2   1          4.30         87.66        93.70 o                         
  -9   2   1         17.36         56.54       100.65 o                         
  -8   2   1        338.03        363.27        39.80 o                         
  -7   2   1        561.44        571.94        34.30 o                         
  -6   2   1         87.41         55.73        22.30 o                         
  -5   2   1        408.86        440.41        16.59 o                         
  -4   2   1        828.16        816.82        23.12 o                         
  -3   2   1      10322.62      10805.29       152.11 o                         
  -2   2   1        446.77        440.66        12.45 o                         
  -1   2   1       2191.28       2088.37        47.70 o                         
   1   2   1       1128.32       1008.89        33.41 o                         
   2   2   1        266.92        295.42        20.10 o                         
   3   2   1        395.31        357.69        19.30 o                         
   4   2   1         39.77         21.23        13.93 o                         
   5   2   1        312.19        317.47        26.20 o                         
   6   2   1         24.80         27.84        22.51 o                         
   7   2   1         60.12         43.64        30.67 o                         
   8   2   1          4.14        -56.08        56.08 o                         
   9   2   1         40.81        102.94        62.10 o                         
 -10   3   1         75.64        -23.39        96.14 o                         
  -9   3   1         88.09        189.70        60.43 o                         
  -8   3   1        138.23        217.12        55.60 o                         
  -7   3   1          1.27         -1.56        30.18 o                         
  -6   3   1        628.63        656.90        35.60 o                         
  -5   3   1        547.18        594.27        18.58 o                         
  -4   3   1        187.25        210.11        15.78 o                         
  -3   3   1       1436.60       1533.51        27.09 o                         
  -2   3   1       3040.09       3174.16        49.05 o                         
  -1   3   1        566.66        547.02        16.56 o                         
   0   3   1       3172.53       2707.58        78.78 o                         
   1   3   1        557.37        555.53        27.69 o                         
   2   3   1       1349.81       1479.11        38.08 o                         
   3   3   1         50.37         45.07        15.78 o                         
   4   3   1        169.44        186.59        17.39 o                         
   5   3   1        109.16        120.11        20.96 o                         
   6   3   1        117.71        113.64        21.00 o                         
   7   3   1         11.73        -40.65        41.07 o                         
   8   3   1         33.51         62.46        62.94 o                         
   9   3   1         59.25         68.65        63.25 o                         
  -9   4   1         24.20        -59.17        65.84 o                         
  -8   4   1         74.76         55.29        53.39 o                         
  -7   4   1        447.05        361.76        39.61 o                         
  -6   4   1        592.45        547.69        27.81 o                         
  -5   4   1        753.83        772.16        21.79 o                         
  -4   4   1       1766.90       1908.26        35.37 o                         
  -3   4   1       1632.00       1744.41        30.75 o                         
  -2   4   1       2021.17       2052.13        32.75 o                         
  -1   4   1        408.98        386.72        11.24 o                         
   0   4   1       3255.41       3187.41        70.09 o                         
   1   4   1        607.21        594.35        26.93 o                         
   2   4   1       1076.78       1036.98        29.96 o                         
   3   4   1         35.52         14.67        16.02 o                         
   4   4   1        351.63        386.39        21.05 o                         
   5   4   1        104.49         99.30        23.82 o                         
   6   4   1        198.63        163.50        19.95 o                         
   7   4   1        157.74        151.43        30.21 o                         
   8   4   1         31.35         -9.13        66.67 o                         
   9   4   1         10.45        113.99        67.70 o                         
  -9   5   1         15.94         43.08        63.22 o                         
  -8   5   1         50.12         18.47        71.31 o                         
  -7   5   1        232.32        204.49        40.15 o                         
  -6   5   1        777.18        804.69        35.88 o                         
  -5   5   1        196.36        232.46        18.84 o                         
  -4   5   1        600.58        593.46        19.22 o                         
  -3   5   1       4244.73       4272.20        64.23 o                         
  -2   5   1        435.73        417.83        16.92 o                         
  -1   5   1       2659.91       2563.60        40.59 o                         
   0   5   1        153.59        160.78         9.58 o                         
   1   5   1        162.42        174.97        17.95 o                         
   2   5   1        208.86        196.78        16.80 o                         
   3   5   1        253.11        244.59        16.86 o                         
   4   5   1        138.54        176.90        19.13 o                         
   5   5   1         14.94        -12.93        23.87 o                         
   6   5   1         46.08         21.01        24.62 o                         
   7   5   1        194.25        174.92        53.24 o                         
   8   5   1        182.30        222.72        57.21 o                         
   9   5   1          7.78        -60.72        69.25 o                         
  -9   6   1         33.83         61.99        66.90 o                         
  -8   6   1         78.36        129.12        57.95 o                         
  -7   6   1        122.39        131.70        38.66 o                         
  -6   6   1        185.74        140.47        32.19 o                         
  -5   6   1        186.15        171.22        20.97 o                         
  -4   6   1        525.79        550.87        29.26 o                         
  -3   6   1       4159.34       4360.18        66.96 o                         
  -2   6   1        257.00        256.72        12.93 o                         
  -1   6   1        885.66        922.84        24.29 o                         
   0   6   1         76.40         74.27        11.14 o                         
   1   6   1        494.57        493.31        36.11 o                         
   2   6   1          7.51         10.55        13.50 o                         
   3   6   1         60.64         78.07        15.44 o                         
   4   6   1          0.71        -20.44        20.44 o                         
   5   6   1        450.08        476.53        40.82 o                         
   6   6   1        167.95        158.56        39.49 o                         
   7   6   1        219.10        126.61        55.76 o                         
   8   6   1         52.33         -8.07        69.28 o                         
  -9   7   1         24.79        -34.10        69.56 o                         
  -8   7   1        209.52        262.57        76.58 o                         
  -7   7   1         67.16        154.99        40.32 o                         
  -6   7   1         38.18        103.95        55.17 o                         
  -5   7   1        115.03         94.08        26.34 o                         
  -4   7   1        248.72        279.78        22.66 o                         
  -3   7   1         50.96         46.66        12.98 o                         
  -2   7   1         76.38         66.04        13.79 o                         
  -1   7   1        168.14        160.66        14.71 o                         
   0   7   1         23.27         25.10        11.91 o                         
   1   7   1         15.10         35.18        14.84 o                         
   2   7   1         87.95        111.71        16.20 o                         
   3   7   1         67.81         75.06        16.13 o                         
   4   7   1         22.83         10.68        20.62 o                         
   5   7   1         12.21          6.64        25.08 o                         
   6   7   1         54.49         64.94        41.81 o                         
   7   7   1          5.47         36.57        53.81 o                         
   8   7   1         58.27        100.85        78.13 o                         
  -8   8   1         35.77        135.38        65.66 o                         
  -7   8   1         35.25        364.79        96.38 o                         
  -6   8   1         65.92        164.96        41.85 o                         
  -5   8   1         85.13         76.25        31.63 o                         
  -4   8   1        452.88        473.05        28.03 o                         
  -3   8   1        543.89        549.47        18.75 o                         
  -2   8   1        677.34        695.38        27.57 o                         
  -1   8   1         41.38         40.90        16.83 o                         
   0   8   1        227.54        240.06        17.61 o                         
   1   8   1        210.29        238.09        22.11 o                         
   2   8   1        317.14        339.66        23.65 o                         
   3   8   1          5.07         -7.14        19.20 o                         
   4   8   1        230.82        254.80        32.49 o                         
   5   8   1         14.60         -0.91        23.82 o                         
   6   8   1        483.80        552.75        45.99 o                         
   7   8   1          7.01         37.06        47.68 o                         
   8   8   1         85.24         -0.69        70.00 o                         
  -8   9   1         94.51         36.60        66.84 o                         
  -7   9   1         51.04         66.09        51.11 o                         
  -6   9   1         23.42         66.17        75.55 o                         
  -5   9   1        190.80        242.96        34.55 o                         
  -4   9   1        208.32        188.66        42.66 o                         
  -3   9   1         55.70         31.12        23.41 o                         
  -2   9   1        182.70        205.82        22.46 o                         
  -1   9   1        696.79        721.75        40.53 o                         
   0   9   1        120.13         92.94        15.39 o                         
   1   9   1        137.95        146.07        20.25 o                         
   2   9   1         38.68         64.91        24.18 o                         
   3   9   1         40.15         69.11        26.52 o                         
   4   9   1        180.60        224.47        24.84 o                         
   5   9   1        160.23        144.24        25.21 o                         
   6   9   1         81.83         80.51        42.27 o                         
   7   9   1         19.68         31.86        65.11 o                         
  -7  10   1          2.92         60.30        72.35 o                         
  -6  10   1        231.41        119.26        67.25 o                         
  -5  10   1          3.44        -17.90        48.32 o                         
  -4  10   1        133.77        134.55        46.44 o                         
  -3  10   1        187.27        215.26        27.66 o                         
  -2  10   1        178.87        118.19        28.62 o                         
  -1  10   1         75.25         94.22        26.36 o                         
   0  10   1        121.89        122.07        19.85 o                         
   1  10   1         83.14         79.92        22.55 o                         
   2  10   1         40.95         11.18        24.76 o                         
   3  10   1         52.34         65.90        32.31 o                         
   4  10   1          7.61         39.32        29.43 o                         
   5  10   1         25.23        -27.63        35.03 o                         
   6  10   1         58.38         67.76        54.80 o                         
   7  10   1         22.60        134.22        73.55 o                         
  -7  11   1         61.89        155.43       101.07 o                         
  -6  11   1         89.45        168.24        69.20 o                         
  -5  11   1        204.06        188.21        63.55 o                         
  -4  11   1        199.84        229.31        48.82 o                         
  -3  11   1          2.27         -6.33        30.25 o                         
  -2  11   1        240.86        204.37        41.45 o                         
  -1  11   1         92.12         48.13        32.55 o                         
   0  11   1         77.06        153.49        37.65 o                         
   1  11   1         33.61          2.50        28.75 o                         
   2  11   1        224.96        253.22        32.89 o                         
   3  11   1         29.54         80.56        37.01 o                         
   4  11   1        242.85        220.30        32.08 o                         
   5  11   1         43.11        -56.69        56.69 o                         
   6  11   1         23.64        -14.72        70.75 o                         
  -6  12   1         24.37         21.19        74.50 o                         
  -5  12   1          4.38          2.94        97.98 o                         
  -4  12   1         25.03        -36.29        63.68 o                         
  -3  12   1         71.29        117.22        34.83 o                         
  -2  12   1        137.55        133.18        35.88 o                         
  -1  12   1        136.07        168.08        41.50 o                         
   0  12   1          8.45         22.08        43.31 o                         
   1  12   1         57.03         10.22        44.01 o                         
   2  12   1          7.82        -33.92        33.92 o                         
   3  12   1          6.58        141.01        51.93 o                         
   4  12   1          2.53          2.11        36.70 o                         
   5  12   1          5.77         66.54        86.13 o                         
   6  12   1         38.16        113.13        93.99 o                         
  -5  13   1         63.81        -67.10        91.32 o                         
  -4  13   1         20.36        -25.31        84.67 o                         
  -3  13   1        160.84         95.92        37.79 o                         
  -2  13   1         45.34         43.18        45.69 o                         
  -1  13   1        337.53        444.12        76.42 o                         
   0  13   1         26.23         36.55        57.94 o                         
   1  13   1        159.66        124.33        51.59 o                         
   2  13   1         12.05        -14.39        50.19 o                         
   3  13   1         49.58          6.24        35.58 o                         
   4  13   1         33.92         34.53       132.37 o                         
   5  13   1         11.43        -80.07        95.53 o                         
  -4  14   1         66.28         37.68       101.13 o                         
  -3  14   1          6.13         22.26        59.20 o                         
  -2  14   1          2.04         20.04        50.49 o                         
  -1  14   1         14.46         58.46        55.25 o                         
   0  14   1        158.99        173.41        57.51 o                         
   1  14   1         39.94         57.34        72.26 o                         
   2  14   1        198.63        290.62        57.23 o                         
   3  14   1         16.69        -44.70       190.70 o                         
   4  14   1         20.10        -71.06        95.68 o                         
  -3  15   1         15.24         34.05       207.46 o                         
  -2  15   1          9.36         66.99        67.79 o                         
  -1  15   1         29.11        -27.08        60.52 o                         
   0  15   1          3.59        141.01        73.93 o                         
   1  15   1         24.11         -1.48        75.21 o                         
   2  15   1         30.26        170.77       219.34 o                         
  -2 -15   2          3.71         48.57       130.13 o                         
  -1 -15   2         26.27       -137.25       137.25 o                         
   0 -15   2         69.81         41.18       147.55 o                         
   1 -15   2         22.50       -105.05       143.32 o                         
  -4 -14   2          9.21        -68.61        95.92 o                         
  -3 -14   2         10.19         29.11        94.44 o                         
  -2 -14   2         69.84        128.36       176.32 o                         
  -1 -14   2        120.35         93.44       133.03 o                         
   0 -14   2         54.82         43.55       129.86 o                         
   1 -14   2          1.58         -2.64       139.89 o                         
   2 -14   2         15.89         34.94        99.38 o                         
   3 -14   2         76.73        165.37       102.94 o                         
  -5 -13   2          1.13         23.56        74.19 o                         
  -4 -13   2         60.88         12.07        54.01 o                         
  -3 -13   2         10.40        -17.03        77.49 o                         
  -2 -13   2         31.60        -40.17        80.71 o                         
  -1 -13   2         16.21        -79.56        79.56 o                         
   0 -13   2         92.02         70.20        80.35 o                         
   1 -13   2          5.22          8.71        96.34 o                         
   2 -13   2         14.84         70.18        84.57 o                         
   3 -13   2         47.62         64.73        89.98 o                         
   4 -13   2          0.77        -53.22        92.47 o                         
  -6 -12   2          1.42        -24.40        77.46 o                         
  -5 -12   2          3.68        -48.09        71.37 o                         
  -4 -12   2         82.30          8.38        56.13 o                         
  -3 -12   2        330.05        422.68        46.82 o                         
  -2 -12   2        289.40        338.42        51.51 o                         
  -1 -12   2        365.91        302.25        85.67 o                         
   0 -12   2        190.21        219.91        74.82 o                         
   1 -12   2         19.62         70.06       153.62 o                         
   2 -12   2         51.12         98.15        79.67 o                         
   3 -12   2         90.92         51.65        83.57 o                         
   4 -12   2         37.03        -88.00        88.00 o                         
   5 -12   2         71.39        229.22       190.44 o                         
  -7 -11   2          5.69        -17.29       107.10 o                         
  -6 -11   2          4.03         -0.58        73.32 o                         
  -5 -11   2         37.48         49.31        66.88 o                         
  -4 -11   2         28.84         66.33        59.68 o                         
  -3 -11   2        117.17         90.92        45.76 o                         
  -2 -11   2         88.11        104.65        33.24 o                         
  -1 -11   2        135.55        148.39        31.09 o                         
   0 -11   2        181.39        181.02        64.56 o                         
   1 -11   2         98.35         96.08        91.85 o                         
   2 -11   2        593.71        399.36       102.94 o                         
   3 -11   2         19.13        -26.13       102.94 o                         
   4 -11   2        112.92        375.07       116.93 o                         
   5 -11   2          1.08        188.46       117.99 o                         
   6 -11   2          8.17       -163.04       163.04 o                         
  -7 -10   2          4.33         84.51        77.44 o                         
  -6 -10   2          0.56        -44.55        65.46 o                         
  -5 -10   2         70.47        120.25       112.71 o                         
  -4 -10   2         65.74         96.93        39.54 o                         
  -3 -10   2        251.17        212.65        39.38 o                         
  -2 -10   2         62.04        129.41        29.78 o                         
  -1 -10   2         47.83         58.34        41.83 o                         
   0 -10   2        156.21        108.43        55.08 o                         
   1 -10   2        447.17        398.83        93.97 o                         
   2 -10   2        185.43        118.25        93.70 o                         
   3 -10   2        952.37        975.03       123.00 o                         
   4 -10   2         63.43        173.15        57.01 o                         
   5 -10   2        194.91        160.75       112.71 o                         
   6 -10   2          0.59       -109.28       115.61 o                         
  -8  -9   2         63.48         11.65       176.98 o                         
  -7  -9   2         37.94         66.96        93.30 o                         
  -6  -9   2         55.62          4.13        84.96 o                         
  -5  -9   2         94.59        139.64        45.01 o                         
  -4  -9   2        168.45        243.93        25.52 o                         
  -3  -9   2        267.16        270.64        20.65 o                         
  -2  -9   2         20.14         20.48        25.56 o                         
  -1  -9   2        164.85        179.53        20.94 o                         
   0  -9   2         20.20         55.11        19.25 o                         
   1  -9   2         27.41         47.64        50.97 o                         
   2  -9   2         47.46         50.94        82.09 o                         
   3  -9   2        308.14        414.64        45.97 o                         
   4  -9   2        148.15        193.33        52.16 o                         
   5  -9   2         31.52         29.11        56.88 o                         
   6  -9   2        123.94         35.11       115.87 o                         
  -8  -8   2         36.26         -0.80       114.82 o                         
  -7  -8   2         53.37         42.46        64.38 o                         
  -6  -8   2          5.93        -13.99        64.66 o                         
  -5  -8   2        107.66         97.90        33.67 o                         
  -4  -8   2        161.67        146.19        20.99 o                         
  -3  -8   2         25.58         -1.99        22.16 o                         
  -2  -8   2        108.66        137.62        19.97 o                         
  -1  -8   2        105.26         79.51        18.67 o                         
   0  -8   2        260.53        254.93        29.10 o                         
   1  -8   2        369.20        420.54        59.52 o                         
   2  -8   2        803.82        946.91        66.53 o                         
   3  -8   2        227.29        260.68        23.99 o                         
   4  -8   2        183.39        167.01        35.75 o                         
   5  -8   2         44.36         75.33        41.40 o                         
   6  -8   2         48.80        -29.61        48.07 o                         
  -9  -7   2         27.69         86.61       108.42 o                         
  -8  -7   2         39.18         47.95        89.66 o                         
  -7  -7   2         27.80         43.73        59.23 o                         
  -6  -7   2         22.54         57.71        41.23 o                         
  -5  -7   2        174.10        107.34        25.82 o                         
  -4  -7   2        212.11        227.58        19.36 o                         
  -3  -7   2         73.42         98.60        16.46 o                         
  -2  -7   2        220.08        214.95        23.75 o                         
  -1  -7   2          2.73          7.69        19.23 o                         
   1  -7   2          6.80          5.55        32.66 o                         
   2  -7   2         67.67         95.27        70.61 o                         
   3  -7   2        184.66        198.49        74.70 o                         
   4  -7   2         98.04         69.25        30.20 o                         
   5  -7   2        153.19        140.08        45.93 o                         
   6  -7   2        158.28        162.92        50.12 o                         
  -9  -6   2         46.94         38.68        93.98 o                         
  -8  -6   2         92.45        131.76        85.01 o                         
  -7  -6   2         14.93         15.16        47.94 o                         
  -6  -6   2         21.79         61.81        40.58 o                         
  -5  -6   2        219.21        251.38        29.48 o                         
  -4  -6   2         10.28         13.95        16.10 o                         
  -3  -6   2        608.55        711.12        21.84 o                         
  -2  -6   2        133.69        118.89        14.94 o                         
  -1  -6   2        111.31         95.41        23.38 o                         
   0  -6   2        126.03        195.36        34.81 o                         
   1  -6   2       1475.83       1450.91        62.52 o                         
   2  -6   2        465.72        418.70        80.27 o                         
   3  -6   2        410.04        428.79        43.75 o                         
   4  -6   2         45.51         57.80        73.91 o                         
   5  -6   2         26.03         56.99        40.57 o                         
  -9  -5   2         65.47         38.65        91.08 o                         
  -8  -5   2         95.21         25.36        76.27 o                         
  -7  -5   2        106.17         55.76        41.65 o                         
  -6  -5   2        166.67        133.66        33.89 o                         
  -5  -5   2        366.26        291.42        24.50 o                         
  -4  -5   2        345.40        332.19        20.52 o                         
  -3  -5   2        558.20        609.34        20.38 o                         
  -2  -5   2        192.01        220.44        26.57 o                         
  -1  -5   2        168.86        165.87        27.06 o                         
   0  -5   2         46.49         -6.09        26.45 o                         
   1  -5   2       1580.05       1915.80        82.58 o                         
   2  -5   2        299.27        252.44        41.00 o                         
   3  -5   2        260.87        201.45        41.87 o                         
   4  -5   2          6.31        -34.95        38.78 o                         
 -10  -4   2         22.33         78.92       156.26 o                         
  -9  -4   2         72.39        114.99       191.23 o                         
  -8  -4   2        228.12        282.16        78.61 o                         
  -7  -4   2        120.68         77.51        49.05 o                         
  -6  -4   2        651.26        528.46        40.55 o                         
  -5  -4   2         99.18         86.99        20.97 o                         
  -4  -4   2        601.36        626.43        24.90 o                         
  -3  -4   2        239.02        278.70        22.27 o                         
  -2  -4   2        594.78        631.63        57.01 o                         
 -10  -3   2         11.64       -128.28       128.28 o                         
  -9  -3   2        226.52        244.16       105.45 o                         
  -8  -3   2        164.39        161.36        63.02 o                         
  -7  -3   2        640.84        638.47        41.06 o                         
  -6  -3   2        206.44        204.51        28.51 o                         
  -5  -3   2        313.30        296.73        22.15 o                         
  -4  -3   2       1321.15       1253.69        31.00 o                         
  -3  -3   2        315.66        310.57        22.24 o                         
 -10  -2   2         46.52         39.59       172.10 o                         
  -9  -2   2        107.22        110.31        70.90 o                         
  -8  -2   2        190.97        135.56        56.21 o                         
  -7  -2   2        208.01        195.52        29.50 o                         
  -6  -2   2         68.69         56.95        18.44 o                         
  -5  -2   2        302.88        303.74        16.28 o                         
  -4  -2   2         56.23         43.49        11.57 o                         
  -3  -2   2       1203.84       1028.06        49.33 o                         
 -10  -1   2          2.37         27.73       204.69 o                         
  -9  -1   2         15.97        -25.87        86.60 o                         
  -8  -1   2         26.42          2.06        33.55 o                         
  -7  -1   2        613.79        654.41        30.10 o                         
  -6  -1   2         60.47         74.93        17.36 o                         
  -5  -1   2        158.97        182.68        14.57 o                         
  -4  -1   2        232.61        218.73        13.20 o                         
  -3  -1   2       1769.39       1580.45        49.87 o                         
 -10   0   2        241.17        368.97       107.02 o                         
  -9   0   2          1.60         13.37        67.74 o                         
  -8   0   2         19.65        -40.63        40.63 o                         
  -7   0   2         41.36         16.35        33.34 o                         
  -6   0   2          1.18         -1.18        21.08 o                         
  -5   0   2         53.07         33.33        13.43 o                         
  -4   0   2        507.50        481.84        20.86 o                         
  -3   0   2          0.54         -2.47        14.80 o                         
 -10   1   2          2.38        168.50       140.16 o                         
  -9   1   2         15.88         47.73        55.76 o                         
  -8   1   2         26.35         40.86        38.63 o                         
  -7   1   2        613.47        559.53        32.15 o                         
  -6   1   2         60.49         55.25        16.30 o                         
  -5   1   2        158.51        142.37        13.99 o                         
  -4   1   2        232.77        257.73        16.51 o                         
  -3   1   2       1769.53       1526.24        68.63 o                         
 -10   2   2         46.56         26.79        87.26 o                         
  -9   2   2        107.54         47.35        56.91 o                         
  -8   2   2        190.92        157.31        34.80 o                         
  -7   2   2        207.27        156.42        26.27 o                         
  -6   2   2         68.47         67.32        18.65 o                         
  -5   2   2        303.36        292.86        14.11 o                         
  -4   2   2         56.30         41.04        10.83 o                         
  -3   2   2       1203.07       1146.33        67.84 o                         
 -10   3   2         11.61        102.25        89.25 o                         
  -9   3   2        226.38        175.38        55.45 o                         
  -8   3   2        164.31        225.10        50.12 o                         
  -7   3   2        641.05        605.45        31.04 o                         
  -6   3   2        206.42        187.34        22.81 o                         
  -5   3   2        313.37        353.15        18.77 o                         
  -4   3   2       1321.78       1239.76        27.93 o                         
  -3   3   2        315.81        290.88        17.38 o                         
 -10   4   2         22.41         -5.79        64.91 o                         
  -9   4   2         72.25        115.99        69.98 o                         
  -8   4   2        228.19         87.75        49.77 o                         
  -7   4   2        120.27        156.64        32.33 o                         
  -6   4   2        651.02        591.08        31.89 o                         
  -5   4   2         99.30        101.27        18.72 o                         
  -4   4   2        601.01        645.16        21.22 o                         
  -3   4   2        239.09        236.69        33.01 o                         
  -2   4   2        593.49        690.76        52.79 o                         
  -9   5   2         65.46         81.38        59.16 o                         
  -8   5   2         95.44         79.21        52.33 o                         
  -7   5   2        106.33         74.64        32.44 o                         
  -6   5   2        166.32        190.77        27.62 o                         
  -5   5   2        366.53        358.16        24.91 o                         
  -4   5   2        344.83        354.86        20.06 o                         
  -3   5   2        558.19        542.98        27.83 o                         
  -1   5   2        168.72        240.46        39.33 o                         
   0   5   2         46.60        -25.08        36.69 o                         
   1   5   2       1580.75       1786.67       118.51 o                         
   2   5   2        299.20        359.45        53.87 o                         
   3   5   2        260.66        286.14        56.47 o                         
   4   5   2          6.24         21.26        47.49 o                         
  -9   6   2         46.84        106.03        63.99 o                         
  -8   6   2         92.80        208.00        55.71 o                         
  -7   6   2         15.03         29.24        31.98 o                         
  -6   6   2         21.83         65.29        31.89 o                         
  -5   6   2        219.97        225.14        26.42 o                         
  -4   6   2         10.26        -13.78        13.78 o                         
  -3   6   2        608.65        647.23        24.76 o                         
  -2   6   2        133.75        178.06        19.72 o                         
  -1   6   2        111.08        161.71        29.90 o                         
   0   6   2        125.74         95.89        34.55 o                         
   1   6   2       1474.93       1559.94        56.69 o                         
   2   6   2        465.69        430.99        45.03 o                         
   3   6   2        409.53        350.83        50.20 o                         
   4   6   2         45.46        -50.15        82.88 o                         
   5   6   2         26.05         28.55        49.60 o                         
  -9   7   2         27.83          8.97        67.63 o                         
  -8   7   2         39.29        111.01        67.08 o                         
  -7   7   2         27.75        -14.93        38.92 o                         
  -6   7   2         22.45         41.12        29.75 o                         
  -5   7   2        174.17        197.20        28.99 o                         
  -4   7   2        212.37        194.79        18.01 o                         
  -3   7   2         73.57         80.18        17.60 o                         
  -2   7   2        219.90        220.10        22.68 o                         
  -1   7   2          2.70        -24.40        24.40 o                         
   0   7   2        540.72        568.37        41.09 o                         
   1   7   2          6.78         25.90        30.44 o                         
   2   7   2         67.75          5.22        39.03 o                         
   3   7   2        184.56        228.40        65.45 o                         
   4   7   2         98.18         45.66        39.43 o                         
   5   7   2        153.01        105.91        45.23 o                         
   6   7   2        158.20        154.09        53.98 o                         
  -8   8   2         36.23         33.08        61.06 o                         
  -7   8   2         53.24         90.82        41.50 o                         
  -6   8   2          5.89        -11.32        36.80 o                         
  -5   8   2        107.71        101.98        37.22 o                         
  -4   8   2        161.59        149.48        18.88 o                         
  -3   8   2         25.46         28.87        19.65 o                         
  -2   8   2        108.98        122.34        19.14 o                         
  -1   8   2        105.19         88.94        18.56 o                         
   0   8   2        260.76        267.64        28.43 o                         
   1   8   2        369.31        318.78        36.65 o                         
   2   8   2        802.76        782.30        46.98 o                         
   3   8   2        227.50        162.50        37.55 o                         
   4   8   2        183.08        143.09        34.62 o                         
   5   8   2         44.28        120.79        41.58 o                         
   6   8   2         48.92         67.39        51.81 o                         
  -8   9   2         63.43          2.54        65.47 o                         
  -7   9   2         37.89         17.22        44.36 o                         
  -6   9   2         55.57         53.46        36.81 o                         
  -5   9   2         94.46         80.79        36.95 o                         
  -4   9   2        168.22        170.55        28.78 o                         
  -3   9   2        266.85        259.52        21.38 o                         
  -2   9   2         20.13         37.50        25.77 o                         
  -1   9   2        165.06        198.62        26.92 o                         
   0   9   2         20.15         -7.06        17.67 o                         
   1   9   2         27.80        -21.11        35.95 o                         
   2   9   2         47.39         34.25        55.54 o                         
   3   9   2        308.29        311.75        28.54 o                         
   4   9   2        148.36        114.87        33.35 o                         
   5   9   2         31.62         14.98        41.29 o                         
   6   9   2        124.09         74.35        83.47 o                         
  -7  10   2          4.29        -16.52        63.34 o                         
  -6  10   2          0.56         39.38        43.01 o                         
  -5  10   2         70.26        151.76        49.41 o                         
  -4  10   2         65.78         53.40        23.81 o                         
  -3  10   2        251.18        278.48        25.11 o                         
  -2  10   2         62.13        124.34        30.51 o                         
  -1  10   2         48.01         39.61        33.42 o                         
   0  10   2        156.00        110.61        39.70 o                         
   1  10   2        447.41        341.34        64.31 o                         
   2  10   2        185.83        220.26        69.95 o                         
   3  10   2        952.52       1072.88       146.76 o                         
   4  10   2         63.35         96.15       104.60 o                         
   5  10   2        194.99        265.98        60.55 o                         
   6  10   2          0.59        -86.24        86.24 o                         
  -7  11   2          5.67        -99.23        99.23 o                         
  -6  11   2          4.04         45.15        67.20 o                         
  -5  11   2         37.40        -47.20        84.60 o                         
  -4  11   2         28.76         68.24        37.94 o                         
  -3  11   2        117.08        182.44        39.75 o                         
  -2  11   2         87.98         80.82        64.27 o                         
  -1  11   2        135.54        134.90        34.60 o                         
   0  11   2        180.85        252.79        51.66 o                         
   1  11   2         98.44        217.80        97.40 o                         
   2  11   2        593.10        759.23       197.70 o                         
   3  11   2         19.12        127.51        78.25 o                         
   4  11   2        112.92        154.46        87.06 o                         
   5  11   2          1.09        -54.17        84.20 o                         
   6  11   2          8.18       -112.78       112.78 o                         
  -6  12   2          1.43        -18.85        73.79 o                         
  -5  12   2          3.64        -52.94        84.58 o                         
  -4  12   2         82.23        -15.36        72.83 o                         
  -3  12   2        330.10        408.32        55.09 o                         
  -2  12   2        289.29        274.90        50.59 o                         
  -1  12   2        366.17        310.26        51.81 o                         
   0  12   2        190.06        178.45        53.24 o                         
   1  12   2         19.61         23.41        53.96 o                         
   2  12   2         51.28         13.80        58.42 o                         
   3  12   2         90.93         95.58        63.67 o                         
   4  12   2         37.03        106.04        65.92 o                         
   5  12   2         71.42        242.74        78.82 o                         
  -5  13   2          1.13         26.08        78.06 o                         
  -4  13   2         60.88          2.62        69.80 o                         
  -3  13   2         10.45         27.55        48.44 o                         
  -2  13   2         31.58        -31.96       102.41 o                         
  -1  13   2         16.17         73.70        60.16 o                         
   0  13   2         92.03        146.02        61.62 o                         
   1  13   2          5.28         82.28        63.50 o                         
   2  13   2         14.88        -50.78        63.08 o                         
   3  13   2         47.66        -26.13        67.44 o                         
   4  13   2          0.78         64.25        70.43 o                         
  -4  14   2          9.28        119.54       100.90 o                         
  -3  14   2         10.25        -54.72        54.72 o                         
  -2  14   2         70.01         51.43        73.22 o                         
  -1  14   2        120.63         87.40        77.94 o                         
   0  14   2         54.69        -79.35        79.35 o                         
   1  14   2          1.60         57.26        82.41 o                         
   2  14   2         15.92         45.02        69.71 o                         
   3  14   2         76.84         36.00        73.38 o                         
  -2  15   2          3.70        -71.00        99.77 o                         
  -1  15   2         26.22         14.58        83.70 o                         
   0  15   2         69.97         63.72        86.21 o                         
   1  15   2         22.52         27.49        90.24 o                         
  -1 -15   3          9.53         43.55       139.37 o                         
  -3 -14   3         23.96        129.60       127.22 o                         
  -2 -14   3         32.04         18.74       127.49 o                         
  -1 -14   3         47.76        135.30        86.38 o                         
   0 -14   3          1.90         15.44        91.47 o                         
   1 -14   3         27.30        164.00        94.90 o                         
  -5 -13   3          4.67        -79.18       106.37 o                         
  -4 -13   3          8.05         56.43        65.45 o                         
  -3 -13   3        184.77        210.75        52.30 o                         
  -2 -13   3         22.07        -74.15        74.15 o                         
  -1 -13   3         87.16        179.08        84.63 o                         
   0 -13   3         12.33        175.53       107.69 o                         
   1 -13   3         18.19         62.29       108.48 o                         
  -6 -12   3          8.98       -116.40       116.40 o                         
  -5 -12   3         53.69         13.20       103.73 o                         
  -4 -12   3          2.50         12.32        51.37 o                         
  -3 -12   3        376.61        476.57        45.37 o                         
  -2 -12   3        100.00         84.22        40.59 o                         
  -1 -12   3         36.22        104.63        42.95 o                         
   0 -12   3        247.31        317.27       105.32 o                         
   1 -12   3          4.31        -64.40       106.11 o                         
  -7 -11   3         10.74         54.19        93.24 o                         
  -6 -11   3         15.44         43.82       109.28 o                         
  -5 -11   3        102.31         74.96        95.29 o                         
  -4 -11   3         13.68         28.32        41.97 o                         
  -3 -11   3         82.67        184.38        37.95 o                         
  -2 -11   3         63.00         88.83        35.80 o                         
  -1 -11   3         24.61         41.92        33.74 o                         
   0 -11   3        430.62        376.57        30.35 o                         
   1 -11   3         40.92         16.63        97.93 o                         
  -7 -10   3          1.81        -77.23        83.60 o                         
  -6 -10   3         81.61        154.39        63.92 o                         
  -5 -10   3         19.47        -53.96        63.08 o                         
  -4 -10   3          2.87        -16.05        36.37 o                         
  -3 -10   3         77.54         73.03        35.85 o                         
  -2 -10   3        224.88        204.23        34.18 o                         
  -1 -10   3         86.81        127.87        37.31 o                         
   0 -10   3          8.56         15.84        82.88 o                         
  -8  -9   3          1.74          2.47        78.53 o                         
  -7  -9   3          5.72        -59.61        59.61 o                         
  -6  -9   3         51.59         26.37        44.53 o                         
  -5  -9   3         72.94         61.27        46.56 o                         
  -4  -9   3         30.45         60.92        39.44 o                         
  -3  -9   3        247.32        243.23        39.43 o                         
  -2  -9   3         17.34         25.05        35.29 o                         
  -1  -9   3        656.86        594.05        59.72 o                         
  -8  -8   3         23.54         75.53        71.04 o                         
  -7  -8   3          0.94        -52.12        52.12 o                         
  -6  -8   3        126.91        119.30        42.87 o                         
  -5  -8   3          2.26        -40.51        52.53 o                         
  -4  -8   3        160.79        140.77        30.45 o                         
  -3  -8   3        100.88         99.57        33.22 o                         
  -2  -8   3          7.55         22.06        29.81 o                         
  -9  -7   3          7.11         67.66        75.68 o                         
  -8  -7   3          3.40        -50.97        50.97 o                         
  -7  -7   3        138.75         77.86        48.97 o                         
  -6  -7   3        167.86        124.56        70.68 o                         
  -5  -7   3        114.69         96.63        41.69 o                         
  -4  -7   3        748.92        810.69        35.10 o                         
  -3  -7   3         87.24         65.70        27.83 o                         
  -9  -6   3         16.19        104.17        73.71 o                         
  -8  -6   3         23.83         65.62        49.55 o                         
  -7  -6   3        111.77        140.48        56.41 o                         
  -6  -6   3        272.83        252.04        40.84 o                         
  -5  -6   3        233.45        228.74        24.46 o                         
  -4  -6   3        267.34        204.56        65.20 o                         
  -3  -6   3        414.94        483.03        65.99 o                         
  -9  -5   3         16.46         40.30        60.95 o                         
  -8  -5   3         63.16         38.44        53.80 o                         
  -7  -5   3        127.81        168.17        80.14 o                         
  -6  -5   3        118.91        117.17        53.34 o                         
  -5  -5   3        134.36         96.23        39.29 o                         
  -4  -5   3         48.54         36.30        38.77 o                         
 -10  -4   3         57.92         66.06        94.09 o                         
  -9  -4   3          6.43        -12.45        64.54 o                         
  -8  -4   3         60.23          5.57        53.92 o                         
  -7  -4   3         14.10         51.14        52.32 o                         
  -6  -4   3         46.31         20.48        32.04 o                         
  -5  -4   3        159.21        173.12        86.44 o                         
  -4  -4   3        327.41        310.59        42.86 o                         
 -10  -3   3         10.14        -26.66       129.34 o                         
  -9  -3   3         56.09         51.75        58.87 o                         
  -8  -3   3        186.00        213.21        83.41 o                         
  -7  -3   3        271.49        263.39        25.85 o                         
  -6  -3   3         87.64         87.86        23.86 o                         
  -5  -3   3         44.46         35.22        33.49 o                         
 -10  -2   3        121.11        188.72       123.26 o                         
  -9  -2   3         41.37        -28.38        56.29 o                         
  -8  -2   3         98.27        120.61        34.61 o                         
  -7  -2   3          0.58        -30.74        30.74 o                         
  -6  -2   3         19.44         16.15        20.65 o                         
  -5  -2   3        331.19        321.96        36.76 o                         
 -10  -1   3         85.24        238.61       125.38 o                         
  -9  -1   3        120.29        206.16        56.43 o                         
  -8  -1   3         59.82         71.67        33.48 o                         
  -7  -1   3        173.02        124.45        28.92 o                         
  -6  -1   3          6.15         18.63        22.58 o                         
  -5  -1   3        266.50        243.65        29.92 o                         
 -10   0   3          7.89        -20.06       119.57 o                         
  -9   0   3         61.46         20.60        40.24 o                         
  -8   0   3          5.46         20.29        30.22 o                         
  -7   0   3         47.64         -6.23        26.43 o                         
  -6   0   3         55.75         58.84        17.68 o                         
  -5   0   3         63.18         74.64        37.14 o                         
 -10   1   3         85.36         20.85       119.83 o                         
  -9   1   3        120.22        100.57        47.30 o                         
  -8   1   3         59.74         71.98        34.39 o                         
  -7   1   3        172.98        167.51        27.11 o                         
  -6   1   3          6.11         20.65        17.33 o                         
  -5   1   3        266.94        276.04        30.16 o                         
 -10   2   3        121.07        135.69        84.24 o                         
  -9   2   3         41.47         88.00        49.21 o                         
  -8   2   3         98.34        106.78        39.00 o                         
  -7   2   3          0.57         40.39        31.33 o                         
  -6   2   3         19.52         25.83        20.79 o                         
  -5   2   3        331.58        346.85        45.34 o                         
 -10   3   3         10.15        -51.25        87.37 o                         
  -9   3   3         56.01        -17.21        55.11 o                         
  -8   3   3        186.27        274.54        58.73 o                         
  -7   3   3        271.13        241.25        38.03 o                         
  -6   3   3         87.61         70.05        21.39 o                         
  -5   3   3         44.49        -34.93        44.34 o                         
 -10   4   3         58.12         63.76        92.25 o                         
  -9   4   3          6.42        -28.76        56.72 o                         
  -8   4   3         60.28         10.38        71.34 o                         
  -7   4   3         14.15          5.13        49.83 o                         
  -6   4   3         46.32         50.89        31.87 o                         
  -5   4   3        159.27        167.05        46.89 o                         
  -4   4   3        327.61        383.74        71.40 o                         
  -9   5   3         16.57         71.37        56.72 o                         
  -8   5   3         63.21         44.01        63.22 o                         
  -7   5   3        128.04        154.21        58.24 o                         
  -6   5   3        118.85        106.70        45.53 o                         
  -5   5   3        134.08        130.24        67.31 o                         
  -4   5   3         48.58         74.26        48.17 o                         
  -9   6   3         16.22         25.51        68.21 o                         
  -8   6   3         23.94         59.08        59.00 o                         
  -7   6   3        111.63         73.85        55.92 o                         
  -6   6   3        272.88        234.45        40.66 o                         
  -5   6   3        233.71        200.35        28.61 o                         
  -4   6   3        267.33        249.66        47.60 o                         
  -9   7   3          7.11        -53.29        69.02 o                         
  -8   7   3          3.38        -13.59        47.36 o                         
  -7   7   3        138.54        130.09        43.93 o                         
  -6   7   3        167.61        113.91        41.25 o                         
  -5   7   3        114.81         45.67        83.67 o                         
  -4   7   3        749.30        617.74        57.13 o                         
  -3   7   3         87.38        104.56        37.01 o                         
  -8   8   3         23.48         40.75        52.04 o                         
  -7   8   3          0.93        -15.47        50.91 o                         
  -6   8   3        126.71        136.33        38.78 o                         
  -5   8   3          2.26        -17.51        39.61 o                         
  -4   8   3        161.05        132.76        28.35 o                         
  -3   8   3        100.80         31.58        33.93 o                         
  -2   8   3          7.50          1.07        31.75 o                         
  -8   9   3          1.72         63.68        94.38 o                         
  -7   9   3          5.76        -39.13        39.13 o                         
  -6   9   3         51.46         82.63        39.07 o                         
  -5   9   3         72.94         41.73        27.79 o                         
  -4   9   3         30.57        -24.94        31.15 o                         
  -3   9   3        248.16        286.91        48.38 o                         
  -2   9   3         17.43         26.51        33.57 o                         
  -1   9   3        657.16        758.06        80.77 o                         
   0   9   3         70.68          6.78        53.10 o                         
  -7  10   3          1.79         42.94        83.94 o                         
  -6  10   3         81.49        105.59        66.00 o                         
  -5  10   3         19.55         85.26       103.73 o                         
  -4  10   3          2.88        -15.93        34.90 o                         
  -3  10   3         77.65         46.82        34.91 o                         
  -2  10   3        224.79        190.89        34.84 o                         
  -1  10   3         86.34         93.13        29.81 o                         
   0  10   3          8.56          2.38        71.79 o                         
  -7  11   3         10.76         86.05        97.51 o                         
  -4  11   3         13.83         37.08        48.82 o                         
  -3  11   3         82.58        115.95        45.71 o                         
  -2  11   3         63.23         59.56        43.36 o                         
  -1  11   3         24.68        -33.99        33.99 o                         
   0  11   3        431.09        380.55        65.62 o                         
   1  11   3         40.89        121.68        88.16 o                         
  -4  12   3          2.50         -0.31        50.21 o                         
  -3  12   3        376.84        511.89       145.73 o                         
  -2  12   3         99.87        127.71        56.19 o                         
  -1  12   3         36.20         57.01        94.76 o                         
   0  12   3        247.23        269.23       100.83 o                         
   1  12   3          4.32        -22.17        93.97 o                         
  -3  13   3        184.77        185.29        83.94 o                         
  -2  13   3         22.10          8.20        65.65 o                         
  -1  13   3         87.13        228.03        74.61 o                         
   0  13   3         12.28        -84.99        97.40 o                         
   1  13   3         18.22        -24.55       101.09 o                         
  -3  14   3         23.97         60.97        87.37 o                         
  -2  14   3         32.04        -78.92       114.03 o                         
  -1  14   3         47.79         48.46        74.97 o                         
   0  14   3          1.91        -86.44        86.44 o                         
   1  14   3         27.31        132.93        80.36 o                         
  -1  15   3          9.56        -90.80       107.16 o                         
   0  15   3          1.37        -68.89       108.75 o                         
  -7 -11   4          9.58        123.97        87.30 o                         
  -6 -11   4         32.90         46.31        80.90 o                         
  -7 -10   4         44.22         -4.85        79.88 o                         
  -6 -10   4         20.27       -109.54       109.54 o                         
  -5 -10   4        211.82        371.64       107.96 o                         
  -8  -9   4         49.60        204.32        92.19 o                         
  -7  -9   4         46.18        246.00       116.14 o                         
  -6  -9   4        106.47         43.29       107.43 o                         
  -8  -8   4         11.15         45.60        97.53 o                         
  -7  -8   4          1.83       -106.37       106.37 o                         
  -6  -8   4        278.83        267.38       114.03 o                         
  -8  -7   4         17.70        233.33       125.11 o                         
  -7  -7   4         94.91        -62.82       113.76 o                         
  -6  -7   4        840.99       1302.86       128.81 o                         
  -9  -6   4         66.88        100.98        87.40 o                         
  -8  -6   4         42.17         60.97       116.67 o                         
  -9  -5   4          9.48         -5.65       117.46 o                         
  -8  -5   4          2.28         -6.60       109.80 o                         
  -7  -5   4         40.14        -12.14       104.26 o                         
  -9  -4   4         48.18        209.58       120.89 o                         
  -8  -4   4         56.02        -86.58       110.86 o                         
  -7  -4   4         83.57          0.00        93.44 o                         
 -10  -3   4          4.51         -2.16       115.74 o                         
  -9  -3   4          1.51         95.81       115.61 o                         
  -8  -3   4          7.75        -30.15        38.79 o                         
 -10  -2   4         17.10        -73.88        73.88 o                         
  -9  -2   4         32.56         10.82       112.18 o                         
  -8  -2   4         55.72         42.26        48.21 o                         
 -10  -1   4          5.89         -5.54       147.02 o                         
  -9  -1   4          4.94         41.72       151.51 o                         
  -8  -1   4          7.99        -34.28        62.47 o                         
 -10   0   4          6.12         70.43        99.65 o                         
  -9   0   4          1.78         25.98       163.65 o                         
 -10   1   4          5.88        -23.26        82.78 o                         
  -9   1   4          4.93        102.50        91.85 o                         
  -8   1   4          7.99         14.44        46.83 o                         
 -10   2   4         17.11        -65.96        73.72 o                         
  -9   2   4         32.52       -137.52       137.52 o                         
  -8   2   4         55.61         61.91        52.29 o                         
 -10   3   4          4.53       -145.96       146.49 o                         
  -9   3   4          1.53         38.27       130.66 o                         
  -8   3   4          7.74         32.74        50.81 o                         
  -9   4   4         48.05       -140.42       140.42 o                         
  -8   4   4         56.00         14.78       126.43 o                         
  -7   4   4         83.52        124.58       107.43 o                         
  -9   5   4          9.43        154.15       154.41 o                         
  -8   5   4          2.26         25.87       131.71 o                         
  -9   6   4         66.69        233.07       143.85 o                         
  -8   6   4         42.11         24.28       140.16 o                         
  -9   7   4         25.62        -16.89       263.42 o                         
  -8   7   4         17.68        -75.23       140.16 o                         
  -7   7   4         95.06        -59.39       120.10 o                         
  -8   8   4         11.17         -7.13       154.15 o                         
  -7   8   4          1.83        107.96       129.86 o                         
  -6   8   4        278.83        235.18       112.18 o                         
  -8   9   4         49.53        149.92       153.62 o                         
  -7   9   4         46.16         67.04       136.99 o                         
  -6   9   4        106.41       -119.83       119.83 o                         
  -7  10   4         44.24         87.37       134.35 o                         
  -6  10   4         20.18        -52.79       129.60 o                         
  -5  10   4        212.35        177.11       112.71 o                         
  -7  11   4          9.52         25.34       146.76 o                         
  -6  11   4         32.93       -117.99       117.99 o                         
                                                                                
