# Supplementary material for: Form (III) of artemisinin: discovery and crystallographic characterization of a new high-pressure polymorph
Source: Acta Crystallogr B Struct Sci Cryst Eng Mater. 2026 May 11;82(Pt 3):316–29. doi: 10.1107/S205252062600291X (PMC13238485; doi:10.1107/S205252062600291X)
Supplement: Supplementary file 16 [file b-82-00316-FormI_3sup16.hkl]

data_FormI_3                                                                    
_shelx_title ' Artemisinin004 in P2(1)2(1)2(1)'                                 
_shelx_refln_list_code          4                                               
_shelx_F_calc_maximum       92.30                                               
_exptl_crystal_F_000       608.00                                               
_reflns_d_resolution_high  0.9008                                               
                                                                                
loop_                                                                           
 _space_group_symop_operation_xyz                                               
 'x, y, z'                                                                      
 '-x+1/2, -y, z+1/2'                                                            
 '-x, y+1/2, -z+1/2'                                                            
 'x+1/2, -y+1/2, -z'                                                            
                                                                                
_cell_length_a     6.0650                                                       
_cell_length_b     8.8429                                                       
_cell_length_c    23.0476                                                       
_cell_angle_alpha  90.000                                                       
_cell_angle_beta   90.000                                                       
_cell_angle_gamma  90.000                                                       
                                                                                
_shelx_F_squared_multiplier     1.000                                           
                                                                                
loop_                                                                           
 _refln_index_h                                                                 
 _refln_index_k                                                                 
 _refln_index_l                                                                 
 _refln_F_squared_calc                                                          
 _refln_F_squared_meas                                                          
 _refln_F_squared_sigma                                                         
 _refln_observed_status                                                         
   2   0   0       8234.35       8193.84       110.02 o                         
   4   0   0         97.97        118.74         4.40 o                         
   6   0   0          0.00         18.35         7.66 o                         
   1   1   0       8518.64       7674.32       125.91 o                         
   2   1   0       2025.02       2050.36        18.53 o                         
   3   1   0        702.74        739.11         7.18 o                         
   4   1   0        225.58        209.40         3.89 o                         
   5   1   0         10.99          3.15         3.04 o                         
   6   1   0          8.13         24.43         4.98 o                         
   0   2   0          3.07          2.30         1.04 o                         
   1   2   0       1016.04        994.67         9.88 o                         
   2   2   0          0.33         -0.37         0.91 o                         
   3   2   0         20.24         22.04         1.69 o                         
   4   2   0        156.59        150.74         3.24 o                         
   5   2   0        318.55        331.46         6.40 o                         
   6   2   0          1.20          1.13         4.60 o                         
   1   3   0        375.02        374.49         4.58 o                         
   2   3   0       1591.70       1566.55        14.54 o                         
   3   3   0        352.91        343.44         4.45 o                         
   4   3   0        543.08        548.05         7.14 o                         
   5   3   0        264.72        262.93         5.80 o                         
   6   3   0        124.80        121.62         6.79 o                         
   0   4   0        481.51        531.34        10.36 o                         
   1   4   0       1268.54       1284.57        13.57 o                         
   2   4   0        406.81        433.78         6.01 o                         
   3   4   0         19.09         17.68         2.25 o                         
   4   4   0        177.80        165.65         4.83 o                         
   5   4   0        437.79        413.38         9.22 o                         
   6   4   0         20.33         20.54         6.34 o                         
   1   5   0          5.96         10.16         2.12 o                         
   2   5   0         41.27         37.52         2.89 o                         
   3   5   0         66.08         67.67         4.42 o                         
   4   5   0         31.88         29.95         3.93 o                         
   5   5   0        108.66        108.56         5.22 o                         
   0   6   0       1041.94       1061.49        23.65 o                         
   1   6   0          0.02          3.75         3.15 o                         
   2   6   0         59.50         63.19         5.05 o                         
   3   6   0          8.34         11.00         5.72 o                         
   4   6   0          1.21         -3.45         3.96 o                         
   5   6   0        511.58        515.67        10.01 o                         
   1   7   0        414.47        388.48        10.10 o                         
   2   7   0         25.96         19.96         7.39 o                         
   3   7   0         71.03         75.24         5.93 o                         
   4   7   0         95.23         98.66         6.96 o                         
   0   8   0         95.84         91.24         7.29 o                         
   1   8   0        335.67        341.55        12.77 o                         
   2   8   0          2.07          8.32         7.03 o                         
   3   8   0         55.50         43.11         8.45 o                         
   1   9   0          0.28          6.49         7.66 o                         
   2   9   0          0.29          2.59         8.12 o                         
   1   0   1         39.13         40.90         0.82 o                         
   2   0   1        935.30        957.93         8.46 o                         
   3   0   1        967.87        919.86         9.28 o                         
   4   0   1         14.72          6.66         2.39 o                         
   5   0   1         36.49         41.40         3.30 o                         
   6   0   1          0.09          9.06         3.84 o                         
  -6   1   1         18.26         38.85         5.91 o                         
  -5   1   1        158.35        169.89         4.34 o                         
  -4   1   1        206.20        202.33         4.03 o                         
  -3   1   1         33.84         39.72         1.95 o                         
  -2   1   1         57.17         62.41         1.38 o                         
  -1   1   1        560.05        536.14         5.45 o                         
   0   1   1        298.63        290.83        11.39 o                         
   1   1   1        559.46        537.50         5.46 o                         
   2   1   1         57.00         62.10         1.40 o                         
   3   1   1         34.15         37.01         1.86 o                         
   4   1   1        205.91        202.12         4.15 o                         
   5   1   1        157.92        172.87         4.36 o                         
   6   1   1         18.52         39.83         4.10 o                         
  -6   2   1         53.03         45.15         5.07 o                         
  -5   2   1        376.21        369.14         7.52 o                         
  -4   2   1        302.62        312.92         5.17 o                         
  -3   2   1        393.62        397.06         4.67 o                         
  -2   2   1       1194.04       1189.41        10.42 o                         
  -1   2   1       1201.92       1128.42        11.62 o                         
   0   2   1        924.02        910.79        13.99 o                         
   1   2   1       1201.18       1121.76        12.85 o                         
   2   2   1       1193.75       1196.37        11.22 o                         
   3   2   1        393.68        398.93         4.45 o                         
   4   2   1        301.85        314.97         4.70 o                         
   5   2   1        377.02        382.33         6.71 o                         
   6   2   1         53.02         46.35         4.85 o                         
  -6   3   1         38.41         36.97         4.92 o                         
  -5   3   1          1.38          7.27         3.35 o                         
  -4   3   1        527.46        570.69        11.28 o                         
  -3   3   1         99.49        103.95         2.57 o                         
  -2   3   1       1408.76       1416.78        13.94 o                         
  -1   3   1       1265.42       1206.71        13.32 o                         
   0   3   1         45.43         43.44         1.37 o                         
   1   3   1       1264.01       1228.23        14.93 o                         
   2   3   1       1409.42       1452.48        12.99 o                         
   3   3   1         99.66        103.62         2.38 o                         
   4   3   1        527.83        542.92         7.56 o                         
   5   3   1          1.37          6.50         3.24 o                         
   6   3   1         38.55         39.90         4.98 o                         
  -6   4   1         74.42         80.40         9.00 o                         
  -5   4   1         49.47         55.95         4.44 o                         
  -4   4   1        186.25        193.50         5.95 o                         
  -3   4   1        222.14        236.65         4.76 o                         
  -2   4   1        426.38        422.38         5.48 o                         
  -1   4   1       1072.53       1096.67        12.42 o                         
   0   4   1       1302.09       1307.25        15.14 o                         
   1   4   1       1073.28       1103.01        11.81 o                         
   2   4   1        426.66        412.32         5.09 o                         
   3   4   1        222.77        235.06         4.17 o                         
   4   4   1        186.23        198.15         4.71 o                         
   5   4   1         49.62         54.66         4.47 o                         
   6   4   1         74.39         64.85         6.89 o                         
  -5   5   1        168.93        180.25         5.84 o                         
  -4   5   1        568.81        553.00         9.95 o                         
  -3   5   1         35.86         32.77         3.54 o                         
  -2   5   1         10.45          6.64         2.52 o                         
  -1   5   1        413.30        409.54         5.70 o                         
   0   5   1        390.98        383.84         6.29 o                         
   1   5   1        412.85        415.72         5.87 o                         
   2   5   1         10.41          8.85         2.70 o                         
   3   5   1         35.75         30.96         3.20 o                         
   4   5   1        568.64        544.05         8.90 o                         
   5   5   1        169.17        173.73         7.98 o                         
  -5   6   1        109.26        105.75         5.50 o                         
  -4   6   1         26.26         20.54         4.21 o                         
  -3   6   1         11.06          5.56         5.02 o                         
  -2   6   1        199.13        193.43         6.88 o                         
  -1   6   1        328.74        318.51         6.70 o                         
   0   6   1        272.05        287.33         7.56 o                         
   1   6   1        329.12        319.16         7.85 o                         
   2   6   1        199.29        195.70         7.73 o                         
   3   6   1         11.01         10.44         4.51 o                         
   4   6   1         26.36         21.77         4.15 o                         
   5   6   1        108.89        111.20         5.66 o                         
  -4   7   1         32.89         30.20         6.05 o                         
  -3   7   1         27.22         24.23         5.84 o                         
  -2   7   1         53.98         63.31         9.56 o                         
  -1   7   1         91.52        101.17         5.40 o                         
   0   7   1         22.66         13.18         4.64 o                         
   1   7   1         91.49         82.42         5.40 o                         
   2   7   1         53.81         61.45         7.38 o                         
   3   7   1         27.25         14.78         5.86 o                         
   4   7   1         32.84         27.56         6.08 o                         
  -3   8   1        110.10         99.06         9.31 o                         
  -2   8   1         53.51         50.34         9.22 o                         
  -1   8   1        239.82        258.18        12.34 o                         
   0   8   1        166.48        169.66         6.54 o                         
   1   8   1        239.57        230.66        10.32 o                         
   2   8   1         53.33         47.39         7.79 o                         
   3   8   1        109.95         99.51         9.20 o                         
  -2   9   1        199.48        201.29        11.24 o                         
  -1   9   1          7.93         12.37         8.04 o                         
   0   9   1        640.74        644.31        13.65 o                         
   1   9   1          7.99          4.21         7.66 o                         
   2   9   1        199.63        187.78        10.84 o                         
   1   0   2       3978.73       3621.50        39.98 o                         
   2   0   2        327.42        310.29         3.44 o                         
   3   0   2       1357.37       1354.18        12.54 o                         
   4   0   2         36.24         34.44         2.61 o                         
   5   0   2        170.80        171.64         4.31 o                         
   6   0   2         61.28         74.60         4.89 o                         
  -6   1   2        105.15        125.00         5.73 o                         
  -5   1   2        270.32        279.51         6.21 o                         
  -4   1   2         20.48         17.79         2.33 o                         
  -3   1   2        785.45        839.83         8.04 o                         
  -2   1   2       5386.99       5252.00        44.94 o                         
  -1   1   2       5460.85       5082.99        50.35 o                         
   1   1   2       5457.49       5092.23        74.24 o                         
   2   1   2       5384.04       5274.10        44.96 o                         
   3   1   2        785.23        841.51         8.34 o                         
   4   1   2         20.66         17.11         2.17 o                         
   5   1   2        270.43        281.94         5.57 o                         
   6   1   2        104.85        110.54         5.80 o                         
  -6   2   2          3.02         -2.74         4.44 o                         
  -5   2   2        436.20        431.43         8.60 o                         
  -4   2   2        448.87        456.39         6.18 o                         
  -3   2   2        637.03        658.34         6.69 o                         
  -2   2   2        329.80        338.23         3.77 o                         
  -1   2   2       3075.91       2889.36        27.72 o                         
   0   2   2       1407.19       1360.67        51.32 o                         
   1   2   2       3074.42       2901.92        35.79 o                         
   2   2   2        330.10        333.95         3.95 o                         
   3   2   2        637.76        659.95         6.97 o                         
   4   2   2        448.91        454.85         5.81 o                         
   5   2   2        436.16        429.79         7.08 o                         
   6   2   2          3.02         -4.35         4.35 o                         
  -6   3   2        111.95        121.54         5.72 o                         
  -5   3   2        531.20        531.21         7.99 o                         
  -4   3   2        480.64        479.49         7.25 o                         
  -3   3   2        169.78        169.70         3.23 o                         
  -2   3   2        558.91        579.83         6.69 o                         
  -1   3   2       1604.74       1576.95        19.28 o                         
   0   3   2       1004.27        990.89        11.50 o                         
   1   3   2       1606.17       1617.49        24.52 o                         
   2   3   2        559.29        581.44         6.46 o                         
   3   3   2        169.75        170.37         3.35 o                         
   4   3   2        481.83        486.03         6.44 o                         
   5   3   2        531.05        537.10         8.29 o                         
   6   3   2        112.02        118.17         5.72 o                         
  -6   4   2         21.46         21.19         6.46 o                         
  -5   4   2         87.60         86.84         4.66 o                         
  -4   4   2        807.77        789.21        11.04 o                         
  -3   4   2         18.38         18.46         2.61 o                         
  -2   4   2       1417.97       1422.49        14.47 o                         
  -1   4   2       1102.18       1162.11        13.67 o                         
   0   4   2        220.29        229.22         4.84 o                         
   1   4   2       1103.69       1148.57        14.52 o                         
   2   4   2       1417.32       1395.46        13.44 o                         
   3   4   2         18.38         19.89         2.35 o                         
   4   4   2        807.69        809.32        10.12 o                         
   5   4   2         88.06         84.07         4.72 o                         
   6   4   2         21.47         21.90         6.37 o                         
  -5   5   2          9.26         22.99         4.51 o                         
  -4   5   2         44.16         37.08         4.39 o                         
  -3   5   2        436.01        419.74         7.69 o                         
  -2   5   2        548.33        563.29         8.57 o                         
  -1   5   2        155.40        165.86         4.23 o                         
   0   5   2        545.68        596.36         8.09 o                         
   1   5   2        155.29        164.89         3.98 o                         
   2   5   2        547.87        550.47        10.17 o                         
   3   5   2        435.89        414.69         7.97 o                         
   4   5   2         44.05         41.40         4.01 o                         
   5   5   2          9.22         20.03         4.49 o                         
  -5   6   2         72.29         80.33         5.36 o                         
  -4   6   2        369.49        355.74         9.30 o                         
  -3   6   2         42.01         45.11         6.08 o                         
  -2   6   2         25.12         41.80         8.15 o                         
  -1   6   2        212.75        207.63         6.43 o                         
   0   6   2       1204.56       1218.91        17.37 o                         
   1   6   2        212.92        202.90         6.96 o                         
   2   6   2         25.20         12.00         4.72 o                         
   3   6   2         42.10         39.27         5.22 o                         
   4   6   2        369.31        363.15         8.00 o                         
   5   6   2         72.45         78.27         5.36 o                         
  -4   7   2         31.28         31.86         6.42 o                         
  -3   7   2        104.87         97.80         6.50 o                         
  -2   7   2         27.73         33.42        10.07 o                         
  -1   7   2        121.61        122.28         6.01 o                         
   0   7   2        180.82        183.50         6.20 o                         
   1   7   2        121.65        115.57         6.71 o                         
   2   7   2         27.79         30.08         6.51 o                         
   3   7   2        105.02        106.91         7.76 o                         
   4   7   2         31.29         35.08         6.61 o                         
  -3   8   2         13.06          8.59         8.90 o                         
  -2   8   2        135.97        131.77        17.32 o                         
  -1   8   2         51.02         54.01         8.37 o                         
   0   8   2        351.44        368.61        10.24 o                         
   1   8   2         51.03         56.08         7.35 o                         
   2   8   2        136.43        128.22         9.13 o                         
   3   8   2         13.14         12.57         8.63 o                         
  -2   9   2         20.99          8.04         9.52 o                         
  -1   9   2        118.48        118.55        15.31 o                         
   0   9   2          5.63          9.32         6.53 o                         
   1   9   2        119.11        125.26        12.07 o                         
   2   9   2         20.90         16.46         9.83 o                         
   2   0   3         15.93         17.79         1.16 o                         
   3   0   3        746.40        788.27         7.91 o                         
   4   0   3          0.36         -2.00         2.36 o                         
   5   0   3        160.40        146.21         4.42 o                         
   6   0   3         87.31        106.68         6.10 o                         
  -6   1   3        188.98        192.56         5.24 o                         
  -5   1   3        116.90        117.27         4.30 o                         
  -4   1   3        189.89        194.55         4.19 o                         
  -3   1   3        431.36        425.80         5.48 o                         
  -2   1   3        215.54        213.79         3.04 o                         
  -1   1   3       4212.25       3720.78        71.53 o                         
   1   1   3       4216.02       3823.64       123.38 o                         
   2   1   3        215.74        218.37         3.06 o                         
   3   1   3        431.85        425.96         5.04 o                         
   4   1   3        189.91        187.30         4.05 o                         
   5   1   3        117.30        122.84         4.27 o                         
   6   1   3        189.19        199.19         6.05 o                         
  -6   2   3         15.81         17.55         4.61 o                         
  -5   2   3        155.04        147.91         5.42 o                         
  -4   2   3        298.91        292.08         5.29 o                         
  -3   2   3        193.54        190.15         3.45 o                         
  -2   2   3        202.30        194.13         2.96 o                         
  -1   2   3        774.30        732.51         9.90 o                         
   0   2   3        398.46        408.59        10.71 o                         
   1   2   3        773.59        765.43        25.97 o                         
   2   2   3        203.02        195.27         3.25 o                         
   3   2   3        193.88        188.35         3.50 o                         
   4   2   3        299.45        297.15         5.33 o                         
   5   2   3        154.66        147.12         4.57 o                         
   6   2   3         15.94         14.13         4.63 o                         
  -6   3   3         54.95         50.92         5.01 o                         
  -5   3   3         11.61         15.47         3.82 o                         
  -4   3   3        186.22        178.81         4.49 o                         
  -3   3   3         17.19         13.75         2.09 o                         
  -2   3   3       1515.57       1587.39        16.04 o                         
  -1   3   3       1182.44       1135.28        14.36 o                         
   0   3   3        386.33        380.63         7.50 o                         
   1   3   3       1183.48       1214.80        20.70 o                         
   2   3   3       1515.35       1601.39        16.88 o                         
   3   3   3         17.18         18.03         2.14 o                         
   4   3   3        185.79        181.56         4.97 o                         
   5   3   3         11.55         19.48         3.55 o                         
   6   3   3         55.09         51.61         5.07 o                         
  -6   4   3         39.24         38.09         7.47 o                         
  -5   4   3        116.10        114.23         5.58 o                         
  -4   4   3         75.76         78.71         4.29 o                         
  -3   4   3        107.43        105.49         3.53 o                         
  -2   4   3       2567.49       2619.37        28.39 o                         
  -1   4   3        209.10        217.34         4.05 o                         
   0   4   3        130.79        131.38         4.33 o                         
   1   4   3        209.58        231.93         5.36 o                         
   2   4   3       2566.45       2634.85        28.53 o                         
   3   4   3        107.25        113.13         3.86 o                         
   4   4   3         76.07         80.59         3.80 o                         
   5   4   3        116.36        114.95         5.02 o                         
   6   4   3         39.10         45.13         6.64 o                         
  -5   5   3        230.05        235.14         7.03 o                         
  -4   5   3        236.09        243.07         7.92 o                         
  -3   5   3         21.73         29.50         3.85 o                         
  -2   5   3        462.43        477.90         7.93 o                         
  -1   5   3        448.38        448.99         7.88 o                         
   0   5   3        677.47        658.25        11.00 o                         
   1   5   3        448.74        461.81         8.61 o                         
   2   5   3        462.09        488.51         8.32 o                         
   3   5   3         21.69         23.36         3.46 o                         
   4   5   3        236.48        253.73         6.13 o                         
   5   5   3        229.71        231.26         6.44 o                         
  -5   6   3         86.18         86.79         6.24 o                         
  -4   6   3         36.03         39.53         6.11 o                         
  -3   6   3         40.50         31.75         5.13 o                         
  -2   6   3         21.38         23.49         5.01 o                         
  -1   6   3         88.47         79.57         4.52 o                         
   0   6   3        206.14        204.80         6.65 o                         
   1   6   3         88.73         76.01         4.70 o                         
   2   6   3         21.33         29.98         7.57 o                         
   3   6   3         40.55         35.08         5.02 o                         
   4   6   3         36.02         33.86         5.31 o                         
   5   6   3         86.15         89.80         5.86 o                         
  -4   7   3         59.40         49.91         6.84 o                         
  -3   7   3        103.61         91.08         6.80 o                         
  -2   7   3          5.76          2.96         9.43 o                         
  -1   7   3        187.51        189.60         7.26 o                         
   0   7   3         32.27         28.83         4.98 o                         
   1   7   3        187.16        186.28         7.63 o                         
   2   7   3          5.78          5.65         5.61 o                         
   3   7   3        103.76         97.55         8.17 o                         
   4   7   3         59.29         48.83         7.07 o                         
  -3   8   3         27.22         10.59         9.21 o                         
  -2   8   3         88.73         86.61        17.79 o                         
  -1   8   3        416.57        399.80        25.05 o                         
   0   8   3        753.40        814.07        21.88 o                         
   1   8   3        416.42        419.20        13.90 o                         
   2   8   3         89.06         82.37         8.21 o                         
   3   8   3         26.97          6.30         7.55 o                         
  -2   9   3        115.48         76.32        13.07 o                         
  -1   9   3        185.06        172.60        14.96 o                         
   0   9   3        319.22        343.95        12.88 o                         
   1   9   3        184.82        190.90        10.83 o                         
   2   9   3        115.15         91.79         9.18 o                         
   2   0   4       3259.36       3188.78        35.58 o                         
   3   0   4       1192.00       1197.03        11.31 o                         
   4   0   4        352.59        332.80         5.59 o                         
   5   0   4         21.63         25.15         3.44 o                         
   6   0   4        110.87        122.43         4.88 o                         
  -6   1   4        356.67        328.10         7.61 o                         
  -5   1   4          5.73          1.34         3.48 o                         
  -4   1   4        134.08        141.98         3.68 o                         
  -3   1   4        796.60        804.70         8.73 o                         
  -2   1   4        732.20        740.99         9.62 o                         
   2   1   4        730.83        732.45        15.91 o                         
   3   1   4        797.04        806.26         8.73 o                         
   4   1   4        133.89        150.03         3.94 o                         
   5   1   4          5.75          0.29         3.44 o                         
   6   1   4        356.97        333.97         7.52 o                         
  -6   2   4         19.21         15.54         5.15 o                         
  -5   2   4        266.81        283.17         7.05 o                         
  -4   2   4        124.86        126.64         3.88 o                         
  -3   2   4       1189.20       1212.14        12.90 o                         
  -2   2   4       1308.77       1297.79        14.29 o                         
  -1   2   4        319.19        300.39         7.55 o                         
   1   2   4        319.38        327.85        12.23 o                         
   2   2   4       1310.30       1237.40        26.05 o                         
   3   2   4       1188.89       1228.65        13.01 o                         
   4   2   4        125.54        127.77         3.73 o                         
   5   2   4        266.81        272.54         6.50 o                         
   6   2   4         19.15         18.26         4.82 o                         
  -6   3   4         95.78         91.61         5.77 o                         
  -5   3   4        199.11        182.58         5.50 o                         
  -4   3   4        266.66        267.17         6.23 o                         
  -3   3   4        272.26        290.53         5.00 o                         
  -2   3   4        529.07        560.67         7.10 o                         
  -1   3   4        169.11        153.42         3.92 o                         
   0   3   4        714.74        729.74        13.12 o                         
   1   3   4        168.55        154.63         9.13 o                         
   2   3   4        529.21        538.49        16.68 o                         
   3   3   4        271.68        278.96         4.84 o                         
   4   3   4        267.31        281.73         6.37 o                         
   5   3   4        199.18        191.26         5.28 o                         
   6   3   4         95.61         94.81         6.13 o                         
  -6   4   4         40.24         39.29         6.59 o                         
  -5   4   4         53.70         68.26         5.22 o                         
  -4   4   4        375.58        366.17        10.37 o                         
  -3   4   4         15.45         11.50         3.26 o                         
  -2   4   4         24.78         27.61         2.29 o                         
  -1   4   4        364.24        382.96         6.54 o                         
   0   4   4         79.85         79.97         3.65 o                         
   1   4   4        363.58        381.87        12.32 o                         
   2   4   4         24.90         20.28         2.92 o                         
   3   4   4         15.64         16.73         3.26 o                         
   4   4   4        375.59        384.02         8.59 o                         
   5   4   4         53.82         56.31         4.80 o                         
   6   4   4         40.26         45.64         7.04 o                         
  -5   5   4         71.26         66.47         5.78 o                         
  -4   5   4          2.39         11.96         4.54 o                         
  -3   5   4        111.97        142.65         9.91 o                         
  -2   5   4        280.21        293.36         6.28 o                         
  -1   5   4         93.89        103.04         5.12 o                         
   0   5   4        192.69        195.35         7.55 o                         
   1   5   4         93.83        102.13         9.42 o                         
   2   5   4        280.37        285.94         7.16 o                         
   3   5   4        111.63        123.73         7.21 o                         
   4   5   4          2.44          6.62         3.98 o                         
   5   5   4         71.73         83.04         5.62 o                         
  -5   6   4         18.30         13.49         6.19 o                         
  -4   6   4        257.64        238.30         9.27 o                         
  -3   6   4        278.66        294.43         8.97 o                         
  -2   6   4        206.04        261.90        14.21 o                         
  -1   6   4         98.33        107.48         7.10 o                         
   0   6   4          1.99          2.74         4.10 o                         
   1   6   4         98.49         91.08         9.20 o                         
   2   6   4        205.90        229.97        28.14 o                         
   3   6   4        278.42        284.77         8.63 o                         
   4   6   4        257.30        238.54         9.62 o                         
   5   6   4         18.42         12.01         4.97 o                         
  -4   7   4         88.93         88.03         7.98 o                         
  -3   7   4        114.09        103.94         7.00 o                         
  -2   7   4         32.16         17.45         7.62 o                         
  -1   7   4        148.38        149.13         8.61 o                         
   0   7   4         44.06         43.34         4.98 o                         
   1   7   4        148.49        144.26         7.42 o                         
   2   7   4         32.26         34.48         5.75 o                         
   3   7   4        114.19        126.81        12.85 o                         
   4   7   4         89.06         78.31         8.74 o                         
  -3   8   4         15.90          0.34        11.16 o                         
  -2   8   4        321.51        274.04        18.90 o                         
  -1   8   4         80.87         82.86        11.44 o                         
   0   8   4         64.58         78.07         6.37 o                         
   1   8   4         80.63         62.72         7.95 o                         
   2   8   4        321.54        320.72        17.32 o                         
   3   8   4         15.85          0.14         9.83 o                         
  -2   9   4         25.32         54.36        22.45 o                         
  -1   9   4         26.44         18.05        12.22 o                         
   0   9   4        265.53        309.76        12.82 o                         
   1   9   4         26.32         27.57        10.39 o                         
   2   9   4         25.50         23.96        15.33 o                         
   3   0   5        370.98        385.16         6.21 o                         
   4   0   5          1.99          1.45         2.64 o                         
   5   0   5          1.16         -0.84         3.60 o                         
   6   0   5        183.15        162.58         5.85 o                         
  -6   1   5         48.10         40.01         4.93 o                         
  -5   1   5         45.77         44.37         3.66 o                         
  -4   1   5        180.83        184.35         6.10 o                         
  -3   1   5        199.91        205.70         4.16 o                         
   3   1   5        199.89        208.89         5.21 o                         
   4   1   5        181.46        188.03         4.89 o                         
   5   1   5         45.69         43.51         4.20 o                         
   6   1   5         48.07         46.01         4.99 o                         
  -6   2   5        158.77        156.31         6.68 o                         
  -5   2   5        243.53        237.05         6.62 o                         
  -4   2   5        352.28        341.45         6.17 o                         
  -3   2   5       1293.07       1323.56        13.85 o                         
  -2   2   5          5.29          3.21         1.88 o                         
   2   2   5          5.29          3.30         3.38 o                         
   3   2   5       1293.46       1302.49        28.81 o                         
   4   2   5        351.54        353.62         6.59 o                         
   5   2   5        243.45        252.78         6.89 o                         
   6   2   5        158.90        155.40         6.95 o                         
  -6   3   5        121.83        126.53         6.55 o                         
  -5   3   5         17.01         16.27         3.97 o                         
  -4   3   5       1277.76       1298.07        18.94 o                         
  -3   3   5        154.11        159.75         4.59 o                         
  -2   3   5       1178.99       1184.81        14.36 o                         
  -1   3   5       2163.75       2207.93        51.39 o                         
   0   3   5       1326.34       1263.95        25.29 o                         
   1   3   5       2164.89       2304.50        75.14 o                         
   2   3   5       1179.50       1188.77        50.55 o                         
   3   3   5        154.13        148.40         9.64 o                         
   4   3   5       1279.22       1317.36        23.42 o                         
   5   3   5         17.00         18.14         4.56 o                         
   6   3   5        121.75        112.25         6.19 o                         
  -6   4   5         19.11         19.21         7.65 o                         
  -5   4   5          7.02         -0.60         4.68 o                         
  -4   4   5        929.69        970.04        14.85 o                         
  -3   4   5        174.25        183.10         5.49 o                         
  -2   4   5        684.80        693.58        10.10 o                         
  -1   4   5        619.76        644.32        11.62 o                         
   0   4   5        613.04        580.64        11.38 o                         
   1   4   5        620.03        650.67        18.09 o                         
   2   4   5        684.32        680.02        20.12 o                         
   3   4   5        174.90        158.77        17.05 o                         
   4   4   5        929.45        940.42        18.37 o                         
   5   4   5          7.04          3.94         4.37 o                         
   6   4   5         19.13         11.34         6.28 o                         
  -5   5   5          4.32         -3.91         5.63 o                         
  -4   5   5         31.54         53.28         7.90 o                         
  -3   5   5         76.68         86.27         4.84 o                         
  -2   5   5        230.62        234.03         7.41 o                         
  -1   5   5        157.08        155.77         6.00 o                         
   0   5   5        101.68         96.43         4.94 o                         
   1   5   5        156.96        168.11        13.82 o                         
   2   5   5        230.64        233.37        16.67 o                         
   3   5   5         76.85         75.62        12.19 o                         
   4   5   5         31.43         20.50         5.21 o                         
   5   5   5          4.25          0.92         6.00 o                         
  -5   6   5        134.39        143.74         8.09 o                         
  -4   6   5        207.02        183.93         8.68 o                         
  -3   6   5        265.70        233.46         8.46 o                         
  -2   6   5         39.19         43.65         5.81 o                         
  -1   6   5         26.14         30.64         7.64 o                         
   0   6   5         41.70         36.38         5.76 o                         
   1   6   5         26.11         31.64         7.46 o                         
   2   6   5         39.11         32.50        11.22 o                         
   3   6   5        265.86        242.83        21.36 o                         
   4   6   5        206.69        200.43        17.17 o                         
   5   6   5        134.45        141.49         9.67 o                         
  -4   7   5         23.67         35.72         7.45 o                         
  -3   7   5        125.93        114.25         7.98 o                         
  -2   7   5         19.20         25.64         9.90 o                         
  -1   7   5         70.97         74.23         7.07 o                         
   0   7   5        100.17        101.07         9.45 o                         
   1   7   5         70.78         66.56        10.10 o                         
   2   7   5         19.21         22.28         8.70 o                         
   3   7   5        125.61        111.20        11.28 o                         
   4   7   5         23.63         18.15        10.75 o                         
  -3   8   5         73.37         63.63        12.77 o                         
  -2   8   5         39.76         40.37        12.17 o                         
  -1   8   5        168.43        185.81        13.50 o                         
   0   8   5        194.59        192.33         8.79 o                         
   1   8   5        168.06        150.28        16.25 o                         
   2   8   5         39.84         44.07        16.38 o                         
   3   8   5         73.42         71.64        11.84 o                         
  -2   9   5         60.68         62.91        14.16 o                         
  -1   9   5        153.86        146.55        14.62 o                         
   0   9   5         58.00         53.55         9.74 o                         
   1   9   5        153.43        134.23        12.49 o                         
   2   9   5         60.74         64.61        12.23 o                         
   4   0   6          0.06          1.72         2.95 o                         
   5   0   6         49.71         40.44         5.06 o                         
   6   0   6         66.62         50.32         5.41 o                         
  -6   1   6         51.74         35.21         5.92 o                         
  -5   1   6        103.58        105.95         5.35 o                         
  -4   1   6         94.43         96.90         3.78 o                         
  -3   1   6        465.86        435.39        18.82 o                         
   3   1   6        465.60        460.03        23.03 o                         
   4   1   6         94.15         90.94         6.04 o                         
   5   1   6        103.51        105.34         6.09 o                         
   6   1   6         51.67         47.00         6.06 o                         
  -6   2   6          2.02          2.16         5.52 o                         
  -5   2   6        190.54        188.39         6.90 o                         
  -4   2   6        176.62        202.14         5.74 o                         
  -3   2   6          8.83          5.21         2.59 o                         
   3   2   6          8.84         13.65         8.54 o                         
   4   2   6        176.38        177.25        12.94 o                         
   5   2   6        189.97        181.34         7.38 o                         
   6   2   6          2.07         -2.28         7.38 o                         
  -6   3   6         14.74         14.97         6.49 o                         
  -5   3   6         25.72         30.14         5.13 o                         
  -4   3   6          3.62         -3.64         3.64 o                         
  -3   3   6        115.09        104.26         3.83 o                         
  -2   3   6        268.94        272.63         7.15 o                         
  -1   3   6       1566.16       1651.05        45.27 o                         
   2   3   6        270.02        264.69        14.16 o                         
   3   3   6        115.65        114.34         8.17 o                         
   4   3   6          3.60          6.32         7.79 o                         
   5   3   6         25.64          2.43        16.50 o                         
   6   3   6         14.74          9.67        10.63 o                         
  -5   4   6        131.12        122.43         6.62 o                         
  -4   4   6        322.20        333.39         9.54 o                         
  -3   4   6         39.33         46.48         3.99 o                         
  -2   4   6        295.70        262.89         9.23 o                         
  -1   4   6        224.29        234.55         7.31 o                         
   0   4   6        116.76        127.02         5.90 o                         
   1   4   6        224.91        226.55         9.61 o                         
   2   4   6        295.86        290.91        15.92 o                         
   3   4   6         39.40         48.09         7.50 o                         
   4   4   6        322.52        318.41        39.62 o                         
   5   4   6        130.94        141.34        16.63 o                         
  -5   5   6         72.24         71.08         6.37 o                         
  -4   5   6        191.66        185.15         6.89 o                         
  -3   5   6         94.36         87.89         5.62 o                         
  -2   5   6        159.00        164.39         6.20 o                         
  -1   5   6         50.45         42.14         4.77 o                         
   0   5   6        153.97        184.10        27.80 o                         
   1   5   6         50.29         51.77         8.96 o                         
   2   5   6        159.43        168.87        13.65 o                         
   3   5   6         94.69         89.88        12.56 o                         
   4   5   6        191.57        204.06        13.46 o                         
   5   5   6         72.29         87.16         8.01 o                         
  -5   6   6          6.50          5.52         7.39 o                         
  -4   6   6         34.67         30.94         6.85 o                         
  -3   6   6        190.05        227.24        13.98 o                         
  -2   6   6         35.32         24.78         6.28 o                         
  -1   6   6         50.49         41.37         9.38 o                         
   0   6   6        699.97        705.83        17.94 o                         
   1   6   6         50.17         51.90         8.14 o                         
   2   6   6         35.33         36.86        11.22 o                         
   3   6   6        189.80        166.52        16.92 o                         
   4   6   6         34.67         57.04        14.99 o                         
   5   6   6          6.50          0.64        10.48 o                         
  -4   7   6         97.33         99.74        12.90 o                         
  -3   7   6         81.52         78.39         8.02 o                         
  -2   7   6        318.10        354.62        36.23 o                         
  -1   7   6        274.45        271.30        17.69 o                         
   0   7   6        196.71        207.85         9.72 o                         
   1   7   6        273.99        269.73        16.69 o                         
   2   7   6        317.45        276.50        23.37 o                         
   3   7   6         81.35         55.79        14.66 o                         
   4   7   6         97.39        103.61        15.45 o                         
  -3   8   6         14.13         16.52        13.70 o                         
  -2   8   6         74.95        144.51        35.22 o                         
  -1   8   6         33.81         38.95        12.73 o                         
   0   8   6        164.53        185.73         8.80 o                         
   1   8   6         33.85         46.05         9.65 o                         
   2   8   6         74.73         81.94        12.15 o                         
   3   8   6         14.22         22.83        10.51 o                         
  -2   9   6         61.91         57.95        13.23 o                         
  -1   9   6         24.05         17.54        11.91 o                         
   0   9   6          9.45         14.48         7.24 o                         
   1   9   6         24.23         25.19        10.65 o                         
   2   9   6         62.07         66.58        18.97 o                         
   5   0   7       1041.65        892.92        38.20 o                         
  -6   1   7         45.42         40.11         6.66 o                         
  -5   1   7        223.28        206.20        15.59 o                         
  -4   1   7         18.95         22.43         7.48 o                         
   5   1   7        222.89        217.70        21.86 o                         
   6   1   7         45.58         59.39        19.35 o                         
  -6   2   7         78.92         78.64         7.42 o                         
  -5   2   7        251.13        245.96        10.98 o                         
  -4   2   7        537.36        510.90        13.39 o                         
   4   2   7        537.94        565.99        30.99 o                         
   5   2   7        251.05        242.75        23.37 o                         
   6   2   7         79.24         86.53        21.69 o                         
  -6   3   7         18.80         30.92         8.21 o                         
  -5   3   7         16.68         16.66         5.37 o                         
  -4   3   7        253.32        258.95        12.33 o                         
  -3   3   7        700.54        750.81        13.41 o                         
   4   3   7        253.39        252.71        25.38 o                         
   5   3   7         16.66         19.01        16.33 o                         
   6   3   7         18.80         42.30        20.77 o                         
  -5   4   7        105.86         97.89        11.33 o                         
  -4   4   7        385.81        394.52        11.78 o                         
  -3   4   7        150.47        152.09         6.38 o                         
  -2   4   7         33.81         30.18         4.27 o                         
  -1   4   7        182.87        197.49        15.58 o                         
   1   4   7        183.06        171.21        12.48 o                         
   2   4   7         33.94         36.52         8.04 o                         
   3   4   7        150.43        157.98        13.32 o                         
   4   4   7        385.82        439.25        24.33 o                         
   5   4   7        105.65        110.65        19.77 o                         
  -5   5   7         11.79         14.32         7.02 o                         
  -4   5   7        750.19        731.50        15.90 o                         
  -3   5   7         61.48         64.41         6.04 o                         
  -2   5   7        305.83        301.68        11.21 o                         
  -1   5   7        354.62        347.25        10.13 o                         
   0   5   7        186.99        220.80        17.84 o                         
   1   5   7        354.77        353.44        13.58 o                         
   2   5   7        305.82        354.91        19.10 o                         
   3   5   7         61.24         57.71        11.64 o                         
   4   5   7        750.01        742.48        34.09 o                         
   5   5   7         11.84         27.39        14.24 o                         
  -5   6   7          8.54          5.67        10.08 o                         
  -4   6   7         27.17         40.23         8.69 o                         
  -2   6   7         69.76         74.30         7.13 o                         
  -1   6   7        486.21        531.22        26.05 o                         
   0   6   7        585.59        565.11        15.61 o                         
   1   6   7        485.06        483.82        18.40 o                         
   2   6   7         69.99         59.30        11.81 o                         
   4   6   7         27.13         35.35        14.16 o                         
  -4   7   7          6.02         18.10         8.32 o                         
  -3   7   7         48.28         29.03        11.44 o                         
  -2   7   7        236.90        210.36        14.44 o                         
  -1   7   7        451.61        449.01        20.46 o                         
   0   7   7        598.08        650.96        18.26 o                         
   1   7   7        451.89        454.50        25.05 o                         
   2   7   7        237.05        252.80        19.43 o                         
   3   7   7         48.39         48.08        13.99 o                         
   4   7   7          6.03         -3.18        10.39 o                         
  -3   8   7          2.35         -7.35        11.70 o                         
  -2   8   7         69.48         66.55        21.15 o                         
  -1   8   7        219.00        221.07        14.97 o                         
   0   8   7         31.85         37.33         9.49 o                         
   1   8   7        218.87        232.36        19.18 o                         
   2   8   7         69.55         45.82        14.41 o                         
   3   8   7          2.31         11.80        10.48 o                         
  -1   9   7         55.22         54.11        17.13 o                         
   0   9   7         35.06         41.88         7.74 o                         
   1   9   7         55.15         68.07        11.10 o                         
  -5   3   8        332.65        319.74        11.97 o                         
  -5   4   8         66.52         84.92        11.52 o                         
  -4   4   8        588.49        575.12        17.34 o                         
  -3   4   8        483.02        465.41        16.09 o                         
  -5   5   8          1.65          4.37         8.26 o                         
  -4   5   8        125.70        135.63         7.99 o                         
  -3   5   8        168.41        147.47         7.60 o                         
  -2   5   8        159.18        165.10         6.89 o                         
  -1   5   8        122.18        140.81        14.49 o                         
   0   5   8        330.57        318.30        20.35 o                         
   2   5   8        158.74        184.78        16.08 o                         
   3   5   8        168.04        160.57        14.91 o                         
   4   5   8        125.66        126.48        16.42 o                         
  -4   6   8         48.12         32.42         8.56 o                         
  -3   6   8        469.58        436.47        24.97 o                         
  -2   6   8         22.45         12.67         6.18 o                         
  -1   6   8        798.97        889.59        26.85 o                         
   0   6   8         92.56         87.11        14.32 o                         
   1   6   8        798.55        833.24        25.77 o                         
   2   6   8         22.58         20.27        10.64 o                         
   3   6   8        469.16        443.28        25.21 o                         
   4   6   8         47.76         42.05        14.49 o                         
  -4   7   8         20.87         29.03         8.90 o                         
  -3   7   8         79.95         96.34         9.65 o                         
  -2   7   8         77.94         65.43        13.57 o                         
  -1   7   8         20.68          6.39         9.57 o                         
   0   7   8       1200.59       1273.29        55.70 o                         
   1   7   8         20.61         14.24        11.31 o                         
   2   7   8         77.85         57.29        13.40 o                         
   3   7   8         80.32         60.14        14.32 o                         
   4   7   8         20.85         20.19        14.99 o                         
  -3   8   8          6.26         10.08        11.85 o                         
  -2   8   8         47.45         30.89        12.25 o                         
  -1   8   8        128.14        129.28        17.76 o                         
   0   8   8        306.79        324.92        27.73 o                         
   1   8   8        128.12        107.97        15.58 o                         
   2   8   8         47.36         32.67        14.07 o                         
   3   8   8          6.20          3.10        13.90 o                         
  -1   9   8          8.26         -2.38        11.79 o                         
   0   9   8          9.01         16.98        10.94 o                         
   1   9   8          8.24         16.61        11.60 o                         
  -4   6   9         31.19         32.15        10.63 o                         
  -3   6   9         19.90          5.81         7.93 o                         
  -2   6   9          1.73         -0.12         7.46 o                         
   3   6   9         19.96         23.29        12.65 o                         
  -4   7   9          1.00         -0.08        10.84 o                         
  -3   7   9          0.76          2.08         9.28 o                         
  -2   7   9         73.78         58.69        16.25 o                         
  -1   7   9          0.80         35.68        18.68 o                         
   0   7   9          8.26         24.38        15.50 o                         
   2   7   9         73.90         62.07        13.90 o                         
   3   7   9          0.76         -2.18        12.65 o                         
  -3   8   9         13.06         -4.12        21.15 o                         
  -2   8   9         44.58         35.13        11.54 o                         
   0   8   9          5.48         -0.50        17.42 o                         
   2   8   9         44.56         38.95        14.66 o                         
   3   8   9         13.09         25.46        15.66 o                         
  -1   9   9          1.00         -0.08        19.27 o                         
   0   9   9         71.57         76.89        21.02 o                         
                                                                                
