# Supplementary material for: Form (III) of artemisinin: discovery and crystallographic characterization of a new high-pressure polymorph
Source: Acta Crystallogr B Struct Sci Cryst Eng Mater. 2026 May 11;82(Pt 3):316–29. doi: 10.1107/S205252062600291X (PMC13238485; doi:10.1107/S205252062600291X)
Supplement: Supplementary file 17 [file b-82-00316-FormI_4sup17.hkl]

data_FormI_4                                                                    
_shelx_title ' Artimisinin005 in P2(1)2(1)2(1)'                                 
_shelx_refln_list_code          4                                               
_shelx_F_calc_maximum       90.29                                               
_exptl_crystal_F_000       608.00                                               
_reflns_d_resolution_high  0.9009                                               
                                                                                
loop_                                                                           
 _space_group_symop_operation_xyz                                               
 'x, y, z'                                                                      
 '-x+1/2, -y, z+1/2'                                                            
 '-x, y+1/2, -z+1/2'                                                            
 'x+1/2, -y+1/2, -z'                                                            
                                                                                
_cell_length_a     6.0225                                                       
_cell_length_b     8.7906                                                       
_cell_length_c    22.8075                                                       
_cell_angle_alpha  90.000                                                       
_cell_angle_beta   90.000                                                       
_cell_angle_gamma  90.000                                                       
                                                                                
_shelx_F_squared_multiplier     1.000                                           
                                                                                
loop_                                                                           
 _refln_index_h                                                                 
 _refln_index_k                                                                 
 _refln_index_l                                                                 
 _refln_F_squared_calc                                                          
 _refln_F_squared_meas                                                          
 _refln_F_squared_sigma                                                         
 _refln_observed_status                                                         
   2   0   0       8152.02       8041.28       112.03 o                         
   4   0   0        144.02        155.03         4.97 o                         
   6   0   0          4.73         10.00         6.19 o                         
   1   1   0       8095.43       7361.40       105.74 o                         
   2   1   0       1938.13       1971.72        18.47 o                         
   3   1   0        689.42        709.65         8.00 o                         
   4   1   0        234.83        222.94         4.63 o                         
   5   1   0          9.72          7.80         3.41 o                         
   6   1   0          8.55         13.80         5.72 o                         
   0   2   0          3.50          2.80         1.08 o                         
   1   2   0       1062.25       1034.40        10.19 o                         
   2   2   0          0.18          1.75         1.03 o                         
   3   2   0         25.10         25.59         1.91 o                         
   4   2   0        165.82        158.63         3.56 o                         
   5   2   0        291.33        322.98         6.88 o                         
   6   2   0          0.25         -3.20         5.19 o                         
   1   3   0        427.65        416.33         6.00 o                         
   2   3   0       1508.22       1405.31        13.60 o                         
   3   3   0        349.60        372.19         5.08 o                         
   4   3   0        562.73        549.42         7.32 o                         
   5   3   0        286.00        282.87         6.39 o                         
   6   3   0         90.90         83.41         6.13 o                         
   0   4   0        506.01        574.86        11.37 o                         
   1   4   0       1156.06       1151.17        14.93 o                         
   2   4   0        437.47        453.51         6.43 o                         
   3   4   0         24.84         20.70         2.45 o                         
   4   4   0        174.57        155.21         5.87 o                         
   5   4   0        427.33        410.81        12.72 o                         
   6   4   0          7.53         11.66         6.82 o                         
   1   5   0          4.01          7.07         2.29 o                         
   2   5   0         70.89         62.16         3.21 o                         
   3   5   0         70.39         64.46         4.40 o                         
   4   5   0         18.92         19.56         4.16 o                         
   5   5   0        106.84        107.93         5.78 o                         
   0   6   0        964.05        976.12        23.39 o                         
   1   6   0          1.76          5.21         3.58 o                         
   2   6   0         40.18         41.63         6.63 o                         
   3   6   0         11.45         15.93         4.94 o                         
   4   6   0          2.74          3.59         4.46 o                         
   5   6   0        482.55        543.78        11.44 o                         
   1   7   0        403.16        375.75        13.03 o                         
   2   7   0         26.83         20.64         8.97 o                         
   3   7   0         74.03         66.91         6.09 o                         
   4   7   0        107.26        100.96         7.03 o                         
   0   8   0         68.62         66.18         7.88 o                         
   1   8   0        349.95        370.61        14.07 o                         
   2   8   0          0.09         15.22         8.18 o                         
   3   8   0         81.27         75.13        10.03 o                         
   1   9   0          5.70          8.41         8.63 o                         
   2   9   0          0.86          3.83         9.29 o                         
   1   0   1         60.10         55.43         0.95 o                         
   2   0   1        944.03        954.84         9.34 o                         
   3   0   1        897.83        852.32         8.97 o                         
   4   0   1         15.62         10.04         2.45 o                         
   5   0   1         18.59         23.72         3.41 o                         
   6   0   1          1.55         14.24         4.27 o                         
  -6   1   1         15.66         28.64         4.43 o                         
  -5   1   1        144.82        161.30         4.62 o                         
  -4   1   1        191.00        209.51         4.77 o                         
  -3   1   1         23.50         26.76         1.96 o                         
  -2   1   1         58.04         60.59         1.43 o                         
  -1   1   1        544.40        512.10         5.43 o                         
   0   1   1        279.66        229.36         9.76 o                         
   1   1   1        543.81        520.27         6.02 o                         
   2   1   1         57.87         62.94         1.48 o                         
   3   1   1         23.75         25.98         1.81 o                         
   4   1   1        190.71        199.87         4.46 o                         
   5   1   1        144.38        157.35         4.58 o                         
   6   1   1         15.89         16.84         4.32 o                         
  -6   2   1         51.18         58.04         5.67 o                         
  -5   2   1        330.00        305.13         8.79 o                         
  -4   2   1        329.28        333.42         5.53 o                         
  -3   2   1        389.20        388.70         4.99 o                         
  -2   2   1       1184.66       1162.00        10.88 o                         
  -1   2   1       1205.55       1121.71        11.94 o                         
   0   2   1        870.63        861.66        13.78 o                         
   1   2   1       1204.82       1110.57        13.24 o                         
   2   2   1       1184.40       1162.20        10.94 o                         
   3   2   1        389.28        399.68         4.60 o                         
   4   2   1        328.44        330.16         5.32 o                         
   5   2   1        330.75        330.55         6.89 o                         
   6   2   1         51.19         52.43         5.47 o                         
  -6   3   1         39.92         36.59         5.91 o                         
  -5   3   1          0.25         12.05         3.92 o                         
  -4   3   1        498.93        540.90        11.50 o                         
  -3   3   1         76.04         74.97         2.42 o                         
  -2   3   1       1464.17       1515.24        15.14 o                         
  -1   3   1       1358.44       1316.84        16.68 o                         
   0   3   1         32.74         33.71         1.29 o                         
   1   3   1       1356.95       1330.36        17.91 o                         
   2   3   1       1464.77       1503.85        14.57 o                         
   3   3   1         76.21         79.70         2.46 o                         
   4   3   1        499.28        510.15         8.27 o                         
   5   3   1          0.26          8.51         3.79 o                         
   6   3   1         40.05         31.17         5.48 o                         
  -6   4   1         90.78         84.57        10.37 o                         
  -5   4   1         46.81         52.30         4.99 o                         
  -4   4   1        217.16        222.73         6.05 o                         
  -3   4   1        237.44        244.30         5.62 o                         
  -2   4   1        372.18        367.11         5.49 o                         
  -1   4   1       1162.25       1211.99        15.82 o                         
   0   4   1       1410.94       1377.09        16.43 o                         
   1   4   1       1163.06       1243.19        17.06 o                         
   2   4   1        372.50        356.48         4.87 o                         
   3   4   1        238.12        248.70         4.79 o                         
   4   4   1        217.20        220.28         5.42 o                         
   5   4   1         46.94         52.25         4.96 o                         
   6   4   1         90.77         99.23         7.70 o                         
  -5   5   1        140.48        139.75         6.08 o                         
  -4   5   1        545.86        536.75         9.96 o                         
  -3   5   1         30.00         26.61         3.84 o                         
  -2   5   1          9.69          6.98         3.13 o                         
  -1   5   1        439.73        420.99         7.28 o                         
   0   5   1        336.40        336.49         5.97 o                         
   1   5   1        439.24        434.49         6.77 o                         
   2   5   1          9.68          4.53         2.66 o                         
   3   5   1         29.90         23.57         3.43 o                         
   4   5   1        545.70        546.43         9.82 o                         
   5   5   1        140.72        131.58         5.83 o                         
  -5   6   1         74.14         77.79         6.48 o                         
  -4   6   1         24.42         24.90         4.99 o                         
  -3   6   1          6.19          0.54         5.08 o                         
  -2   6   1        225.61        232.28         7.67 o                         
  -1   6   1        316.29        299.58        10.37 o                         
   0   6   1        277.14        307.50         8.32 o                         
   1   6   1        316.66        307.17         9.34 o                         
   2   6   1        225.78        224.32         8.31 o                         
   3   6   1          6.16          8.48         4.78 o                         
   4   6   1         24.52         23.47         4.54 o                         
   5   6   1         73.77         85.47         8.75 o                         
  -4   7   1         34.03         32.55         6.39 o                         
  -3   7   1         29.97         15.21         5.92 o                         
  -2   7   1         40.60         47.00         8.59 o                         
  -1   7   1        113.86        116.39         8.20 o                         
   0   7   1         22.29         17.26         5.30 o                         
   1   7   1        113.81        107.94         7.35 o                         
   2   7   1         40.45         48.42         7.81 o                         
   3   7   1         30.00         17.98         5.91 o                         
   4   7   1         33.96         26.73         6.56 o                         
  -3   8   1        124.05        105.71        12.65 o                         
  -2   8   1         74.94         81.07        10.47 o                         
  -1   8   1        222.99        233.51        15.79 o                         
   0   8   1        207.98        213.30        11.71 o                         
   1   8   1        222.78        232.48        12.10 o                         
   2   8   1         74.70         64.54         8.87 o                         
   3   8   1        123.86        111.08        10.29 o                         
  -2   9   1        206.60        200.46        19.96 o                         
  -1   9   1          4.03          9.22         8.68 o                         
   0   9   1        597.63        651.96        20.56 o                         
   1   9   1          4.05         -8.37         8.37 o                         
   2   9   1        206.73        179.53        11.86 o                         
   1   0   2       3751.25       3183.50        38.61 o                         
   2   0   2        354.40        333.95         4.05 o                         
   3   0   2       1359.47       1310.80        13.06 o                         
   4   0   2         50.32         54.73         2.91 o                         
   5   0   2        187.24        194.86         5.57 o                         
   6   0   2         60.16         57.71         4.69 o                         
  -6   1   2         91.32         88.40         4.89 o                         
  -5   1   2        279.29        288.89         6.48 o                         
  -4   1   2         18.08         16.59         2.67 o                         
  -3   1   2        724.35        790.54         8.45 o                         
  -2   1   2       5492.05       5245.58        44.85 o                         
  -1   1   2       5222.39       4653.51        55.08 o                         
   1   1   2       5219.09       4608.88        82.85 o                         
   2   1   2       5489.21       5212.61        48.02 o                         
   3   1   2        724.11        777.82         8.47 o                         
   4   1   2         18.24         21.32         2.76 o                         
   5   1   2        279.43        298.95         6.08 o                         
   6   1   2         91.05         88.91         4.96 o                         
  -6   2   2          1.76          2.59         5.11 o                         
  -5   2   2        454.36        458.68         9.46 o                         
  -4   2   2        462.91        470.31         6.54 o                         
  -3   2   2        631.55        624.47         7.14 o                         
  -2   2   2        333.55        331.54         3.85 o                         
  -1   2   2       2955.23       2830.81        29.67 o                         
   0   2   2       1296.51       1203.84        29.90 o                         
   1   2   2       2953.72       2892.69        40.29 o                         
   2   2   2        333.86        327.42         4.24 o                         
   3   2   2        632.34        633.51         6.77 o                         
   4   2   2        463.01        485.70         6.19 o                         
   5   2   2        454.30        461.47         7.69 o                         
   6   2   2          1.76         -0.26         5.22 o                         
  -6   3   2        109.31        119.13         6.42 o                         
  -5   3   2        480.42        491.22         9.20 o                         
  -4   3   2        475.39        471.39         7.65 o                         
  -3   3   2        172.78        161.53         3.40 o                         
  -2   3   2        505.16        518.65         6.39 o                         
  -1   3   2       1557.71       1503.04        20.08 o                         
   0   3   2        988.68       1012.25        12.95 o                         
   1   3   2       1559.14       1487.72        31.13 o                         
   2   3   2        505.45        515.05         6.16 o                         
   3   3   2        172.77        171.59         3.78 o                         
   4   3   2        476.51        472.69         6.75 o                         
   5   3   2        480.27        496.30         8.16 o                         
   6   3   2        109.38        107.80         6.15 o                         
  -6   4   2         22.92         22.11         7.35 o                         
  -5   4   2         82.34         88.86         8.54 o                         
  -4   4   2        808.04        810.69        12.26 o                         
  -3   4   2         19.65         21.70         2.93 o                         
  -2   4   2       1385.10       1380.11        14.72 o                         
  -1   4   2       1095.49       1157.25        16.19 o                         
   0   4   2        213.71        211.82         4.13 o                         
   1   4   2       1096.90       1185.50        21.05 o                         
   2   4   2       1384.43       1371.30        16.28 o                         
   3   4   2         19.67         19.08         2.75 o                         
   4   4   2        807.95        810.21        10.56 o                         
   5   4   2         82.76         80.96         5.36 o                         
   6   4   2         22.95         25.93         6.81 o                         
  -5   5   2          7.99          3.98         5.25 o                         
  -4   5   2         57.00         54.67         5.09 o                         
  -3   5   2        434.77        450.88         8.59 o                         
  -2   5   2        550.97        594.57         9.75 o                         
  -1   5   2        146.67        144.20         5.44 o                         
   0   5   2        490.75        583.64         8.24 o                         
   1   5   2        146.58        158.90         4.39 o                         
   2   5   2        550.59        595.54         9.13 o                         
   3   5   2        434.65        437.44         7.53 o                         
   4   5   2         56.87         60.84         4.44 o                         
   5   5   2          7.98          5.61         4.79 o                         
  -5   6   2         69.11         73.29         6.05 o                         
  -4   6   2        411.75        413.45        10.78 o                         
  -3   6   2         56.83         54.01         5.76 o                         
  -2   6   2         33.65         44.28         8.71 o                         
  -1   6   2        219.83        207.02        10.21 o                         
   0   6   2       1261.67       1206.38        18.02 o                         
   1   6   2        219.96        222.67         7.24 o                         
   2   6   2         33.74         38.02         5.92 o                         
   3   6   2         56.93         60.61         5.71 o                         
   4   6   2        411.64        435.50         9.49 o                         
   5   6   2         69.28         75.28         6.02 o                         
  -4   7   2         23.46         21.27         7.70 o                         
  -3   7   2        100.48        104.06         8.16 o                         
  -2   7   2         30.20         16.18        12.86 o                         
  -1   7   2        127.37        125.61         6.81 o                         
   0   7   2        179.13        173.87         6.30 o                         
   1   7   2        127.46        135.36         8.13 o                         
   2   7   2         30.27         26.69         7.43 o                         
   3   7   2        100.62        100.58         9.89 o                         
   4   7   2         23.47         22.84         6.43 o                         
  -3   8   2          9.82         12.33        10.06 o                         
  -2   8   2        156.20        156.24        14.95 o                         
  -1   8   2         42.71         40.99         9.13 o                         
   0   8   2        353.37        395.80        24.33 o                         
   1   8   2         42.72         54.43         8.48 o                         
   2   8   2        156.67        136.49        10.08 o                         
   3   8   2          9.90          0.62         8.71 o                         
  -2   9   2         22.94         18.73        11.52 o                         
  -1   9   2        129.15        121.76        14.72 o                         
   0   9   2          4.13         20.25         9.19 o                         
   1   9   2        129.80        133.90        11.02 o                         
   2   9   2         22.83         28.27        14.63 o                         
   2   0   3         15.06         15.29         1.23 o                         
   3   0   3        631.31        798.08         8.61 o                         
   4   0   3          0.10         -0.61         2.46 o                         
   5   0   3        136.07        122.82         4.42 o                         
   6   0   3         78.39         77.19         4.84 o                         
  -6   1   3        190.67        195.35         6.03 o                         
  -5   1   3        124.29        132.91         4.62 o                         
  -4   1   3        186.44        184.13         4.31 o                         
  -3   1   3        455.20        445.38         5.61 o                         
  -2   1   3        220.54        231.44         3.24 o                         
  -1   1   3       4020.10       3565.61        71.52 o                         
   1   1   3       4023.92       3702.65       123.44 o                         
   2   1   3        220.76        234.51         3.55 o                         
   3   1   3        455.76        439.52         5.96 o                         
   4   1   3        186.42        192.98         4.26 o                         
   5   1   3        124.79        129.53         4.36 o                         
   6   1   3        190.84        195.61         5.79 o                         
  -6   2   3         11.16          7.99         5.29 o                         
  -5   2   3        140.46        137.05         5.74 o                         
  -4   2   3        332.06        329.73         6.07 o                         
  -3   2   3        175.27        182.99         3.51 o                         
  -2   2   3        188.46        181.23         3.03 o                         
  -1   2   3        708.87        662.99         9.43 o                         
   0   2   3        330.75        367.00        10.43 o                         
   1   2   3        708.17        696.26        24.77 o                         
   2   2   3        189.12        182.96         3.43 o                         
   3   2   3        175.58        184.32         3.89 o                         
   4   2   3        332.64        333.00         6.14 o                         
   5   2   3        140.11        135.38         4.86 o                         
   6   2   3         11.27         11.96         4.98 o                         
  -6   3   3         49.25         47.21         5.84 o                         
  -5   3   3         12.64          9.39         4.69 o                         
  -4   3   3        177.84        175.36         4.67 o                         
  -3   3   3         36.73         34.99         2.43 o                         
  -2   3   3       1510.77       1583.64        16.72 o                         
  -1   3   3       1276.02       1234.39        16.69 o                         
   0   3   3        343.82        341.88         8.51 o                         
   1   3   3       1277.11       1204.97        36.20 o                         
   2   3   3       1510.53       1614.98        18.41 o                         
   3   3   3         36.81         36.27         2.64 o                         
   4   3   3        177.44        176.90         4.27 o                         
   5   3   3         12.57         13.01         3.86 o                         
   6   3   3         49.36         42.84         6.15 o                         
  -6   4   3         47.81         44.15         7.63 o                         
  -5   4   3        133.22        123.44         7.50 o                         
  -4   4   3         74.94         80.70         4.84 o                         
  -3   4   3        117.59        110.78         4.23 o                         
  -2   4   3       2312.37       2462.18        27.59 o                         
  -1   4   3        172.07        186.60         4.24 o                         
   0   4   3        127.11        133.69         5.74 o                         
   1   4   3        172.49        188.58         5.01 o                         
   2   4   3       2311.28       2450.83        34.20 o                         
   3   4   3        117.41        111.64         3.89 o                         
   4   4   3         75.25         82.16         4.33 o                         
   5   4   3        133.50        130.04         5.59 o                         
   6   4   3         47.66         55.89         7.65 o                         
  -5   5   3        240.23        230.79         9.79 o                         
  -4   5   3        234.36        247.18         7.90 o                         
  -3   5   3         28.36         36.61         4.11 o                         
  -2   5   3        440.80        463.64         8.52 o                         
  -1   5   3        400.34        395.45         9.17 o                         
   0   5   3        729.69        706.14        13.68 o                         
   1   5   3        400.68        406.36        12.26 o                         
   2   5   3        440.46        480.92         8.67 o                         
   3   5   3         28.39         32.50         3.58 o                         
   4   5   3        234.74        241.49         8.36 o                         
   5   5   3        239.96        246.35         9.82 o                         
  -5   6   3         72.00         80.19         7.08 o                         
  -4   6   3         42.80         42.57         6.73 o                         
  -3   6   3         29.35         20.46         5.58 o                         
  -2   6   3         24.78         42.20         5.80 o                         
  -1   6   3         92.97         79.90         6.98 o                         
   0   6   3        194.94        191.26        10.54 o                         
   1   6   3         93.21         82.99         4.73 o                         
   2   6   3         24.73         31.75        14.73 o                         
   3   6   3         29.38         25.53         5.90 o                         
   4   6   3         42.78         36.53         5.58 o                         
   5   6   3         72.00         67.32         7.87 o                         
  -4   7   3         48.10         41.54         7.35 o                         
  -3   7   3        117.47        105.46         7.15 o                         
  -2   7   3          2.11        -12.70        12.70 o                         
  -1   7   3        220.54        223.58        12.30 o                         
   0   7   3         39.13         36.65         5.69 o                         
   1   7   3        220.16        223.19        10.38 o                         
   2   7   3          2.13         -6.16         6.90 o                         
   3   7   3        117.63         99.82         7.81 o                         
   4   7   3         47.98         36.93         7.70 o                         
  -3   8   3         28.73         12.03        10.14 o                         
  -2   8   3        100.31        104.09        11.26 o                         
  -1   8   3        429.49        421.65        69.81 o                         
   0   8   3        883.65        937.99        21.99 o                         
   1   8   3        429.34        395.95        18.52 o                         
   2   8   3        100.65         93.21         9.50 o                         
   3   8   3         28.45         14.13         9.12 o                         
  -2   9   3        141.77        122.32        42.79 o                         
  -1   9   3        222.20        204.57        45.87 o                         
   0   9   3        345.46        347.97        17.77 o                         
   1   9   3        221.95        226.78        12.69 o                         
   2   9   3        141.36        115.37        12.35 o                         
   2   0   4       3189.92       3199.33        42.29 o                         
   3   0   4       1178.33       1116.91        12.43 o                         
   4   0   4        410.48        360.77         6.21 o                         
   5   0   4         11.04         15.30         3.72 o                         
   6   0   4         90.92        106.14         5.41 o                         
  -6   1   4        345.18        325.66         7.99 o                         
  -5   1   4          6.71          2.43         3.69 o                         
  -4   1   4        121.16        132.65         4.61 o                         
  -3   1   4        775.48        746.40         8.60 o                         
  -2   1   4        624.81        692.15         8.50 o                         
   2   1   4        623.56        689.96        21.89 o                         
   3   1   4        775.91        758.93         9.38 o                         
   4   1   4        121.00        131.96         5.14 o                         
   5   1   4          6.73          5.54         3.70 o                         
   6   1   4        345.41        331.27        12.43 o                         
  -6   2   4         20.71         20.97         5.61 o                         
  -5   2   4        253.49        264.95         7.44 o                         
  -4   2   4        104.28        109.85         3.96 o                         
  -3   2   4       1076.75       1121.29        12.71 o                         
  -2   2   4       1234.68       1292.40        14.35 o                         
  -1   2   4        319.74        316.07         8.18 o                         
   1   2   4        319.90        359.14        14.01 o                         
   2   2   4       1236.22       1309.46        33.55 o                         
   3   2   4       1076.42       1143.04        13.19 o                         
   4   2   4        104.88        105.28         3.78 o                         
   5   2   4        253.48        269.06         7.12 o                         
   6   2   4         20.65         20.09         5.30 o                         
  -6   3   4         97.64         98.75         6.89 o                         
  -5   3   4        172.68        159.37         6.32 o                         
  -4   3   4        283.37        325.45        10.22 o                         
  -3   3   4        269.72        288.89         7.47 o                         
  -2   3   4        588.70        630.24         8.20 o                         
  -1   3   4        175.10        150.43         4.93 o                         
   0   3   4        718.97        717.37        15.84 o                         
   1   3   4        174.54        166.64         9.17 o                         
   2   3   4        588.84        619.88        13.71 o                         
   3   3   4        269.16        299.73         5.70 o                         
   4   3   4        284.02        313.15         7.30 o                         
   5   3   4        172.75        163.34         7.50 o                         
   6   3   4         97.50         90.49         6.94 o                         
  -6   4   4         43.01         59.42         8.16 o                         
  -5   4   4         53.12         54.49         6.25 o                         
  -4   4   4        429.39        427.95        10.03 o                         
  -3   4   4         12.47         15.39         3.40 o                         
  -2   4   4         18.27         16.28         2.42 o                         
  -1   4   4        352.38        390.37         7.70 o                         
   0   4   4         61.81         64.79         5.42 o                         
   1   4   4        351.79        390.04        14.51 o                         
   2   4   4         18.38         20.44         3.19 o                         
   3   4   4         12.62         13.86         3.06 o                         
   4   4   4        429.37        426.60         9.10 o                         
   5   4   4         53.22         56.87         5.35 o                         
   6   4   4         43.03         40.78         7.42 o                         
  -5   5   4         74.06         74.80         7.06 o                         
  -4   5   4          2.10         18.33         5.45 o                         
  -3   5   4        133.02        151.65         6.28 o                         
  -2   5   4        286.88        319.45         7.07 o                         
  -1   5   4         79.82         95.91        10.81 o                         
   0   5   4        188.50        186.59         6.64 o                         
   1   5   4         79.77         98.56         9.97 o                         
   2   5   4        287.05        296.61        13.65 o                         
   3   5   4        132.64        147.56         7.42 o                         
   4   5   4          2.13          7.28         4.45 o                         
   5   5   4         74.53         65.21         5.60 o                         
  -5   6   4         21.82         26.52         6.94 o                         
  -4   6   4        249.58        224.23        10.11 o                         
  -3   6   4        258.32        258.57         9.99 o                         
  -2   6   4        187.18        221.67        14.90 o                         
  -1   6   4         90.58         76.15        15.68 o                         
   0   6   4          5.03         10.35         5.62 o                         
   1   6   4         90.73         91.58         6.52 o                         
   2   6   4        187.04        207.58        11.98 o                         
   3   6   4        258.05        254.61         8.77 o                         
   4   6   4        249.25        234.83         9.11 o                         
   5   6   4         21.94         24.17         7.74 o                         
  -4   7   4         71.75         62.77         8.71 o                         
  -3   7   4        113.38         93.54         6.58 o                         
  -2   7   4         35.07         19.49        10.80 o                         
  -1   7   4        158.79        164.94         8.16 o                         
   0   7   4         63.83         66.39         6.07 o                         
   1   7   4        158.90        162.56         8.52 o                         
   2   7   4         35.19         42.22        10.73 o                         
   3   7   4        113.49        124.34         9.30 o                         
   4   7   4         71.85         57.28        11.88 o                         
  -3   8   4         19.15         14.51        16.56 o                         
  -2   8   4        350.13        354.58        35.95 o                         
  -1   8   4         89.57         97.78        15.30 o                         
   0   8   4         77.06         91.30        10.58 o                         
   1   8   4         89.34         93.69        21.26 o                         
   2   8   4        350.19        340.12        18.65 o                         
   3   8   4         19.12         -3.46        12.93 o                         
  -1   9   4         25.89          4.19        17.20 o                         
   0   9   4        268.92        322.76        18.64 o                         
   1   9   4         25.78         19.12        11.11 o                         
   2   9   4         33.49         53.88        22.35 o                         
   3   0   5        379.34        408.60         6.97 o                         
   4   0   5          1.07          1.89         2.91 o                         
   5   0   5          2.74         -0.44         4.11 o                         
   6   0   5        156.78        150.68         6.95 o                         
  -6   1   5         43.13         51.83         5.64 o                         
  -5   1   5         52.85         54.90         4.64 o                         
  -4   1   5        151.97        158.57         4.35 o                         
  -3   1   5        216.69        211.59         4.51 o                         
  -2   1   5       1367.25        345.96        15.51 o                         
   3   1   5        216.63        219.89         8.02 o                         
   4   1   5        152.53        164.53         4.54 o                         
   5   1   5         52.77         50.46         4.45 o                         
   6   1   5         43.13         47.31         5.54 o                         
  -6   2   5        182.06        182.29         7.85 o                         
  -5   2   5        211.02        209.34         7.05 o                         
  -4   2   5        348.64        355.39         7.11 o                         
  -3   2   5       1222.86       1258.78        13.97 o                         
  -2   2   5          1.36         -0.90         2.25 o                         
  -1   2   5        412.38        395.09        16.51 o                         
   2   2   5          1.35         -5.25         7.01 o                         
   3   2   5       1223.29       1222.58        30.46 o                         
   4   2   5        348.00        348.32         7.03 o                         
   5   2   5        210.91        209.10         6.44 o                         
   6   2   5        182.22        193.48         9.02 o                         
  -6   3   5        124.66        113.35         9.57 o                         
  -5   3   5          8.35         10.64         4.87 o                         
  -4   3   5       1250.24       1329.92        18.79 o                         
  -3   3   5        142.38        139.04         4.53 o                         
  -2   3   5       1226.56       1207.15        17.57 o                         
  -1   3   5       2066.37       2316.66        47.24 o                         
   0   3   5       1275.21       1185.77        25.13 o                         
   2   3   5       1227.10       1219.79        45.29 o                         
   3   3   5        142.41        142.96         9.82 o                         
   4   3   5       1251.57       1352.35        18.04 o                         
   5   3   5          8.35         11.62         4.23 o                         
   6   3   5        124.61        114.32        11.35 o                         
  -5   4   5          2.36          0.31         5.89 o                         
  -4   4   5        917.69       1000.87        18.18 o                         
  -3   4   5        152.36        170.62         5.73 o                         
  -2   4   5        688.37        695.69        10.82 o                         
  -1   4   5        593.99        605.15        11.74 o                         
   0   4   5        585.66        559.70        14.10 o                         
   1   4   5        594.28        612.50        22.31 o                         
   2   4   5        687.89        710.35        30.19 o                         
   3   4   5        152.90        176.23        11.23 o                         
   4   4   5        917.37       1000.58        39.64 o                         
   5   4   5          2.37         -4.20         6.11 o                         
  -5   5   5          6.91         -0.65         6.40 o                         
  -4   5   5         25.35         22.15         5.70 o                         
  -3   5   5         90.22         82.67         5.40 o                         
  -2   5   5        230.34        247.96         8.27 o                         
  -1   5   5        158.56        184.11        19.71 o                         
   0   5   5        115.94        116.55         8.34 o                         
   1   5   5        158.40        162.72        14.26 o                         
   2   5   5        230.33        218.10        19.35 o                         
   3   5   5         90.35         95.59        14.80 o                         
   4   5   5         25.27         16.25         8.53 o                         
   5   5   5          6.85          2.97         7.21 o                         
  -5   6   5        151.76        165.97        10.56 o                         
  -4   6   5        210.36        201.07        10.97 o                         
  -3   6   5        245.80        222.13         9.16 o                         
  -2   6   5         29.19         21.64         6.05 o                         
  -1   6   5         18.16         18.43         7.56 o                         
   0   6   5         60.12         63.14        11.56 o                         
   1   6   5         18.11         30.25         8.60 o                         
   2   6   5         29.13         44.20        14.43 o                         
   3   6   5        246.04        262.72        21.85 o                         
   4   6   5        210.04        201.87        13.81 o                         
   5   6   5        151.82        163.72        17.11 o                         
  -4   7   5         30.33         23.53         8.37 o                         
  -3   7   5        126.61        103.93         8.31 o                         
  -2   7   5         33.46         46.05        13.41 o                         
  -1   7   5         88.24         92.11        13.22 o                         
   0   7   5         87.48         80.92         9.78 o                         
   1   7   5         88.03         90.38        13.76 o                         
   2   7   5         33.50         43.54         9.66 o                         
   3   7   5        126.24        118.65        11.72 o                         
   4   7   5         30.30         29.06        14.68 o                         
  -3   8   5         71.82         61.06        21.69 o                         
  -2   8   5         35.95         65.93        25.69 o                         
  -1   8   5        159.74        147.20        16.60 o                         
   0   8   5        175.42        170.48         9.47 o                         
   1   8   5        159.41        156.89        12.08 o                         
   2   8   5         36.00         38.48        10.90 o                         
   3   8   5         71.82         76.11        12.63 o                         
  -2   9   5         67.70         66.79        19.62 o                         
  -1   9   5        136.34         99.08        18.31 o                         
   0   9   5         53.15         53.80        12.05 o                         
   1   9   5        135.97        115.04        14.55 o                         
   2   9   5         67.76         58.61        13.30 o                         
   3   0   6        280.06        156.24         9.06 o                         
   4   0   6          0.09          4.00         4.04 o                         
   5   0   6         42.82         39.82         5.89 o                         
   6   0   6         87.58         79.28         7.18 o                         
  -6   1   6         33.98         28.83         6.83 o                         
  -5   1   6        110.27        117.83         6.31 o                         
  -4   1   6         93.32        103.51         4.05 o                         
  -3   1   6        440.66        408.31        10.59 o                         
   4   1   6         92.93         87.69         5.86 o                         
   5   1   6        110.15        111.25        14.41 o                         
   6   1   6         33.92         29.27         7.58 o                         
  -6   2   6          9.61         14.60         6.23 o                         
  -5   2   6        182.14        187.94         7.76 o                         
  -4   2   6        123.49        147.64         4.53 o                         
  -3   2   6         10.62          5.26         3.04 o                         
  -2   2   6        386.08        393.60        33.82 o                         
   3   2   6         10.62          8.17         9.17 o                         
   4   2   6        123.32        107.77         8.73 o                         
   5   2   6        181.63        169.96        11.91 o                         
   6   2   6          9.73         -2.94         7.98 o                         
  -6   3   6          4.66          1.20         7.35 o                         
  -5   3   6         27.44         29.85         4.91 o                         
  -4   3   6         10.00         -0.07         4.21 o                         
  -3   3   6        121.88        105.71         4.36 o                         
  -2   3   6        247.04        229.29         6.44 o                         
  -1   3   6       1428.93       1629.67        45.25 o                         
   2   3   6        248.02        226.11        16.26 o                         
   3   3   6        122.43        137.58        14.72 o                         
   4   3   6          9.93         -6.03         6.03 o                         
   5   3   6         27.35         20.94         7.35 o                         
   6   3   6          4.68          2.95         8.46 o                         
  -5   4   6        105.20         96.06         7.13 o                         
  -4   4   6        303.50        295.71         9.22 o                         
  -3   4   6         22.70         29.92         4.96 o                         
  -2   4   6        235.86        226.68         7.29 o                         
  -1   4   6        222.89        240.84        10.86 o                         
   0   4   6        111.05        124.63         7.01 o                         
   1   4   6        223.55        258.42        10.99 o                         
   2   4   6        236.06        201.92        17.68 o                         
   3   4   6         22.76         39.03        13.76 o                         
   4   4   6        303.78        296.22        20.43 o                         
   5   4   6        105.10        119.85        15.71 o                         
  -5   5   6         57.45         55.48         7.19 o                         
  -4   5   6        175.54        151.56         7.59 o                         
  -3   5   6         93.17         86.99         8.39 o                         
  -2   5   6        152.18        183.01        10.87 o                         
  -1   5   6         41.28         44.58         5.49 o                         
   0   5   6        139.49        156.63        16.51 o                         
   1   5   6         41.14         43.87         7.07 o                         
   2   5   6        152.62        159.80        16.26 o                         
   3   5   6         93.51         61.89        15.93 o                         
   4   5   6        175.44        181.14        15.06 o                         
   5   5   6         57.51         49.97         9.20 o                         
  -5   6   6          6.17          9.71         9.29 o                         
  -4   6   6         31.04         27.65         7.98 o                         
  -3   6   6        195.48        186.07        11.89 o                         
  -2   6   6         28.69         25.91         7.85 o                         
  -1   6   6         45.98         43.58        10.54 o                         
   0   6   6        756.25        794.28        21.46 o                         
   1   6   6         45.70         42.49         8.95 o                         
   2   6   6         28.69         51.54        14.85 o                         
   3   6   6        195.27        189.24        20.68 o                         
   4   6   6         31.04         32.61        10.94 o                         
   5   6   6          6.18         10.24        11.91 o                         
  -4   7   6         87.75        103.73        11.23 o                         
  -3   7   6         70.45         72.90         9.63 o                         
  -2   7   6        303.00        282.39        18.68 o                         
  -1   7   6        259.39        256.42        13.88 o                         
   0   7   6        210.52        232.70        17.42 o                         
   1   7   6        258.96        260.97        25.10 o                         
   2   7   6        302.32        293.92        27.19 o                         
   3   7   6         70.30         55.20        17.22 o                         
   4   7   6         87.82         98.07        31.53 o                         
  -3   8   6          7.16         -4.41        19.77 o                         
  -2   8   6        104.38        140.88        17.22 o                         
  -1   8   6         27.95         34.98        16.47 o                         
   0   8   6        152.66        150.91         9.57 o                         
   1   8   6         27.97         33.36        10.17 o                         
   2   8   6        104.12         95.51        11.94 o                         
   3   8   6          7.22          0.95        11.12 o                         
  -2   9   6         62.40         50.96        18.62 o                         
  -1   9   6         26.46         -2.19        16.77 o                         
   0   9   6          8.86          5.70         8.65 o                         
   1   9   6         26.67         22.87        11.34 o                         
   2   9   6         62.56         54.47        30.44 o                         
   4   0   7         42.50         24.49         7.25 o                         
   5   0   7       1063.52        847.96        22.28 o                         
   6   0   7         45.95         25.76         7.09 o                         
  -6   1   7         47.45         36.75         9.17 o                         
  -5   1   7        180.97        204.94        10.38 o                         
  -4   1   7         13.40         17.50         4.80 o                         
   5   1   7        180.62        114.85        23.94 o                         
   6   1   7         47.61         12.66        22.06 o                         
  -6   2   7         70.78        103.88        10.70 o                         
  -5   2   7        238.36        214.57        11.50 o                         
  -4   2   7        499.70        545.44        15.92 o                         
  -3   2   7        308.22        264.46        24.58 o                         
  -6   3   7         23.33         30.39        18.92 o                         
  -5   3   7         12.91         15.16         6.05 o                         
  -4   3   7        275.20        310.85         9.49 o                         
  -3   3   7        715.43        770.96        14.48 o                         
  -2   3   7        770.16        696.59        29.27 o                         
   3   3   7        715.79        722.70        35.36 o                         
  -5   4   7         93.18        108.65         9.06 o                         
  -4   4   7        325.45        353.33        13.81 o                         
  -3   4   7        156.98        158.84         7.21 o                         
  -2   4   7         26.08         28.79         4.63 o                         
  -1   4   7        145.83        144.71        10.32 o                         
   1   4   7        146.03        187.49        17.01 o                         
   2   4   7         26.17         28.86        12.51 o                         
   3   4   7        156.90        170.81        18.52 o                         
   4   4   7        325.47        376.90        31.61 o                         
  -5   5   7          7.09          7.54         7.39 o                         
  -4   5   7        657.10        717.41        15.75 o                         
  -3   5   7         84.59         80.51         7.16 o                         
  -2   5   7        272.35        304.49        10.43 o                         
  -1   5   7        389.86        386.85        11.95 o                         
   0   5   7        148.68        143.54        12.26 o                         
   1   5   7        389.97        408.62        15.66 o                         
   2   5   7        272.35        299.25        23.02 o                         
   3   5   7         84.33         94.66        18.02 o                         
   4   5   7        656.93        660.56        40.20 o                         
   5   5   7          7.14         26.10        11.96 o                         
  -4   6   7         26.35         44.92         9.57 o                         
  -3   6   7        214.15        234.17        25.52 o                         
  -2   6   7         43.41         51.80         7.61 o                         
  -1   6   7        437.43        570.27        65.39 o                         
   0   6   7        582.08        552.91        17.93 o                         
   1   6   7        436.35        512.65        20.46 o                         
   2   6   7         43.58         25.69        16.43 o                         
   3   6   7        214.12        216.18        22.85 o                         
   4   6   7         26.29         38.78        22.02 o                         
  -4   7   7          7.31          6.83         9.55 o                         
  -3   7   7         35.14         29.87         9.53 o                         
  -2   7   7        225.05        226.03        18.04 o                         
  -1   7   7        396.84        417.83        52.63 o                         
   0   7   7        576.04        616.33        21.21 o                         
   1   7   7        397.15        410.27        30.44 o                         
   2   7   7        225.21        246.38        24.19 o                         
   3   7   7         35.23         56.63        21.52 o                         
   4   7   7          7.33        -11.81        11.81 o                         
  -3   8   7          4.02         -4.05        16.21 o                         
  -2   8   7         67.06         42.64        16.05 o                         
  -1   8   7        213.38        191.31        23.56 o                         
   0   8   7         51.19         56.98        12.00 o                         
   1   8   7        213.21        242.04        24.60 o                         
   2   8   7         67.11         50.13        21.27 o                         
   3   8   7          3.97         -6.57        13.30 o                         
  -1   9   7         65.81         50.44        24.56 o                         
   0   9   7         24.67         30.61        12.68 o                         
   1   9   7         65.74         67.05        16.26 o                         
  -6   2   8         26.93         46.71        19.43 o                         
  -5   2   8        380.38        263.16        41.50 o                         
  -6   3   8         14.42          5.67        16.26 o                         
  -5   3   8        259.07        271.72        12.96 o                         
  -4   3   8        154.51        140.72         7.68 o                         
  -5   4   8         60.88         34.15        14.05 o                         
  -4   4   8        532.89        604.32        28.29 o                         
  -3   4   8        445.31        421.82        19.56 o                         
  -5   5   8          0.71         -1.33         9.68 o                         
  -4   5   8        137.74        139.06         9.02 o                         
  -3   5   8        138.56        113.47         7.98 o                         
  -2   5   8        150.90        167.57        11.82 o                         
  -1   5   8         97.73        131.45        12.93 o                         
   2   5   8        150.55        152.46        18.77 o                         
   3   5   8        138.26        129.11        20.27 o                         
   4   5   8        137.71        146.37        25.52 o                         
  -4   6   8         35.24         42.73         9.29 o                         
  -3   6   8        475.13        468.33        17.71 o                         
  -2   6   8         37.75         35.92         7.71 o                         
  -1   6   8        691.90        736.90        27.01 o                         
   0   6   8        105.91        119.85        13.93 o                         
   1   6   8        691.44        705.84        24.79 o                         
   2   6   8         37.90         63.89        18.35 o                         
   3   6   8        474.70        453.55        34.20 o                         
   4   6   8         34.95         10.84        23.19 o                         
  -4   7   8         18.78         23.82        15.43 o                         
  -3   7   8         83.94         90.72        12.70 o                         
  -2   7   8         65.82         73.29        14.65 o                         
  -1   7   8         18.86         26.98        12.48 o                         
   0   7   8       1039.52       1178.34        52.29 o                         
   1   7   8         18.80         33.70        19.18 o                         
   2   7   8         65.75         47.12        20.27 o                         
   3   7   8         84.29         93.00        22.77 o                         
   4   7   8         18.76          6.92        24.85 o                         
  -3   8   8          4.06        -15.61        15.61 o                         
  -2   8   8         52.82         32.04        23.44 o                         
  -1   8   8        130.61        159.77        27.31 o                         
   0   8   8        276.06        256.97        25.10 o                         
   1   8   8        130.60        123.35        24.10 o                         
   2   8   8         52.73         76.31        22.85 o                         
   3   8   8          4.04         -4.79        12.17 o                         
  -1   9   8          3.34         13.96        16.78 o                         
   0   9   8         19.36         13.29        10.85 o                         
   1   9   8          3.32         -1.16        12.06 o                         
  -4   5   9         83.50         75.99        10.96 o                         
  -4   6   9         18.58         18.70        10.69 o                         
  -3   6   9         16.77         30.02        16.50 o                         
  -2   6   9          7.31         13.66         7.52 o                         
   2   6   9          7.31          6.76        18.18 o                         
   3   6   9         16.82         25.86        21.85 o                         
  -4   7   9          0.21         -2.04        10.94 o                         
  -3   7   9          1.41         -0.55        13.07 o                         
  -2   7   9         62.71         70.99        14.44 o                         
  -1   7   9          4.65         28.52        16.01 o                         
   2   7   9         62.82         77.98        22.10 o                         
   3   7   9          1.42        -19.18        21.43 o                         
  -3   8   9         12.88          6.17        21.43 o                         
  -2   8   9         36.55         18.83        19.10 o                         
  -1   8   9         34.45         68.22        20.18 o                         
   0   8   9          0.20         47.79        18.27 o                         
   2   8   9         36.54         16.93        23.27 o                         
  -1   9   9          1.98         21.27        21.94 o                         
   0   9   9         51.71         75.06        22.52 o                         
                                                                                
