# Supplementary material for: Form (III) of artemisinin: discovery and crystallographic characterization of a new high-pressure polymorph
Source: Acta Crystallogr B Struct Sci Cryst Eng Mater. 2026 May 11;82(Pt 3):316–29. doi: 10.1107/S205252062600291X (PMC13238485; doi:10.1107/S205252062600291X)
Supplement: Supplementary file 18 [file b-82-00316-FormI_5sup18.hkl]

data_FormI_5                                                                    
_shelx_title ' Artemisinin006 in P2(1)2(1)2(1)'                                 
_shelx_refln_list_code          4                                               
_shelx_F_calc_maximum       89.90                                               
_exptl_crystal_F_000       608.00                                               
_reflns_d_resolution_high  0.9001                                               
                                                                                
loop_                                                                           
 _space_group_symop_operation_xyz                                               
 'x, y, z'                                                                      
 '-x+1/2, -y, z+1/2'                                                            
 '-x, y+1/2, -z+1/2'                                                            
 'x+1/2, -y+1/2, -z'                                                            
                                                                                
_cell_length_a     5.9951                                                       
_cell_length_b     8.7630                                                       
_cell_length_c    22.6980                                                       
_cell_angle_alpha  90.000                                                       
_cell_angle_beta   90.000                                                       
_cell_angle_gamma  90.000                                                       
                                                                                
_shelx_F_squared_multiplier     1.000                                           
                                                                                
loop_                                                                           
 _refln_index_h                                                                 
 _refln_index_k                                                                 
 _refln_index_l                                                                 
 _refln_F_squared_calc                                                          
 _refln_F_squared_meas                                                          
 _refln_F_squared_sigma                                                         
 _refln_observed_status                                                         
   2   0   0       8082.60       7991.63       103.47 o                         
   4   0   0        166.49        175.62         5.84 o                         
   6   0   0          4.20          3.26         4.89 o                         
   1   1   0       7847.44       7050.29        98.42 o                         
   2   1   0       1917.01       1919.90        16.88 o                         
   3   1   0        673.41        694.39         6.55 o                         
   4   1   0        247.85        232.32         3.55 o                         
   5   1   0          7.40          1.05         2.77 o                         
   6   1   0          6.69          0.54         3.49 o                         
   0   2   0          3.73          2.75         0.93 o                         
   1   2   0       1114.63       1038.59         9.85 o                         
   2   2   0          1.79          1.90         1.03 o                         
   3   2   0         28.32         25.84         1.58 o                         
   4   2   0        165.75        160.83         3.10 o                         
   5   2   0        302.74        329.50         7.43 o                         
   6   2   0          1.82         -3.79         4.58 o                         
   1   3   0        436.43        429.78         4.88 o                         
   2   3   0       1356.84       1289.25        12.58 o                         
   3   3   0        384.59        373.22         5.22 o                         
   4   3   0        590.63        560.70         7.15 o                         
   5   3   0        278.08        295.32         7.05 o                         
   6   3   0         69.73         63.42         5.36 o                         
   0   4   0        536.98        574.24        11.10 o                         
   1   4   0       1062.55       1057.42        10.70 o                         
   2   4   0        429.85        452.74         6.21 o                         
   3   4   0         23.77         19.75         2.30 o                         
   4   4   0        163.21        155.10         5.59 o                         
   5   4   0        418.87        408.21        10.70 o                         
   6   4   0         10.09          5.31         5.84 o                         
   1   5   0          4.03          6.09         1.81 o                         
   2   5   0         77.91         72.82         2.94 o                         
   3   5   0         61.29         60.01         3.39 o                         
   4   5   0         17.82         16.56         3.48 o                         
   5   5   0        102.80         97.33         4.69 o                         
   0   6   0        957.53        975.86        21.83 o                         
   1   6   0          2.30          0.06         2.60 o                         
   2   6   0         31.07         32.17         3.52 o                         
   3   6   0         14.63         17.82         3.89 o                         
   4   6   0         11.83          7.29         4.23 o                         
   5   6   0        487.87        516.44         9.59 o                         
   1   7   0        398.50        390.38         8.76 o                         
   2   7   0         23.88         14.94         6.30 o                         
   3   7   0         72.03         74.85         4.74 o                         
   4   7   0        116.37        114.95         5.88 o                         
   0   8   0         74.17         70.83         6.16 o                         
   1   8   0        340.44        367.23        11.91 o                         
   2   8   0          0.23         -2.18         6.03 o                         
   3   8   0         86.41         69.50         7.82 o                         
   1   9   0          2.33         -3.29         6.49 o                         
   2   9   0          0.26          8.93         8.24 o                         
   1   0   1         69.40         64.82         1.04 o                         
   2   0   1        940.44        976.98         8.62 o                         
   3   0   1        837.83        819.82         7.72 o                         
   4   0   1         19.49         15.37         2.24 o                         
   5   0   1         17.52         17.64         2.87 o                         
   6   0   1          2.02         12.19         3.91 o                         
  -6   1   1         11.81         11.05         3.52 o                         
  -5   1   1        146.04        158.32         4.73 o                         
  -4   1   1        197.60        197.34         3.39 o                         
  -3   1   1         15.95         16.85         1.32 o                         
  -2   1   1         61.10         64.26         1.76 o                         
  -1   1   1        541.43        505.78         5.54 o                         
   0   1   1        290.17        298.72        18.01 o                         
   1   1   1        540.84        508.21         5.35 o                         
   2   1   1         60.94         64.18         1.29 o                         
   3   1   1         16.16         18.54         1.29 o                         
   4   1   1        197.29        199.39         3.31 o                         
   5   1   1        145.70        151.45         4.22 o                         
   6   1   1         12.00         17.19         3.88 o                         
  -6   2   1         57.59         57.63         5.49 o                         
  -5   2   1        291.40        288.70         7.34 o                         
  -4   2   1        332.99        333.58         4.82 o                         
  -3   2   1        384.66        386.23         4.65 o                         
  -2   2   1       1146.67       1145.55        10.35 o                         
  -1   2   1       1176.63       1081.10        11.55 o                         
   0   2   1        886.87        899.45        14.17 o                         
   1   2   1       1175.88       1070.25        12.78 o                         
   2   2   1       1146.37       1133.39        12.41 o                         
   3   2   1        384.72        382.39         4.28 o                         
   4   2   1        332.04        343.71         4.46 o                         
   5   2   1        292.09        307.83         6.98 o                         
   6   2   1         57.61         56.36         5.07 o                         
  -6   3   1         40.77         33.39         5.17 o                         
  -5   3   1          2.11         -1.76         4.05 o                         
  -4   3   1        482.68        518.18        12.04 o                         
  -3   3   1         64.81         63.36         2.26 o                         
  -2   3   1       1499.04       1543.67        15.39 o                         
  -1   3   1       1350.62       1331.21        14.21 o                         
   0   3   1         26.03         25.15         1.19 o                         
   1   3   1       1349.13       1323.56        14.90 o                         
   2   3   1       1499.61       1536.39        14.36 o                         
   3   3   1         64.98         68.02         2.02 o                         
   4   3   1        483.00        490.35         7.28 o                         
   5   3   1          2.08          6.01         3.84 o                         
   6   3   1         40.90         30.63         4.99 o                         
  -6   4   1        103.13        119.28         7.06 o                         
  -5   4   1         45.35         50.14         4.02 o                         
  -4   4   1        226.69        228.58         5.74 o                         
  -3   4   1        244.44        246.19         5.15 o                         
  -2   4   1        317.71        321.42         4.76 o                         
  -1   4   1       1227.30       1280.13        13.30 o                         
   0   4   1       1402.90       1396.00        17.59 o                         
   1   4   1       1228.20       1277.02        12.78 o                         
   2   4   1        318.03        316.00         4.38 o                         
   3   4   1        245.15        248.54         5.53 o                         
   4   4   1        226.80        231.24         5.04 o                         
   5   4   1         45.55         50.55         4.01 o                         
   6   4   1        103.13         94.52         6.81 o                         
  -5   5   1        122.53        125.57         5.05 o                         
  -4   5   1        536.09        528.44         9.09 o                         
  -3   5   1         34.45         37.54         3.26 o                         
  -2   5   1         14.89          8.32         2.35 o                         
  -1   5   1        448.87        444.66         6.33 o                         
   0   5   1        317.40        329.78         5.51 o                         
   1   5   1        448.46        440.98         7.51 o                         
   2   5   1         14.89          9.49         2.29 o                         
   3   5   1         34.36         25.75         2.91 o                         
   4   5   1        535.90        532.03         8.53 o                         
   5   5   1        122.79        114.58         4.93 o                         
  -5   6   1         65.95         63.82         4.78 o                         
  -4   6   1         29.91         29.23         4.59 o                         
  -3   6   1          6.93          9.46         3.85 o                         
  -2   6   1        243.76        232.42         6.51 o                         
  -1   6   1        283.46        283.94         5.26 o                         
   0   6   1        290.28        298.25         6.92 o                         
   1   6   1        283.84        287.60         6.44 o                         
   2   6   1        243.93        255.80         6.92 o                         
   3   6   1          6.89         12.95         3.68 o                         
   4   6   1         30.02         24.21         4.30 o                         
   5   6   1         65.57         72.54         4.94 o                         
  -4   7   1         26.39         21.75         4.95 o                         
  -3   7   1         30.38         22.28         4.57 o                         
  -2   7   1         36.84         51.26         7.18 o                         
  -1   7   1        128.02        130.67         4.70 o                         
   0   7   1         15.67         13.93         3.48 o                         
   1   7   1        127.97        133.57         5.83 o                         
   2   7   1         36.69         36.13         5.80 o                         
   3   7   1         30.42         24.99         4.85 o                         
   4   7   1         26.29         20.10         4.86 o                         
  -3   8   1        128.69        125.10         8.68 o                         
  -2   8   1         76.80         67.62         8.59 o                         
  -1   8   1        212.19        244.72        12.25 o                         
   0   8   1        237.13        245.68         8.37 o                         
   1   8   1        212.00        202.58         8.95 o                         
   2   8   1         76.57         60.75         8.71 o                         
   3   8   1        128.48        127.03         9.59 o                         
  -2   9   1        208.30        192.81        10.02 o                         
  -1   9   1          1.12         -4.31         6.73 o                         
   0   9   1        613.63        642.94        11.90 o                         
   1   9   1          1.13          5.54         6.34 o                         
   2   9   1        208.42        186.30         9.58 o                         
   1   0   2       3512.58       3203.07        55.31 o                         
   2   0   2        354.88        353.46         3.84 o                         
   3   0   2       1295.99       1287.31        12.37 o                         
   4   0   2         59.97         63.29         3.03 o                         
   5   0   2        218.17        224.06         5.55 o                         
   6   0   2         53.22         52.50         3.81 o                         
  -6   1   2         94.86         83.76         4.35 o                         
  -5   1   2        285.39        298.27         5.81 o                         
  -4   1   2         17.15         14.74         1.89 o                         
  -3   1   2        712.14        774.39         7.39 o                         
  -2   1   2       5420.70       5332.03        45.93 o                         
  -1   1   2       5069.14       4630.68        50.39 o                         
   1   1   2       5065.89       4675.23        66.83 o                         
   2   1   2       5417.88       5335.26        45.92 o                         
   3   1   2        711.91        762.13         7.37 o                         
   4   1   2         17.31         13.52         1.75 o                         
   5   1   2        285.54        305.19         5.62 o                         
   6   1   2         94.64         88.58         4.11 o                         
  -6   2   2          3.11         10.33         4.66 o                         
  -5   2   2        476.28        471.97         8.97 o                         
  -4   2   2        467.95        488.90         6.00 o                         
  -3   2   2        597.92        607.08         6.63 o                         
  -2   2   2        329.80        331.17         3.85 o                         
  -1   2   2       3067.44       2834.39        29.70 o                         
   0   2   2       1249.69       1212.15        29.89 o                         
   1   2   2       3065.97       2872.67        36.09 o                         
   2   2   2        330.12        328.80         4.02 o                         
   3   2   2        598.74        612.63         6.43 o                         
   4   2   2        468.08        486.14         5.57 o                         
   5   2   2        476.17        479.21         9.20 o                         
   6   2   2          3.11          3.95         4.53 o                         
  -6   3   2        104.50        113.65         5.80 o                         
  -5   3   2        477.69        462.52         9.23 o                         
  -4   3   2        490.75        490.52         7.50 o                         
  -3   3   2        170.59        171.32         3.50 o                         
  -2   3   2        466.34        491.15         5.98 o                         
  -1   3   2       1520.38       1506.47        16.87 o                         
   0   3   2       1031.30       1053.15        13.27 o                         
   1   3   2       1521.78       1517.72        27.02 o                         
   2   3   2        466.60        482.48         5.99 o                         
   3   3   2        170.61        167.16         3.22 o                         
   4   3   2        491.84        484.33         6.51 o                         
   5   3   2        477.51        476.90         8.95 o                         
   6   3   2        104.50        101.03         5.86 o                         
  -6   4   2         20.68         15.43         6.03 o                         
  -5   4   2         73.90         81.30         4.35 o                         
  -4   4   2        806.45        812.89        11.13 o                         
  -3   4   2         16.14         14.40         2.52 o                         
  -2   4   2       1373.21       1352.01        14.33 o                         
  -1   4   2       1090.34       1163.73        12.17 o                         
   0   4   2        204.58        209.62         4.41 o                         
   1   4   2       1091.68       1160.23        14.06 o                         
   2   4   2       1372.43       1338.87        13.29 o                         
   3   4   2         16.16         19.22         2.28 o                         
   4   4   2        806.42        826.44        10.30 o                         
   5   4   2         74.32         80.61         4.27 o                         
   6   4   2         20.71         19.22         6.04 o                         
  -5   5   2          5.90          8.40         4.10 o                         
  -4   5   2         71.86         66.87         4.22 o                         
  -3   5   2        444.19        436.84         7.64 o                         
  -2   5   2        561.29        557.80         8.48 o                         
  -1   5   2        136.88        147.39         3.45 o                         
   0   5   2        513.87        582.28         8.90 o                         
   1   5   2        136.81        146.70         3.91 o                         
   2   5   2        560.92        568.16         8.12 o                         
   3   5   2        444.03        440.72         7.85 o                         
   4   5   2         71.70         69.86         3.93 o                         
   5   5   2          5.89          9.51         4.01 o                         
  -5   6   2         73.81         87.07         5.23 o                         
  -4   6   2        445.43        442.05        10.18 o                         
  -3   6   2         66.46         61.05         4.52 o                         
  -2   6   2         29.14         48.52         5.08 o                         
  -1   6   2        222.99        219.62         5.50 o                         
   0   6   2       1227.19       1262.57        17.94 o                         
   1   6   2        223.13        228.33         5.76 o                         
   2   6   2         29.21         36.10         4.28 o                         
   3   6   2         66.57         66.96         4.83 o                         
   4   6   2        445.34        442.69         9.29 o                         
   5   6   2         73.98         82.22         5.02 o                         
  -4   7   2         17.91         15.46         5.01 o                         
  -3   7   2         94.02         99.79         5.34 o                         
  -2   7   2         24.63         22.26         6.85 o                         
  -1   7   2        123.88        132.33         6.68 o                         
   0   7   2        183.33        191.01         6.10 o                         
   1   7   2        123.99        124.33         6.61 o                         
   2   7   2         24.69         24.10         5.33 o                         
   3   7   2         94.16         88.76         5.33 o                         
   4   7   2         17.93         28.43         5.41 o                         
  -3   8   2          8.18         23.54         8.14 o                         
  -2   8   2        155.35        162.32        10.18 o                         
  -1   8   2         44.17         48.36         7.77 o                         
   0   8   2        356.47        364.35        10.21 o                         
   1   8   2         44.19         45.71         6.61 o                         
   2   8   2        155.81        135.72         8.08 o                         
   3   8   2          8.25          8.61         6.45 o                         
  -2   9   2         23.45         25.23         8.64 o                         
  -1   9   2        127.50        118.95        11.09 o                         
   0   9   2          4.12         13.36         5.42 o                         
   1   9   2        128.17        137.53         8.15 o                         
   2   9   2         23.33         24.19         6.94 o                         
   2   0   3         18.86         19.05         1.34 o                         
   3   0   3        752.19        800.78         8.22 o                         
   4   0   3          1.10          4.75         2.16 o                         
   5   0   3        114.01        108.67         3.79 o                         
   6   0   3         68.66         73.52         4.19 o                         
  -6   1   3        206.73        210.36         8.18 o                         
  -5   1   3        126.52        131.24         3.94 o                         
  -4   1   3        182.47        194.39         3.62 o                         
  -3   1   3        462.17        471.75         5.53 o                         
  -2   1   3        252.32        241.19         3.42 o                         
  -1   1   3       3954.26       3483.36        69.41 o                         
   1   1   3       3957.92       3552.35       120.30 o                         
   2   1   3        252.57        248.14         3.45 o                         
   3   1   3        462.74        469.28         5.24 o                         
   4   1   3        182.43        180.02         3.59 o                         
   5   1   3        127.05        125.18         3.91 o                         
   6   1   3        206.87        211.83         5.44 o                         
  -6   2   3         11.20         12.59         4.70 o                         
  -5   2   3        132.18        128.11         5.22 o                         
  -4   2   3        370.04        360.79         5.51 o                         
  -3   2   3        177.06        178.26         3.39 o                         
  -2   2   3        188.82        177.56         2.87 o                         
  -1   2   3        689.28        638.52         8.87 o                         
   0   2   3        365.45        341.46         7.45 o                         
   1   2   3        688.57        648.21        23.35 o                         
   2   2   3        189.50        182.09         3.07 o                         
   3   2   3        177.42        182.16         3.28 o                         
   4   2   3        370.67        364.72         5.43 o                         
   5   2   3        131.85        133.78         4.00 o                         
   6   2   3         11.31          7.97         4.62 o                         
  -6   3   3         53.30         42.63         5.25 o                         
  -5   3   3         13.89         13.55         3.84 o                         
  -4   3   3        194.49        189.06         4.63 o                         
  -3   3   3         55.26         55.66         2.57 o                         
  -2   3   3       1514.83       1575.03        16.51 o                         
  -1   3   3       1364.14       1302.35        14.84 o                         
   0   3   3        334.21        328.77         7.61 o                         
   1   3   3       1365.24       1351.24        27.77 o                         
   2   3   3       1514.62       1591.17        17.39 o                         
   3   3   3         55.39         53.37         2.17 o                         
   4   3   3        194.07        186.90         4.29 o                         
   5   3   3         13.80          8.62         3.90 o                         
   6   3   3         53.43         53.43         5.29 o                         
  -6   4   3         60.30         58.31         7.47 o                         
  -5   4   3        122.33        121.57         5.31 o                         
  -4   4   3         81.06         85.08         5.29 o                         
  -3   4   3        113.94        109.16         3.35 o                         
  -2   4   3       2295.92       2348.17        26.57 o                         
  -1   4   3        165.19        170.02         3.09 o                         
   0   4   3        159.92        154.40         4.58 o                         
   1   4   3        165.57        174.84         3.90 o                         
   2   4   3       2294.80       2381.56        26.74 o                         
   3   4   3        113.76        110.08         4.05 o                         
   4   4   3         81.39         86.32         3.63 o                         
   5   4   3        122.66        128.13         5.11 o                         
   6   4   3         60.13         57.97         6.47 o                         
  -5   5   3        252.22        258.61         7.76 o                         
  -4   5   3        227.72        250.32         8.36 o                         
  -3   5   3         32.92         47.76         3.54 o                         
  -2   5   3        433.45        449.28         7.46 o                         
  -1   5   3        380.75        384.22         5.96 o                         
   0   5   3        717.60        747.05        13.02 o                         
   1   5   3        381.10        378.44         6.78 o                         
   2   5   3        433.12        459.23         7.77 o                         
   3   5   3         32.86         43.92         3.81 o                         
   4   5   3        228.08        246.96         6.00 o                         
   5   5   3        251.96        270.95         7.46 o                         
  -5   6   3         64.70         71.30         5.70 o                         
  -4   6   3         41.03         45.84         4.86 o                         
  -3   6   3         40.52         30.12         4.06 o                         
  -2   6   3         18.67         32.98         4.05 o                         
  -1   6   3         95.63         92.11         4.09 o                         
   0   6   3        205.95        207.11         6.43 o                         
   1   6   3         95.87         90.76         3.78 o                         
   2   6   3         18.62         22.59         4.36 o                         
   3   6   3         40.52         36.69         4.42 o                         
   4   6   3         40.99         38.86         5.36 o                         
   5   6   3         64.69         64.04         6.82 o                         
  -4   7   3         44.34         31.22         5.16 o                         
  -3   7   3        125.91        118.51         5.55 o                         
  -2   7   3          1.28         -4.50         8.17 o                         
  -1   7   3        239.61        243.68         7.30 o                         
   0   7   3         37.10         44.04         4.42 o                         
   1   7   3        239.18        237.72         7.26 o                         
   2   7   3          1.29         -0.05         4.31 o                         
   3   7   3        126.06        119.22         6.17 o                         
   4   7   3         44.22         35.04         6.29 o                         
  -3   8   3         25.99         10.76         7.80 o                         
  -2   8   3        114.46        111.66         9.05 o                         
  -1   8   3        423.29        403.11        19.73 o                         
   0   8   3        984.30       1036.86        21.33 o                         
   1   8   3        423.14        427.64        14.86 o                         
   2   8   3        114.84        105.49         8.64 o                         
   3   8   3         25.73         18.14         6.59 o                         
  -2   9   3        143.21        142.82        12.87 o                         
  -1   9   3        202.27        201.93        23.07 o                         
   0   9   3        351.89        346.97        15.89 o                         
   1   9   3        202.04        214.01        13.04 o                         
   2   9   3        142.79         98.59        13.84 o                         
   2   0   4       3243.18       3106.13        41.03 o                         
   3   0   4       1111.91       1117.31        11.41 o                         
   4   0   4        430.00        407.83         6.10 o                         
   5   0   4          5.72          9.06         2.96 o                         
   6   0   4        112.68        109.84         4.83 o                         
  -6   1   4        336.40        332.18         8.04 o                         
  -5   1   4          5.00          3.98         3.28 o                         
  -4   1   4        120.64        132.17         3.49 o                         
  -3   1   4        731.90        746.37         8.20 o                         
  -2   1   4        683.54        689.61         9.44 o                         
   2   1   4        682.24        676.60        15.88 o                         
   3   1   4        732.30        758.38         8.90 o                         
   4   1   4        120.43        128.71         3.78 o                         
   5   1   4          5.02         -1.06         3.05 o                         
   6   1   4        336.64        338.51         7.15 o                         
  -6   2   4         20.84         20.36         4.88 o                         
  -5   2   4        268.74        288.14         8.27 o                         
  -4   2   4         97.98         93.73         2.88 o                         
  -3   2   4       1067.08       1099.31        11.84 o                         
  -2   2   4       1337.34       1394.23        15.77 o                         
  -1   2   4        334.07        309.67         6.18 o                         
   1   2   4        334.24        341.58        12.75 o                         
   2   2   4       1338.86       1299.66        35.44 o                         
   3   2   4       1066.73       1113.20        12.33 o                         
   4   2   4         98.53         93.33         3.09 o                         
   5   2   4        268.71        283.46         6.56 o                         
   6   2   4         20.80         16.69         5.40 o                         
  -6   3   4         88.06         85.94         5.85 o                         
  -5   3   4        169.00        158.84         5.10 o                         
  -4   3   4        296.23        332.49         8.47 o                         
  -3   3   4        268.73        283.27         5.22 o                         
  -2   3   4        642.06        682.67         8.44 o                         
  -1   3   4        185.71        163.23         3.39 o                         
   0   3   4        703.67        719.96        13.08 o                         
   1   3   4        185.12        176.79         7.81 o                         
   2   3   4        642.14        652.30        26.72 o                         
   3   3   4        268.12        286.28         5.26 o                         
   4   3   4        296.86        331.96         8.30 o                         
   5   3   4        169.06        160.61         5.20 o                         
   6   3   4         87.92         96.85         7.06 o                         
  -5   4   4         50.74         57.19         4.61 o                         
  -4   4   4        456.51        454.42         8.69 o                         
  -3   4   4         20.53         24.52         2.93 o                         
  -2   4   4         18.17         17.29         2.09 o                         
  -1   4   4        375.69        390.56         6.00 o                         
   0   4   4         67.04         67.76         3.66 o                         
   1   4   4        375.02        400.05         9.52 o                         
   2   4   4         18.28         15.59         2.80 o                         
   3   4   4         20.74         19.04         3.53 o                         
   4   4   4        456.47        477.20         9.02 o                         
   5   4   4         50.85         50.83         4.75 o                         
  -5   5   4         64.57         58.99         5.25 o                         
  -4   5   4          3.20         23.82         3.90 o                         
  -3   5   4        155.45        155.97         5.74 o                         
  -2   5   4        331.79        331.28         6.27 o                         
  -1   5   4         84.07         92.56         4.37 o                         
   0   5   4        204.05        201.63         6.33 o                         
   1   5   4         84.00         89.62         4.63 o                         
   2   5   4        331.94        341.93         7.56 o                         
   3   5   4        155.01        171.82         6.42 o                         
   4   5   4          3.23          6.84         3.72 o                         
   5   5   4         65.01         67.37         5.36 o                         
  -5   6   4         23.31         26.25         5.68 o                         
  -4   6   4        257.85        245.33         8.53 o                         
  -3   6   4        242.39        229.76        10.25 o                         
  -2   6   4        190.91        211.69         6.16 o                         
  -1   6   4         91.58         91.87         5.13 o                         
   0   6   4          2.61          6.81         3.47 o                         
   1   6   4         91.72         82.49         4.99 o                         
   2   6   4        190.76        195.20         7.96 o                         
   3   6   4        242.12        250.02         7.95 o                         
   4   6   4        257.53        234.71        11.07 o                         
   5   6   4         23.45         14.54         6.09 o                         
  -4   7   4         79.88         82.19         6.07 o                         
  -3   7   4        104.71         95.37         7.20 o                         
  -2   7   4         42.67         39.42         6.41 o                         
  -1   7   4        151.33        147.04        10.14 o                         
   0   7   4         70.25         69.79         5.22 o                         
   1   7   4        151.47        144.65         6.95 o                         
   2   7   4         42.82         37.18         4.70 o                         
   3   7   4        104.82         93.44         6.04 o                         
   4   7   4         79.97         70.57        13.07 o                         
  -3   8   4         30.62         17.02         8.91 o                         
  -2   8   4        360.09        319.79        16.40 o                         
  -1   8   4        111.48        109.10         9.30 o                         
   0   8   4         59.45         68.52         6.08 o                         
   1   8   4        111.22        102.65        10.55 o                         
   2   8   4        360.20        333.37        18.05 o                         
   3   8   4         30.62         31.17        10.47 o                         
  -1   9   4         29.44         31.57         9.45 o                         
   0   9   4        277.36        305.34        11.99 o                         
   1   9   4         29.31         30.92        10.02 o                         
   2   9   4         36.50         33.80        13.90 o                         
   3   0   5        429.73        444.53         7.11 o                         
   4   0   5          0.83         -0.35         2.43 o                         
   5   0   5          0.84         -3.38         3.38 o                         
   6   0   5        154.12        145.78         5.61 o                         
  -6   1   5         36.41         38.52         5.76 o                         
  -5   1   5         58.47         51.39         3.77 o                         
  -4   1   5        146.93        151.51         3.93 o                         
  -3   1   5        238.68        235.35         4.28 o                         
   3   1   5        238.64        237.61         5.87 o                         
   4   1   5        147.47        155.58         4.23 o                         
   5   1   5         58.45         59.96         5.37 o                         
   6   1   5         36.41         36.74         4.90 o                         
  -6   2   5        199.32        184.80         6.90 o                         
  -5   2   5        211.02        202.21         6.38 o                         
  -4   2   5        380.96        366.47         6.23 o                         
  -3   2   5       1224.78       1264.98        15.11 o                         
  -2   2   5          2.13         -1.47         1.47 o                         
   2   2   5          2.09          2.52         3.62 o                         
   3   2   5       1225.23       1243.53        24.05 o                         
   4   2   5        380.26        373.93         6.89 o                         
   5   2   5        210.91        207.85         6.28 o                         
   6   2   5        199.47        198.54         7.28 o                         
  -6   3   5        119.53        124.53         6.46 o                         
  -5   3   5          7.60          9.50         3.58 o                         
  -4   3   5       1383.56       1395.01        18.70 o                         
  -3   3   5        136.96        134.85         4.04 o                         
  -2   3   5       1234.71       1251.41        15.64 o                         
  -1   3   5       2280.90       2355.41        47.72 o                         
   0   3   5       1253.30       1215.29        25.00 o                         
   1   3   5       2282.09       2389.56        81.98 o                         
   2   3   5       1235.20       1279.04        83.71 o                         
   3   3   5        136.95        141.18         9.27 o                         
   4   3   5       1384.97       1434.10        17.88 o                         
   5   3   5          7.61          6.82         4.58 o                         
   6   3   5        119.44        104.98         6.47 o                         
  -5   4   5          4.69         -3.17         4.27 o                         
  -4   4   5        991.29       1025.20        15.43 o                         
  -3   4   5        173.69        166.72         5.12 o                         
  -2   4   5        729.55        732.40        10.54 o                         
  -1   4   5        576.42        595.74         9.78 o                         
   0   4   5        571.19        552.56        12.58 o                         
   1   4   5        576.73        616.30        16.61 o                         
   2   4   5        729.03        745.30        16.91 o                         
   3   4   5        174.32        176.56        19.20 o                         
   4   4   5        990.92        998.38        50.60 o                         
   5   4   5          4.68          6.45         4.20 o                         
  -5   5   5         10.34         12.94         4.68 o                         
  -4   5   5         23.65         20.45         4.20 o                         
  -3   5   5        108.06         97.93         4.53 o                         
  -2   5   5        240.80        242.27         5.97 o                         
  -1   5   5        165.20        178.02         4.87 o                         
   0   5   5        143.72        141.48         8.47 o                         
   1   5   5        165.01        194.94        27.05 o                         
   2   5   5        240.82        243.07        15.46 o                         
   3   5   5        108.20        131.03        18.13 o                         
   4   5   5         23.58         23.35         7.59 o                         
   5   5   5         10.26          6.84         7.41 o                         
  -5   6   5        154.71        151.81         7.19 o                         
  -4   6   5        235.03        214.88         7.59 o                         
  -3   6   5        238.37        213.90         7.28 o                         
  -2   6   5         29.69         27.56         4.10 o                         
  -1   6   5         26.96         36.74         4.78 o                         
   0   6   5         72.12         70.88         5.28 o                         
   1   6   5         26.95         31.42         6.49 o                         
   2   6   5         29.67         31.58         9.37 o                         
   3   6   5        238.57        200.47        18.42 o                         
   4   6   5        234.67        225.95        14.83 o                         
   5   6   5        154.83        156.13        13.41 o                         
  -4   7   5         22.81         16.94         5.24 o                         
  -3   7   5        129.90        120.00         5.79 o                         
  -2   7   5         29.04         33.29         9.00 o                         
  -1   7   5        110.03        122.67         6.27 o                         
   0   7   5         70.54         68.61         7.17 o                         
   1   7   5        109.80        114.14         6.17 o                         
   2   7   5         29.06         25.57         8.42 o                         
   3   7   5        129.53        113.40        17.19 o                         
   4   7   5         22.78         31.92        10.56 o                         
  -3   8   5         59.43         52.19         9.52 o                         
  -2   8   5         35.29         59.49         9.18 o                         
  -1   8   5        143.36        138.98        10.31 o                         
   0   8   5        178.31        164.85         8.78 o                         
   1   8   5        143.01        136.29        11.19 o                         
   2   8   5         35.35         45.93        14.64 o                         
   3   8   5         59.43         57.05        22.70 o                         
  -2   9   5         76.74         73.86        11.38 o                         
  -1   9   5        119.34        111.15        11.68 o                         
   0   9   5         47.02         53.71         6.94 o                         
   1   9   5        119.01         97.82        21.26 o                         
   2   9   5         76.83         87.08        12.46 o                         
   4   0   6          0.15          1.78         2.88 o                         
   5   0   6         46.56         44.60         6.55 o                         
   6   0   6         87.78         83.76         5.61 o                         
  -6   1   6         34.27         29.98         5.58 o                         
  -5   1   6        120.89        124.42         4.74 o                         
  -4   1   6        109.09        116.07         3.80 o                         
  -3   1   6        468.43        434.39        20.35 o                         
   3   1   6        468.20        485.89        24.59 o                         
   4   1   6        108.70         99.12         5.39 o                         
   5   1   6        120.80        117.69         8.65 o                         
   6   1   6         34.24         30.40         5.14 o                         
  -6   2   6         11.40         11.39         5.84 o                         
  -5   2   6        193.97        192.83         6.17 o                         
  -4   2   6        128.77        136.27         4.06 o                         
  -3   2   6         10.10          3.52         2.25 o                         
   3   2   6         10.10         20.23        10.20 o                         
   4   2   6        128.59        166.68        18.67 o                         
   5   2   6        193.38        181.85         8.17 o                         
   6   2   6         11.48         10.03        13.23 o                         
  -6   3   6          1.48          4.59         6.20 o                         
  -5   3   6         34.55         39.22         4.51 o                         
  -4   3   6         14.41          8.61         3.83 o                         
  -3   3   6        140.89        132.74         4.34 o                         
  -2   3   6        253.26        252.30         6.45 o                         
  -1   3   6       1572.97       1609.41        40.50 o                         
   2   3   6        254.30        236.08        13.16 o                         
   3   3   6        141.44        133.42        13.24 o                         
   4   3   6         14.32          4.62         6.90 o                         
   5   3   6         34.44         48.10        20.15 o                         
   6   3   6          1.47         -4.67        11.60 o                         
  -5   4   6        119.38        112.89         5.46 o                         
  -4   4   6        279.16        281.45         7.42 o                         
  -3   4   6         27.54         28.03         3.20 o                         
  -2   4   6        235.91        215.89         5.81 o                         
  -1   4   6        258.32        253.93         6.66 o                         
   0   4   6        105.94        116.93         5.12 o                         
   1   4   6        258.98        265.29         9.05 o                         
   2   4   6        236.09        212.62         8.31 o                         
   3   4   6         27.62         30.36         6.98 o                         
   4   4   6        279.39        311.26        16.15 o                         
   5   4   6        119.23        126.47        12.62 o                         
  -5   5   6         55.49         58.34         6.13 o                         
  -4   5   6        167.20        155.07         6.39 o                         
  -3   5   6         78.18         72.28         4.29 o                         
  -2   5   6        180.50        184.81         6.57 o                         
  -1   5   6         51.33         57.83         3.86 o                         
   0   5   6        132.07        143.19        10.13 o                         
   1   5   6         51.19         49.11         5.29 o                         
   2   5   6        181.02        173.42        14.64 o                         
   3   5   6         78.48         97.03        12.17 o                         
   4   5   6        167.15        168.20        12.41 o                         
   5   5   6         55.53         47.17         8.21 o                         
  -5   6   6          5.68          4.91         8.91 o                         
  -4   6   6         37.23         38.20         5.09 o                         
  -3   6   6        226.78        265.50         8.79 o                         
  -2   6   6         46.03         50.78         4.28 o                         
  -1   6   6         61.80         56.32         5.23 o                         
   0   6   6        854.00        884.65        20.29 o                         
   1   6   6         61.45         67.86         5.41 o                         
   2   6   6         46.00         56.49        10.53 o                         
   3   6   6        226.53        223.17        19.73 o                         
   4   6   6         37.25         37.75        10.04 o                         
  -4   7   6        101.73         90.26         7.29 o                         
  -3   7   6         78.51         64.44         5.56 o                         
  -2   7   6        293.45        275.58        14.59 o                         
  -1   7   6        254.61        253.80        10.42 o                         
   0   7   6        233.36        247.66        10.38 o                         
   1   7   6        254.20        247.58        10.35 o                         
   2   7   6        292.79        298.41        20.72 o                         
   3   7   6         78.35         61.75        10.26 o                         
   4   7   6        101.85        109.42        18.42 o                         
  -3   8   6          9.66         21.63         8.92 o                         
  -2   8   6         97.42        101.67        15.58 o                         
  -1   8   6         32.37         28.00         8.20 o                         
   0   8   6        152.75        157.50         7.69 o                         
   1   8   6         32.39         30.16         9.38 o                         
   2   8   6         97.13         94.83        11.40 o                         
   3   8   6          9.74          2.88         9.98 o                         
  -1   9   6         26.77         28.00         9.03 o                         
   0   9   6          4.55          2.18         6.18 o                         
   1   9   6         26.99         17.22        10.15 o                         
  -6   1   7         41.19         10.11        11.29 o                         
  -5   1   7        198.18        167.60        11.66 o                         
  -4   1   7         25.42          6.41        12.91 o                         
   5   1   7        197.76        228.02        23.85 o                         
   6   1   7         41.35         17.51        21.79 o                         
  -6   2   7        105.00        109.36        15.98 o                         
  -5   2   7        229.90        216.23         8.45 o                         
  -4   2   7        517.98        520.77        17.66 o                         
   4   2   7        518.48        552.57        33.30 o                         
   5   2   7        229.80        237.31        25.08 o                         
   6   2   7        105.40         82.06        24.18 o                         
  -6   3   7         18.51         13.74         6.31 o                         
  -5   3   7         10.05          9.13         4.58 o                         
  -4   3   7        326.48        311.68        12.52 o                         
  -3   3   7        810.59        853.32        14.39 o                         
   4   3   7        326.46        335.16        28.37 o                         
   5   3   7         10.04         15.87        18.83 o                         
   6   3   7         18.51         55.50        24.18 o                         
  -5   4   7         92.87         96.64         6.48 o                         
  -4   4   7        348.15        374.45         9.65 o                         
  -3   4   7        170.15        173.59         6.68 o                         
  -2   4   7         22.21         19.44         3.22 o                         
  -1   4   7        125.59        130.07         8.06 o                         
   0   4   7        129.91        132.63         9.46 o                         
   2   4   7         22.32         21.00         6.62 o                         
   3   4   7        170.08        164.95        14.47 o                         
   4   4   7        348.16        375.08        17.58 o                         
   5   4   7         92.71         71.21        21.95 o                         
  -5   5   7         11.85         19.07         5.29 o                         
  -4   5   7        701.33        678.37        13.72 o                         
  -3   5   7         95.85         93.46         4.96 o                         
  -2   5   7        289.23        295.61         8.31 o                         
  -1   5   7        445.62        432.40        10.21 o                         
   0   5   7        166.43        165.09         6.84 o                         
   1   5   7        445.81        450.27        13.98 o                         
   2   5   7        289.22        284.84        17.35 o                         
   3   5   7         95.67         86.09        11.68 o                         
   4   5   7        701.21        684.55        31.99 o                         
   5   5   7         11.90         10.67         9.44 o                         
  -4   6   7         34.79         43.89         5.64 o                         
  -3   6   7        225.64        252.05        10.86 o                         
  -2   6   7         33.58         33.12         4.99 o                         
  -1   6   7        481.08        541.09        17.73 o                         
   0   6   7        540.13        526.78        13.81 o                         
   1   6   7        479.90        542.80        40.42 o                         
   2   6   7         33.75         32.32         9.95 o                         
   3   6   7        225.60        197.84        18.83 o                         
   4   6   7         34.71         37.41        12.83 o                         
  -4   7   7          2.61          6.68         5.61 o                         
  -3   7   7         40.72         46.05         5.48 o                         
  -2   7   7        236.49        211.92        13.75 o                         
  -1   7   7        387.26        375.69        15.96 o                         
   0   7   7        606.67        630.20        25.45 o                         
   1   7   7        387.54        406.98        16.46 o                         
   2   7   7        236.60        211.66        19.41 o                         
   3   7   7         40.82         20.23        11.76 o                         
   4   7   7          2.62          0.73        10.16 o                         
  -3   8   7          3.15         -0.52         8.81 o                         
  -2   8   7         72.83         60.95        13.03 o                         
  -1   8   7        256.12        253.45        14.03 o                         
   0   8   7         42.31         45.53         6.15 o                         
   1   8   7        255.89        256.72        20.80 o                         
   2   8   7         72.91         64.85        11.22 o                         
   3   8   7          3.11         12.14        10.11 o                         
  -1   9   7         71.46         80.82        10.21 o                         
   0   9   7         35.96         34.91         6.65 o                         
   1   9   7         71.39         60.83        11.02 o                         
  -5   4   8         53.68         39.17         6.07 o                         
  -4   4   8        634.70        640.13        18.50 o                         
  -3   4   8        429.14        440.43        18.10 o                         
  -5   5   8          0.64          7.51         5.93 o                         
  -4   5   8        136.17        132.80         6.88 o                         
  -3   5   8        124.76        123.64         6.08 o                         
  -2   5   8        193.47        196.62         7.60 o                         
  -1   5   8        123.55        125.59         8.33 o                         
   0   5   8        398.79        386.80        18.09 o                         
   1   5   8        123.37        139.68         8.10 o                         
   2   5   8        192.94        199.73        15.13 o                         
   3   5   8        124.42        111.17        12.66 o                         
   4   5   8        136.17        141.84        14.72 o                         
  -4   6   8         46.56         44.68         5.81 o                         
  -3   6   8        566.87        557.26        14.73 o                         
  -2   6   8         39.26         38.03         5.05 o                         
  -1   6   8        758.58        766.07        46.29 o                         
   0   6   8        127.40        138.39        11.51 o                         
   1   6   8        758.06        792.42        22.77 o                         
   2   6   8         39.42         24.34        10.03 o                         
   3   6   8        566.40        540.24        28.04 o                         
   4   6   8         46.20         52.05        13.40 o                         
  -4   7   8         21.02         23.48         6.79 o                         
  -3   7   8         73.55         70.01         7.31 o                         
  -2   7   8         97.67         88.32         9.16 o                         
  -1   7   8         22.35         19.51         7.41 o                         
   0   7   8       1144.68       1209.06        33.63 o                         
   1   7   8         22.26         10.61         9.95 o                         
   2   7   8         97.61         96.21        13.40 o                         
   3   7   8         73.91         72.94        13.81 o                         
   4   7   8         21.00         25.57        13.65 o                         
  -3   8   8          5.83          2.66         9.07 o                         
  -2   8   8         54.10         37.44         9.74 o                         
  -1   8   8        123.18        148.54        10.84 o                         
   0   8   8        269.99        270.22        11.95 o                         
   1   8   8        123.17         91.77        14.47 o                         
   2   8   8         54.01         30.51        12.91 o                         
   3   8   8          5.81          6.98        10.31 o                         
  -1   9   8          5.87         23.46         9.18 o                         
   0   9   8         10.50         16.90         7.23 o                         
   1   9   8          5.85          6.92        10.23 o                         
  -4   6   9         16.44          7.82        10.19 o                         
  -3   6   9         19.02         22.43         5.89 o                         
  -2   6   9         14.72         18.82         4.77 o                         
  -1   6   9       2347.28       2311.03        83.54 o                         
   2   6   9         14.70         19.98         9.54 o                         
   3   6   9         19.06         17.02        10.36 o                         
  -3   7   9          9.47         -0.26         6.45 o                         
  -2   7   9         64.55         43.14         8.39 o                         
  -1   7   9         12.69         17.35        10.69 o                         
   0   7   9          0.01          7.98        10.03 o                         
   2   7   9         64.66         76.80        12.50 o                         
   3   7   9          9.49          5.76        11.02 o                         
  -2   8   9         29.19          9.04         8.74 o                         
  -1   8   9         46.14         54.12         9.24 o                         
   0   8   9          0.53         41.44        12.01 o                         
   1   8   9         46.10         54.60        12.58 o                         
   2   8   9         29.17         31.82        12.50 o                         
   0   9   9         83.79         98.75        11.26 o                         
                                                                                
