# Supplementary material for: Form (III) of artemisinin: discovery and crystallographic characterization of a new high-pressure polymorph
Source: Acta Crystallogr B Struct Sci Cryst Eng Mater. 2026 May 11;82(Pt 3):316–29. doi: 10.1107/S205252062600291X (PMC13238485; doi:10.1107/S205252062600291X)
Supplement: Supplementary file 19 [file b-82-00316-FormI_6sup19.hkl]

data_FormI_6                                                                    
_shelx_title ' Artemisinin007 in P2(1)2(1)2(1)'                                 
_shelx_refln_list_code          4                                               
_shelx_F_calc_maximum       88.94                                               
_exptl_crystal_F_000       608.00                                               
_reflns_d_resolution_high  0.9017                                               
                                                                                
loop_                                                                           
 _space_group_symop_operation_xyz                                               
 'x, y, z'                                                                      
 '-x+1/2, -y, z+1/2'                                                            
 '-x, y+1/2, -z+1/2'                                                            
 'x+1/2, -y+1/2, -z'                                                            
                                                                                
_cell_length_a     5.9640                                                       
_cell_length_b     8.7274                                                       
_cell_length_c    22.5623                                                       
_cell_angle_alpha  90.000                                                       
_cell_angle_beta   90.000                                                       
_cell_angle_gamma  90.000                                                       
                                                                                
_shelx_F_squared_multiplier     1.000                                           
                                                                                
loop_                                                                           
 _refln_index_h                                                                 
 _refln_index_k                                                                 
 _refln_index_l                                                                 
 _refln_F_squared_calc                                                          
 _refln_F_squared_meas                                                          
 _refln_F_squared_sigma                                                         
 _refln_observed_status                                                         
   2   0   0       7910.53       7870.43       107.57 o                         
   4   0   0        205.00        208.84         6.09 o                         
   6   0   0          4.74          9.72         5.67 o                         
   1   1   0       7636.10       6764.89        85.22 o                         
   2   1   0       1876.46       1875.88        16.68 o                         
   3   1   0        650.69        670.32         6.79 o                         
   4   1   0        262.57        252.06         4.21 o                         
   5   1   0         10.14          8.11         3.25 o                         
   6   1   0          6.02          1.54         4.01 o                         
   0   2   0          4.36          4.29         1.05 o                         
   1   2   0       1129.21       1074.61        11.27 o                         
   2   2   0          1.69          1.11         1.07 o                         
   3   2   0         29.75         30.27         1.82 o                         
   4   2   0        167.13        164.24         3.64 o                         
   5   2   0        300.66        317.80         6.08 o                         
   6   2   0          1.85         -1.96         5.11 o                         
   1   3   0        455.00        456.39         6.02 o                         
   2   3   0       1250.69       1213.69        11.71 o                         
   3   3   0        381.14        375.22         5.13 o                         
   4   3   0        613.13        577.27         7.44 o                         
   5   3   0        270.26        278.15         6.70 o                         
   6   3   0         53.49         46.26         6.01 o                         
   0   4   0        598.84        600.71        11.25 o                         
   1   4   0        969.75        968.98        11.20 o                         
   2   4   0        440.45        466.77         6.79 o                         
   3   4   0         27.11         25.07         2.66 o                         
   4   4   0        145.50        133.70         9.51 o                         
   5   4   0        422.93        411.83        10.23 o                         
   6   4   0          9.33          6.90         6.84 o                         
   1   5   0          1.17          7.03         2.39 o                         
   2   5   0         98.10         95.51         3.45 o                         
   3   5   0         69.67         71.12         3.85 o                         
   4   5   0         15.51         15.12         4.49 o                         
   5   5   0        103.87         99.46         5.36 o                         
   0   6   0        970.74        975.42        21.62 o                         
   1   6   0          4.86         -0.21         4.26 o                         
   2   6   0         19.22         17.24         4.60 o                         
   3   6   0         12.33         17.51         4.68 o                         
   4   6   0         11.80          9.27         4.39 o                         
   5   6   0        504.16        538.34        10.54 o                         
   1   7   0        415.01        385.21        11.23 o                         
   2   7   0         22.38         19.61         7.33 o                         
   3   7   0         74.69         72.44         5.51 o                         
   4   7   0        130.20        134.13         7.53 o                         
   0   8   0         73.49         83.10         8.17 o                         
   1   8   0        358.44        401.92        14.82 o                         
   2   8   0          0.00          5.52         7.04 o                         
   3   8   0         99.62         86.44         8.82 o                         
   1   9   0          4.20          5.28         7.51 o                         
   2   9   0          0.67          5.16         8.15 o                         
   1   0   1         84.89         82.35         1.22 o                         
   2   0   1        935.24        982.94         9.46 o                         
   3   0   1        818.78        772.99         8.21 o                         
   4   0   1         19.48         13.48         2.53 o                         
   5   0   1         12.79         16.25         3.25 o                         
   6   0   1          2.34          0.12         4.02 o                         
  -6   1   1          9.22          6.18         4.03 o                         
  -5   1   1        142.94        149.70         5.84 o                         
  -4   1   1        189.18        196.27         3.99 o                         
  -3   1   1         10.40         11.88         1.59 o                         
  -2   1   1         63.14         64.05         1.51 o                         
  -1   1   1        526.00        494.20         5.12 o                         
   0   1   1        274.47        285.13         7.38 o                         
   1   1   1        525.41        497.90         5.14 o                         
   2   1   1         62.97         64.28         1.48 o                         
   3   1   1         10.56         12.69         1.58 o                         
   4   1   1        188.85        186.59         3.73 o                         
   5   1   1        142.64        149.69         4.29 o                         
   6   1   1          9.38          7.28         4.06 o                         
  -6   2   1         68.06         69.45         5.61 o                         
  -5   2   1        257.45        265.72         6.08 o                         
  -4   2   1        349.82        349.31         5.62 o                         
  -3   2   1        371.18        367.39         4.63 o                         
  -2   2   1       1160.90       1106.82        10.23 o                         
  -1   2   1       1148.13       1061.53        11.08 o                         
   0   2   1        886.22        894.33        13.74 o                         
   1   2   1       1147.38       1051.52        12.32 o                         
   2   2   1       1160.59       1106.12        11.07 o                         
   3   2   1        371.23        373.36         4.39 o                         
   4   2   1        348.80        349.69         5.17 o                         
   5   2   1        258.10        263.87         5.96 o                         
   6   2   1         68.11         65.96         5.72 o                         
  -6   3   1         42.06         31.69         5.79 o                         
  -5   3   1          6.11          8.46         3.60 o                         
  -4   3   1        464.89        525.76        13.29 o                         
  -3   3   1         57.21         54.66         2.37 o                         
  -2   3   1       1561.38       1557.88        15.31 o                         
  -1   3   1       1409.36       1390.44        16.06 o                         
   0   3   1         25.02         23.06         1.83 o                         
   1   3   1       1407.82       1374.96        16.15 o                         
   2   3   1       1561.94       1571.30        14.81 o                         
   3   3   1         57.37         59.36         2.32 o                         
   4   3   1        465.18        478.87         7.78 o                         
   5   3   1          6.09          7.04         3.51 o                         
   6   3   1         42.18         44.15         5.78 o                         
  -6   4   1        116.62        120.93         7.91 o                         
  -5   4   1         42.74         58.50         4.64 o                         
  -4   4   1        246.17        254.99         6.49 o                         
  -3   4   1        249.14        254.73         5.62 o                         
  -2   4   1        279.96        284.57         5.06 o                         
  -1   4   1       1313.91       1367.24        16.14 o                         
   0   4   1       1478.38       1475.59        17.07 o                         
   1   4   1       1314.91       1367.67        15.34 o                         
   2   4   1        280.28        274.10         4.20 o                         
   3   4   1        249.89        253.03         5.10 o                         
   4   4   1        246.33        248.68         6.25 o                         
   5   4   1         42.96         42.25         4.56 o                         
   6   4   1        116.63        121.63         8.03 o                         
  -5   5   1        103.50        107.82         5.48 o                         
  -4   5   1        514.06        530.46         9.56 o                         
  -3   5   1         35.57         28.16         3.64 o                         
  -2   5   1         16.40         10.94         2.75 o                         
  -1   5   1        451.77        446.85         6.42 o                         
   0   5   1        291.84        293.79         5.96 o                         
   1   5   1        451.38        449.99         6.97 o                         
   2   5   1         16.40         11.06         2.70 o                         
   3   5   1         35.50         35.80         3.44 o                         
   4   5   1        513.88        523.47         8.93 o                         
   5   5   1        103.76        101.33         5.44 o                         
  -5   6   1         50.20         58.69         5.47 o                         
  -4   6   1         29.76         26.65         4.71 o                         
  -3   6   1          5.61          6.68         4.61 o                         
  -2   6   1        270.47        274.61         8.62 o                         
  -1   6   1        268.64        284.15         7.76 o                         
   0   6   1        304.26        320.55         7.50 o                         
   1   6   1        269.01        282.10         7.95 o                         
   2   6   1        270.65        311.98         9.78 o                         
   3   6   1          5.57          4.70         4.45 o                         
   4   6   1         29.88         28.11         4.58 o                         
   5   6   1         49.85         50.29         5.48 o                         
  -4   7   1         30.53         38.25         5.89 o                         
  -3   7   1         31.26         21.80         5.33 o                         
  -2   7   1         24.43         31.60         7.56 o                         
  -1   7   1        140.42        145.63         7.51 o                         
   0   7   1         10.66          7.63         3.95 o                         
   1   7   1        140.37        155.95         7.48 o                         
   2   7   1         24.31         23.90         6.52 o                         
   3   7   1         31.31         18.08         5.43 o                         
   4   7   1         30.42         29.99         6.33 o                         
  -3   8   1        134.24        120.80         9.47 o                         
  -2   8   1         90.19         93.07         9.27 o                         
  -1   8   1        186.33        196.59        11.26 o                         
   0   8   1        271.65        269.37         8.15 o                         
   1   8   1        186.16        197.11         8.94 o                         
   2   8   1         89.93         83.12         8.16 o                         
   3   8   1        133.99        133.15         9.41 o                         
  -2   9   1        217.12        191.45        11.29 o                         
  -1   9   1          0.32         -7.46         7.46 o                         
   0   9   1        601.53        628.63        13.83 o                         
   1   9   1          0.30          7.99         7.48 o                         
   2   9   1        217.22        205.18        10.81 o                         
   1   0   2       3317.06       2948.63        40.67 o                         
   2   0   2        380.06        380.78         4.25 o                         
   3   0   2       1277.11       1261.53        12.48 o                         
   4   0   2         70.86         69.62         2.99 o                         
   5   0   2        244.87        249.37         5.40 o                         
   6   0   2         57.65         55.00         4.46 o                         
  -6   1   2         92.71         86.26         4.70 o                         
  -5   1   2        296.91        307.73         6.09 o                         
  -4   1   2         18.43         16.30         2.43 o                         
  -3   1   2        677.61        723.11         7.56 o                         
  -2   1   2       5453.66       5300.55        44.85 o                         
  -1   1   2       4914.37       4472.65        45.08 o                         
   1   1   2       4911.11       4465.08        61.13 o                         
   2   1   2       5450.91       5375.02        44.86 o                         
   3   1   2        677.39        731.41         7.30 o                         
   4   1   2         18.60         13.73         2.62 o                         
   5   1   2        297.08        303.07         6.01 o                         
   6   1   2         92.52         84.16         4.63 o                         
  -6   2   2          4.70          5.16         5.15 o                         
  -5   2   2        499.39        489.48         9.84 o                         
  -4   2   2        488.39        498.13         6.73 o                         
  -3   2   2        578.00        579.95         6.29 o                         
  -2   2   2        326.81        329.10         3.84 o                         
  -1   2   2       3013.42       2834.15        29.03 o                         
   0   2   2       1168.17       1152.54        27.75 o                         
   1   2   2       3011.97       2894.11        39.62 o                         
   2   2   2        327.13        330.29         4.70 o                         
   3   2   2        578.83        589.41         6.57 o                         
   4   2   2        488.57        514.21         6.14 o                         
   5   2   2        499.22        494.04         7.59 o                         
   6   2   2          4.70         11.94         5.26 o                         
  -6   3   2        101.46        107.05         7.19 o                         
  -5   3   2        467.19        460.47        10.89 o                         
  -4   3   2        498.02        489.34         7.77 o                         
  -3   3   2        174.97        164.46         3.53 o                         
  -2   3   2        434.92        451.64         5.57 o                         
  -1   3   2       1470.02       1454.02        16.85 o                         
   0   3   2       1056.63       1060.58        13.06 o                         
   1   3   2       1471.38       1464.67        32.93 o                         
   2   3   2        435.13        445.45         5.73 o                         
   3   3   2        175.00        175.90         3.72 o                         
   4   3   2        499.05        490.81         6.82 o                         
   5   3   2        467.01        460.31         7.64 o                         
   6   3   2        101.43        108.33         6.72 o                         
  -6   4   2         22.06         13.98         7.46 o                         
  -5   4   2         65.53         67.90         4.80 o                         
  -4   4   2        799.17        813.64        11.85 o                         
  -3   4   2         18.86         19.16         3.05 o                         
  -2   4   2       1347.55       1350.23        14.61 o                         
  -1   4   2       1096.20       1139.60        13.75 o                         
   0   4   2        206.60        208.21         3.85 o                         
   1   4   2       1097.48       1163.02        14.56 o                         
   2   4   2       1346.70       1319.66        13.04 o                         
   3   4   2         18.88         20.69         2.77 o                         
   4   4   2        799.19        828.49        10.97 o                         
   5   4   2         65.91         71.25         4.78 o                         
   6   4   2         22.09         11.16         7.52 o                         
  -5   5   2          7.21          9.84         4.73 o                         
  -4   5   2         81.75         82.67         4.87 o                         
  -3   5   2        453.00        468.88         8.13 o                         
  -2   5   2        562.60        587.39         8.76 o                         
  -1   5   2        128.24        137.15         5.37 o                         
   0   5   2        501.41        563.67         8.19 o                         
   1   5   2        128.19        137.19         3.87 o                         
   2   5   2        562.24        569.57         8.41 o                         
   3   5   2        452.78        455.61        10.06 o                         
   4   5   2         81.57         79.21         4.56 o                         
   5   5   2          7.21          6.29         4.78 o                         
  -5   6   2         69.33         85.10         7.10 o                         
  -4   6   2        477.92        474.40        10.37 o                         
  -3   6   2         81.71         77.95         6.18 o                         
  -2   6   2         23.85         36.23         7.28 o                         
  -1   6   2        229.88        228.36        13.32 o                         
   0   6   2       1228.64       1244.51        17.45 o                         
   1   6   2        230.01        221.42         6.66 o                         
   2   6   2         23.90         42.58         5.34 o                         
   3   6   2         81.82         83.21         5.63 o                         
   4   6   2        477.89        472.64         9.47 o                         
   5   6   2         69.49         79.36         6.02 o                         
  -4   7   2         16.53         13.63         6.38 o                         
  -3   7   2         95.17         98.60         7.91 o                         
  -2   7   2         22.80         27.03         7.80 o                         
  -1   7   2        128.38        124.74         8.26 o                         
   0   7   2        196.39        206.10         6.17 o                         
   1   7   2        128.52        127.21         7.40 o                         
   2   7   2         22.85         20.79         6.74 o                         
   3   7   2         95.29         80.01         6.32 o                         
   4   7   2         16.56         17.34         6.11 o                         
  -3   8   2          5.33         13.84         9.14 o                         
  -2   8   2        168.98        158.07        15.41 o                         
  -1   8   2         38.04         30.15         8.04 o                         
   0   8   2        355.03        374.94        12.31 o                         
   1   8   2         38.06         37.23         7.08 o                         
   2   8   2        169.45        155.99         9.22 o                         
   3   8   2          5.38         -0.82         7.66 o                         
  -2   9   2         23.56         28.73         9.92 o                         
  -1   9   2        126.49        127.86        21.24 o                         
   0   9   2          0.92         10.29         6.11 o                         
   1   9   2        127.19        108.64         8.33 o                         
   2   9   2         23.44         28.11         8.23 o                         
   2   0   3         18.11         18.78         1.28 o                         
   3   0   3        739.21        818.55         8.70 o                         
   4   0   3          0.70          3.94         2.53 o                         
   5   0   3        102.82         99.03         4.71 o                         
   6   0   3         69.11         65.62         4.51 o                         
  -6   1   3        228.45        227.86         6.26 o                         
  -5   1   3        134.10        132.52         4.41 o                         
  -4   1   3        182.79        189.38         4.11 o                         
  -3   1   3        505.86        502.30         5.81 o                         
  -2   1   3        262.79        260.80         3.63 o                         
  -1   1   3       3842.47       3216.95        48.84 o                         
   1   1   3       3846.08       3424.25       109.47 o                         
   2   1   3        263.05        261.65         3.65 o                         
   3   1   3        506.49        507.99         5.94 o                         
   4   1   3        182.74        177.59         4.09 o                         
   5   1   3        134.68        137.47         4.35 o                         
   6   1   3        228.57        237.95         6.01 o                         
  -6   2   3          8.29         11.38         5.14 o                         
  -5   2   3        122.29        125.59         7.08 o                         
  -4   2   3        400.29        390.11         5.93 o                         
  -3   2   3        174.12        171.89         3.47 o                         
  -2   2   3        180.57        170.48         2.90 o                         
  -1   2   3        656.99        606.29         9.07 o                         
   0   2   3        333.96        332.42         7.27 o                         
   1   2   3        656.30        628.01        17.76 o                         
   2   2   3        181.24        176.31         3.22 o                         
   3   2   3        174.49        179.11         3.57 o                         
   4   2   3        400.98        387.06         6.20 o                         
   5   2   3        121.98        120.51         4.80 o                         
   6   2   3          8.38          8.14         5.26 o                         
  -6   3   3         53.34         50.66         6.26 o                         
  -5   3   3         18.12         22.69         4.05 o                         
  -4   3   3        197.76        196.47         4.82 o                         
  -3   3   3         79.34         75.31         2.70 o                         
  -2   3   3       1510.67       1598.10        16.41 o                         
  -1   3   3       1476.84       1431.09        16.69 o                         
   0   3   3        308.79        302.51         7.76 o                         
   1   3   3       1477.99       1471.11        35.58 o                         
   2   3   3       1510.48       1618.53        18.27 o                         
   3   3   3         79.54         76.78         3.53 o                         
   4   3   3        197.33        189.92         4.71 o                         
   5   3   3         18.01         12.67         3.91 o                         
   6   3   3         53.46         52.37         6.26 o                         
  -5   4   3        120.76        123.73         7.27 o                         
  -4   4   3         87.22         96.92         4.53 o                         
  -3   4   3        111.48        108.53         3.85 o                         
  -2   4   3       2156.02       2254.46        26.36 o                         
  -1   4   3        146.36        154.40         3.54 o                         
   0   4   3        157.99        150.38         4.79 o                         
   1   4   3        146.70        154.92         5.21 o                         
   2   4   3       2154.86       2268.68        26.58 o                         
   3   4   3        111.29        115.18         3.96 o                         
   4   4   3         87.56         88.22         4.16 o                         
   5   4   3        121.10        130.91         5.78 o                         
  -5   5   3        274.02        280.00         8.18 o                         
  -4   5   3        230.66        246.54         7.85 o                         
  -3   5   3         40.75         54.94         4.46 o                         
  -2   5   3        428.15        445.51         7.54 o                         
  -1   5   3        347.65        353.18         6.84 o                         
   0   5   3        759.94        759.22        14.56 o                         
   1   5   3        347.98        344.73         7.16 o                         
   2   5   3        427.84        451.31         7.98 o                         
   3   5   3         40.71         56.84         5.14 o                         
   4   5   3        231.02        250.43         9.71 o                         
   5   5   3        273.77        294.73        10.58 o                         
  -5   6   3         60.46         58.60         6.05 o                         
  -4   6   3         43.41         42.41         5.80 o                         
  -3   6   3         40.80         30.14         4.78 o                         
  -2   6   3         18.82         39.71         4.96 o                         
  -1   6   3        102.56        105.04         5.69 o                         
   0   6   3        193.14        198.63         6.61 o                         
   1   6   3        102.80         99.56         4.66 o                         
   2   6   3         18.75         41.34         6.80 o                         
   3   6   3         40.79         33.28         5.44 o                         
   4   6   3         43.37         39.47         5.83 o                         
   5   6   3         60.44         59.90         5.63 o                         
  -4   7   3         35.41         29.68         6.23 o                         
  -3   7   3        122.15        109.79         6.21 o                         
  -2   7   3          0.90         -0.79         7.94 o                         
  -1   7   3        264.56        260.31        15.52 o                         
   0   7   3         36.79         37.47         4.83 o                         
   1   7   3        264.08        283.40        10.48 o                         
   2   7   3          0.90          1.77         6.17 o                         
   3   7   3        122.30        121.89         6.73 o                         
   4   7   3         35.27         21.96         6.27 o                         
  -3   8   3         22.04         14.74        16.63 o                         
  -2   8   3        123.46        107.18         9.94 o                         
  -1   8   3        409.03        418.66        18.13 o                         
   0   8   3       1107.77       1139.51        22.96 o                         
   1   8   3        408.90        421.39        16.01 o                         
   2   8   3        123.86        127.26         8.64 o                         
   3   8   3         21.79          5.91         7.41 o                         
  -2   9   3        154.18        143.56        12.69 o                         
  -1   9   3        210.51        229.23        13.27 o                         
   0   9   3        355.62        372.50        16.22 o                         
   1   9   3        210.28        195.38        17.36 o                         
   2   9   3        153.73        125.05        15.51 o                         
   2   0   4       3263.38       3211.56        41.39 o                         
   3   0   4       1076.85       1073.81        10.91 o                         
   4   0   4        446.46        435.53         6.58 o                         
   5   0   4          2.10          1.40         3.42 o                         
   6   0   4        110.92        104.47         5.75 o                         
  -6   1   4        327.50        316.14         9.87 o                         
  -5   1   4          5.89          5.81         3.67 o                         
  -4   1   4        115.59        124.20         3.54 o                         
  -3   1   4        692.78        718.18         7.93 o                         
  -2   1   4        672.81        669.35        10.31 o                         
   2   1   4        671.54        649.47        13.01 o                         
   3   1   4        693.18        734.84         8.05 o                         
   4   1   4        115.37        121.18         3.80 o                         
   5   1   4          5.91          2.72         3.70 o                         
   6   1   4        327.70        319.68         7.55 o                         
  -6   2   4         21.74         29.45         5.68 o                         
  -5   2   4        270.00        286.23         7.53 o                         
  -4   2   4         84.85         78.45         3.23 o                         
  -3   2   4       1037.04       1052.56        11.64 o                         
  -2   2   4       1407.90       1420.67        15.86 o                         
  -1   2   4        336.36        319.31         7.43 o                         
   1   2   4        336.53        343.78        13.35 o                         
   2   2   4       1409.47       1420.01        36.17 o                         
   3   2   4       1036.68       1063.01        11.89 o                         
   4   2   4         85.35         88.50         3.87 o                         
   5   2   4        269.97        283.25         8.59 o                         
   6   2   4         21.71         19.38         5.70 o                         
  -6   3   4         87.67         82.67         6.68 o                         
  -5   3   4        148.58        138.03         5.11 o                         
  -4   3   4        316.82        354.97         6.91 o                         
  -3   3   4        276.12        296.17         5.68 o                         
  -2   3   4        708.01        735.62         9.39 o                         
  -1   3   4        191.64        167.39         4.14 o                         
   0   3   4        742.49        739.32        15.46 o                         
   2   3   4        708.07        702.00        38.35 o                         
   3   3   4        275.50        300.40         5.65 o                         
   4   3   4        317.46        343.84         7.35 o                         
   5   3   4        148.63        143.69         5.58 o                         
   6   3   4         87.53         91.05         7.63 o                         
  -5   4   4         49.84         61.58         5.21 o                         
  -4   4   4        493.38        469.93         9.35 o                         
  -3   4   4         19.56         18.09         3.25 o                         
  -2   4   4         16.86         18.10         2.51 o                         
  -1   4   4        380.23        391.69         6.65 o                         
   0   4   4         64.25         68.93         3.86 o                         
   1   4   4        379.54        412.51        13.59 o                         
   2   4   4         16.98         16.63         3.16 o                         
   3   4   4         19.77         12.53         3.30 o                         
   4   4   4        493.27        485.46        11.43 o                         
   5   4   4         49.95         46.94         5.30 o                         
  -5   5   4         70.78         73.88         6.03 o                         
  -4   5   4          2.40         11.63         4.45 o                         
  -3   5   4        180.78        187.35         5.71 o                         
  -2   5   4        356.65        364.87         6.78 o                         
  -1   5   4         80.76         80.46         4.11 o                         
   0   5   4        198.72        186.01         7.44 o                         
   1   5   4         80.70         87.20         8.10 o                         
   2   5   4        356.82        361.75         8.40 o                         
   3   5   4        180.27        198.15         9.42 o                         
   4   5   4          2.41          4.48         4.15 o                         
   5   5   4         71.25         75.91         6.01 o                         
  -5   6   4         22.95         18.96         6.50 o                         
  -4   6   4        254.66        238.23         9.81 o                         
  -3   6   4        218.08        212.06         8.98 o                         
  -2   6   4        182.84        183.24         5.95 o                         
  -1   6   4         87.59         79.05         5.06 o                         
   0   6   4          4.36          3.13         5.33 o                         
   1   6   4         87.71         83.44         5.89 o                         
   2   6   4        182.70        195.29        11.64 o                         
   3   6   4        217.79        226.18         6.96 o                         
   4   6   4        254.32        224.75         8.28 o                         
   5   6   4         23.09          9.60         6.73 o                         
  -4   7   4         72.90         68.48         6.83 o                         
  -3   7   4        106.20        100.48         6.16 o                         
  -2   7   4         50.41         45.52        10.38 o                         
  -1   7   4        155.12        161.42         9.75 o                         
   0   7   4         85.76         88.38         5.55 o                         
   1   7   4        155.26        130.89         8.55 o                         
   2   7   4         50.58         47.99         7.62 o                         
   3   7   4        106.32         93.57         8.44 o                         
   4   7   4         72.91         66.92        13.27 o                         
  -3   8   4         37.10         23.76        10.99 o                         
  -2   8   4        376.85        373.96        18.37 o                         
  -1   8   4        123.06        120.28        10.58 o                         
   0   8   4         54.11         77.21         8.45 o                         
   1   8   4        122.79        129.43        15.45 o                         
   2   8   4        376.99        346.16        19.64 o                         
   3   8   4         37.11         39.86        12.66 o                         
  -1   9   4         28.27         34.29        10.56 o                         
   0   9   4        272.66        277.02        12.10 o                         
   1   9   4         28.14         26.57        12.53 o                         
   3   0   5        469.75        467.70         7.12 o                         
   4   0   5          1.76          2.77         2.86 o                         
   5   0   5          0.69          5.24         3.95 o                         
   6   0   5        146.58        125.81         6.74 o                         
  -6   1   5         34.72         37.37         4.86 o                         
  -5   1   5         63.64         59.05         4.39 o                         
  -4   1   5        142.67        152.97         4.06 o                         
  -3   1   5        246.47        249.94         4.67 o                         
   3   1   5        246.41        238.24         9.21 o                         
   4   1   5        143.20        142.88         4.72 o                         
   5   1   5         63.63         62.55         4.42 o                         
   6   1   5         34.72         37.84         5.21 o                         
  -6   2   5        224.54        227.48        11.44 o                         
  -5   2   5        199.21        194.96         6.65 o                         
  -4   2   5        382.91        376.31         6.51 o                         
  -3   2   5       1230.68       1261.44        13.47 o                         
  -2   2   5          3.00         -0.52         2.09 o                         
   2   2   5          2.94          3.65         7.73 o                         
   3   2   5       1231.13       1212.63        21.39 o                         
   4   2   5        382.25        368.50         7.50 o                         
   5   2   5        199.10        198.20         7.07 o                         
   6   2   5        224.71        202.58         8.09 o                         
  -6   3   5        118.79        104.61         7.41 o                         
  -5   3   5          7.08          3.04         3.94 o                         
  -4   3   5       1445.91       1416.21        21.03 o                         
  -3   3   5        122.98        132.74         3.96 o                         
  -2   3   5       1286.00       1317.43        15.05 o                         
  -1   3   5       2289.97       2441.28        40.96 o                         
   0   3   5       1256.84       1218.09        24.69 o                         
   1   3   5       2291.19       2316.63       172.46 o                         
   2   3   5       1286.45       1363.27        34.73 o                         
   3   3   5        122.97        134.04        17.56 o                         
   4   3   5       1447.35       1463.52        17.20 o                         
   5   3   5          7.09          6.51         4.82 o                         
   6   3   5        118.70         97.28        12.47 o                         
  -5   4   5          4.57          5.85         4.94 o                         
  -4   4   5       1038.27       1051.45        15.43 o                         
  -3   4   5        164.95        165.24         4.95 o                         
  -2   4   5        753.76        742.47        11.43 o                         
  -1   4   5        570.74        595.16        10.83 o                         
   0   4   5        564.59        546.99        12.57 o                         
   1   4   5        571.04        614.23        16.83 o                         
   2   4   5        753.23        780.30        40.94 o                         
   3   4   5        165.54        173.37        11.51 o                         
   4   4   5       1037.83        980.70        58.07 o                         
   5   4   5          4.55         -2.29         4.66 o                         
  -5   5   5         15.87         17.50         6.52 o                         
  -4   5   5         19.78         17.04         4.75 o                         
  -3   5   5        135.87        129.37         5.01 o                         
  -2   5   5        242.70        246.42         6.38 o                         
  -1   5   5        164.40        170.40         6.06 o                         
   0   5   5        152.90        145.02         6.44 o                         
   1   5   5        164.19        166.92        14.56 o                         
   2   5   5        242.73        205.19        17.56 o                         
   3   5   5        135.99        143.64        16.14 o                         
   4   5   5         19.73         16.40         7.69 o                         
   5   5   5         15.76          4.71         8.94 o                         
  -5   6   5        165.11        170.14         7.52 o                         
  -4   6   5        265.75        253.49         9.26 o                         
  -3   6   5        248.62        232.51         8.68 o                         
  -2   6   5         30.50         32.74         5.08 o                         
  -1   6   5         24.34         26.61         5.41 o                         
   0   6   5         78.98         81.09         5.96 o                         
   1   6   5         24.34         43.84         6.80 o                         
   2   6   5         30.51         22.49        11.73 o                         
   3   6   5        248.82        217.32        19.26 o                         
   4   6   5        265.36        270.93        18.57 o                         
   5   6   5        165.25        167.04        11.95 o                         
  -4   7   5         20.45         17.41         6.17 o                         
  -3   7   5        128.37        110.84         7.83 o                         
  -2   7   5         31.77         39.80         8.70 o                         
  -1   7   5        126.96        141.06         9.69 o                         
   0   7   5         50.32         54.71         6.56 o                         
   1   7   5        126.70        121.61        15.37 o                         
   2   7   5         31.77         30.10        10.41 o                         
   3   7   5        128.00         94.20        12.50 o                         
   4   7   5         20.44         11.37        12.29 o                         
  -3   8   5         60.56         47.26        10.74 o                         
  -2   8   5         32.05         59.75        10.27 o                         
  -1   8   5        137.99        137.64        10.73 o                         
   0   8   5        156.29        132.70         7.77 o                         
   1   8   5        137.65        124.21        12.55 o                         
   2   8   5         32.11         40.46        12.26 o                         
   3   8   5         60.53         46.38        13.09 o                         
  -2   9   5         78.38         75.82        12.76 o                         
  -1   9   5        100.81         87.82        11.59 o                         
   0   9   5         38.22         27.98         7.72 o                         
   1   9   5        100.53         85.92        13.28 o                         
   2   9   5         78.47         64.05        14.21 o                         
   4   0   6          0.64         -2.89         2.89 o                         
   5   0   6         43.00         54.39        10.99 o                         
   6   0   6         97.35         92.45         6.28 o                         
  -6   1   6         30.79         26.07         5.44 o                         
  -5   1   6        137.52        144.84         5.50 o                         
  -4   1   6        118.42        117.51         3.91 o                         
  -3   1   6        459.80        467.70        11.99 o                         
   3   1   6        459.60        452.93        26.70 o                         
   4   1   6        117.95        117.52         6.09 o                         
   5   1   6        137.41        145.35         7.16 o                         
   6   1   6         30.76         21.01         5.95 o                         
  -6   2   6         15.51         24.61         6.36 o                         
  -5   2   6        194.20        199.41         7.20 o                         
  -4   2   6        102.04        111.46         4.44 o                         
  -3   2   6         12.04          7.92         2.67 o                         
   3   2   6         12.04          9.39        12.30 o                         
   4   2   6        101.90        145.48        20.23 o                         
   5   2   6        193.58        172.65         8.66 o                         
   6   2   6         15.58          9.81        11.46 o                         
  -6   3   6          0.88          6.53         7.77 o                         
  -5   3   6         36.94         41.20         5.06 o                         
  -4   3   6         26.06         19.36         3.68 o                         
  -3   3   6        155.32        143.28         4.17 o                         
  -2   3   6        231.12        227.40         5.98 o                         
  -1   3   6       1598.57       1551.30        39.39 o                         
   1   3   6       1601.57       1693.11        56.64 o                         
   2   3   6        232.10        222.74        14.08 o                         
   3   3   6        155.90        160.37        10.57 o                         
   4   3   6         25.93         20.80         9.58 o                         
   5   3   6         36.82         52.43        23.22 o                         
   6   3   6          0.87         -4.27        18.73 o                         
  -5   4   6        110.85        113.31         6.00 o                         
  -4   4   6        283.88        274.42         7.74 o                         
  -3   4   6         22.04         23.92         3.43 o                         
  -2   4   6        226.22        215.73         6.17 o                         
  -1   4   6        282.21        285.39         7.82 o                         
   0   4   6        107.92        121.80         5.89 o                         
   1   4   6        282.87        289.44        10.38 o                         
   2   4   6        226.42        194.10        15.62 o                         
   3   4   6         22.13         15.40         8.57 o                         
   4   4   6        284.09        312.90        23.71 o                         
   5   4   6        110.72        119.15        14.89 o                         
  -5   5   6         43.97         36.43         5.63 o                         
  -4   5   6        145.47        142.80         5.92 o                         
  -3   5   6         70.04         61.35         4.63 o                         
  -2   5   6        191.01        204.86         6.50 o                         
  -1   5   6         52.51         58.93         4.57 o                         
   0   5   6        120.18        161.96        18.12 o                         
   1   5   6         52.39         52.94         6.14 o                         
   2   5   6        191.57        192.97        17.40 o                         
   3   5   6         70.31         68.61        13.59 o                         
   4   5   6        145.45        163.67        14.63 o                         
   5   5   6         44.02         40.35         9.50 o                         
  -4   6   6         34.01         43.49         5.99 o                         
  -3   6   6        236.47        287.34        10.14 o                         
  -2   6   6         46.69         50.39         6.52 o                         
  -1   6   6         62.40         68.37         7.69 o                         
   0   6   6        959.10       1001.30        22.46 o                         
   1   6   6         62.06         56.92         7.36 o                         
   2   6   6         46.65         45.15        12.95 o                         
   3   6   6        236.25        208.99        20.23 o                         
   4   6   6         34.01         40.86        11.91 o                         
  -4   7   6         94.34         89.76         7.00 o                         
  -3   7   6         81.95         62.21        12.36 o                         
  -2   7   6        288.73        276.35        15.53 o                         
  -1   7   6        242.78        244.05        13.92 o                         
   0   7   6        263.43        270.79        11.64 o                         
   1   7   6        242.41        226.95        21.60 o                         
   2   7   6        288.05        261.74        23.63 o                         
   3   7   6         81.79         77.06        12.28 o                         
   4   7   6         94.48         69.85        13.68 o                         
  -3   8   6          4.32         -2.59        19.50 o                         
  -2   8   6        108.03         99.20        11.12 o                         
  -1   8   6         28.39         37.68        12.02 o                         
   0   8   6        138.24        139.45         8.01 o                         
   1   8   6         28.41         24.79        11.01 o                         
   2   8   6        107.72        102.25        13.20 o                         
   3   8   6          4.38         10.57        12.45 o                         
  -1   9   6         29.18         29.77        32.36 o                         
   0   9   6          4.49          4.59         8.84 o                         
   1   9   6         29.41         28.21        18.81 o                         
  -6   1   7         42.68         37.16        10.69 o                         
  -5   1   7        190.22        165.53        13.67 o                         
  -4   1   7         27.74         28.44         6.31 o                         
  -6   2   7        115.59        111.84        12.94 o                         
  -5   2   7        220.75        215.09         8.22 o                         
  -4   2   7        509.15        557.16        11.40 o                         
   4   2   7        509.63        573.49        36.89 o                         
   5   2   7        220.66        215.06        27.99 o                         
   6   2   7        116.02        172.50        31.15 o                         
  -6   3   7         16.75         19.24         7.32 o                         
  -5   3   7          7.52          9.90         5.14 o                         
  -4   3   7        369.08        377.60         9.80 o                         
  -3   3   7        878.31        912.65        15.10 o                         
   4   3   7        369.01        348.32        33.58 o                         
   5   3   7          7.52         25.81        22.82 o                         
   6   3   7         16.75         37.30        28.16 o                         
  -5   4   7         88.10         97.57         6.85 o                         
  -4   4   7        332.80        342.32        10.01 o                         
  -3   4   7        177.18        181.57         6.31 o                         
  -2   4   7         21.77         23.55         3.88 o                         
   2   4   7         21.86         15.53         8.74 o                         
   3   4   7        177.10        152.84        14.97 o                         
   4   4   7        332.79        324.73        18.66 o                         
   5   4   7         87.94         80.10        26.54 o                         
  -5   5   7         10.21         19.17         6.30 o                         
  -4   5   7        680.08        661.53        14.16 o                         
  -3   5   7        127.18        132.46         6.64 o                         
  -2   5   7        293.52        297.90         9.01 o                         
  -1   5   7        509.05        483.87        11.55 o                         
   0   5   7        169.05        166.84        13.43 o                         
   1   5   7        509.25        516.39        16.00 o                         
   2   5   7        293.49        308.43        20.31 o                         
   3   5   7        127.01        123.71        15.05 o                         
   4   5   7        679.99        671.71        34.39 o                         
   5   5   7         10.26         10.36        15.78 o                         
  -4   6   7         43.82         46.35         6.76 o                         
  -3   6   7        219.11        209.59         9.74 o                         
  -2   6   7         17.18         16.81         5.71 o                         
  -1   6   7        504.75        559.27        18.39 o                         
   0   6   7        501.73        492.15        13.89 o                         
   1   6   7        503.51        547.44        40.54 o                         
   2   6   7         17.33         18.61        12.22 o                         
   3   6   7        219.10        224.36        19.98 o                         
   4   6   7         43.72         35.36        15.94 o                         
  -4   7   7          2.28         16.50         6.70 o                         
  -3   7   7         29.68         39.40         9.69 o                         
  -2   7   7        237.62        227.79        13.63 o                         
  -1   7   7        375.71        361.47        16.38 o                         
   0   7   7        615.87        623.02        17.10 o                         
   1   7   7        375.98        374.93        25.08 o                         
   2   7   7        237.72        237.71        20.63 o                         
   3   7   7         29.76         29.69        15.13 o                         
   4   7   7          2.31         -3.48        12.57 o                         
  -3   8   7          2.27          1.95        10.15 o                         
  -2   8   7         72.90         76.71        13.27 o                         
  -1   8   7        247.60        245.98        13.67 o                         
   0   8   7         47.99         42.89         7.89 o                         
   1   8   7        247.34        260.85        25.00 o                         
   2   8   7         72.97         73.97        14.97 o                         
   3   8   7          2.24         -9.86        12.11 o                         
  -1   9   7         73.96         63.95        10.86 o                         
   0   9   7         42.23         34.14        21.36 o                         
   1   9   7         73.88         53.76        20.79 o                         
  -4   3   8        194.63        178.65        18.61 o                         
  -5   4   8         52.25         40.17         6.95 o                         
  -4   4   8        686.71        698.71        17.25 o                         
  -3   4   8        414.77        418.91        14.29 o                         
  -5   5   8          0.28         -2.64         6.80 o                         
  -4   5   8        159.37        149.44         8.01 o                         
  -3   5   8        120.13        110.94         6.74 o                         
  -2   5   8        219.65        203.53         7.66 o                         
  -1   5   8         96.51        103.89        10.76 o                         
   0   5   8        429.99        437.80        20.55 o                         
   2   5   8        219.08        224.20        18.69 o                         
   3   5   8        119.82        121.93        15.94 o                         
   4   5   8        159.41        178.73        19.58 o                         
  -4   6   8         52.33         54.62         8.22 o                         
  -3   6   8        602.30        608.02        16.71 o                         
  -2   6   8         46.03         42.83         6.56 o                         
  -1   6   8        748.86        701.43        22.48 o                         
   0   6   8        152.22        186.01        16.26 o                         
   1   6   8        748.32        780.98        22.72 o                         
   2   6   8         46.21         49.27        13.27 o                         
   3   6   8        601.83        573.97        32.12 o                         
   4   6   8         51.94         52.19        17.23 o                         
  -4   7   8         20.85         43.45         8.92 o                         
  -3   7   8         71.98         61.11        10.35 o                         
  -2   7   8        110.95        106.08        10.29 o                         
  -1   7   8         29.86         46.18         8.69 o                         
   0   7   8       1155.45       1235.73        48.38 o                         
   1   7   8         29.75         36.33        13.92 o                         
   2   7   8        110.89        112.79        16.75 o                         
   3   7   8         72.33         77.92        16.83 o                         
   4   7   8         20.82         12.06        16.99 o                         
  -3   8   8          6.47         -4.05        10.08 o                         
  -2   8   8         65.19         57.63        10.51 o                         
  -1   8   8        123.83        159.08        12.70 o                         
   0   8   8        264.95        248.07        18.85 o                         
   1   8   8        123.82        131.40        18.69 o                         
   2   8   8         65.11         79.61        17.40 o                         
   3   8   8          6.46         14.08        12.72 o                         
  -1   9   8          4.29         17.89        10.27 o                         
   1   9   8          4.27         -2.17        12.06 o                         
  -4   6   9         12.03          0.76        12.75 o                         
  -3   6   9         20.97         32.70        10.68 o                         
  -2   6   9         23.10         16.72         6.05 o                         
   2   6   9         23.08         25.08        13.27 o                         
   3   6   9         21.02          7.77        14.32 o                         
  -3   7   9         15.43          4.11         9.47 o                         
  -2   7   9         67.26         76.20         9.90 o                         
  -1   7   9         21.13         29.13        12.70 o                         
   0   7   9          3.58         17.72        12.06 o                         
   2   7   9         67.38         55.75        15.86 o                         
   3   7   9         15.46        -13.75        14.81 o                         
  -2   8   9         17.57         13.10         9.88 o                         
  -1   8   9         42.04         19.82        14.16 o                         
   0   8   9          2.98         39.24        13.51 o                         
   2   8   9         17.56         -0.24        15.70 o                         
                                                                                
