# Supplementary material for: Form (III) of artemisinin: discovery and crystallographic characterization of a new high-pressure polymorph
Source: Acta Crystallogr B Struct Sci Cryst Eng Mater. 2026 May 11;82(Pt 3):316–29. doi: 10.1107/S205252062600291X (PMC13238485; doi:10.1107/S205252062600291X)
Supplement: Supplementary file 20 [file b-82-00316-FormI_7sup20.hkl]

data_FormI_7                                                                    
_shelx_title ' Artemisinin008 in P2(1)2(1)2(1)'                                 
_shelx_refln_list_code          4                                               
_shelx_F_calc_maximum       89.04                                               
_exptl_crystal_F_000       608.00                                               
_reflns_d_resolution_high  0.9036                                               
                                                                                
loop_                                                                           
 _space_group_symop_operation_xyz                                               
 'x, y, z'                                                                      
 '-x+1/2, -y, z+1/2'                                                            
 '-x, y+1/2, -z+1/2'                                                            
 'x+1/2, -y+1/2, -z'                                                            
                                                                                
_cell_length_a     5.9177                                                       
_cell_length_b     8.6735                                                       
_cell_length_c    22.2848                                                       
_cell_angle_alpha  90.000                                                       
_cell_angle_beta   90.000                                                       
_cell_angle_gamma  90.000                                                       
                                                                                
_shelx_F_squared_multiplier     1.000                                           
                                                                                
loop_                                                                           
 _refln_index_h                                                                 
 _refln_index_k                                                                 
 _refln_index_l                                                                 
 _refln_F_squared_calc                                                          
 _refln_F_squared_meas                                                          
 _refln_F_squared_sigma                                                         
 _refln_observed_status                                                         
   2   0   0       7928.33       7863.29        83.81 o                         
   4   0   0        269.05        282.05         6.01 o                         
   6   0   0          6.55          0.92         4.75 o                         
   1   1   0       7216.80       6517.68       113.18 o                         
   2   1   0       1858.69       1871.14        16.13 o                         
   3   1   0        655.02        674.33         5.54 o                         
   4   1   0        279.94        275.77         3.62 o                         
   5   1   0          6.62          6.17         2.67 o                         
   6   1   0          6.04          0.02         3.33 o                         
   0   2   0          3.56          4.69         1.23 o                         
   1   2   0       1179.51       1096.77        10.86 o                         
   2   2   0          3.57          3.33         0.86 o                         
   3   2   0         37.76         35.17         1.40 o                         
   4   2   0        194.49        184.39         3.24 o                         
   5   2   0        304.07        303.55         5.55 o                         
   6   2   0          1.79          0.30         4.09 o                         
   1   3   0        494.61        498.63         5.46 o                         
   2   3   0       1097.72       1057.05         8.98 o                         
   3   3   0        405.56        386.24         3.98 o                         
   4   3   0        640.04        615.79         7.61 o                         
   5   3   0        297.32        318.26         5.60 o                         
   6   3   0         27.75         23.71         4.92 o                         
   0   4   0        656.59        675.05        10.18 o                         
   1   4   0        834.95        843.67         7.47 o                         
   2   4   0        452.72        461.05         4.88 o                         
   3   4   0         36.59         35.64         2.49 o                         
   4   4   0        128.88        116.14         3.94 o                         
   5   4   0        418.91        399.66         7.39 o                         
   1   5   0          0.08          1.69         1.35 o                         
   2   5   0        121.17        114.37         2.90 o                         
   3   5   0         69.45         69.42         3.65 o                         
   4   5   0         16.12         16.69         3.34 o                         
   5   5   0         99.50         90.59         4.63 o                         
   0   6   0        959.12        953.63        16.73 o                         
   1   6   0         12.15         10.71         2.65 o                         
   2   6   0         10.03         22.53         4.92 o                         
   3   6   0         16.68         15.37         3.97 o                         
   4   6   0         18.57         14.80         3.67 o                         
   5   6   0        521.97        536.91         9.15 o                         
   1   7   0        410.55        401.46        10.78 o                         
   2   7   0         19.99         18.79         5.63 o                         
   3   7   0         71.59         64.20         4.77 o                         
   4   7   0        127.61        130.78         6.02 o                         
   0   8   0         77.45         77.85         6.26 o                         
   1   8   0        367.16        416.02        12.06 o                         
   2   8   0          0.03          5.75         6.75 o                         
   3   8   0        120.72        119.74         8.41 o                         
   1   9   0          5.18         -3.85         6.38 o                         
   2   9   0          0.57          5.78         7.20 o                         
   1   0   1        114.72        102.42         1.29 o                         
   2   0   1        988.37       1017.89         7.91 o                         
   3   0   1        740.74        712.45         6.12 o                         
   4   0   1         22.86         18.74         2.17 o                         
   5   0   1          4.65          8.08         2.68 o                         
   6   0   1          3.34         -0.42         3.34 o                         
  -6   1   1         10.37          3.21         3.36 o                         
  -5   1   1        142.43        151.00         3.70 o                         
  -4   1   1        189.04        184.92         3.12 o                         
  -3   1   1          4.62          6.62         1.23 o                         
  -2   1   1         65.18         66.02         1.32 o                         
  -1   1   1        508.30        477.71         4.09 o                         
   0   1   1        262.04        271.81         5.86 o                         
   1   1   1        507.71        467.92         4.08 o                         
   2   1   1         65.01         66.69         1.30 o                         
   3   1   1          4.73          7.21         1.20 o                         
   4   1   1        188.67        185.97         3.13 o                         
   5   1   1        142.16        151.71         3.71 o                         
   6   1   1         10.53          8.31         3.42 o                         
  -6   2   1         86.68         94.45         4.89 o                         
  -5   2   1        227.63        228.69         4.97 o                         
  -4   2   1        354.66        367.89         4.29 o                         
  -3   2   1        375.86        369.16         3.94 o                         
  -2   2   1       1103.73       1087.33         8.78 o                         
  -1   2   1       1120.88       1020.56         9.21 o                         
   0   2   1        879.28        874.45        12.24 o                         
   1   2   1       1120.12       1006.68         9.18 o                         
   2   2   1       1103.41       1091.15         8.78 o                         
   3   2   1        375.91        367.83         3.90 o                         
   4   2   1        353.57        364.21         4.26 o                         
   5   2   1        228.23        232.37         4.78 o                         
   6   2   1         86.76         92.02         4.84 o                         
  -6   3   1         50.33         46.11         4.86 o                         
  -5   3   1         20.06         15.73         2.99 o                         
  -4   3   1        457.92        450.61         5.67 o                         
  -3   3   1         41.60         42.07         1.73 o                         
  -2   3   1       1617.50       1641.92        14.44 o                         
  -1   3   1       1466.56       1456.41        17.88 o                         
   0   3   1         15.52         13.91         0.93 o                         
   1   3   1       1464.96       1445.91        15.19 o                         
   2   3   1       1617.98       1634.55        13.89 o                         
   3   3   1         41.74         44.29         1.86 o                         
   4   3   1        458.22        444.16         5.69 o                         
   5   3   1         20.02         23.81         3.02 o                         
   6   3   1         50.47         43.55         5.23 o                         
  -5   4   1         41.06         45.60         3.85 o                         
  -4   4   1        285.58        279.80         5.71 o                         
  -3   4   1        262.25        265.75         5.08 o                         
  -2   4   1        244.77        239.57         4.10 o                         
  -1   4   1       1447.12       1458.16        12.69 o                         
   0   4   1       1582.53       1510.82        16.79 o                         
   1   4   1       1448.19       1431.39        13.25 o                         
   2   4   1        245.15        232.52         3.47 o                         
   3   4   1        263.04        273.68         4.82 o                         
   4   4   1        285.86        284.00         5.73 o                         
   5   4   1         41.28         41.18         4.89 o                         
  -5   5   1         81.54         77.77         4.48 o                         
  -4   5   1        489.53        512.15         7.76 o                         
  -3   5   1         32.27         37.97         2.86 o                         
  -2   5   1         22.79         20.64         2.32 o                         
  -1   5   1        449.47        449.53         4.79 o                         
   0   5   1        261.95        277.32         5.07 o                         
   1   5   1        449.10        452.86         4.99 o                         
   2   5   1         22.81         21.82         2.30 o                         
   3   5   1         32.24         32.90         2.88 o                         
   4   5   1        489.38        502.65         7.68 o                         
   5   5   1         81.80         83.95         4.48 o                         
  -5   6   1         30.24         38.14         4.47 o                         
  -4   6   1         37.91         33.03         3.81 o                         
  -3   6   1          4.96          3.20         3.68 o                         
  -2   6   1        325.66        348.01        10.01 o                         
  -1   6   1        247.04        261.82         5.72 o                         
   0   6   1        323.27        333.99         5.91 o                         
   1   6   1        247.40        261.15         5.32 o                         
   2   6   1        325.85        346.68         7.08 o                         
   3   6   1          4.91         10.94         4.05 o                         
   4   6   1         38.03         39.42         3.88 o                         
   5   6   1         29.93         32.44         4.50 o                         
  -4   7   1         25.40         19.98         4.97 o                         
  -3   7   1         33.84         22.33         4.44 o                         
  -2   7   1         19.55         23.77         5.75 o                         
  -1   7   1        183.76        180.10         7.39 o                         
   0   7   1          7.58          9.87         3.20 o                         
   1   7   1        183.68        177.34        11.92 o                         
   2   7   1         19.44         22.80         5.72 o                         
   3   7   1         33.88         18.58         4.31 o                         
   4   7   1         25.24         20.45         4.99 o                         
  -3   8   1        135.67        123.13         8.19 o                         
  -2   8   1        115.41        116.64         7.52 o                         
  -1   8   1        144.17        156.34         8.82 o                         
   0   8   1        308.46        323.95         7.40 o                         
   1   8   1        144.05        152.75         9.93 o                         
   2   8   1        115.11        109.04         7.43 o                         
   3   8   1        135.40        129.75         8.19 o                         
  -2   9   1        239.09        255.05        18.02 o                         
  -1   9   1          2.31          1.87         6.90 o                         
   0   9   1        591.06        608.69        10.46 o                         
   1   9   1          2.26          2.31         6.54 o                         
   2   9   1        239.15        233.49        10.37 o                         
   1   0   2       3013.69       2737.68        32.60 o                         
   2   0   2        413.56        418.30         3.92 o                         
   3   0   2       1240.28       1219.55        10.43 o                         
   4   0   2         90.75         95.66         2.78 o                         
   5   0   2        299.33        298.53         5.25 o                         
   6   0   2         53.26         45.20         3.66 o                         
  -6   1   2         94.37         89.01         3.97 o                         
  -5   1   2        315.83        318.76         5.51 o                         
  -4   1   2         17.13         16.65         1.97 o                         
  -3   1   2        648.85        692.04         6.03 o                         
  -2   1   2       5558.45       5436.81        41.07 o                         
  -1   1   2       4621.39       4265.99        43.82 o                         
   1   1   2       4618.22       4308.63        48.92 o                         
   2   1   2       5555.75       5398.32        41.05 o                         
   3   1   2        648.58        683.44         6.00 o                         
   4   1   2         17.28         14.17         1.86 o                         
   5   1   2        316.04        331.18         5.51 o                         
   6   1   2         94.23         90.80         3.96 o                         
  -6   2   2          8.52         11.47         4.23 o                         
  -5   2   2        540.34        494.91         6.93 o                         
  -4   2   2        525.42        545.07         5.77 o                         
  -3   2   2        547.09        563.68         5.31 o                         
  -2   2   2        325.60        328.08         3.55 o                         
  -1   2   2       2994.34       2845.74        28.65 o                         
   0   2   2       1124.15       1030.73        14.38 o                         
   1   2   2       2992.94       2797.25        33.59 o                         
   2   2   2        325.91        332.49         3.39 o                         
   3   2   2        547.97        577.31         5.28 o                         
   4   2   2        525.69        545.91         5.71 o                         
   5   2   2        540.11        521.36         6.80 o                         
   6   2   2          8.53         12.47         4.22 o                         
  -6   3   2         99.88        111.82         5.21 o                         
  -5   3   2        423.27        431.10         7.43 o                         
  -4   3   2        499.42        497.48         6.41 o                         
  -3   3   2        167.69        168.06         3.34 o                         
  -2   3   2        387.67        394.03         4.67 o                         
  -1   3   2       1408.58       1408.23        13.24 o                         
   0   3   2        998.59       1057.69        12.65 o                         
   1   3   2       1409.88       1396.93        14.78 o                         
   2   3   2        387.81        397.00         4.39 o                         
   3   3   2        167.76        166.70         3.12 o                         
   4   3   2        500.39        504.13         6.42 o                         
   5   3   2        423.10        416.81         7.37 o                         
   6   3   2         99.78        102.28         5.22 o                         
  -5   4   2         62.75         64.54         4.02 o                         
  -4   4   2        811.23        829.86         9.76 o                         
  -3   4   2         17.63         18.95         2.65 o                         
  -2   4   2       1334.09       1323.98        13.10 o                         
  -1   4   2       1048.98       1116.64        10.87 o                         
   0   4   2        208.39        201.76         3.70 o                         
   1   4   2       1050.11       1109.76        10.43 o                         
   2   4   2       1333.24       1322.89        13.84 o                         
   3   4   2         17.65         14.28         2.58 o                         
   4   4   2        811.25        849.02         9.86 o                         
   5   4   2         63.15         62.24         4.05 o                         
  -5   5   2          9.74          7.85         3.89 o                         
  -4   5   2         96.75         99.36         3.92 o                         
  -3   5   2        483.91        480.14         7.42 o                         
  -2   5   2        557.39        568.73         7.32 o                         
  -1   5   2        110.17        117.89         2.85 o                         
   0   5   2        472.48        522.07         7.93 o                         
   1   5   2        110.13        123.72         3.17 o                         
   2   5   2        557.06        568.65         7.44 o                         
   3   5   2        483.63        498.99         7.13 o                         
   4   5   2         96.56        101.79         4.03 o                         
   5   5   2          9.72         12.50         3.97 o                         
  -5   6   2         72.70         83.37         4.80 o                         
  -4   6   2        531.55        537.27         8.33 o                         
  -3   6   2        102.36         92.88         4.52 o                         
  -2   6   2         25.43         47.44         3.97 o                         
  -1   6   2        238.06        241.22         6.28 o                         
   0   6   2       1226.93       1241.49        17.13 o                         
   1   6   2        238.18        242.65         6.11 o                         
   2   6   2         25.47         36.67         4.95 o                         
   3   6   2        102.47        107.66         4.68 o                         
   4   6   2        531.62        532.68         8.33 o                         
   5   6   2         72.83         80.51         4.79 o                         
  -4   7   2         13.34          8.59         4.85 o                         
  -3   7   2         91.44         77.21         4.83 o                         
  -2   7   2         20.97         19.12         5.44 o                         
  -1   7   2        122.32        121.93         7.60 o                         
   0   7   2        177.85        180.02         5.04 o                         
   1   7   2        122.49        126.10         6.36 o                         
   2   7   2         21.01         17.09         5.48 o                         
   3   7   2         91.55         81.12         4.89 o                         
   4   7   2         13.38         10.85         4.81 o                         
  -3   8   2          5.60          8.46         6.58 o                         
  -2   8   2        176.67        157.53         8.24 o                         
  -1   8   2         34.49         36.67         8.85 o                         
   0   8   2        367.22        386.78         7.87 o                         
   1   8   2         34.51         34.58         6.13 o                         
   2   8   2        177.14        157.35         8.19 o                         
   3   8   2          5.64         14.61         6.79 o                         
  -2   9   2         20.12          7.46         7.28 o                         
  -1   9   2        129.81        132.80         8.19 o                         
   0   9   2          1.79         10.82         4.43 o                         
   1   9   2        130.56        138.08         8.11 o                         
   2   9   2         20.01         26.42         7.36 o                         
   2   0   3         18.86         18.88         1.04 o                         
   3   0   3        772.60        827.72         7.75 o                         
   4   0   3          1.46          2.24         2.06 o                         
   5   0   3         94.54         90.92         3.47 o                         
   6   0   3         56.96         54.16         3.72 o                         
  -6   1   3        258.39        262.96         6.37 o                         
  -5   1   3        144.23        148.73         3.93 o                         
  -4   1   3        175.91        185.23         3.69 o                         
  -3   1   3        567.94        551.69         5.27 o                         
  -2   1   3        282.81        287.38         3.52 o                         
   2   1   3        283.10        283.99         3.64 o                         
   3   1   3        568.69        543.61         5.06 o                         
   4   1   3        175.81        176.21         3.55 o                         
   5   1   3        144.86        146.11         3.91 o                         
   6   1   3        258.47        265.07         6.37 o                         
  -6   2   3          6.41          9.80         4.19 o                         
  -5   2   3        112.88        109.43         4.35 o                         
  -4   2   3        473.64        447.92         5.44 o                         
  -3   2   3        169.31        179.92         3.09 o                         
  -2   2   3        169.90        168.95         2.48 o                         
  -1   2   3        569.62        546.06         7.45 o                         
   1   2   3        568.98        546.65        15.73 o                         
   2   2   3        170.55        169.74         2.95 o                         
   3   2   3        169.70        167.77         2.83 o                         
   4   2   3        474.40        447.77         5.31 o                         
   5   2   3        112.58        115.38         3.86 o                         
   6   2   3          6.49          4.34         4.23 o                         
  -6   3   3         42.55         37.16         4.61 o                         
  -5   3   3         24.44         24.18         3.06 o                         
  -4   3   3        198.01        208.59         4.61 o                         
  -3   3   3        127.45        122.12         2.80 o                         
  -2   3   3       1505.28       1596.20        14.73 o                         
  -1   3   3       1509.09       1503.81        28.05 o                         
   0   3   3        267.29        275.55         4.41 o                         
   1   3   3       1510.29       1561.87        21.71 o                         
   2   3   3       1505.12       1605.48        15.53 o                         
   3   3   3        127.74        119.30         2.53 o                         
   4   3   3        197.63        210.25         6.50 o                         
   5   3   3         24.31         22.42         3.03 o                         
   6   3   3         42.65         42.55         4.76 o                         
  -5   4   3        122.34        122.16         4.47 o                         
  -4   4   3         92.03         94.69         3.98 o                         
  -3   4   3        106.40        104.36         4.50 o                         
  -2   4   3       1969.90       2073.94        19.69 o                         
  -1   4   3        122.16        131.13         3.13 o                         
   0   4   3        186.56        165.32         3.46 o                         
   1   4   3        122.43        125.93         3.35 o                         
   2   4   3       1968.77       2044.80        19.80 o                         
   3   4   3        106.21        102.87         3.93 o                         
   4   4   3         92.41         97.06         4.07 o                         
   5   4   3        122.70        122.79         4.57 o                         
  -5   5   3        304.83        311.53         7.08 o                         
  -4   5   3        228.66        253.53         9.43 o                         
  -3   5   3         48.96         58.83         3.36 o                         
  -2   5   3        403.75        413.99         6.88 o                         
  -1   5   3        293.09        298.48         4.80 o                         
   0   5   3        779.79        781.58         9.61 o                         
   1   5   3        293.42        301.95         5.08 o                         
   2   5   3        403.47        417.85         6.51 o                         
   3   5   3         48.95         57.58         4.14 o                         
   4   5   3        229.02        241.74         6.11 o                         
   5   5   3        304.59        308.14         7.08 o                         
  -5   6   3         55.08         56.15         4.59 o                         
  -4   6   3         50.78         55.49         3.94 o                         
  -3   6   3         44.98         25.37         4.30 o                         
  -2   6   3         12.12         12.48         3.54 o                         
  -1   6   3        104.24         98.58         4.00 o                         
   0   6   3        177.80        188.45         8.95 o                         
   1   6   3        104.46         98.76         4.45 o                         
   2   6   3         12.07         20.20         4.03 o                         
   3   6   3         44.97         37.18         4.28 o                         
   4   6   3         50.73         45.74         3.99 o                         
   5   6   3         55.06         55.36         4.73 o                         
  -4   7   3         21.89          7.64         4.80 o                         
  -3   7   3        129.96        114.59         5.23 o                         
  -2   7   3          1.43          6.86         7.40 o                         
  -1   7   3        273.15        286.52        11.49 o                         
   0   7   3         31.30         29.88         3.95 o                         
   1   7   3        272.65        275.80        10.63 o                         
   2   7   3          1.42          7.12         5.79 o                         
   3   7   3        130.11        128.00         5.91 o                         
   4   7   3         21.78         21.24         4.99 o                         
  -3   8   3         20.87         18.81         6.74 o                         
  -2   8   3        133.75        133.25         7.55 o                         
  -1   8   3        432.00        450.81        17.75 o                         
   0   8   3       1243.32       1309.19        16.50 o                         
   1   8   3        431.84        417.48        12.14 o                         
   2   8   3        134.16        135.33         7.80 o                         
   3   8   3         20.62         12.99         6.72 o                         
  -2   9   3        171.39        145.99         8.88 o                         
  -1   9   3        207.02        217.09        16.18 o                         
   0   9   3        329.78        315.29         8.26 o                         
   1   9   3        206.77        197.55         9.18 o                         
   2   9   3        170.86        167.72         9.22 o                         
   2   0   4       3135.95       3161.23        36.81 o                         
   3   0   4       1070.01       1039.31         8.84 o                         
   4   0   4        519.79        481.86         6.00 o                         
   5   0   4          0.08         -2.56         2.82 o                         
   6   0   4        108.76        112.40         4.63 o                         
  -6   1   4        313.27        324.23         6.66 o                         
  -5   1   4          5.03          1.00         3.10 o                         
  -4   1   4        109.54        114.51         3.14 o                         
  -3   1   4        670.99        681.60         7.34 o                         
  -2   1   4        614.25        620.22         8.67 o                         
   2   1   4        613.05        616.69        16.46 o                         
   3   1   4        671.40        697.16         6.82 o                         
   4   1   4        109.31        119.13         3.05 o                         
   5   1   4          5.03         -1.31         3.01 o                         
   6   1   4        313.45        311.16         6.42 o                         
  -6   2   4         26.76         32.94         4.43 o                         
  -5   2   4        294.33        299.44         6.64 o                         
  -4   2   4         67.10         60.69         2.69 o                         
  -3   2   4        961.58        954.12         9.26 o                         
  -2   2   4       1387.24       1425.55        15.27 o                         
   2   2   4       1388.79       1447.63        18.18 o                         
   3   2   4        961.18        966.41         8.65 o                         
   4   2   4         67.53         66.48         3.48 o                         
   5   2   4        294.28        286.27         7.28 o                         
   6   2   4         26.73         21.27         4.36 o                         
  -6   3   4         71.84         61.24         4.81 o                         
  -5   3   4        136.56        127.31         4.47 o                         
  -4   3   4        330.39        353.58         6.83 o                         
  -3   3   4        296.20        303.17         4.62 o                         
  -2   3   4        783.35        805.65        10.46 o                         
  -1   3   4        192.55        191.46         5.74 o                         
   0   3   4        665.72        672.68        22.95 o                         
   1   3   4        191.94        154.43        11.97 o                         
   2   3   4        783.41        833.44         9.09 o                         
   3   3   4        295.57        305.32         4.47 o                         
   4   3   4        331.04        359.50         6.10 o                         
   5   3   4        136.60        133.50         6.32 o                         
   6   3   4         71.72         83.19         5.61 o                         
  -5   4   4         41.54         43.28         4.29 o                         
  -4   4   4        518.67        526.09         8.31 o                         
  -3   4   4         20.34         15.28         2.64 o                         
  -2   4   4         10.95         10.78         2.05 o                         
  -1   4   4        381.44        405.23         8.95 o                         
   0   4   4         43.96         45.19         3.51 o                         
   1   4   4        380.71        397.38         7.36 o                         
   2   4   4         11.03         12.82         2.01 o                         
   3   4   4         20.53         22.06         2.77 o                         
   4   4   4        518.54        525.68         8.37 o                         
   5   4   4         41.62         49.30         4.19 o                         
  -5   5   4         65.60         65.54         4.36 o                         
  -4   5   4          2.28          3.02         3.65 o                         
  -3   5   4        204.49        208.07         6.40 o                         
  -2   5   4        380.04        395.00         7.18 o                         
  -1   5   4         81.89         80.43         3.05 o                         
   0   5   4        198.40        194.65         4.36 o                         
   1   5   4         81.85         84.89         4.64 o                         
   2   5   4        380.21        386.40         8.58 o                         
   3   5   4        203.89        219.32         6.53 o                         
   4   5   4          2.29         12.27         3.83 o                         
   5   5   4         66.06         65.76         4.48 o                         
  -5   6   4         17.77         16.95         4.34 o                         
  -4   6   4        248.31        232.47         6.28 o                         
  -3   6   4        207.75        200.17         6.16 o                         
  -2   6   4        169.63        165.62         5.91 o                         
  -1   6   4         79.09         77.78         4.93 o                         
   0   6   4          7.46          6.75         3.11 o                         
   1   6   4         79.19         73.96         5.72 o                         
   2   6   4        169.49        168.35         7.68 o                         
   3   6   4        207.44        208.67         7.04 o                         
   4   6   4        247.97        243.25        10.35 o                         
   5   6   4         17.90         15.90         4.74 o                         
  -4   7   4         71.22         70.12         5.81 o                         
  -3   7   4        103.92         96.77         6.00 o                         
  -2   7   4         56.81         56.17         7.30 o                         
  -1   7   4        153.92        139.85         8.06 o                         
   0   7   4        101.96        119.95         5.12 o                         
   1   7   4        154.06        139.41         7.79 o                         
   2   7   4         56.99         63.21        10.61 o                         
   3   7   4        104.04        115.87         6.80 o                         
   4   7   4         71.20         62.52         5.92 o                         
  -3   8   4         41.49         43.94         7.75 o                         
  -2   8   4        407.84        413.61        15.26 o                         
  -1   8   4        151.37        147.80        16.90 o                         
   0   8   4         46.56         56.15         5.05 o                         
   1   8   4        151.08        150.47         9.10 o                         
   2   8   4        408.06        382.79        12.60 o                         
   3   8   4         41.52         41.31         7.21 o                         
  -2   9   4         61.11         59.54         7.92 o                         
  -1   9   4         27.26         31.41         6.86 o                         
   0   9   4        281.04        285.34         8.71 o                         
   1   9   4         27.12         34.46         6.98 o                         
   2   9   4         61.33         66.38         8.03 o                         
   3   0   5        463.62        487.68         6.68 o                         
   4   0   5          0.49          0.92         2.39 o                         
   5   0   5          0.65          0.07         3.23 o                         
   6   0   5        109.72         98.89         4.66 o                         
  -6   1   5         34.48         42.19         4.56 o                         
  -5   1   5         73.60         68.03         3.93 o                         
  -4   1   5        130.43        129.96         3.35 o                         
  -3   1   5        265.84        273.37         5.27 o                         
   3   1   5        265.76        267.71         5.19 o                         
   4   1   5        130.95        138.58         3.67 o                         
   5   1   5         73.65         74.14         4.56 o                         
   6   1   5         34.48         33.51         4.51 o                         
  -6   2   5        254.97        256.74         7.58 o                         
  -5   2   5        162.30        151.60         4.77 o                         
  -4   2   5        385.26        377.05         6.80 o                         
  -3   2   5       1212.45       1248.74        13.23 o                         
  -2   2   5          6.93          2.14         3.29 o                         
   3   2   5       1212.96       1227.03        14.14 o                         
   4   2   5        384.66        369.71         5.90 o                         
   5   2   5        162.19        158.35         4.58 o                         
   6   2   5        255.15        256.71         7.87 o                         
  -6   3   5        116.20        116.28         6.56 o                         
  -5   3   5         11.03         14.97         3.96 o                         
  -4   3   5       1545.83       1573.85        16.91 o                         
  -3   3   5        117.06        123.03         3.15 o                         
  -2   3   5       1265.46       1306.86        19.04 o                         
   2   3   5       1265.89       1324.80        41.96 o                         
   3   3   5        117.04        122.00         5.22 o                         
   4   3   5       1547.23       1541.60        17.17 o                         
   5   3   5         11.04          8.73         4.13 o                         
   6   3   5        116.08        123.94         6.97 o                         
  -5   4   5          4.98         12.81         4.61 o                         
  -4   4   5       1090.20       1125.85        15.40 o                         
  -3   4   5        168.40        164.87         5.39 o                         
  -2   4   5        743.68        755.49         9.74 o                         
  -1   4   5        507.96        525.81        11.20 o                         
   0   4   5        509.94        485.20        18.92 o                         
   1   4   5        508.24        508.45        39.61 o                         
   2   4   5        743.19        756.44        11.07 o                         
   3   4   5        169.03        169.20         4.70 o                         
   4   4   5       1089.63       1115.70        15.93 o                         
   5   4   5          4.98          9.73         5.32 o                         
  -5   5   5         20.17         19.45         4.76 o                         
  -4   5   5         18.81          7.99         3.85 o                         
  -3   5   5        161.83        157.52         5.30 o                         
  -2   5   5        234.72        235.51         6.45 o                         
  -1   5   5        166.64        170.44         4.54 o                         
   0   5   5        162.18        154.08         6.52 o                         
   1   5   5        166.38        165.05         5.45 o                         
   2   5   5        234.74        239.80         6.75 o                         
   3   5   5        161.90        151.54         5.47 o                         
   4   5   5         18.78         23.89         4.44 o                         
   5   5   5         20.08         21.32         5.17 o                         
  -4   6   5        274.58        262.09         8.66 o                         
  -3   6   5        243.52        247.37        10.99 o                         
  -2   6   5         25.60         25.63         4.56 o                         
  -1   6   5         18.65         28.74         4.47 o                         
   0   6   5         91.11         92.09         4.69 o                         
   1   6   5         18.69         24.30         4.22 o                         
   2   6   5         25.62         30.57         4.49 o                         
   3   6   5        243.74        223.30        13.28 o                         
   4   6   5        274.20        269.35        12.31 o                         
  -4   7   5         15.86          9.85         5.95 o                         
  -3   7   5        119.76        105.84         6.88 o                         
  -2   7   5         41.88         45.46         7.47 o                         
  -1   7   5        151.77        152.27         8.64 o                         
   0   7   5         31.54         33.01         4.81 o                         
   1   7   5        151.52        160.03         7.96 o                         
   2   7   5         41.92         35.91         7.36 o                         
   3   7   5        119.41        118.35         6.64 o                         
   4   7   5         15.84         22.57         5.93 o                         
  -3   8   5         54.57         48.55         9.18 o                         
  -2   8   5         34.10         39.87         8.57 o                         
  -1   8   5        118.73        110.92        18.67 o                         
   0   8   5        131.67        122.79         9.85 o                         
   1   8   5        118.45        118.99         7.87 o                         
   2   8   5         34.16         38.14         7.34 o                         
   3   8   5         54.53         51.53         7.50 o                         
  -1   9   5         89.94         82.54        10.56 o                         
   0   9   5         25.68         29.03         7.94 o                         
   1   9   5         89.70         85.68         8.54 o                         
   4   0   6          1.92          0.43         2.53 o                         
   5   0   6         29.29         25.83         6.86 o                         
   6   0   6         90.02         86.14         6.80 o                         
  -6   1   6         29.48         31.69         4.77 o                         
  -5   1   6        149.71        155.51         5.85 o                         
  -4   1   6        131.30        134.22         4.61 o                         
   4   1   6        130.76        130.33         4.90 o                         
   5   1   6        149.59        156.62         6.64 o                         
   6   1   6         29.46         16.59         5.10 o                         
  -6   2   6         19.48         23.07         5.22 o                         
  -5   2   6        188.23        190.88         6.32 o                         
  -4   2   6         73.73         82.22         3.39 o                         
   4   2   6         73.63         77.91         5.65 o                         
   5   2   6        187.61        186.37         6.48 o                         
   6   2   6         19.59         16.94         4.73 o                         
  -6   3   6          5.04          9.35         5.22 o                         
  -5   3   6         50.87         53.20         4.51 o                         
  -4   3   6         50.06         48.25         4.29 o                         
  -3   3   6        173.02        172.67         6.06 o                         
   4   3   6         49.87         48.79         4.59 o                         
   5   3   6         50.71         45.15         6.24 o                         
   6   3   6          5.02          3.16         4.85 o                         
  -5   4   6         86.68         92.70        16.01 o                         
  -4   4   6        262.48        272.75         8.90 o                         
  -3   4   6         13.56         16.13         3.54 o                         
  -2   4   6        170.07        174.41         9.00 o                         
   2   4   6        170.27        154.99        10.94 o                         
   3   4   6         13.68          6.51         3.52 o                         
   4   4   6        262.63        202.17        14.20 o                         
   5   4   6         86.60         78.59         7.79 o                         
  -5   5   6         24.73         21.29         6.45 o                         
  -4   5   6        103.28        117.89         6.00 o                         
  -3   5   6         51.74         51.76         6.29 o                         
  -1   5   6         55.21         56.50         5.99 o                         
   0   5   6         94.69        129.24        11.85 o                         
   3   5   6         51.95         39.44         5.84 o                         
   4   5   6        103.31         91.19         7.93 o                         
   5   5   6         24.75         12.93         5.53 o                         
  -4   6   6         32.76         40.19         6.30 o                         
  -3   6   6        213.81        235.23        13.87 o                         
  -2   6   6         50.74         52.72         4.90 o                         
  -1   6   6         55.26         44.69         7.66 o                         
   1   6   6         54.99         54.72        11.38 o                         
   2   6   6         50.69         37.73         4.77 o                         
   3   6   6        213.64        184.80        11.07 o                         
   4   6   6         32.75         14.63         5.46 o                         
  -4   7   6         83.09         81.39         8.02 o                         
  -3   7   6         55.85         45.38         6.90 o                         
  -1   7   6        243.99        237.27        15.34 o                         
   0   7   6        292.87        273.37        42.98 o                         
   1   7   6        243.64        208.43        43.64 o                         
   3   7   6         55.71         32.55         5.75 o                         
   4   7   6         83.24         83.91        13.66 o                         
  -3   8   6          2.94          8.80         7.82 o                         
  -2   8   6        118.73         99.33        10.71 o                         
  -1   8   6         21.25         17.13         8.64 o                         
   0   8   6        124.31        119.09        19.13 o                         
   1   8   6         21.25         34.06         8.16 o                         
   2   8   6        118.40        105.30        13.90 o                         
   3   8   6          2.98         -0.07         6.83 o                         
  -1   9   6         31.38         24.60        15.22 o                         
   0   9   6          5.39          1.97        13.66 o                         
                                                                                
