# Supplementary material for: Form (III) of artemisinin: discovery and crystallographic characterization of a new high-pressure polymorph
Source: Acta Crystallogr B Struct Sci Cryst Eng Mater. 2026 May 11;82(Pt 3):316–29. doi: 10.1107/S205252062600291X (PMC13238485; doi:10.1107/S205252062600291X)
Supplement: Supplementary file 21 [file b-82-00316-FormI_8sup21.hkl]

data_FormI_8                                                                    
_shelx_title ' Artemisinin009 in P2(1)2(1)2(1)'                                 
_shelx_refln_list_code          4                                               
_shelx_F_calc_maximum       88.19                                               
_exptl_crystal_F_000       608.00                                               
_reflns_d_resolution_high  0.9031                                               
                                                                                
loop_                                                                           
 _space_group_symop_operation_xyz                                               
 'x, y, z'                                                                      
 '-x+1/2, -y, z+1/2'                                                            
 '-x, y+1/2, -z+1/2'                                                            
 'x+1/2, -y+1/2, -z'                                                            
                                                                                
_cell_length_a     5.9146                                                       
_cell_length_b     8.6661                                                       
_cell_length_c    22.3222                                                       
_cell_angle_alpha  90.000                                                       
_cell_angle_beta   90.000                                                       
_cell_angle_gamma  90.000                                                       
                                                                                
_shelx_F_squared_multiplier     1.000                                           
                                                                                
loop_                                                                           
 _refln_index_h                                                                 
 _refln_index_k                                                                 
 _refln_index_l                                                                 
 _refln_F_squared_calc                                                          
 _refln_F_squared_meas                                                          
 _refln_F_squared_sigma                                                         
 _refln_observed_status                                                         
   2   0   0       7777.53       7543.68       114.57 o                         
   4   0   0        264.46        264.53         6.84 o                         
   6   0   0          6.41          1.64         5.78 o                         
   1   1   0       7221.12       6490.82        85.10 o                         
   2   1   0       1798.66       1799.90        18.98 o                         
   3   1   0        655.90        657.30         7.75 o                         
   4   1   0        281.17        271.23         4.81 o                         
   5   1   0          5.33          4.54         3.35 o                         
   6   1   0          5.73          0.02         4.06 o                         
   0   2   0          4.89          4.41         1.51 o                         
   1   2   0       1177.26       1125.00        14.34 o                         
   2   2   0          4.50          5.22         1.17 o                         
   3   2   0         36.94         33.97         1.88 o                         
   4   2   0        186.90        180.09         6.14 o                         
   5   2   0        290.74        294.22         6.93 o                         
   6   2   0          4.02         11.26         5.87 o                         
   1   3   0        508.21        522.24        10.09 o                         
   2   3   0       1101.24       1046.77        10.86 o                         
   3   3   0        400.94        382.94         5.30 o                         
   4   3   0        645.12        617.94        16.77 o                         
   5   3   0        288.86        310.39         6.46 o                         
   6   3   0         28.46         37.33         8.78 o                         
   0   4   0        647.77        659.35        15.98 o                         
   1   4   0        824.20        839.28        10.80 o                         
   2   4   0        433.17        472.79         6.32 o                         
   3   4   0         37.54         37.74         3.24 o                         
   4   4   0        119.01        108.37         5.04 o                         
   5   4   0        412.26        390.67         8.88 o                         
   1   5   0          0.17          3.61         2.56 o                         
   2   5   0        118.61        121.16         4.68 o                         
   3   5   0         71.30         73.34         4.83 o                         
   4   5   0         18.87         24.50         5.28 o                         
   5   5   0         99.09         85.34         5.78 o                         
   0   6   0        974.97        945.58        20.66 o                         
   1   6   0         10.41          7.94         5.06 o                         
   2   6   0          7.61          7.96         7.88 o                         
   3   6   0         12.69          8.97         6.77 o                         
   4   6   0         21.42         20.61         4.91 o                         
   5   6   0        512.02        511.99        18.92 o                         
   1   7   0        429.06        416.99        14.80 o                         
   2   7   0         17.44          5.60         8.10 o                         
   3   7   0         71.94         70.44         6.03 o                         
   4   7   0        124.75        133.90         9.01 o                         
   0   8   0         73.56         75.02         8.75 o                         
   1   8   0        372.36        428.30        16.20 o                         
   2   8   0          0.01         -0.56         9.27 o                         
   3   8   0        122.40        131.63        14.36 o                         
   1   9   0          3.34         18.04         9.73 o                         
   2   9   0          0.63         29.98        11.23 o                         
   1   0   1        113.05        101.37         1.39 o                         
   2   0   1        959.54        990.03        10.78 o                         
   3   0   1        715.41        679.67         7.88 o                         
   4   0   1         22.82         18.09         2.55 o                         
   5   0   1          6.47          7.11         3.24 o                         
   6   0   1          7.21          6.21         4.11 o                         
  -6   1   1          9.28          2.08         4.07 o                         
  -5   1   1        141.97        155.21         4.38 o                         
  -4   1   1        180.04        177.99         3.96 o                         
  -3   1   1          4.15          9.36         1.78 o                         
  -2   1   1         65.10         65.00         1.49 o                         
  -1   1   1        502.71        467.37         5.26 o                         
   0   1   1        260.64        271.78         6.34 o                         
   1   1   1        502.13        461.61         5.07 o                         
   2   1   1         64.93         70.58         1.87 o                         
   3   1   1          4.25          5.26         1.65 o                         
   4   1   1        179.70        185.83         3.99 o                         
   5   1   1        141.71        143.84         4.91 o                         
   6   1   1          9.43          7.76         4.27 o                         
  -6   2   1         78.30         90.12         5.84 o                         
  -5   2   1        223.76        224.19         5.79 o                         
  -4   2   1        360.65        358.67         5.64 o                         
  -3   2   1        368.56        355.79         4.98 o                         
  -2   2   1       1081.30       1059.04        10.75 o                         
  -1   2   1       1085.42       1023.33        11.62 o                         
   0   2   1        877.82        885.81        15.15 o                         
   1   2   1       1084.69       1016.59        11.28 o                         
   2   2   1       1080.96       1052.81        10.74 o                         
   3   2   1        368.59        356.39         4.95 o                         
   4   2   1        359.56        357.22         6.02 o                         
   5   2   1        224.33        223.55         5.36 o                         
   6   2   1         78.38         81.29         5.83 o                         
  -6   3   1         47.72         44.63         5.90 o                         
  -5   3   1         22.32         21.34         4.04 o                         
  -4   3   1        446.98        423.25         8.09 o                         
  -3   3   1         41.52         41.57         2.28 o                         
  -2   3   1       1614.29       1645.75        17.56 o                         
  -1   3   1       1467.27       1479.33        20.11 o                         
   0   3   1         14.19         12.39         1.50 o                         
   1   3   1       1465.68       1493.45        22.30 o                         
   2   3   1       1614.78       1621.28        16.94 o                         
   3   3   1         41.66         40.17         2.16 o                         
   4   3   1        447.27        432.10         6.88 o                         
   5   3   1         22.27         22.81         4.12 o                         
   6   3   1         47.85         39.57         6.02 o                         
  -5   4   1         39.51         51.10         5.02 o                         
  -4   4   1        280.71        285.66         6.90 o                         
  -3   4   1        256.76        264.64         6.09 o                         
  -2   4   1        239.10        239.26         4.67 o                         
  -1   4   1       1463.28       1506.67        19.25 o                         
   0   4   1       1621.24       1543.69        24.39 o                         
   1   4   1       1464.35       1470.46        20.51 o                         
   2   4   1        239.48        234.87         4.74 o                         
   3   4   1        257.56        264.52         5.64 o                         
   4   4   1        280.98        287.40         7.10 o                         
   5   4   1         39.74         38.72         5.02 o                         
  -5   5   1         74.30         73.51         5.63 o                         
  -4   5   1        470.66        492.82         9.37 o                         
  -3   5   1         36.89         40.49         3.87 o                         
  -2   5   1         20.67         17.48         2.90 o                         
  -1   5   1        468.53        453.39         8.81 o                         
   0   5   1        259.48        269.53         6.87 o                         
   1   5   1        468.11        475.88         8.68 o                         
   2   5   1         20.68         11.67         3.01 o                         
   3   5   1         36.87         36.96         3.79 o                         
   4   5   1        470.52        494.48         9.46 o                         
   5   5   1         74.56         67.07         5.71 o                         
  -5   6   1         32.58         54.05         8.11 o                         
  -4   6   1         41.63         36.46         5.13 o                         
  -3   6   1          7.77         13.62         5.33 o                         
  -2   6   1        331.26        354.60        20.47 o                         
  -1   6   1        261.88        259.18        10.31 o                         
   0   6   1        326.16        347.96         8.40 o                         
   1   6   1        262.26        262.63        10.32 o                         
   2   6   1        331.45        357.78        14.96 o                         
   3   6   1          7.72          4.82         5.04 o                         
   4   6   1         41.75         46.77         5.16 o                         
   5   6   1         32.25         42.56         5.91 o                         
  -4   7   1         23.16         24.27         6.42 o                         
  -3   7   1         30.48         14.10         5.97 o                         
  -2   7   1         23.20         17.59         8.43 o                         
  -1   7   1        188.18        186.13         9.45 o                         
   0   7   1          7.82          6.24         4.70 o                         
   1   7   1        188.08        187.09         9.55 o                         
   2   7   1         23.09         23.48         8.32 o                         
   3   7   1         30.53         21.27         6.28 o                         
   4   7   1         23.03         16.40         6.59 o                         
  -3   8   1        133.24        115.95        11.45 o                         
  -2   8   1        120.36        113.44        13.49 o                         
  -1   8   1        148.50        170.71        10.39 o                         
   0   8   1        309.71        317.64         9.90 o                         
   1   8   1        148.39        158.46        10.64 o                         
   2   8   1        120.04        111.00        15.45 o                         
   3   8   1        132.96        125.82        11.40 o                         
  -2   9   1        233.40        217.95        13.67 o                         
  -1   9   1          2.16         -0.85         9.67 o                         
   0   9   1        597.07        613.20        13.68 o                         
   1   9   1          2.11          7.02         9.81 o                         
   2   9   1        233.50        226.41        15.52 o                         
   1   0   2       3012.10       2638.62        31.18 o                         
   2   0   2        425.88        410.35         4.80 o                         
   3   0   2       1178.72       1182.68        12.74 o                         
   4   0   2         87.35         92.55         3.20 o                         
   5   0   2        288.52        294.82         6.13 o                         
   6   0   2         57.96         50.72         4.39 o                         
  -6   1   2         91.00         77.82         4.60 o                         
  -5   1   2        310.64        316.11         6.42 o                         
  -4   1   2         16.56         14.10         2.62 o                         
  -3   1   2        620.22        662.87         7.85 o                         
  -2   1   2       5489.79       5383.57        53.28 o                         
  -1   1   2       4595.49       4312.51        53.04 o                         
   1   1   2       4592.34       4228.69        60.14 o                         
   2   1   2       5487.12       5307.56        51.50 o                         
   3   1   2        619.97        674.96         7.57 o                         
   4   1   2         16.70         11.64         2.58 o                         
   5   1   2        310.83        305.69         6.45 o                         
   6   1   2         90.89         80.27         5.18 o                         
  -6   2   2          7.82         13.25         5.12 o                         
  -5   2   2        513.67        490.00         8.75 o                         
  -4   2   2        492.75        520.56         7.53 o                         
  -3   2   2        540.86        553.59         6.72 o                         
  -2   2   2        316.88        323.30         4.16 o                         
  -1   2   2       2947.65       2847.00        31.93 o                         
   0   2   2       1061.88       1034.98        17.67 o                         
   1   2   2       2946.24       2806.00        35.40 o                         
   2   2   2        317.20        323.71         4.24 o                         
   3   2   2        541.74        554.85         6.70 o                         
   4   2   2        493.01        537.59         7.31 o                         
   5   2   2        513.46        481.09         8.60 o                         
   6   2   2          7.83          8.99         5.26 o                         
  -6   3   2         90.33        103.04         6.15 o                         
  -5   3   2        409.60        398.04         8.24 o                         
  -4   3   2        494.41        479.54         7.93 o                         
  -3   3   2        167.94        166.55         3.58 o                         
  -2   3   2        391.20        397.03         5.50 o                         
  -1   3   2       1426.58       1431.68        19.39 o                         
   0   3   2       1010.61       1057.70        16.76 o                         
   1   3   2       1427.91       1422.52        20.84 o                         
   2   3   2        391.33        398.66         5.62 o                         
   3   3   2        168.00        161.66         3.70 o                         
   4   3   2        495.35        501.89         7.57 o                         
   5   3   2        409.41        397.97         8.45 o                         
   6   3   2         90.24         99.32         6.34 o                         
  -5   4   2         58.91         55.17         5.10 o                         
  -4   4   2        797.67        815.88        12.16 o                         
  -3   4   2         16.66         16.28         3.26 o                         
  -2   4   2       1344.99       1336.76        16.03 o                         
  -1   4   2       1031.85       1106.26        15.56 o                         
   0   4   2        206.71        205.00         5.23 o                         
   1   4   2       1032.93       1117.54        16.87 o                         
   2   4   2       1344.13       1332.28        16.18 o                         
   3   4   2         16.68         18.08         3.26 o                         
   4   4   2        797.69        796.63        12.06 o                         
   5   4   2         59.29         61.07         5.12 o                         
  -5   5   2         12.98         13.96         5.06 o                         
  -4   5   2        102.31        120.88         8.26 o                         
  -3   5   2        484.04        487.23         8.63 o                         
  -2   5   2        558.44        582.95         9.44 o                         
  -1   5   2        112.03        130.85         4.82 o                         
   0   5   2        455.17        549.04        10.18 o                         
   1   5   2        111.99        128.29         4.89 o                         
   2   5   2        558.10        580.80         9.78 o                         
   3   5   2        483.73        495.75         8.76 o                         
   4   5   2        102.14        108.39         6.21 o                         
   5   5   2         12.95         21.92         5.41 o                         
  -5   6   2         66.43         81.90         6.13 o                         
  -4   6   2        535.72        504.60        11.65 o                         
  -3   6   2        103.70        101.13         5.93 o                         
  -2   6   2         18.13         41.26         4.99 o                         
  -1   6   2        237.51        252.20        10.07 o                         
   0   6   2       1259.04       1249.02        21.12 o                         
   1   6   2        237.62        211.33        11.00 o                         
   2   6   2         18.16         38.60         6.52 o                         
   3   6   2        103.82         93.66         5.91 o                         
   4   6   2        535.77        509.60        11.77 o                         
   5   6   2         66.54         74.30         6.13 o                         
  -4   7   2         11.28          5.50         6.34 o                         
  -3   7   2         89.08         79.86         6.68 o                         
  -2   7   2         22.45        -10.29        10.29 o                         
  -1   7   2        123.97        123.59         9.93 o                         
   0   7   2        186.45        190.72         8.28 o                         
   1   7   2        124.13        133.47         8.72 o                         
   2   7   2         22.50         24.98         8.21 o                         
   3   7   2         89.18         89.86         7.59 o                         
   4   7   2         11.32          6.80         6.68 o                         
  -3   8   2          3.68         16.85        10.33 o                         
  -2   8   2        175.03        144.50        11.12 o                         
  -1   8   2         41.54         41.89         9.81 o                         
   0   8   2        394.18        417.88        10.88 o                         
   1   8   2         41.56         57.33         9.13 o                         
   2   8   2        175.51        154.52        11.24 o                         
   3   8   2          3.70         18.86        10.53 o                         
  -2   9   2         24.93         41.22        11.23 o                         
  -1   9   2        134.74        132.55        11.46 o                         
   0   9   2          6.35         18.56         6.62 o                         
   1   9   2        135.53        145.38        11.55 o                         
   2   9   2         24.82         23.99        10.96 o                         
   2   0   3         18.00         18.32         1.27 o                         
   3   0   3        730.86        794.36         9.05 o                         
   4   0   3          1.83          2.21         2.53 o                         
   5   0   3         90.26         84.72         4.00 o                         
   6   0   3         58.77         60.73         4.67 o                         
  -6   1   3        248.69        265.67         6.89 o                         
  -5   1   3        138.41        144.80         4.98 o                         
  -4   1   3        172.06        170.52         4.04 o                         
  -3   1   3        565.38        550.05         6.72 o                         
  -2   1   3        288.93        279.66         4.61 o                         
  -1   1   3       3577.96       3232.86        85.25 o                         
   2   1   3        289.22        284.10         4.92 o                         
   3   1   3        566.12        533.86         6.71 o                         
   4   1   3        171.94        173.37         4.12 o                         
   5   1   3        139.03        138.24         4.53 o                         
   6   1   3        248.79        264.85         6.28 o                         
  -6   2   3          8.66         10.33         5.11 o                         
  -5   2   3        111.53        116.43         5.43 o                         
  -4   2   3        468.53        429.07         7.10 o                         
  -3   2   3        160.90        169.08         3.63 o                         
  -2   2   3        162.89        162.11         2.94 o                         
  -1   2   3        565.74        539.23         8.89 o                         
   1   2   3        565.11        542.82        11.03 o                         
   2   2   3        163.51        159.86         3.37 o                         
   3   2   3        161.27        166.03         3.75 o                         
   4   2   3        469.27        447.70         6.34 o                         
   5   2   3        111.23        118.56         4.99 o                         
   6   2   3          8.76          4.26         5.26 o                         
  -6   3   3         42.57         36.63         5.63 o                         
  -5   3   3         26.88         35.06         4.17 o                         
  -4   3   3        201.58        209.25         6.10 o                         
  -3   3   3        131.13        126.93         3.19 o                         
  -2   3   3       1495.83       1572.06        18.54 o                         
  -1   3   3       1575.52       1552.20        24.16 o                         
   0   3   3        253.42        266.02         5.34 o                         
   1   3   3       1576.76       1539.95        70.45 o                         
   2   3   3       1495.66       1584.97        18.71 o                         
   3   3   3        131.43        124.11         3.26 o                         
   4   3   3        201.21        201.57         5.04 o                         
   5   3   3         26.73         27.55         4.29 o                         
   6   3   3         42.68         47.49         5.94 o                         
  -5   4   3        120.47        112.39         5.54 o                         
  -4   4   3         96.38        100.03         4.82 o                         
  -3   4   3        102.25        101.87         4.02 o                         
  -2   4   3       1959.50       2068.20        23.99 o                         
  -1   4   3        122.59        123.05         3.50 o                         
   0   4   3        167.71        158.15         4.96 o                         
   1   4   3        122.85        128.71         4.45 o                         
   2   4   3       1958.40       2046.70        24.17 o                         
   3   4   3        102.06        104.50         3.99 o                         
   4   4   3         96.77        103.85         5.42 o                         
   5   4   3        120.85        121.45         5.81 o                         
  -5   5   3        297.31        305.86         7.90 o                         
  -4   5   3        225.05        236.87         6.76 o                         
  -3   5   3         46.35         62.46         5.01 o                         
  -2   5   3        401.70        420.43         7.75 o                         
  -1   5   3        301.11        303.57         8.77 o                         
   0   5   3        786.66        804.02        13.05 o                         
   1   5   3        301.43        311.37         7.96 o                         
   2   5   3        401.46        427.71         9.39 o                         
   3   5   3         46.31         55.40         4.68 o                         
   4   5   3        225.39        236.56         6.35 o                         
   5   5   3        297.08        310.28         8.33 o                         
  -5   6   3         50.48         52.43         5.83 o                         
  -4   6   3         49.03         50.79         5.67 o                         
  -3   6   3         49.35         32.98         5.32 o                         
  -2   6   3          9.60         10.60         4.85 o                         
  -1   6   3        101.76         92.04         6.84 o                         
   0   6   3        191.65        192.67         6.45 o                         
   1   6   3        101.98         94.99         8.00 o                         
   2   6   3          9.55         11.41         5.40 o                         
   3   6   3         49.36         41.15         6.28 o                         
   4   6   3         48.98         53.16         5.30 o                         
   5   6   3         50.48         38.64         6.41 o                         
  -4   7   3         21.98         19.09         6.21 o                         
  -3   7   3        128.53        118.90         7.29 o                         
  -2   7   3          1.50          6.09         9.23 o                         
  -1   7   3        280.55        293.64        13.47 o                         
   0   7   3         29.25         32.67         5.66 o                         
   1   7   3        280.01        274.63        13.72 o                         
   2   7   3          1.48         -2.60         8.64 o                         
   3   7   3        128.68        118.71         9.26 o                         
   4   7   3         21.87         24.53        10.06 o                         
  -3   8   3         20.74          2.32        10.06 o                         
  -2   8   3        125.78        108.29        12.30 o                         
  -1   8   3        421.81        418.05        18.92 o                         
   0   8   3       1244.09       1309.43        23.71 o                         
   1   8   3        421.68        426.16        16.30 o                         
   2   8   3        126.18        118.53        10.72 o                         
   3   8   3         20.49          3.45        10.24 o                         
  -2   9   3        166.93        142.52        12.32 o                         
  -1   9   3        207.34        201.73        12.26 o                         
   0   9   3        344.31        336.56        10.63 o                         
   1   9   3        207.10        202.74        12.52 o                         
   2   9   3        166.39        144.34        12.55 o                         
   2   0   4       3081.35       3046.31        40.71 o                         
   3   0   4       1040.08       1017.99        12.22 o                         
   4   0   4        501.27        474.12         7.33 o                         
   5   0   4          0.92          3.46         3.60 o                         
   6   0   4        107.78        104.59         5.17 o                         
  -6   1   4        294.17        306.13         9.44 o                         
  -5   1   4          7.08          5.38         3.60 o                         
  -4   1   4        100.49        107.44         3.63 o                         
  -3   1   4        661.98        675.76         9.13 o                         
  -2   1   4        601.32        620.62        10.50 o                         
   2   1   4        600.15        617.82        14.72 o                         
   3   1   4        662.37        689.08         8.48 o                         
   4   1   4        100.25        118.37         3.68 o                         
   5   1   4          7.09          1.54         3.41 o                         
   6   1   4        294.35        309.84         7.70 o                         
  -6   2   4         27.72         32.91         5.25 o                         
  -5   2   4        283.45        282.15         8.86 o                         
  -4   2   4         66.56         58.01         3.42 o                         
  -3   2   4        915.24        923.02        10.49 o                         
  -2   2   4       1387.15       1418.51        17.53 o                         
  -1   2   4        369.94        376.67        15.22 o                         
   1   2   4        370.09        340.85        16.15 o                         
   2   2   4       1388.67       1437.37        19.91 o                         
   3   2   4        914.84        930.26        10.99 o                         
   4   2   4         66.99         65.85         4.79 o                         
   5   2   4        283.41        276.56         7.01 o                         
   6   2   4         27.68         22.74         5.73 o                         
  -6   3   4         66.21         60.88         5.88 o                         
  -5   3   4        135.19        127.35         5.35 o                         
  -4   3   4        331.25        333.29         8.24 o                         
  -3   3   4        305.61        307.23         5.50 o                         
  -2   3   4        792.05        825.27        10.67 o                         
  -1   3   4        198.32        186.24         5.66 o                         
   0   3   4        701.15        734.45        30.12 o                         
   1   3   4        197.66        181.30         7.83 o                         
   2   3   4        792.09        842.07        11.84 o                         
   3   3   4        304.99        311.50         6.19 o                         
   4   3   4        331.89        368.48         7.28 o                         
   5   3   4        135.23        132.72         6.63 o                         
   6   3   4         66.10         67.60         8.14 o                         
  -5   4   4         43.36         42.40         5.26 o                         
  -4   4   4        518.78        503.53        11.10 o                         
  -3   4   4         19.82         17.34         3.33 o                         
  -2   4   4         12.11         12.65         2.46 o                         
  -1   4   4        389.75        412.80         8.18 o                         
   0   4   4         44.78         49.04         4.43 o                         
   1   4   4        389.03        400.11         8.77 o                         
   2   4   4         12.20         10.19         2.82 o                         
   3   4   4         19.96         13.56         3.31 o                         
   4   4   4        518.64        523.31        10.07 o                         
   5   4   4         43.45         45.23         5.75 o                         
  -5   5   4         57.33         57.42         5.64 o                         
  -4   5   4          0.90          5.81         4.51 o                         
  -3   5   4        208.50        218.04         6.67 o                         
  -2   5   4        387.56        398.92         8.08 o                         
  -1   5   4         78.58         82.74         5.81 o                         
   0   5   4        195.72        190.93         5.79 o                         
   1   5   4         78.55         74.39         7.02 o                         
   2   5   4        387.72        397.29        10.25 o                         
   3   5   4        207.89        213.78         6.38 o                         
   4   5   4          0.90         11.59         5.35 o                         
   5   5   4         57.75         65.50         6.09 o                         
  -5   6   4         21.04         18.26         5.83 o                         
  -4   6   4        238.62        214.08         7.45 o                         
  -3   6   4        191.96        194.01         7.24 o                         
  -2   6   4        160.04        159.59         7.74 o                         
  -1   6   4         78.68         85.34         8.24 o                         
   0   6   4         10.04         12.61         4.60 o                         
   1   6   4         78.78         59.26         7.64 o                         
   2   6   4        159.90        139.46        11.27 o                         
   3   6   4        191.66        185.19         8.02 o                         
   4   6   4        238.28        230.08         7.35 o                         
   5   6   4         21.18         22.48         6.12 o                         
  -4   7   4         75.68         72.01         7.80 o                         
  -3   7   4        106.96        105.30         8.87 o                         
  -2   7   4         61.62         72.17        10.24 o                         
  -1   7   4        155.08        143.81        10.28 o                         
   0   7   4        116.49        126.90         6.85 o                         
   1   7   4        155.24        131.60        14.04 o                         
   2   7   4         61.83         55.96        14.18 o                         
   3   7   4        107.07        102.55         9.63 o                         
   4   7   4         75.65         77.77         9.33 o                         
  -3   8   4         41.67         21.12        11.79 o                         
  -2   8   4        400.56        414.03        33.22 o                         
  -1   8   4        137.35        133.60        11.81 o                         
   0   8   4         44.82         68.52         7.44 o                         
   1   8   4        137.06        150.41        11.61 o                         
   2   8   4        400.82        388.75        16.39 o                         
   3   8   4         41.72         39.37        10.47 o                         
  -2   9   4         68.44         60.53        11.52 o                         
  -1   9   4         30.68         39.95        10.38 o                         
   0   9   4        287.49        310.34        10.63 o                         
   1   9   4         30.53         40.27        10.29 o                         
   2   9   4         68.67         77.26        11.72 o                         
   3   0   5        466.10        481.57         7.86 o                         
   4   0   5          0.38         -2.33         2.86 o                         
   5   0   5          0.90         -2.12         3.96 o                         
   6   0   5        112.96         98.97         5.90 o                         
  -6   1   5         37.85         52.44         5.50 o                         
  -5   1   5         71.30         70.36         4.53 o                         
  -4   1   5        126.04        129.63         3.97 o                         
  -3   1   5        253.64        256.38         4.82 o                         
   3   1   5        253.57        257.89         6.42 o                         
   4   1   5        126.54        135.76         4.20 o                         
   5   1   5         71.34         73.28         4.66 o                         
   6   1   5         37.84         43.88         5.35 o                         
  -6   2   5        248.01        240.03         8.19 o                         
  -5   2   5        159.29        157.01         6.04 o                         
  -4   2   5        381.89        366.40         7.04 o                         
  -3   2   5       1198.10       1202.81        15.50 o                         
  -2   2   5          8.63          0.49         3.33 o                         
   3   2   5       1198.56       1206.70        19.03 o                         
   4   2   5        381.27        364.88         7.26 o                         
   5   2   5        159.18        158.94         6.08 o                         
   6   2   5        248.19        259.75         8.96 o                         
  -6   3   5        103.42        104.60         6.61 o                         
  -5   3   5          7.68          7.81         4.48 o                         
  -4   3   5       1526.90       1576.02        20.38 o                         
  -3   3   5        114.89        117.91         3.86 o                         
  -2   3   5       1225.13       1268.26        20.22 o                         
  -1   3   5       2257.73       2398.45        64.47 o                         
   2   3   5       1225.51       1215.14        93.56 o                         
   3   3   5        114.87        116.68         4.39 o                         
   4   3   5       1528.27       1532.88        22.00 o                         
   5   3   5          7.69          4.02         5.03 o                         
   6   3   5        103.36        120.62        10.41 o                         
  -5   4   5          5.35          1.22         4.98 o                         
  -4   4   5       1031.84       1091.59        16.16 o                         
  -3   4   5        170.09        174.13         5.19 o                         
  -2   4   5        751.05        758.78        13.12 o                         
  -1   4   5        509.00        517.99        14.69 o                         
   0   4   5        486.09        480.45        22.86 o                         
   1   4   5        509.29        546.45        20.68 o                         
   2   4   5        750.53        780.33        15.04 o                         
   3   4   5        170.69        174.04         5.51 o                         
   4   4   5       1031.30       1044.01        24.54 o                         
   5   4   5          5.33         -2.14         5.91 o                         
  -5   5   5         19.32         10.34         5.35 o                         
  -4   5   5         18.48         17.41         5.29 o                         
  -3   5   5        153.10        154.64         6.68 o                         
  -2   5   5        234.71        232.00         7.74 o                         
  -1   5   5        168.01        159.84        10.97 o                         
   0   5   5        176.13        167.41         7.15 o                         
   1   5   5        167.77        169.26         6.91 o                         
   2   5   5        234.74        251.78         8.35 o                         
   3   5   5        153.14        162.35        10.70 o                         
   4   5   5         18.45         24.33         5.47 o                         
   5   5   5         19.23         20.59         6.36 o                         
  -4   6   5        273.78        264.92        12.20 o                         
  -3   6   5        235.11        216.57         8.66 o                         
  -2   6   5         26.12         23.85         6.60 o                         
  -1   6   5         13.37         19.97         7.60 o                         
   0   6   5        102.31        106.17         6.51 o                         
   1   6   5         13.39          7.31        10.94 o                         
   2   6   5         26.14         28.61         6.43 o                         
   3   6   5        235.32        232.85         9.70 o                         
   4   6   5        273.41        265.93        13.30 o                         
  -4   7   5         14.97         11.10         8.14 o                         
  -3   7   5        110.95         88.14         8.94 o                         
  -2   7   5         49.05         39.24        10.23 o                         
  -1   7   5        148.01        159.18        10.86 o                         
   0   7   5         28.62         32.64         6.91 o                         
   1   7   5        147.73        143.47        11.83 o                         
   2   7   5         49.06         39.50        18.03 o                         
   3   7   5        110.62        110.16        11.48 o                         
   4   7   5         14.99          7.42         7.40 o                         
  -3   8   5         54.55         51.97        14.55 o                         
  -2   8   5         29.26         50.04        11.64 o                         
  -1   8   5        117.46        114.51        11.82 o                         
   0   8   5        132.61        117.59        10.50 o                         
   1   8   5        117.18        101.69        10.50 o                         
   2   8   5         29.33         38.14        10.47 o                         
   3   8   5         54.52         44.54        10.49 o                         
  -1   9   5         85.71         83.14        13.98 o                         
   0   9   5         28.69         45.11        11.30 o                         
   1   9   5         85.49         60.76        12.15 o                         
   4   0   6          2.00          0.17         4.13 o                         
   5   0   6         29.50         24.50         6.42 o                         
   6   0   6         97.97         94.90         8.97 o                         
  -6   1   6         28.50         29.67         6.86 o                         
  -5   1   6        140.92        149.16         6.04 o                         
  -4   1   6        124.46        121.08         4.93 o                         
  -3   1   6        412.26        373.31        18.34 o                         
   4   1   6        123.94        126.72         5.80 o                         
   5   1   6        140.82        138.98         6.18 o                         
   6   1   6         28.49         27.12         7.85 o                         
  -6   2   6         23.03         24.36         6.42 o                         
  -5   2   6        185.09        192.17         7.55 o                         
  -4   2   6         68.12         74.05         4.23 o                         
  -3   2   6         12.92          6.44         3.95 o                         
   4   2   6         68.02         87.61         5.88 o                         
   5   2   6        184.46        186.38         7.50 o                         
   6   2   6         23.14         24.34        11.91 o                         
  -6   3   6          4.70          5.95         8.41 o                         
  -5   3   6         49.78         54.99         5.91 o                         
  -4   3   6         49.07         50.38         6.63 o                         
  -3   3   6        165.33        157.15         5.77 o                         
   4   3   6         48.88         28.91         9.30 o                         
   5   3   6         49.62         44.81         6.81 o                         
   6   3   6          4.68          8.93        13.58 o                         
  -5   4   6         92.40         92.98         7.80 o                         
  -4   4   6        258.09        259.88         9.03 o                         
  -3   4   6         19.37         19.66         4.64 o                         
  -2   4   6        175.03        182.18         8.00 o                         
   2   4   6        175.23        157.00        15.06 o                         
   3   4   6         19.50          9.94         7.26 o                         
   4   4   6        258.24        237.62        13.55 o                         
   5   4   6         92.33         93.45        25.20 o                         
  -5   5   6         30.03         24.11         8.34 o                         
  -4   5   6        101.58        102.62         7.42 o                         
  -3   5   6         49.32         42.35         5.96 o                         
  -2   5   6        197.56        199.63         7.38 o                         
  -1   5   6         49.57         55.21         8.15 o                         
   0   5   6         72.31         83.65        11.24 o                         
   1   5   6         49.47         55.48        12.33 o                         
   2   5   6        198.18        198.75        17.56 o                         
   3   5   6         49.52         40.93         7.20 o                         
   4   5   6        101.60         87.92        10.52 o                         
   5   5   6         30.05         26.45        15.84 o                         
  -4   6   6         37.92         46.58         7.98 o                         
  -3   6   6        216.57        224.40        10.27 o                         
  -2   6   6         62.64         64.99         6.50 o                         
  -1   6   6         68.30         63.09         9.53 o                         
   0   6   6       1086.79       1127.12        48.85 o                         
   1   6   6         68.01        105.11        15.29 o                         
   2   6   6         62.57         52.23         9.88 o                         
   3   6   6        216.40        183.02        16.84 o                         
   4   6   6         37.92         31.11        19.74 o                         
  -4   7   6         80.48         72.38        10.41 o                         
  -3   7   6         60.68         39.12         8.43 o                         
  -1   7   6        229.79        237.77        14.51 o                         
   0   7   6        268.70        288.20        16.23 o                         
   1   7   6        229.48        206.26        13.58 o                         
   3   7   6         60.55         49.63        18.65 o                         
   4   7   6         80.65         77.64        22.55 o                         
  -3   8   6          1.32         -5.87        12.99 o                         
  -2   8   6        119.62         96.57        17.64 o                         
  -1   8   6         17.24         28.36        11.85 o                         
   0   8   6        116.83        115.41        23.53 o                         
   1   8   6         17.29         12.27        18.06 o                         
   2   8   6        119.29        112.91        21.69 o                         
   3   8   6          1.35          7.80        20.21 o                         
  -1   9   6         22.81          9.68        19.43 o                         
   0   9   6          8.31         -2.58        18.26 o                         
  -6   1   7         30.79         29.28        12.68 o                         
  -5   1   7        150.67        138.31        10.02 o                         
   5   1   7        150.28        109.48        11.49 o                         
  -6   2   7        114.93         99.69        19.35 o                         
  -5   2   7        204.02        217.95        11.03 o                         
  -4   2   7        417.84        412.88        18.07 o                         
  -5   3   7          8.50         11.27         6.91 o                         
  -4   3   7        343.13        355.70        16.17 o                         
  -5   4   7         72.95         73.73         9.49 o                         
  -4   4   7        281.73        300.27        13.75 o                         
  -5   5   7          8.05          3.70        11.06 o                         
  -4   5   7        633.79        567.54        27.07 o                         
  -3   5   7        126.22        133.16         9.71 o                         
  -4   6   7         48.84         53.50        11.59 o                         
  -3   6   7        186.86        185.44        10.20 o                         
  -2   6   7          9.79         10.97         6.56 o                         
   2   6   7          9.91         11.63        14.44 o                         
   3   6   7        186.85        198.13        22.16 o                         
  -4   7   7          1.84          8.73        11.33 o                         
  -3   7   7         27.22         27.87        10.90 o                         
  -2   7   7        230.55        190.34        31.33 o                         
  -1   7   7        353.23        336.25        27.70 o                         
   0   7   7        537.37        541.48        32.46 o                         
   2   7   7        230.67        228.40        22.63 o                         
   3   7   7         27.30         15.84        18.42 o                         
  -3   8   7          3.70         10.16        13.26 o                         
  -2   8   7         75.39         79.98        21.15 o                         
  -1   8   7        251.21        224.42        23.57 o                         
   0   8   7         54.21         63.13        19.04 o                         
   3   8   7          3.66          5.70        20.44 o                         
                                                                                
