# Supplementary material for: Form (III) of artemisinin: discovery and crystallographic characterization of a new high-pressure polymorph
Source: Acta Crystallogr B Struct Sci Cryst Eng Mater. 2026 May 11;82(Pt 3):316–29. doi: 10.1107/S205252062600291X (PMC13238485; doi:10.1107/S205252062600291X)
Supplement: Supplementary file 22 [file b-82-00316-FormI_1sup22.hkl]

#
# h,k,l, Fc-squared, Fo-squared, sigma(Fo-squared), status flag
#
data_mo_artemisinin001_0m
_shelx_title ' mo_Artemisinin001_0m in P2(1)2(1)2(1)'
_shelx_refln_list_code          4
_shelx_F_calc_maximum       93.05
_exptl_crystal_F_000       608.00
_reflns_d_resolution_high  0.8994

loop_
 _space_group_symop_operation_xyz
 'x, y, z'
 '-x+1/2, -y, z+1/2'
 'x+1/2, -y+1/2, -z'
 '-x, y+1/2, -z+1/2'

_cell_length_a     6.2555
_cell_length_b     9.1513
_cell_length_c    23.8599
_cell_angle_alpha  90.000
_cell_angle_beta   90.000
_cell_angle_gamma  90.000

_shelx_F_squared_multiplier     1.000

loop_
 _refln_index_h
 _refln_index_k
 _refln_index_l
 _refln_F_squared_calc
 _refln_F_squared_meas
 _refln_F_squared_sigma
 _refln_observed_status
   2   0   0       8657.41       8456.68       159.58 o
   4   0   0         23.22         24.44         2.60 o
   6   0   0         14.92         20.62         5.61 o
   2   1   0       2231.20       2164.83        19.73 o
   3   1   0        920.51        957.35         9.04 o
   4   1   0        139.63        123.96         2.89 o
   5   1   0          2.08         -0.35         2.67 o
   6   1   0          9.25          4.91         3.82 o
   0   2   0          2.24          1.70         0.73 o
   1   2   0        633.29        607.01         6.33 o
   2   2   0          4.94          4.13         0.91 o
   3   2   0          2.76          3.81         1.47 o
   4   2   0         92.28         88.17         2.65 o
   5   2   0        212.83        247.99         5.03 o
   6   2   0          2.42          2.45         3.85 o
   1   3   0        228.00        217.02         2.26 o
   2   3   0       2092.13       2092.79        16.11 o
   3   3   0        225.41        232.85         3.46 o
   4   3   0        475.50        433.70         5.53 o
   5   3   0        155.46        154.15         3.93 o
   6   3   0        130.13        127.07         6.65 o
   0   4   0        187.53        194.21         5.59 o
   1   4   0       1853.20       1830.14        13.35 o
   2   4   0        322.00        347.16         4.18 o
   3   4   0          5.34          3.79         2.03 o
   4   4   0        145.22        155.43         6.32 o
   5   4   0        343.95        307.28         7.41 o
   6   4   0         29.03         18.76         4.81 o
   1   5   0         29.13         40.21         1.50 o
   2   5   0          0.18         19.97         4.84 o
   3   5   0         18.60         14.43         2.30 o
   4   5   0         52.86         51.19         3.93 o
   5   5   0         30.12         21.54         4.44 o
   6   5   0          5.20         12.69         4.98 o
   0   6   0       1116.67       1114.94        13.75 o
   1   6   0          8.29          7.04         2.32 o
   2   6   0        191.97        185.36         3.60 o
   3   6   0          4.17          5.10         2.62 o
   4   6   0          6.44          5.32         4.08 o
   5   6   0        188.29        198.08         9.35 o
   1   7   0        336.30        309.01         6.22 o
   2   7   0         30.15         28.58         3.62 o
   3   7   0         50.96         49.18         4.08 o
   4   7   0          6.80         61.45        27.60 o
   5   7   0          4.16          1.32         4.87 o
   0   8   0         89.18         81.66         5.20 o
   1   8   0        183.62        208.10         8.76 o
   2   8   0         22.03         18.79         4.10 o
   3   8   0         17.07         31.53         5.30 o
   4   8   0          2.18         10.35         7.72 o
   2   9   0          0.99          2.61         4.49 o
   3   9   0          4.30          6.57         5.93 o
   0  10   0          0.63         -4.80         9.02 o
   1  10   0          1.36         12.53         6.73 o
   1   0   1          0.03         -0.08         0.29 o
   2   0   1        689.66        740.80         6.22 o
   3   0   1       1119.06       1079.78         9.16 o
   4   0   1          8.90          3.41         1.62 o
   5   0   1        103.38        107.45         4.01 o
   6   0   1          0.09          2.16         3.84 o
  -6   1   1         16.27         12.69         3.97 o
  -5   1   1        119.20        126.37         3.60 o
  -4   1   1        123.10        114.61         3.14 o
  -3   1   1         89.32         97.61         2.13 o
  -2   1   1         32.09         42.51         1.37 o
  -1   1   1        685.36        601.41         5.18 o
   0   1   1        336.73        326.10         8.46 o
   1   1   1        684.74        602.08         5.19 o
   2   1   1         31.95         42.53         1.18 o
   3   1   1         89.80         97.73         2.18 o
   4   1   1        122.94        119.31         2.98 o
   5   1   1        118.85        125.74         3.90 o
   6   1   1         16.48         17.23         4.02 o
  -6   2   1         38.53         42.25         4.27 o
  -5   2   1        441.00        457.53         6.34 o
  -4   2   1        161.05        166.34         3.90 o
  -3   2   1        354.15        352.79         4.50 o
  -2   2   1       1104.95       1113.13         9.21 o
  -1   2   1       1250.44       1173.28        11.02 o
   0   2   1       1094.91        982.74         8.73 o
   1   2   1       1249.80       1178.89        10.97 o
   2   2   1       1104.74       1105.70         9.21 o
   3   2   1        354.26        351.09         4.26 o
   4   2   1        160.71        176.65         3.63 o
   5   2   1        441.83        460.05         6.51 o
   6   2   1         38.44         31.07         4.21 o
  -6   3   1         13.63         17.53         4.44 o
  -5   3   1         34.78         28.59         2.98 o
  -4   3   1        534.89        516.49         6.37 o
  -3   3   1        210.72        207.17         3.46 o
  -2   3   1        801.12        831.16         6.72 o
  -1   3   1        915.79        886.23         7.25 o
   0   3   1         89.26         81.82         1.94 o
   1   3   1        914.74        890.55         6.96 o
   2   3   1        801.69        835.57         7.32 o
   3   3   1        210.87        206.05         3.13 o
   4   3   1        535.25        519.15         6.12 o
   5   3   1         34.71         28.98         2.95 o
   6   3   1         13.72         13.25         4.43 o
  -6   4   1         13.13         -0.30         4.63 o
  -5   4   1         26.61         18.33         4.79 o
  -4   4   1        117.65        116.06         4.24 o
  -3   4   1         99.73         94.03         3.01 o
  -2   4   1        671.65        719.94         7.78 o
  -1   4   1        579.24        558.28         4.99 o
   0   4   1        982.14        964.85        16.19 o
   1   4   1        579.52        562.62         4.79 o
   2   4   1        671.76        700.32         6.15 o
   3   4   1        100.04        100.63         2.81 o
   4   4   1        117.41        113.03         4.37 o
   5   4   1         26.63         17.21         4.13 o
   6   4   1         13.08         12.46         4.62 o
  -6   5   1          0.04         -3.02         4.73 o
  -5   5   1        201.80        186.14         9.05 o
  -4   5   1        358.24        355.65         8.22 o
  -3   5   1         80.44         87.22         3.33 o
  -2   5   1         55.03         64.15         2.80 o
  -1   5   1        297.34        268.04         3.44 o
   0   5   1        544.38        546.94         5.44 o
   1   5   1        296.83        277.75         3.16 o
   2   5   1         54.82         70.69         2.46 o
   3   5   1         80.14         85.04         3.04 o
   4   5   1        358.18        365.17         7.43 o
   5   5   1        201.97        190.23         6.53 o
   6   5   1          0.03         -2.43         4.84 o
  -5   6   1        183.56        190.30        13.48 o
  -4   6   1         33.70         17.62         4.05 o
  -3   6   1         18.25         18.09         2.72 o
  -2   6   1         56.98         57.11         2.92 o
  -1   6   1        338.94        334.45         4.91 o
   0   6   1        233.36        229.51         4.22 o
   1   6   1        339.15        340.44         4.91 o
   2   6   1         57.07         58.73         2.61 o
   3   6   1         18.15         20.84         2.78 o
   4   6   1         33.75         29.45         4.12 o
   5   6   1        183.41        182.30         8.91 o
  -5   7   1         13.01         13.84         5.03 o
  -4   7   1         30.11         70.74        31.69 o
  -3   7   1         21.13         14.38         3.80 o
  -2   7   1         92.39         98.38         4.83 o
  -1   7   1          6.52          6.47         3.43 o
   0   7   1         43.73         42.55         3.25 o
   1   7   1          6.50          3.69         3.55 o
   2   7   1         92.24         88.53         4.26 o
   3   7   1         21.13         15.68         4.00 o
   4   7   1         30.16         61.54         8.24 o
   5   7   1         13.14         15.42         5.04 o
  -4   8   1         15.82         22.47         8.26 o
  -3   8   1         68.83         87.68         7.89 o
  -2   8   1          0.47          7.71         4.00 o
  -1   8   1        258.16        289.79         8.90 o
   0   8   1         28.34         20.33         3.39 o
   1   8   1        257.86        269.79        11.90 o
   2   8   1          0.46         -3.92         3.92 o
   3   8   1         68.78         88.08         6.99 o
   4   8   1         15.87         22.71         7.89 o
  -3   9   1         73.28         61.68         6.44 o
  -2   9   1         94.69         94.51         5.24 o
  -1   9   1         75.34         98.31        10.20 o
   0   9   1        362.49        350.78        10.98 o
   1   9   1         75.51        104.80        11.44 o
   2   9   1         94.86         86.96         5.26 o
   3   9   1         73.27         57.46         6.27 o
  -1  10   1         53.80         68.55         7.10 o
   0  10   1         21.20         13.42         6.59 o
   1  10   1         53.89         53.36         7.14 o
   1   0   2       5440.85       4836.15        74.55 o
   2   0   2        280.11        267.16         2.83 o
   3   0   2       1434.72       1425.22        11.80 o
   4   0   2          5.22          3.81         1.64 o
   5   0   2         44.37         39.20         3.56 o
   6   0   2         40.73         37.50         4.18 o
  -6   1   2         53.88         56.90         4.39 o
  -5   1   2        125.06        131.58         3.74 o
  -4   1   2         19.38         23.12         2.22 o
  -3   1   2        913.07        964.09         9.62 o
  -2   1   2       4730.99       4703.98        40.10 o
  -1   1   2       6513.03       5892.94        92.96 o
   1   1   2       6509.56       5982.33        83.36 o
   2   1   2       4727.95       4736.37        42.34 o
   3   1   2        912.80        960.73         9.16 o
   4   1   2         19.55         19.48         2.22 o
   5   1   2        124.94        128.87         4.15 o
   6   1   2         53.71         52.94         4.35 o
  -6   2   2          3.55          8.94         3.95 o
  -5   2   2        236.82        217.33         4.71 o
  -4   2   2        301.02        311.13         4.98 o
  -3   2   2        636.88        670.18         7.04 o
  -2   2   2        285.15        294.22         3.13 o
  -1   2   2       2910.53       2749.61        22.66 o
   0   2   2       1812.08       1797.92        17.42 o
   1   2   2       2909.05       2796.66        24.11 o
   2   2   2        285.36        296.53         3.06 o
   3   2   2        637.26        669.10         7.06 o
   4   2   2        300.90        300.60         4.66 o
   5   2   2        236.99        216.01         4.64 o
   6   2   2          3.56          3.96         3.91 o
  -6   3   2         53.92         48.01         4.76 o
  -5   3   2        465.93        477.32         6.55 o
  -4   3   2        385.13        383.72         5.71 o
  -3   3   2        144.94        138.65         2.85 o
  -2   3   2        784.19        778.23         6.63 o
  -1   3   2       1706.44       1631.23        12.28 o
   0   3   2        741.67        818.90         6.78 o
   1   3   2       1707.84       1645.26        12.30 o
   2   3   2        784.95        771.74         6.70 o
   3   3   2        144.79        142.00         2.75 o
   4   3   2        386.28        379.97         5.41 o
   5   3   2        465.77        458.46         6.55 o
   6   3   2         54.00         41.53         4.68 o
  -6   4   2         13.80         11.63         4.66 o
  -5   4   2        119.17        102.02         4.91 o
  -4   4   2        537.17        531.87         9.16 o
  -3   4   2         23.74         18.47         2.32 o
  -2   4   2       1424.54       1380.08        11.44 o
  -1   4   2        983.46       1022.44         8.66 o
   0   4   2        241.19        245.50         7.53 o
   1   4   2        985.06       1049.11         8.34 o
   2   4   2       1424.47       1386.25        10.52 o
   3   4   2         23.69         18.58         2.18 o
   4   4   2        536.96        546.02         9.12 o
   5   4   2        119.60        114.98         5.38 o
   6   4   2         13.79         10.43         4.65 o
  -6   5   2         76.86         81.38         5.66 o
  -5   5   2         14.54         17.40         4.33 o
  -4   5   2         26.88         23.60         4.07 o
  -3   5   2        330.03        316.87         5.10 o
  -2   5   2        413.12        421.37         6.59 o
  -1   5   2        168.15        175.14         3.10 o
   0   5   2        434.71        504.59         5.39 o
   1   5   2        167.90        182.13         2.82 o
   2   5   2        412.60        424.15         5.07 o
   3   5   2        329.98        317.28         5.00 o
   4   5   2         27.00         26.65         5.33 o
   5   5   2         14.40         14.18         4.33 o
   6   5   2         77.09         81.70         5.65 o
  -5   6   2         37.50         32.89         4.79 o
  -4   6   2        185.72        165.30         5.75 o
  -3   6   2          5.50          7.31         2.86 o
  -2   6   2         14.63         20.02         2.67 o
  -1   6   2        134.53        123.03         3.71 o
   0   6   2        978.19        917.24         9.08 o
   1   6   2        134.66        129.90         4.52 o
   2   6   2         14.70         19.04         2.70 o
   3   6   2          5.52          6.22         2.69 o
   4   6   2        185.53        185.10         7.57 o
   5   6   2         37.61         36.97         4.81 o
  -5   7   2         46.42         49.65         5.37 o
  -4   7   2         49.00         96.60        12.87 o
  -3   7   2         38.75         37.86         4.12 o
  -2   7   2         21.83         18.74         3.59 o
  -1   7   2        102.67        105.97         4.19 o
   0   7   2        189.80        196.20         4.88 o
   1   7   2        102.57        105.02         4.23 o
   2   7   2         21.87         16.85         3.62 o
   3   7   2         38.79         35.69         4.16 o
   4   7   2         48.97         79.25        14.99 o
   5   7   2         46.38         57.87         5.47 o
  -4   8   2         14.29         13.29        14.67 o
  -3   8   2         15.08         22.75         5.38 o
  -2   8   2         89.83         88.47         5.13 o
  -1   8   2         62.29         74.04         5.68 o
   0   8   2        244.25        218.49         5.30 o
   1   8   2         62.24         71.76         6.47 o
   2   8   2         90.16         87.10         4.87 o
   3   8   2         15.10         19.69         4.45 o
   4   8   2         14.24          0.86         7.64 o
  -3   9   2         23.71         15.41         6.02 o
  -2   9   2         24.54         17.39         4.59 o
  -1   9   2         87.01        100.69         7.96 o
   0   9   2         23.67         50.21         8.37 o
   1   9   2         87.35        106.41        10.45 o
   2   9   2         24.51         21.78         4.71 o
   3   9   2         23.80         17.64         5.68 o
  -1  10   2          1.03          7.94         6.67 o
   0  10   2          6.14          6.03         6.63 o
   1  10   2          1.02          0.21         6.57 o
   2   0   3         20.07         18.23         1.04 o
   3   0   3        599.63        632.32         7.66 o
   4   0   3          0.07          0.77         1.86 o
   5   0   3        152.19        167.12         5.34 o
   6   0   3         74.45         66.79         4.51 o
  -6   1   3         87.30         82.69         4.69 o
  -5   1   3         83.08         94.01         4.07 o
  -4   1   3        150.89        138.70         3.73 o
  -3   1   3        287.97        277.86         3.83 o
  -2   1   3        154.79        163.67         3.09 o
  -1   1   3       4604.59       3733.18       105.48 o
   1   1   3       4608.44       4042.38       104.02 o
   2   1   3        154.90        163.02         3.16 o
   3   1   3        288.43        279.59         3.87 o
   4   1   3        151.00        148.82         3.77 o
   5   1   3         83.14         80.44         6.44 o
   6   1   3         87.45         94.79         4.76 o
  -6   2   3         35.87         40.82         4.24 o
  -5   2   3        117.89        120.51         3.88 o
  -4   2   3        110.59        100.73         3.51 o
  -3   2   3        148.75        151.39         3.05 o
  -2   2   3        230.02        208.99         2.98 o
  -1   2   3        972.45        908.82         9.34 o
   0   2   3        683.87        609.06        26.98 o
   1   2   3        971.72        908.45        15.61 o
   2   2   3        230.71        210.94         2.87 o
   3   2   3        148.96        146.83         2.96 o
   4   2   3        110.83        104.53         3.61 o
   5   2   3        117.58        124.21         3.68 o
   6   2   3         35.95         36.49         4.26 o
  -6   3   3         34.24         29.06         4.80 o
  -5   3   3         22.77         24.41         3.20 o
  -4   3   3        133.41        137.82         3.63 o
  -3   3   3        121.82        121.51         3.00 o
  -2   3   3       1182.42       1213.38        10.20 o
  -1   3   3        656.03        665.58         6.08 o
   0   3   3        506.67        494.89         5.11 o
   1   3   3        656.75        680.51         6.34 o
   2   3   3       1182.21       1191.26        10.23 o
   3   3   3        121.55        125.98         3.11 o
   4   3   3        133.14        141.58         3.59 o
   5   3   3         22.68         19.08         2.93 o
   6   3   3         34.33         29.96         6.17 o
  -6   4   3          3.42          1.66         4.62 o
  -5   4   3         89.68         87.85         5.95 o
  -4   4   3         78.57         79.06         4.29 o
  -3   4   3         51.61         49.24         2.60 o
  -2   4   3       2762.52       2909.97        21.71 o
  -1   4   3        381.46        415.22         4.32 o
   0   4   3         47.10         46.72         1.73 o
   1   4   3        382.18        418.93         4.37 o
   2   4   3       2761.88       2924.12        21.74 o
   3   4   3         51.56         54.59         3.00 o
   4   4   3         78.86         86.67         4.30 o
   5   4   3         89.84         90.91         4.95 o
   6   4   3          3.47          3.91         4.74 o
  -6   5   3         68.05         71.14         8.31 o
  -5   5   3         90.76         86.86         6.80 o
  -4   5   3        211.35        228.34         9.16 o
  -3   5   3          8.62          9.22         2.63 o
  -2   5   3        324.61        361.23         6.58 o
  -1   5   3        624.14        607.27         6.30 o
   0   5   3        467.73        454.91         5.25 o
   1   5   3        624.49        595.89         6.05 o
   2   5   3        324.32        369.53         5.10 o
   3   5   3          8.67         11.19         2.66 o
   4   5   3        211.62        214.93         6.08 o
   5   5   3         90.47         91.91         5.19 o
   6   5   3         68.25         81.74         8.83 o
  -5   6   3         76.20         71.56         8.13 o
  -4   6   3         27.06         36.83         5.54 o
  -3   6   3         29.89         30.69         3.05 o
  -2   6   3         41.53         38.51         3.05 o
  -1   6   3         52.40         43.60         2.63 o
   0   6   3        148.39        149.44         3.44 o
   1   6   3         52.65         45.20         2.62 o
   2   6   3         41.50         39.81         3.11 o
   3   6   3         29.99         28.48         2.85 o
   4   6   3         27.05         30.48         4.11 o
   5   6   3         76.20         77.04         5.23 o
  -4   7   3        101.24         97.18         8.66 o
  -3   7   3         34.78         23.31         4.25 o
  -2   7   3         28.43         34.96         3.78 o
  -1   7   3         43.25         39.34         3.57 o
   0   7   3         11.11         22.26         3.99 o
   1   7   3         43.15         47.83         4.64 o
   2   7   3         28.44         35.47         3.84 o
   3   7   3         34.86         21.45         4.26 o
   4   7   3        101.17         90.77         6.73 o
  -4   8   3         26.06         16.13         7.89 o
  -3   8   3         22.62         22.90         4.84 o
  -2   8   3         29.99         32.00         4.19 o
  -1   8   3        211.99        207.19         5.67 o
   0   8   3        193.63        198.38         5.85 o
   1   8   3        211.85        212.77         7.96 o
   2   8   3         30.08         29.34         4.37 o
   3   8   3         22.47         15.78         4.76 o
   4   8   3         25.87         27.15         8.02 o
  -3   9   3         51.46         39.01         6.21 o
  -2   9   3         70.40         72.53         5.49 o
  -1   9   3         67.96         83.77         7.13 o
   0   9   3        221.99        262.17        19.01 o
   1   9   3         67.82         81.15         5.27 o
   2   9   3         70.24         60.67         5.34 o
   3   9   3         51.36         42.14         6.89 o
  -1  10   3         15.11         -5.12        16.35 o
   0  10   3         24.74         14.85         6.64 o
   1  10   3         15.14         36.09        15.53 o
   2   0   4       3126.38       3138.82        47.92 o
   3   0   4       1138.03       1218.61        12.70 o
   4   0   4        141.87        135.96         3.33 o
   5   0   4         41.43         46.26         4.31 o
   6   0   4         92.92         67.32         4.74 o
  -6   1   4        179.39        179.96         5.90 o
  -5   1   4          7.79          2.56         3.23 o
  -4   1   4        159.42        174.02         4.57 o
  -3   1   4        855.26        907.54         9.62 o
  -2   1   4        796.37        783.70        13.79 o
   2   1   4        795.06        777.88        13.13 o
   3   1   4        855.75        911.47         9.86 o
   4   1   4        159.30        178.07         4.25 o
   5   1   4          7.81          8.52         3.71 o
   6   1   4        179.64        173.61         5.88 o
  -6   2   4         30.20         29.06         4.78 o
  -5   2   4        189.78        216.90         5.76 o
  -4   2   4        139.15        149.96         4.13 o
  -3   2   4       1262.49       1316.23        13.12 o
  -2   2   4        982.85       1012.85        11.45 o
  -1   2   4        383.96        387.88        17.13 o
   2   2   4        984.09       1019.57        13.36 o
   3   2   4       1262.34       1316.67        12.97 o
   4   2   4        139.87        146.78         4.23 o
   5   2   4        189.80        209.53         5.38 o
   6   2   4         30.10         25.75         4.19 o
  -6   3   4         37.10         38.02         5.55 o
  -5   3   4        198.96        194.08         5.27 o
  -4   3   4        125.90        139.40         3.97 o
  -3   3   4        241.93        246.60         4.39 o
  -2   3   4        251.74        278.11         3.98 o
  -1   3   4        136.45        137.23         3.07 o
   0   3   4        510.95        562.89        14.89 o
   1   3   4        136.09        138.53         3.32 o
   2   3   4        251.92        273.72         4.49 o
   3   3   4        241.61        251.61         5.10 o
   4   3   4        126.35        133.56         5.15 o
   5   3   4        199.05        190.22         5.42 o
   6   3   4         37.02         38.95         7.03 o
  -6   4   4         16.03         14.33         4.81 o
  -5   4   4         54.52         55.03         6.47 o
  -4   4   4        165.50        163.22         5.27 o
  -3   4   4          4.00          5.98         2.43 o
  -2   4   4         40.70         36.67         2.12 o
  -1   4   4        239.82        266.72         3.85 o
   0   4   4        109.72        111.25         2.64 o
   1   4   4        239.42        262.84         4.18 o
   2   4   4         40.81         39.52         2.10 o
   3   4   4          4.10          6.19         2.23 o
   4   4   4        165.64        161.25         5.20 o
   5   4   4         54.59         59.29         4.61 o
   6   4   4         16.06         19.45         4.86 o
  -5   5   4         57.88         52.21         5.19 o
  -4   5   4         10.14         10.75         3.92 o
  -3   5   4         17.07         17.45         2.80 o
  -2   5   4        112.14        116.68         3.39 o
  -1   5   4        136.80        152.53         3.23 o
   0   5   4        157.84        165.74         3.63 o
   1   5   4        136.86        155.57         3.49 o
   2   5   4        112.24        118.47         4.40 o
   3   5   4         17.01         20.02         2.85 o
   4   5   4         10.20         12.57         3.92 o
   5   5   4         58.23         57.79         4.96 o
  -5   6   4         21.37         19.51         4.75 o
  -4   6   4        133.49        141.38         6.80 o
  -3   6   4        348.42        327.15         6.87 o
  -2   6   4        139.33        149.58         5.67 o
  -1   6   4        144.91        118.72         3.50 o
   0   6   4          0.32         -0.66         2.21 o
   1   6   4        145.09        130.13         3.99 o
   2   6   4        139.23        141.44         4.42 o
   3   6   4        348.36        335.58         6.15 o
   4   6   4        133.36        124.93         5.06 o
   5   6   4         21.39         17.88         4.84 o
  -4   7   4         78.01         53.01         7.70 o
  -3   7   4         58.30         56.66         4.44 o
  -2   7   4          6.51          9.66         3.54 o
  -1   7   4        121.45        111.50         4.41 o
   0   7   4          6.26          1.65         2.82 o
   1   7   4        121.49        120.68         4.83 o
   2   7   4          6.53          7.20         3.96 o
   3   7   4         58.34         59.16         4.56 o
   4   7   4         78.12         84.21         7.17 o
  -4   8   4         28.83         27.58         8.20 o
  -3   8   4         12.17         -0.11         4.74 o
  -2   8   4        160.01        144.36         5.30 o
  -1   8   4         15.98         14.22         3.90 o
   0   8   4         73.22         80.89         5.45 o
   1   8   4         15.89         13.66         4.39 o
   2   8   4        159.83        151.92         5.61 o
   3   8   4         12.12          1.20         4.86 o
   4   8   4         28.86         46.06         8.85 o
  -3   9   4         10.50         14.08         6.62 o
  -2   9   4          1.57          4.54         4.90 o
  -1   9   4         37.61         27.11         4.67 o
   0   9   4        164.45        192.53        10.33 o
   1   9   4         37.59         34.86         5.03 o
   2   9   4          1.56          3.79         5.03 o
   3   9   4         10.49         12.94         6.56 o
   0  10   4          8.21         15.20         7.04 o
   3   0   5        214.49        202.05         4.48 o
   4   0   5          1.09         -0.13         2.01 o
   5   0   5          0.29          4.27         3.77 o
   6   0   5        178.24        172.36         6.49 o
  -6   1   5         56.51         61.36         5.25 o
  -5   1   5         40.68         33.36         3.69 o
  -4   1   5        167.30        177.83         4.63 o
  -3   1   5        153.79        162.81         3.70 o
   3   1   5        153.81        150.71         3.75 o
   4   1   5        167.82        183.30         4.62 o
   5   1   5         40.58         35.79         5.91 o
   6   1   5         56.50         54.98         5.17 o
  -6   2   5         32.52         44.79         5.67 o
  -5   2   5        248.66        262.71         7.13 o
  -4   2   5        170.86        173.75         5.01 o
  -3   2   5       1061.19       1185.04        13.90 o
  -2   2   5         22.82         17.11         3.46 o
   2   2   5         22.95         30.40         3.96 o
   3   2   5       1061.40       1189.08        17.60 o
   4   2   5        170.30        173.33         5.15 o
   5   2   5        248.70        260.00         7.37 o
   6   2   5         32.59         36.88         6.37 o
  -6   3   5         73.70         83.73         7.14 o
  -5   3   5         47.06         56.40         4.31 o
  -4   3   5        751.82        767.94        10.07 o
  -3   3   5        222.45        226.36         4.59 o
  -2   3   5        708.46        833.50        10.57 o
  -1   3   5       1520.14       1593.11        21.06 o
   1   3   5       1521.07       1632.79        32.97 o
   2   3   5        708.90        806.22        14.49 o
   3   3   5        222.52        209.29         4.81 o
   4   3   5        752.83        771.34        10.47 o
   5   3   5         47.01         57.71         3.97 o
   6   3   5         73.72         73.58        10.69 o
  -6   4   5          8.89          5.73         6.24 o
  -5   4   5          8.06          4.49         4.36 o
  -4   4   5        510.71        544.25         9.29 o
  -3   4   5        152.08        154.38         4.68 o
  -2   4   5        543.88        532.00         7.12 o
  -1   4   5        584.02        589.98         7.42 o
   0   4   5        519.34        558.51        19.00 o
   1   4   5        584.26        599.01        12.69 o
   2   4   5        543.48        538.81         7.00 o
   3   4   5        152.62        149.13         4.64 o
   4   4   5        510.79        529.30         9.54 o
   5   4   5          8.10          5.80         4.44 o
   6   4   5          8.89          9.44         5.02 o
  -5   5   5         10.81          9.80         4.80 o
  -4   5   5         17.74         17.95         5.11 o
  -3   5   5         40.85         37.77         3.30 o
  -2   5   5         87.41        109.78         3.62 o
  -1   5   5        100.67         93.04         2.98 o
   0   5   5         34.21         16.28         2.64 o
   1   5   5        100.61         98.94         3.80 o
   2   5   5         87.48        109.47         3.78 o
   3   5   5         40.93         42.65         3.63 o
   4   5   5         17.68         21.84         6.38 o
   5   5   5         10.76         16.05         4.51 o
  -5   6   5         42.57         54.52         6.00 o
  -4   6   5        107.49         85.68         5.59 o
  -3   6   5        208.51        200.18         6.66 o
  -2   6   5         66.18         64.12         4.18 o
  -1   6   5         22.85         19.85         2.64 o
   0   6   5          6.57          8.05         2.75 o
   1   6   5         22.86         23.82         3.43 o
   2   6   5         66.02         65.20         3.84 o
   3   6   5        208.44        196.90         6.47 o
   4   6   5        107.40        102.78         5.48 o
   5   6   5         42.54         45.25         5.51 o
  -4   7   5         11.20         14.84         7.04 o
  -3   7   5         60.92         54.69         4.76 o
  -2   7   5          0.66         -1.42         3.91 o
  -1   7   5         29.75         27.47         3.66 o
   0   7   5        190.46        212.75         5.59 o
   1   7   5         29.62         33.39         4.22 o
   2   7   5          0.67          1.77         4.04 o
   3   7   5         60.79         62.72         5.40 o
   4   7   5         11.18          4.12         5.95 o
  -4   8   5          0.58          7.68         7.52 o
  -3   8   5         77.26         60.83         6.33 o
  -2   8   5         49.73         55.15         4.97 o
  -1   8   5        137.46        132.62         5.46 o
   0   8   5        219.06        224.26        10.52 o
   1   8   5        137.27        130.29         6.20 o
   2   8   5         49.84         47.18         5.55 o
   3   8   5         77.42         52.15         5.68 o
   4   8   5          0.60         -5.08         7.71 o
  -2   9   5         22.95         18.83         5.59 o
  -1   9   5        178.33        165.52         6.43 o
   0   9   5         36.80         37.05         6.43 o
   1   9   5        177.97        174.73         7.78 o
   2   9   5         23.01         20.84         5.74 o
   4   0   6          7.11          5.32         2.25 o
   5   0   6         29.56         24.19         3.95 o
   6   0   6         20.89         18.42         4.73 o
  -6   1   6         95.29        110.08         6.49 o
  -5   1   6         36.86         45.49         4.14 o
  -4   1   6         69.75         65.32         3.36 o
  -3   1   6        473.57        477.19        16.19 o
   3   1   6        473.31        442.24        15.84 o
   4   1   6         69.71         58.81         3.52 o
   5   1   6         36.83         45.19         4.56 o
   6   1   6         95.23         94.60         8.62 o
  -6   2   6          5.36          4.14         5.96 o
  -5   2   6        123.89        117.45         6.41 o
  -4   2   6        266.65        297.32         6.93 o
  -3   2   6          1.39          0.31         2.62 o
   3   2   6          1.38         11.02         5.08 o
   4   2   6        266.45        293.52         6.87 o
   5   2   6        123.64        116.37         4.97 o
   6   2   6          5.36         -2.50         5.49 o
  -6   3   6         37.93         43.96         6.83 o
  -5   3   6         22.66         21.75         4.50 o
  -4   3   6         32.86         45.12         3.83 o
  -3   3   6         53.89         48.68         3.18 o
  -2   3   6        235.93        162.00        13.89 o
   3   3   6         54.14         43.66         6.63 o
   4   3   6         32.99         42.70         4.28 o
   5   3   6         22.64         16.89         4.02 o
   6   3   6         37.92         56.98        10.74 o
  -6   4   6         33.34         43.17         7.15 o
  -5   4   6        118.63        121.72         6.76 o
  -4   4   6        292.03        308.08         8.03 o
  -3   4   6         54.48         74.11         3.70 o
  -2   4   6        394.79        403.60         7.18 o
  -1   4   6         85.00        109.92         6.49 o
   0   4   6         69.00         57.09         7.84 o
   1   4   6         85.45         93.89        11.92 o
   2   4   6        394.83        381.10        18.25 o
   3   4   6         54.53         74.65         7.92 o
   4   4   6        292.45        306.00         8.65 o
   5   4   6        118.46        135.83         9.33 o
   6   4   6         33.23         41.10         5.59 o
  -5   5   6         73.43         80.05         7.35 o
  -4   5   6        217.41        217.58         9.35 o
  -3   5   6        106.96        103.23         5.45 o
  -2   5   6         92.27        101.16         3.92 o
  -1   5   6         49.76         56.36         3.31 o
   0   5   6        174.62        195.57         6.53 o
   1   5   6         49.57         55.63         3.98 o
   2   5   6         92.44         94.26         6.85 o
   3   5   6        107.29        108.28        14.25 o
   4   5   6        217.24        223.43         8.27 o
   5   5   6         73.42         93.54         6.64 o
  -5   6   6          3.31         -0.46         5.47 o
  -4   6   6         34.85         35.32         5.06 o
  -3   6   6         89.60         98.69         4.97 o
  -2   6   6         42.54         44.85         5.04 o
  -1   6   6         18.08         21.84         3.66 o
   0   6   6        226.85        229.03         8.09 o
   1   6   6         17.90         18.08         6.52 o
   2   6   6         42.65         65.15        11.81 o
   3   6   6         89.41         83.12         9.26 o
   4   6   6         34.83         38.21         8.86 o
   5   6   6          3.31         -8.44         8.44 o
  -4   7   6         45.85         55.40         7.48 o
  -3   7   6         38.52         38.53         5.27 o
  -2   7   6        207.96        218.84         9.82 o
  -1   7   6        220.60        237.97         8.55 o
   0   7   6         67.76         56.19         5.94 o
   1   7   6        220.19        222.13        11.49 o
   2   7   6        207.64        209.01        10.95 o
   3   7   6         38.45         28.49         7.85 o
  -4   8   6          8.50          1.98         9.99 o
  -3   8   6         25.36         25.80         5.54 o
  -2   8   6         24.07         24.62         5.49 o
  -1   8   6         42.62         49.04         6.71 o
   0   8   6        189.78        195.73        11.59 o
   1   8   6         42.66         46.85         9.17 o
   2   8   6         24.05         31.89         9.28 o
   3   8   6         25.41         26.97         8.55 o
  -2   9   6         72.03         68.52         6.16 o
  -1   9   6         12.67          6.65         6.55 o
   0   9   6          5.76          4.92         8.17 o
   1   9   6         12.72         -1.33         8.17 o
   2   9   6         72.12         48.76         9.49 o
   5   0   7        526.74        504.40        21.87 o
   6   0   7         51.14         62.43        13.17 o
  -6   1   7         40.14         59.24        13.43 o
  -5   1   7        150.32         84.61         8.69 o
  -4   1   7         13.46         10.68         6.29 o
   6   1   7         40.25         39.69        12.83 o
  -6   2   7         13.17         22.76         6.77 o
  -5   2   7        163.00        125.37        15.44 o
   6   2   7         13.23         22.82        11.02 o
  -6   3   7          6.39         -4.21         6.70 o
  -5   3   7         42.06         45.81        12.49 o
  -4   3   7        116.60        134.56        12.07 o
   6   3   7          6.38         22.90        11.71 o
  -6   4   7         34.13         40.17         7.86 o
  -5   4   7         82.59         83.17         9.38 o
  -4   4   7        394.81        437.27        23.77 o
  -3   4   7         51.24         55.22         5.32 o
  -2   4   7         47.40         18.46         5.81 o
   2   4   7         47.46         26.26         8.09 o
   4   4   7        394.89        403.40        18.43 o
   5   4   7         82.46         90.50        11.71 o
   6   4   7         34.17         19.80        11.88 o
  -5   5   7         11.19         -2.03         5.84 o
  -4   5   7        671.74        749.14        16.93 o
  -3   5   7          8.01          7.48         4.74 o
  -2   5   7        192.04        218.04        10.19 o
  -1   5   7        117.42        131.74         5.59 o
   0   5   7        147.38        175.81        14.05 o
   1   5   7        117.46        140.91        11.02 o
   2   5   7        192.05        226.28        16.88 o
   5   5   7         11.22         -1.98         9.39 o
  -5   6   7          2.68         -2.42         7.62 o
  -4   6   7          3.58          3.30         6.86 o
  -3   6   7        178.74        178.12         7.96 o
  -2   6   7        159.52        169.68        10.90 o
  -1   6   7        292.00        304.34        10.52 o
   0   6   7        368.00        384.70         9.81 o
   1   6   7        291.39        335.91        19.65 o
   2   6   7        159.62        168.24        12.34 o
   3   6   7        178.64        191.07        16.45 o
  -4   7   7         13.74          9.20        10.51 o
  -3   7   7         65.73         67.12         8.89 o
  -2   7   7        139.64        144.60         7.59 o
  -1   7   7        443.33        463.71        13.42 o
   0   7   7        397.85        401.25        11.14 o
   1   7   7        443.53        449.65        15.88 o
   2   7   7        139.76        167.64        16.19 o
   3   7   7         65.81         75.69        15.24 o
  -3   8   7          0.59          4.08         6.49 o
  -2   8   7         33.89         16.73         7.17 o
  -1   8   7        101.26        117.31         8.29 o
   0   8   7          1.33         -8.14         8.71 o
   1   8   7        101.26        114.83        11.07 o
   2   8   7         33.94         27.39         9.55 o
   3   8   7          0.59         13.20        14.00 o
  -2   9   7         10.61         11.16         6.92 o
  -1   9   7         29.19         27.61         8.05 o
   0   9   7          1.38          1.32        10.33 o
   1   9   7         29.18         40.00        10.83 o
   2   9   7         10.56         10.75        10.23 o
  -4   5   8         43.00         10.43         6.83 o
  -3   5   8        103.63         13.69         8.52 o
  -4   6   8         28.08          8.32         6.41 o
  -3   6   8        120.00         76.05        13.03 o
  -2   6   8          0.12         -1.87         6.56 o
  -1   6   8        405.31        137.90        13.89 o
   0   6   8          6.39          0.43         4.17 o
   2   6   8          0.12        -10.94        10.94 o
  -4   7   8         14.09          6.89         8.99 o
  -3   7   8         63.06         45.34         8.29 o
  -2   7   8         33.66         28.55         7.18 o
  -1   7   8         20.96         23.70         6.10 o
   0   7   8        849.98        978.80        16.99 o
   1   7   8         20.95         16.84         7.48 o
   3   7   8         63.28         80.25        16.19 o
  -3   8   8          8.50         15.51         8.18 o
  -2   8   8         36.48         35.27         8.21 o
  -1   8   8         74.20         82.64         8.04 o
   0   8   8        206.99        258.89        13.72 o
   1   8   8         74.11         94.33        10.20 o
   2   8   8         36.40         33.83        12.89 o
   3   8   8          8.44          8.78        26.09 o
  -2   9   8          4.74          7.35         9.20 o
  -1   9   8         10.36         13.35         7.62 o
   0   9   8          4.24          2.39        12.16 o
   1   9   8         10.35          8.26         9.68 o
   2   9   8          4.73         22.44        13.90 o
                                                
