# Supplementary material for: Form (III) of artemisinin: discovery and crystallographic characterization of a new high-pressure polymorph
Source: Acta Crystallogr B Struct Sci Cryst Eng Mater. 2026 May 11;82(Pt 3):316–29. doi: 10.1107/S205252062600291X (PMC13238485; doi:10.1107/S205252062600291X)
Supplement: Supplementary file 23 [file b-82-00316-FormI_2sup23.hkl]

#
# h,k,l, Fc-squared, Fo-squared, sigma(Fo-squared), status flag
#
data_artemisinin003
_shelx_title ' Artemisinin003 in P2(1)2(1)2(1)'
_shelx_refln_list_code          4
_shelx_F_calc_maximum       93.40
_exptl_crystal_F_000       608.00
_reflns_d_resolution_high  0.9004

loop_
 _space_group_symop_operation_xyz
 'x, y, z'
 '-x+1/2, -y, z+1/2'
 '-x, y+1/2, -z+1/2'
 'x+1/2, -y+1/2, -z'

_cell_length_a     6.1207
_cell_length_b     8.9193
_cell_length_c    23.3112
_cell_angle_alpha  90.000
_cell_angle_beta   90.000
_cell_angle_gamma  90.000

_shelx_F_squared_multiplier     1.000

loop_
 _refln_index_h
 _refln_index_k
 _refln_index_l
 _refln_F_squared_calc
 _refln_F_squared_meas
 _refln_F_squared_sigma
 _refln_observed_status
   2   0   0       8199.53       8106.84       112.58 o
   4   0   0         45.34         67.84         3.86 o
   6   0   0          1.02         -4.91         4.91 o
   1   1   0       8724.14       8077.11       379.95 o
   2   1   0       1950.61       2096.74        20.27 o
   3   1   0        635.30        776.96         7.85 o
   4   1   0        182.78        179.58         3.78 o
   5   1   0          9.21          5.83         2.90 o
   6   1   0          7.11          2.18         3.57 o
   0   2   0          4.54          0.36         1.72 o
   1   2   0        883.64        877.82         8.67 o
   2   2   0          2.61          0.48         1.01 o
   3   2   0         11.95          9.21         1.61 o
   4   2   0        147.99        126.44         3.20 o
   5   2   0        285.90        295.43         5.96 o
   6   2   0          3.06         -0.61         4.51 o
   1   3   0        294.75        329.75         4.40 o
   2   3   0       1796.26       1749.65        17.25 o
   3   3   0        307.60        310.62         4.95 o
   4   3   0        580.41        515.50         7.56 o
   5   3   0        215.86        235.15         5.47 o
   6   3   0        141.26        122.14         5.75 o
   0   4   0        350.76        460.59        39.96 o
   1   4   0       1453.28       1452.49        22.16 o
   2   4   0        389.98        409.35         5.88 o
   3   4   0         12.23         11.27         2.44 o
   4   4   0        162.64        154.07         5.17 o
   5   4   0        427.41        376.54         9.03 o
   6   4   0         27.06         20.35         6.12 o
   1   5   0         10.65         16.70         2.57 o
   2   5   0         17.30         11.19         2.78 o
   3   5   0         43.16         41.14         3.78 o
   4   5   0         40.21         38.00         4.20 o
   5   5   0        104.70         90.54         5.69 o
   0   6   0       1198.48       1014.36        42.96 o
   1   6   0          0.28          8.65         2.89 o
   2   6   0        100.04        105.88         5.42 o
   3   6   0          7.10          9.00         5.08 o
   4   6   0          1.95         -1.61         4.36 o
   5   6   0        427.47        453.36        10.31 o
   1   7   0        435.73        364.52        20.52 o
   2   7   0         31.84         24.93        11.99 o
   3   7   0         65.23         66.58         6.78 o
   4   7   0         63.14         60.47         6.67 o
   0   8   0         68.28         90.30        17.30 o
   1   8   0        324.60        324.48        20.62 o
   2   8   0         14.93         17.37        13.12 o
   3   8   0         35.15         20.79         9.25 o
   4   8   0         28.02         27.99         7.83 o
   1   9   0          0.11        -10.04        16.21 o
   2   9   0          0.94         10.97        10.65 o
   1   0   1         31.66         21.70         0.59 o
   2   0   1        887.28        909.67         8.85 o
   3   0   1        900.36        993.12        10.05 o
   4   0   1         14.36          4.83         2.21 o
   5   0   1         48.56         64.37         3.31 o
   6   0   1          0.77         -3.55         3.55 o
  -6   1   1         16.43         14.97         3.66 o
  -5   1   1        127.84        156.34         4.07 o
  -4   1   1        192.49        189.88         3.97 o
  -3   1   1         47.86         57.48         1.97 o
  -2   1   1         36.49         51.87         1.40 o
  -1   1   1        576.18        543.67         5.71 o
   0   1   1        316.71        305.68        11.65 o
   1   1   1        575.57        547.94         5.94 o
   2   1   1         36.33         54.11         1.31 o
   3   1   1         48.22         60.78         2.00 o
   4   1   1        192.25        182.15         3.84 o
   5   1   1        127.43        158.53         4.04 o
   6   1   1         16.66         18.57         3.73 o
  -6   2   1         47.56         36.20         4.83 o
  -5   2   1        374.60        412.85         6.94 o
  -4   2   1        273.09        271.41         4.81 o
  -3   2   1        373.82        393.33         5.00 o
  -2   2   1       1173.93       1183.01        11.37 o
  -1   2   1       1206.44       1166.80        12.39 o
   0   2   1        993.29        915.13        16.25 o
   1   2   1       1205.70       1169.69        14.57 o
   2   2   1       1173.63       1175.16        12.30 o
   3   2   1        373.90        391.00         4.70 o
   4   2   1        272.46        265.91         4.52 o
   5   2   1        375.42        418.79         6.85 o
   6   2   1         47.54         39.13         4.85 o
  -6   3   1         28.68         22.44         4.87 o
  -5   3   1          9.19         15.22         3.66 o
  -4   3   1        516.55        571.97        11.91 o
  -3   3   1        127.03        121.98         2.92 o
  -2   3   1       1246.28       1285.63        12.93 o
  -1   3   1       1224.27       1134.78        12.81 o
   0   3   1         54.83         61.55         1.96 o
   1   3   1       1222.94       1130.44        14.33 o
   2   3   1       1246.96       1282.02        13.49 o
   3   3   1        127.19        126.38         3.23 o
   4   3   1        516.86        549.23         7.80 o
   5   3   1          9.20          8.90         3.51 o
   6   3   1         28.80         32.83         5.02 o
  -6   4   1         46.03         59.27         8.56 o
  -5   4   1         53.95         63.20         6.12 o
  -4   4   1        148.26        140.45         4.85 o
  -3   4   1        206.44        207.82         4.81 o
  -2   4   1        524.09        517.59         6.51 o
  -1   4   1        958.57        934.32        12.36 o
   0   4   1       1255.36       1300.18        17.81 o
   1   4   1        959.16        947.71        12.39 o
   2   4   1        524.36        503.15         6.15 o
   3   4   1        207.01        201.69         4.46 o
   4   4   1        148.15        150.62         4.57 o
   5   4   1         54.06         47.91         4.78 o
   6   4   1         45.99         56.97         7.36 o
  -5   5   1        159.52        192.17         7.11 o
  -4   5   1        525.57        512.89        10.30 o
  -3   5   1         39.59         42.72         3.75 o
  -2   5   1         13.08         11.20         2.84 o
  -1   5   1        404.50        386.93         6.64 o
   0   5   1        464.37        433.34         9.78 o
   1   5   1        403.93        384.83         7.66 o
   2   5   1         12.99          8.72         2.65 o
   3   5   1         39.42         42.55         3.38 o
   4   5   1        525.43        520.86         9.22 o
   5   5   1        159.74        177.79         6.24 o
  -5   6   1        135.94        136.02         6.25 o
  -4   6   1         20.03         19.26         5.02 o
  -3   6   1         12.38         11.90         4.88 o
  -2   6   1        171.21        161.21         6.47 o
  -1   6   1        339.04        331.97         8.75 o
   0   6   1        247.96        284.67        12.60 o
   1   6   1        339.35        347.54         9.74 o
   2   6   1        171.37        156.09         6.20 o
   3   6   1         12.31          8.64         4.37 o
   4   6   1         20.11         28.46         4.39 o
   5   6   1        135.63        139.38         7.17 o
  -4   7   1         39.33         22.03         5.88 o
  -3   7   1         30.98         16.38         5.49 o
  -2   7   1         84.74         79.91        10.26 o
  -1   7   1         72.69         66.30         7.71 o
   0   7   1         25.01         15.03         9.81 o
   1   7   1         72.67         46.03        11.94 o
   2   7   1         84.55         79.58         7.04 o
   3   7   1         31.01         20.30         6.05 o
   4   7   1         39.34         24.68         6.75 o
  -4   8   1         27.88         36.70         6.98 o
  -3   8   1        102.48         81.57        12.79 o
  -2   8   1         33.38         12.50        10.72 o
  -1   8   1        311.40        303.08        19.99 o
   0   8   1        138.95        137.16        12.89 o
   1   8   1        311.05        267.74        30.66 o
   2   8   1         33.22         31.20         8.94 o
   3   8   1        102.36        103.94        11.63 o
   4   8   1         27.96         32.72         9.11 o
  -2   9   1        190.57        164.13        18.48 o
  -1   9   1         23.81         -9.12        14.54 o
   0   9   1        698.47        699.14       115.20 o
   1   9   1         23.94          2.67        10.19 o
   2   9   1        190.76        170.83        11.63 o
   1   0   2       4395.78       3920.14        47.20 o
   2   0   2        316.14        275.97         3.26 o
   3   0   2       1231.52       1340.64        13.15 o
   4   0   2         26.51         18.72         2.32 o
   5   0   2        118.66        113.25         4.09 o
   6   0   2         37.71         44.03         3.91 o
  -6   1   2         92.78         86.16         4.21 o
  -5   1   2        217.66        219.77         4.88 o
  -4   1   2         18.97         17.57         2.45 o
  -3   1   2        763.15        872.98         8.66 o
  -2   1   2       5138.93       5033.85        46.13 o
  -1   1   2       5662.47       5370.75        57.48 o
   1   1   2       5659.12       5309.81        71.19 o
   2   1   2       5136.15       5060.53        44.55 o
   3   1   2        762.91        862.14         8.92 o
   4   1   2         19.14         17.12         2.32 o
   5   1   2        217.70        221.61         4.87 o
   6   1   2         92.52         92.09         4.25 o
  -6   2   2          3.52          0.66         4.58 o
  -5   2   2        367.30        345.63         7.33 o
  -4   2   2        404.56        407.87         5.97 o
  -3   2   2        630.97        673.15         7.41 o
  -2   2   2        285.27        323.24         3.85 o
  -1   2   2       3028.55       2905.96        29.94 o
   0   2   2       1432.08       1524.33        37.48 o
   1   2   2       3027.02       2878.96        37.60 o
   2   2   2        285.51        320.73         3.98 o
   3   2   2        631.62        679.54         7.42 o
   4   2   2        404.58        407.63         5.83 o
   5   2   2        367.33        345.52         6.43 o
   6   2   2          3.53         -4.58         4.58 o
  -6   3   2         95.25        105.91         5.62 o
  -5   3   2        539.48        529.98         8.90 o
  -4   3   2        452.47        452.90         7.67 o
  -3   3   2        155.56        165.00         3.61 o
  -2   3   2        628.00        659.46         7.58 o
  -1   3   2       1726.18       1649.03        19.28 o
   0   3   2        891.78        975.24        13.23 o
   1   3   2       1727.62       1646.83        29.19 o
   2   3   2        628.47        657.12         7.58 o
   3   3   2        155.52        163.25         3.43 o
   4   3   2        453.64        447.95         6.78 o
   5   3   2        539.28        545.97         8.44 o
   6   3   2         95.38         96.87         5.53 o
  -6   4   2         23.47         22.49         6.20 o
  -5   4   2         94.74         89.84         5.61 o
  -4   4   2        784.76        734.12        12.80 o
  -3   4   2         18.58         25.24         2.86 o
  -2   4   2       1506.81       1407.20        15.58 o
  -1   4   2       1084.93       1146.33        14.98 o
   0   4   2        256.48        286.09        11.00 o
   1   4   2       1086.50       1188.96        23.61 o
   2   4   2       1506.31       1408.17        13.77 o
   3   4   2         18.56         22.82         2.41 o
   4   4   2        784.54        727.03        10.07 o
   5   4   2         95.17         96.83         5.26 o
   6   4   2         23.46         25.97         6.17 o
  -5   5   2         10.08         24.27         6.27 o
  -4   5   2         30.34         21.93         4.67 o
  -3   5   2        421.58        386.57         7.68 o
  -2   5   2        527.75        540.22         8.40 o
  -1   5   2        170.79        191.32         4.78 o
   0   5   2        556.25        584.52         9.39 o
   1   5   2        170.62        189.29         4.72 o
   2   5   2        527.29        531.17         7.97 o
   3   5   2        421.48        404.06         7.05 o
   4   5   2         30.35         23.35         4.10 o
   5   5   2         10.02         12.46         4.74 o
  -5   6   2         72.46         70.07         5.82 o
  -4   6   2        288.36        296.33         8.20 o
  -3   6   2         30.53         27.99         4.99 o
  -2   6   2         18.85         24.54         4.70 o
  -1   6   2        205.14        176.88         7.12 o
   0   6   2       1253.08       1166.44        26.50 o
   1   6   2        205.36        192.06         8.39 o
   2   6   2         18.93         11.79         6.83 o
   3   6   2         30.62         17.98         4.71 o
   4   6   2        288.24        309.07         8.09 o
   5   6   2         72.64         70.73         5.85 o
  -4   7   2         36.94         31.53         6.46 o
  -3   7   2         84.21         84.54         6.06 o
  -2   7   2         27.26         22.02         9.50 o
  -1   7   2        130.27        116.43         7.83 o
   0   7   2        204.32        188.50         9.22 o
   1   7   2        130.24        117.05         7.26 o
   2   7   2         27.31         30.55         6.32 o
   3   7   2         84.32         82.55         9.34 o
   4   7   2         36.94         34.07         6.73 o
  -3   8   2         11.36         16.40        11.68 o
  -2   8   2        142.70        132.81        12.41 o
  -1   8   2         48.67         64.73        24.39 o
   0   8   2        324.59        374.31        30.99 o
   1   8   2         48.64         44.60         9.45 o
   2   8   2        143.18        124.10         9.84 o
   3   8   2         11.43         12.39         9.04 o
  -2   9   2         21.90         55.98        20.21 o
  -1   9   2        116.30        128.99        19.54 o
   0   9   2          9.43         24.68        11.53 o
   1   9   2        116.95        107.99        11.14 o
   2   9   2         21.82          5.99        10.31 o
   2   0   3         15.59         17.11         1.08 o
   3   0   3        662.57        727.11         7.76 o
   4   0   3          0.61          0.97         2.20 o
   5   0   3        165.22        156.60         4.26 o
   6   0   3         78.33         85.89         4.23 o
  -6   1   3        139.11        162.33         4.80 o
  -5   1   3        100.32        102.64         3.84 o
  -4   1   3        181.74        175.18         3.91 o
  -3   1   3        396.05        362.78         4.51 o
  -2   1   3        181.59        200.51         3.42 o
  -1   1   3       4289.80       3928.49        83.22 o
   1   1   3       4293.61       4152.21       135.46 o
   2   1   3        181.78        197.37         3.08 o
   3   1   3        396.52        369.46         6.05 o
   4   1   3        181.80        179.36         3.89 o
   5   1   3        100.64        106.40         3.72 o
   6   1   3        139.27        163.93         5.04 o
  -6   2   3         18.28         16.85         4.95 o
  -5   2   3        156.70        145.38         5.30 o
  -4   2   3        263.94        226.96         4.65 o
  -3   2   3        174.20        184.16         3.36 o
  -2   2   3        237.32        208.47         3.27 o
  -1   2   3        866.34        801.34        11.87 o
   0   2   3        515.34        467.65        12.56 o
   1   2   3        865.58        825.90        29.03 o
   2   2   3        238.07        202.80         3.61 o
   3   2   3        174.48        186.25         3.55 o
   4   2   3        264.44        220.82         4.62 o
   5   2   3        156.35        146.16         4.42 o
   6   2   3         18.38         17.91         4.76 o
  -6   3   3         51.96         54.33         5.47 o
  -5   3   3         13.23         23.69         4.11 o
  -4   3   3        176.41        165.93         4.62 o
  -3   3   3         18.80         10.59         1.89 o
  -2   3   3       1424.60       1532.07        16.60 o
  -1   3   3       1052.05        991.13        12.00 o
   0   3   3        478.86        436.30         8.67 o
   1   3   3       1053.05       1004.87        25.81 o
   2   3   3       1424.31       1529.24        17.47 o
   3   3   3         18.68         15.69         2.08 o
   4   3   3        176.05        166.59         4.06 o
   5   3   3         13.17         14.39         3.74 o
   6   3   3         52.08         46.20         5.00 o
  -6   4   3         21.24         10.38         6.24 o
  -5   4   3        122.47        102.12         6.02 o
  -4   4   3         55.20         75.43         5.53 o
  -3   4   3         92.30         85.57         3.48 o
  -2   4   3       2647.89       2763.83        30.93 o
  -1   4   3        266.00        281.62         5.05 o
   0   4   3        114.08        117.95         6.01 o
   1   4   3        266.60        298.04         7.17 o
   2   4   3       2646.91       2821.17        31.03 o
   3   4   3         92.18         92.63         3.22 o
   4   4   3         55.45         65.76         3.99 o
   5   4   3        122.72        105.94         5.32 o
   6   4   3         21.17         19.82         6.28 o
  -5   5   3        158.06        202.51         8.21 o
  -4   5   3        231.47        230.23         8.50 o
  -3   5   3         15.28          7.10         3.69 o
  -2   5   3        448.78        471.19         7.83 o
  -1   5   3        484.76        509.02         9.47 o
   0   5   3        595.72        617.97        11.66 o
   1   5   3        485.18        526.29        10.79 o
   2   5   3        448.43        491.60         8.41 o
   3   5   3         15.33         10.23         3.52 o
   4   5   3        231.80        247.29         7.85 o
   5   5   3        157.76        194.68         6.61 o
  -5   6   3         83.91         92.30         6.56 o
  -4   6   3         33.75         38.25         6.00 o
  -3   6   3         41.25         29.02         5.07 o
  -2   6   3         24.03         32.06         4.41 o
  -1   6   3         68.93         75.57         6.29 o
   0   6   3        217.01        210.42        10.60 o
   1   6   3         69.18         71.58         5.31 o
   2   6   3         24.02         13.28         4.88 o
   3   6   3         41.31         22.43         4.11 o
   4   6   3         33.73         36.65         5.50 o
   5   6   3         83.89        100.57         8.42 o
  -4   7   3         74.05         70.36         6.79 o
  -3   7   3        118.80         80.45         6.04 o
  -2   7   3         21.00         17.91         9.03 o
  -1   7   3        152.08        159.61        14.21 o
   0   7   3         21.24         25.80         6.92 o
   1   7   3        151.78        142.46         7.45 o
   2   7   3         21.02         22.17         6.23 o
   3   7   3        118.94         73.50         6.95 o
   4   7   3         73.98         69.33         7.76 o
  -3   8   3         28.30         12.89        11.61 o
  -2   8   3         74.60         72.23        19.83 o
  -1   8   3        434.61        403.17        24.79 o
   0   8   3        541.11        612.28        47.68 o
   1   8   3        434.41        366.58        20.05 o
   2   8   3         74.89         81.73        10.24 o
   3   8   3         28.06         20.38         8.92 o
  -2   9   3        117.53        156.55        27.85 o
  -1   9   3        162.00        165.47        18.43 o
   0   9   3        363.52        324.55        47.22 o
   1   9   3        161.77        162.68        14.82 o
   2   9   3        117.21        103.24        16.92 o
   2   0   4       3183.14       3105.32        35.87 o
   3   0   4       1162.62       1200.84        11.97 o
   4   0   4        262.99        249.24         4.72 o
   5   0   4         16.58         30.34         3.22 o
   6   0   4         77.43        106.92         4.93 o
  -6   1   4        291.16        290.36         6.68 o
  -5   1   4          5.26          5.94         3.07 o
  -4   1   4        129.54        148.96         3.56 o
  -3   1   4        786.75        835.57         8.84 o
  -2   1   4        746.68        748.69         9.43 o
   2   1   4        745.40        749.35        16.70 o
   3   1   4        787.20        845.07        10.00 o
   4   1   4        129.40        141.42         3.71 o
   5   1   4          5.27          7.97         3.23 o
   6   1   4        291.40        317.86         8.41 o
  -6   2   4         31.66         10.73         4.89 o
  -5   2   4        211.69        248.34         6.73 o
  -4   2   4        118.81        135.55         3.71 o
  -3   2   4       1169.51       1283.35        13.97 o
  -2   2   4       1207.32       1208.20        13.92 o
  -1   2   4        383.56        311.10         6.36 o
   1   2   4        383.69        274.20        12.24 o
   2   2   4       1208.81       1234.90        52.71 o
   3   2   4       1169.17       1292.91        14.54 o
   4   2   4        119.44        129.50         3.61 o
   5   2   4        211.67        250.45         5.94 o
   6   2   4         31.58         14.49         4.70 o
  -6   3   4         76.17         67.69         5.50 o
  -5   3   4        202.26        196.49         5.77 o
  -4   3   4        215.53        214.71         6.00 o
  -3   3   4        237.01        265.37         5.02 o
  -2   3   4        454.73        460.68         6.36 o
  -1   3   4        157.86        149.17         3.68 o
   0   3   4        642.09        643.69        16.33 o
   2   3   4        454.94        454.07        13.18 o
   3   3   4        236.48        259.68         4.61 o
   4   3   4        216.14        207.28         5.11 o
   5   3   4        202.33        199.34         5.60 o
   6   3   4         76.04         91.94         5.80 o
  -6   4   4         24.07         29.84         6.86 o
  -5   4   4         44.36         64.70         5.64 o
  -4   4   4        303.39        291.89         7.73 o
  -3   4   4         16.19         15.16         3.24 o
  -2   4   4         32.20         25.01         2.59 o
  -1   4   4        324.24        356.97         6.90 o
   0   4   4         89.02         86.48         5.57 o
   1   4   4        323.66        366.87        16.88 o
   2   4   4         32.28         28.43         3.54 o
   3   4   4         16.41         14.93         3.15 o
   4   4   4        303.49        299.24         7.13 o
   5   4   4         44.47         50.50         5.49 o
   6   4   4         24.13         27.08         7.04 o
  -5   5   4         79.68         93.33         6.56 o
  -4   5   4          5.74          0.91         4.44 o
  -3   5   4         72.04         77.06         4.29 o
  -2   5   4        225.90        238.58         5.72 o
  -1   5   4        124.51        119.76         4.43 o
   0   5   4        223.39        225.59        11.89 o
   1   5   4        124.48        122.64         8.31 o
   2   5   4        226.03        244.60         7.29 o
   3   5   4         71.83         79.45         5.03 o
   4   5   4          5.80         -1.09         4.39 o
   5   5   4         80.17         75.15         6.61 o
  -5   6   4         19.29         17.04         6.21 o
  -4   6   4        238.26        202.13         7.72 o
  -3   6   4        319.77        320.31        11.31 o
  -2   6   4        216.19        338.77        20.03 o
  -1   6   4        117.94        108.73        12.27 o
   0   6   4          0.90         -6.41         6.41 o
   1   6   4        118.15        123.06         8.73 o
   2   6   4        216.07        339.38        13.69 o
   3   6   4        319.61        321.68         9.30 o
   4   6   4        238.01        194.31        10.53 o
   5   6   4         19.36         24.25         7.48 o
  -4   7   4         85.29         94.50         7.49 o
  -3   7   4        130.43        110.17         7.11 o
  -2   7   4         20.88          1.22        14.39 o
  -1   7   4        133.63        151.08         9.55 o
   0   7   4         28.71         20.20         8.29 o
   1   7   4        133.64        138.86        11.70 o
   2   7   4         20.94         24.45         5.43 o
   3   7   4        130.54        130.22        14.48 o
   4   7   4         85.43         62.17         9.25 o
  -3   8   4          6.70          5.62        22.07 o
  -2   8   4        278.28        264.69        18.94 o
  -1   8   4         50.57         52.44        14.40 o
   0   8   4         91.33         69.45        11.77 o
   1   8   4         50.38         43.97        13.50 o
   2   8   4        278.22        267.11        24.64 o
   3   8   4          6.62         -5.36        14.14 o
  -2   9   4         14.09          1.01        25.66 o
  -1   9   4         25.81         31.53        17.27 o
   0   9   4        241.34        292.94        18.61 o
   1   9   4         25.75         25.32        14.77 o
   2   9   4         14.24         -8.19        15.19 o
   3   0   5        268.23        313.03         5.58 o
   4   0   5          0.93          1.46         2.55 o
   5   0   5          3.46          4.52         3.47 o
   6   0   5        175.04        173.31         5.79 o
  -6   1   5         66.05         54.63         5.23 o
  -5   1   5         35.02         38.56         3.55 o
  -4   1   5        177.34        177.51         4.22 o
  -3   1   5        143.42        183.57         3.78 o
   3   1   5        143.48        166.69         9.35 o
   4   1   5        177.92        180.91         4.64 o
   5   1   5         34.97         39.52         4.08 o
   6   1   5         66.01         50.70         4.86 o
  -6   2   5        100.39        104.41         5.89 o
  -5   2   5        223.67        242.60         6.75 o
  -4   2   5        276.16        282.86         6.75 o
  -3   2   5       1168.58       1275.41        15.11 o
  -2   2   5          8.70         15.52         4.04 o
  -1   2   5        362.74        360.37        15.44 o
   2   2   5          8.82         12.03         3.76 o
   3   2   5       1168.88       1264.58        35.99 o
   4   2   5        275.52        295.87         6.43 o
   5   2   5        223.63        251.86         6.74 o
   6   2   5        100.54        106.78         6.22 o
  -6   3   5        106.58        105.92         6.39 o
  -5   3   5         19.88         20.20         4.40 o
  -4   3   5       1113.67       1092.50        15.16 o
  -3   3   5        192.28        174.66         5.31 o
  -2   3   5       1116.63       1108.38        13.09 o
  -1   3   5       1868.37       2089.55        36.66 o
   0   3   5       1212.95       1283.62        26.59 o
   2   3   5       1117.11       1151.03        50.34 o
   3   3   5        192.37        174.30         9.79 o
   4   3   5       1115.02       1119.04        14.29 o
   5   3   5         19.85         25.12         4.85 o
   6   3   5        106.54         95.93         6.33 o
  -6   4   5         15.20         17.80         6.84 o
  -5   4   5          5.95          5.12         5.24 o
  -4   4   5        765.57        841.91        13.56 o
  -3   4   5        157.70        172.95         5.40 o
  -2   4   5        606.74        651.01         9.91 o
  -1   4   5        681.52        661.00        13.20 o
   0   4   5        519.63        584.14        14.05 o
   1   4   5        681.83        677.87        26.67 o
   2   4   5        606.34        679.28        55.36 o
   3   4   5        158.34        182.68         9.99 o
   4   4   5        765.43        819.99        30.58 o
   5   4   5          5.99         -1.86         4.79 o
   6   4   5         15.20         14.16         6.47 o
  -5   5   5          0.84         -5.47         5.47 o
  -4   5   5         27.71         42.80         5.51 o
  -3   5   5         53.79         88.95         8.55 o
  -2   5   5        177.67        209.38         6.30 o
  -1   5   5        131.58        135.35         5.36 o
   0   5   5         68.95         67.75         5.77 o
   1   5   5        131.49        126.76        10.97 o
   2   5   5        177.72        200.03        36.97 o
   3   5   5         53.93         75.09        12.23 o
   4   5   5         27.59         31.71         8.07 o
   5   5   5          0.81          0.19         4.53 o
  -5   6   5         93.96        105.87         7.31 o
  -4   6   5        167.67        155.53         7.66 o
  -3   6   5        224.97        219.19         7.73 o
  -2   6   5         49.65         66.32         8.50 o
  -1   6   5         23.31         33.32         6.44 o
   0   6   5         11.70         24.80         7.14 o
   1   6   5         23.30         28.85         9.54 o
   2   6   5         49.51         42.28        10.97 o
   3   6   5        225.06        232.85        21.44 o
   4   6   5        167.43        154.95        18.15 o
   5   6   5         93.95        112.50        11.78 o
  -4   7   5         16.62         24.67         6.97 o
  -3   7   5        124.20        109.99         6.93 o
  -2   7   5         13.07         -2.40        11.79 o
  -1   7   5         48.38         51.64         8.11 o
   0   7   5        148.29        156.70         9.65 o
   1   7   5         48.19         55.10        11.44 o
   2   7   5         13.10         13.93        12.15 o
   3   7   5        123.91        117.70        12.58 o
   4   7   5         16.60         23.48        16.63 o
  -3   8   5         81.84         64.23        15.49 o
  -2   8   5         50.27         -1.78        28.31 o
  -1   8   5        152.18        167.48        15.37 o
   0   8   5        221.33        230.28        21.48 o
   1   8   5        151.86        170.06        17.72 o
   2   8   5         50.35         45.83        11.52 o
   3   8   5         81.96         58.51        13.15 o
  -2   9   5         47.99         44.24        19.93 o
  -1   9   5        175.93        155.76        22.07 o
   0   9   5         60.99         85.93        11.75 o
   1   9   5        175.44        162.29        19.24 o
   2   9   5         48.07         76.23        13.85 o
   4   0   6          0.12          1.46         2.85 o
   5   0   6         66.41         26.46         4.32 o
   6   0   6         47.05         28.02         5.08 o
  -6   1   6         54.51         43.52         5.65 o
  -5   1   6         68.45         78.50         4.44 o
  -4   1   6         75.43         78.38         3.58 o
  -3   1   6        504.08        455.76        11.98 o
   3   1   6        503.85        493.55        22.62 o
   4   1   6         75.17         70.77         6.10 o
   5   1   6         68.39         77.30         5.32 o
   6   1   6         54.46         38.98         6.13 o
  -6   2   6          2.55          3.41         5.88 o
  -5   2   6        158.82        171.69         6.55 o
  -4   2   6        202.84        226.59         7.08 o
  -3   2   6          7.51          2.82         2.41 o
  -2   2   6        274.23         -4.14         4.14 o
   3   2   6          7.52         13.33         7.93 o
   4   2   6        202.56        222.30        20.09 o
   5   2   6        158.37        155.62        40.47 o
   6   2   6          2.61          1.23         3.75 o
  -6   3   6         17.59         19.54         6.80 o
  -5   3   6         13.03         12.43         4.70 o
  -4   3   6          5.26         18.67         4.65 o
  -3   3   6         91.82         79.74         3.61 o
  -2   3   6        246.40        269.83         6.12 o
  -1   3   6       1457.01       1679.78        43.56 o
   1   3   6       1459.90       1794.43        61.10 o
   2   3   6        247.39        275.30        15.19 o
   3   3   6         92.22         92.83         7.72 o
   4   3   6          5.29         22.67         8.02 o
   5   3   6         12.98          7.86         4.66 o
   6   3   6         17.60         19.67        19.92 o
  -6   4   6         84.71        104.78         7.84 o
  -5   4   6        114.59        123.05         8.99 o
  -4   4   6        335.33        322.71         8.53 o
  -3   4   6         40.15         44.67         3.78 o
  -2   4   6        271.50        310.89         8.26 o
  -1   4   6        183.52        188.74         6.38 o
   0   4   6         97.83        129.64         8.10 o
   1   4   6        184.15        203.48        13.08 o
   2   4   6        271.63        346.28        17.72 o
   3   4   6         40.20         50.98         8.99 o
   4   4   6        335.70        328.88        16.67 o
   5   4   6        114.46        141.12        11.25 o
   6   4   6         84.45        105.12        16.34 o
  -5   5   6         73.15         73.38         6.50 o
  -4   5   6        188.90        218.77        10.57 o
  -3   5   6         95.56        102.23         6.27 o
  -2   5   6        139.67        148.10         5.48 o
  -1   5   6         45.79         72.17         5.26 o
   0   5   6        141.59        180.65         9.10 o
   1   5   6         45.62         46.67         9.20 o
   2   5   6        139.97        138.33        12.83 o
   3   5   6         95.94         97.49        16.29 o
   4   5   6        188.74        241.58        11.79 o
   5   5   6         73.24         81.89        14.79 o
  -5   6   6          7.75         21.34         7.06 o
  -4   6   6         31.63         32.26         6.42 o
  -3   6   6        144.39        162.98         7.12 o
  -2   6   6         23.48         14.77         5.25 o
  -1   6   6         45.78         30.97         6.76 o
   0   6   6        526.70        550.58        23.34 o
   1   6   6         45.46         44.90        10.97 o
   2   6   6         23.49         32.91        11.48 o
   3   6   6        144.13        162.97        16.63 o
   4   6   6         31.63         31.40        14.94 o
   5   6   6          7.75          7.72        14.61 o
  -4   7   6         88.12         83.93         7.57 o
  -3   7   6         61.15         59.18         6.36 o
  -2   7   6        351.51        419.47        44.05 o
  -1   7   6        260.49        235.98        12.35 o
   0   7   6        148.98        182.82        10.37 o
   1   7   6        260.05        294.46        21.01 o
   2   7   6        350.79        311.17        24.81 o
   3   7   6         61.01         41.02        14.94 o
   4   7   6         88.10         93.46        13.83 o
  -3   8   6         15.25         18.57        14.50 o
  -2   8   6         75.90         97.98        14.55 o
  -1   8   6         49.88         46.10        12.84 o
   0   8   6        225.08        201.38        13.72 o
   1   8   6         49.90         50.64        14.52 o
   2   8   6         75.72         67.52        16.46 o
   3   8   6         15.33         19.72        12.23 o
  -2   9   6         73.22         70.59        16.66 o
  -1   9   6         23.68          7.23        15.04 o
   0   9   6          0.13         -2.54        10.53 o
   1   9   6         23.83          3.54        14.85 o
   2   9   6         73.37         51.06        17.39 o
   6   0   7         48.53          7.84         8.57 o
  -6   1   7         34.41          9.86         8.07 o
  -5   1   7        188.29         91.38        14.59 o
  -4   1   7          7.05         -1.66         3.36 o
   4   1   7          7.01          7.17        10.38 o
   6   1   7         34.51         62.37        17.89 o
  -6   2   7         48.03         37.25         6.28 o
  -5   2   7        252.35        210.33         9.31 o
  -4   2   7        488.66        477.41        13.33 o
  -3   2   7        158.57          9.87         7.34 o
   4   2   7        489.16        541.57        28.10 o
   5   2   7        252.34        243.90        20.51 o
   6   2   7         48.21         49.71        18.23 o
  -6   3   7         16.61         24.75         7.02 o
  -5   3   7         19.22         23.18         5.31 o
  -4   3   7        190.39        209.32         7.70 o
  -3   3   7        549.82        563.08        11.46 o
  -2   3   7        479.35         -2.62         5.74 o
   3   3   7        550.08        547.90        26.33 o
   4   3   7        190.54        217.32        18.15 o
   5   3   7         19.20         14.43        15.02 o
   6   3   7         16.60         29.02        13.66 o
  -5   4   7         83.77         74.69         6.73 o
  -4   4   7        336.00        390.20        11.00 o
  -3   4   7        147.13        127.92         7.62 o
  -2   4   7         61.71         58.35         4.31 o
  -1   4   7        211.01        237.66         8.73 o
   0   4   7         68.64         92.08         9.37 o
   1   4   7        211.11        269.69        10.83 o
   2   4   7         61.88         46.33         9.37 o
   3   4   7        147.12        150.23        13.76 o
   4   4   7        335.99        425.28        56.46 o
   5   4   7         83.59         88.95        17.89 o
  -5   5   7         10.50         18.27         5.66 o
  -4   5   7        715.28        764.48        14.64 o
  -3   5   7         56.05         28.62         5.29 o
  -2   5   7        269.80        304.22         9.23 o
  -1   5   7        224.40        260.39         8.96 o
   0   5   7        237.17        409.44        21.23 o
   1   5   7        224.50        295.47        17.47 o
   2   5   7        269.81        320.45        19.83 o
   3   5   7         55.77         34.26        11.65 o
   4   5   7        715.10        784.60        50.17 o
   5   5   7         10.54         32.08        10.13 o
  -5   6   7          6.65         -7.67         7.67 o
  -4   6   7          2.80          7.20         7.01 o
  -3   6   7        219.06        444.52        24.81 o
  -2   6   7         98.82         82.12         6.93 o
  -1   6   7        458.23        420.30        37.43 o
   0   6   7        545.21        562.69        20.01 o
   1   6   7        457.23        446.49        17.76 o
   2   6   7         99.07         95.62        13.76 o
   4   6   7          2.78         -6.92        14.01 o
   5   6   7          6.65         15.11        17.47 o
  -4   7   7         10.57         12.70         8.70 o
  -3   7   7         63.90         41.90         7.48 o
  -2   7   7        191.10        225.92        24.73 o
  -1   7   7        489.59        469.30        23.08 o
   0   7   7        513.80        583.01        22.02 o
   1   7   7        489.86        494.48        26.92 o
   2   7   7        191.23        195.88        18.82 o
   3   7   7         64.01         62.28        15.44 o
   4   7   7         10.58         21.69        15.95 o
  -3   8   7          3.53         23.36        15.06 o
  -1   8   7        218.62        172.46        19.54 o
   0   8   7         13.84         12.54         9.98 o
   1   8   7        218.55        207.53        19.07 o
   3   8   7          3.50         21.18        15.95 o
  -2   9   7         21.98         38.07        16.14 o
  -1   9   7         57.54         72.97        16.14 o
   0   9   7         27.43         34.39        10.58 o
   1   9   7         57.51         70.05        17.22 o
   2   9   7         21.85         23.21        16.79 o
  -6   2   8         15.88         -7.68        16.96 o
  -6   3   8          3.62          1.35         8.02 o
  -4   3   8        101.47         -3.46        11.73 o
   6   3   8          3.61        -10.63        16.54 o
  -5   4   8         57.38         76.76         8.56 o
  -4   4   8        512.27        504.32        14.74 o
  -3   4   8        412.68        488.59        15.25 o
   5   4   8         57.54         86.51        17.13 o
  -5   5   8          1.75         -6.99         6.99 o
  -4   5   8         75.18        128.84        12.56 o
  -3   5   8        167.71        163.37         7.51 o
  -2   5   8        108.73        116.57         5.94 o
  -1   5   8        162.12        189.05         8.35 o
   0   5   8        243.44        213.18        17.64 o
   1   5   8        162.03        191.22        11.46 o
   2   5   8        108.45        147.78        14.09 o
   3   5   8        167.36        155.54        16.71 o
   4   5   8         75.14         74.27        16.63 o
  -4   6   8         45.54         68.62         7.73 o
  -3   6   8        296.40        439.90        28.57 o
  -2   6   8         20.51         12.75         6.05 o
  -1   6   8        649.91        976.56        29.96 o
   0   6   8         44.76         54.27        13.00 o
   1   6   8        649.60        923.16        81.40 o
   2   6   8         20.62         29.29        11.65 o
   3   6   8        296.06        321.04        26.25 o
   4   6   8         45.24         40.85        16.37 o
  -4   7   8         17.34         12.91         8.68 o
  -3   7   8         76.18         59.10        11.84 o
  -2   7   8         58.24         61.00        13.26 o
  -1   7   8         13.57          5.61        11.23 o
   0   7   8       1094.73       1196.99        28.87 o
   1   7   8         13.53         15.61        12.58 o
   2   7   8         58.14         49.54        14.26 o
   3   7   8         76.51         75.70        16.12 o
   4   7   8         17.34        -15.02        15.02 o
  -3   8   8          5.26        -12.26        14.11 o
  -2   8   8         47.29         21.93        14.48 o
  -1   8   8        147.79        131.91        29.79 o
   0   8   8        284.55        303.92        19.55 o
   1   8   8        147.71        114.95        17.13 o
   2   8   8         47.15         46.25        16.12 o
   3   8   8          5.19          2.70        15.61 o
  -1   9   8         14.21         12.75        14.49 o
   0   9   8         15.22         12.23        11.68 o
   1   9   8         14.19         -1.10        16.04 o
  -5   5   9         14.05         31.99        18.15 o
  -4   5   9         74.92        -11.39        14.77 o
  -3   5   9        295.39         11.06        11.73 o
  -4   6   9         23.58         26.97         9.09 o
  -3   6   9         14.63         -2.75         7.67 o
  -2   6   9          2.64         -3.69         5.62 o
  -1   6   9       1669.06       1780.00        71.15 o
   0   6   9        236.14        314.63        24.56 o
   1   6   9       1669.28       1906.34        69.71 o
   2   6   9          2.60          8.69        11.98 o
   3   6   9         14.69          9.54        13.50 o
  -4   7   9          1.99          5.45         8.56 o
  -3   7   9          6.86         48.39        27.72 o
  -2   7   9         58.61         71.87        13.35 o
  -1   7   9          7.53         38.64        11.98 o
   0   7   9         19.61         74.61        16.46 o
   1   7   9          7.44          4.56        12.15 o
   2   7   9         58.74         73.34        15.61 o
   3   7   9          6.83         13.33        15.19 o
   4   7   9          1.97         -9.20        15.28 o
  -3   8   9          6.04         14.30        15.02 o
  -2   8   9         51.96         42.19        15.06 o
  -1   8   9         31.90        108.36        33.34 o
   0   8   9         12.68        -15.36        16.71 o
   1   8   9         31.91         27.26        15.61 o
   2   8   9         51.92         48.70        17.05 o
   3   8   9          6.05         28.95        17.13 o
  -1   9   9          1.90         17.76        14.41 o
   0   9   9         48.38         49.20        20.00 o
   1   9   9          1.93         -0.08        16.12 o
  -2   8  10         87.85         89.80        20.68 o
  -1   9  10          7.33          2.87        18.74 o
   0   9  10         13.23         31.31        26.25 o
                                                
